# Supplementary material for: Proteome-wide systems genetics identifies UFMylation as a regulator of skeletal muscle function
Source: eLife. 2022 Dec 6;11:e82951. doi: 10.7554/eLife.82951 (PMC9833826; doi:10.7554/eLife.82951)
Supplement: Figure 5—source data 1. — The top corner of each membrane is cut above lane 1. [file elife-82951-fig5-data1.zip]

Archive with 14 entries (13 files):
- Figure 5A-Source data/
- Figure 5A-Source data/Ben Parker 2022-03-16 15hr 10min_Exposure_4.0sec.scn
- Figure 5A-Source data/Ben Parker 2022-03-16 15hr 10min_Exposure_4.0sec.tif
- Figure 5A-Source data/Ben Parker 2022-03-16 15hr 15min_Exposure_120.0sec.scn
- Figure 5A-Source data/Ben Parker 2022-03-16 15hr 15min_Exposure_120.0sec.tif
- Figure 5A-Source data/Ben Parker 2022-03-16 15hr 15min_Exposure_27.4sec.scn
- Figure 5A-Source data/Ben Parker 2022-03-16 15hr 15min_Exposure_27.4sec.tif
- Figure 5A-Source data/Ben Parker 2022-03-16 15hr 15min_Exposure_40.7sec.scn
- Figure 5A-Source data/Ben Parker 2022-03-16 15hr 15min_Exposure_40.7sec.tif
- Figure 5A-Source data/Ben Parker 2022-03-16 15hr 18min_Colourmetric.scn
- Figure 5A-Source data/Ben Parker 2022-03-16 15hr 18min_Colourmetric.tif
- Figure 5A-Source data/Figure 5A-source data.pdf
- Figure 5A-Source data/Yaan-Kit Ng 2022-03-17 13hr 11min_TotalProteinStain.scn
- Figure 5A-Source data/Yaan-Kit Ng 2022-03-17 13hr 11min_TotalProteinStain.tif
