# Supplementary material for: Proteome-wide systems genetics identifies UFMylation as a regulator of skeletal muscle function
Source: eLife. 2022 Dec 6;11:e82951. doi: 10.7554/eLife.82951 (PMC9833826; doi:10.7554/eLife.82951)
Supplement: Figure 5—source data 2. — The top corner of each membrane is cut above lane 1. [file elife-82951-fig5-data2.zip]

Archive with 10 entries (9 files):
- Figure 5D-Source data/
- Figure 5D-Source data/Ben Parker 2022-06-10 09hr 38min_Exposure_160.6sec.scn
- Figure 5D-Source data/Ben Parker 2022-06-10 09hr 38min_Exposure_160.6sec.tif
- Figure 5D-Source data/Ben Parker 2022-06-10 09hr 38min_Exposure_240.3sec.scn
- Figure 5D-Source data/Ben Parker 2022-06-10 09hr 38min_Exposure_240.3sec.tif
- Figure 5D-Source data/Ben Parker 2022-06-10 09hr 45min_colourimetric.scn
- Figure 5D-Source data/Ben Parker 2022-06-10 09hr 45min_colourimetric.tif
- Figure 5D-Source data/Ben Parker 2022-06-10 13hr 09min_total protein.scn
- Figure 5D-Source data/Ben Parker 2022-06-10 13hr 09min_total protein.tif
- Figure 5D-Source data/Figure 5D-source data.pdf
