# Supplementary material for: Proteome-wide systems genetics identifies UFMylation as a regulator of skeletal muscle function
Source: eLife. 2022 Dec 6;11:e82951. doi: 10.7554/eLife.82951 (PMC9833826; doi:10.7554/eLife.82951)
Supplement: Figure 6—source data 1. — The top corner of each membrane is cut above lane 1. [file elife-82951-fig6-data1.zip]

Archive with 10 entries (9 files):
- Figure 6H-Source data/
- Figure 6H-Source data/Ben Parker 2022-07-06 08hr 56min_Exposure_33.8sec.scn
- Figure 6H-Source data/Ben Parker 2022-07-06 08hr 56min_Exposure_33.8sec.tif
- Figure 6H-Source data/Ben Parker 2022-07-06 09hr 00min_Exposure_160.3sec.scn
- Figure 6H-Source data/Ben Parker 2022-07-06 09hr 00min_Exposure_160.3sec.tif
- Figure 6H-Source data/Ben Parker 2022-07-06 09hr 06min_colourmetric.scn
- Figure 6H-Source data/Ben Parker 2022-07-06 09hr 06min_colourmetric.tif
- Figure 6H-Source data/BenP 2022-07-06 09h32m40s_total protein.scn
- Figure 6H-Source data/BenP 2022-07-06 09h32m40s_total protein.tif
- Figure 6H-Source data/Figure 6H-source data.pdf
