# Supplementary material for: Proteome-wide systems genetics identifies UFMylation as a regulator of skeletal muscle function
Source: eLife. 2022 Dec 6;11:e82951. doi: 10.7554/eLife.82951 (PMC9833826; doi:10.7554/eLife.82951)
Supplement: Source data 1. [file elife-82951-data1.zip]

Archive with 8 entries (7 files):
- genebass/
- genebass/gene-phewas-exomes_ENSG00000143222_UFC1_2021_08_25_11_57_10.csv
- genebass/gene-phewas-exomes_ENSG00000143819_EPHX1_2021_08_25_10_57_34.csv
- genebass/gene-phewas-exomes_ENSG00000158716_DUSP23_2021_08_25_11_57_50.csv
- genebass/gene-phewas-exomes_ENSG00000158793_NIT1_2021_08_25_11_58_01.csv
- genebass/gene-phewas-exomes_ENSG00000158887_MPZ_2021_08_25_11_56_52.csv
- genebass/gene-phewas-exomes_ENSG00000162813_BPNT1_2021_08_25_11_56_32.csv
- genebass/gene-phewas-exomes_ENSG00000248485_PCP4L1_2021_08_25_11_57_25.csv
