# Supplementary material for: Proteome-wide systems genetics identifies UFMylation as a regulator of skeletal muscle function
Source: eLife. 2022 Dec 6;11:e82951. doi: 10.7554/eLife.82951 (PMC9833826; doi:10.7554/eLife.82951)
Supplement: Source data 1. [file elife-82951-data1.zip › genebass/gene-phewas-exomes_ENSG00000143222_UFC1_2021_08_25_11_57_10.csv]

Description	Phenotype	Trait type	Sex	Category	Info	N cases	N controls	P-Value (SKAT-O)	Beta	Select		analysis_id
Hand grip strength (right)	47	continuous		UK Biobank Assessment Centre > Physical measures > Hand grip strength		280393		0.000186748185830643	-0.0131363583965233			continuous-47-both_sexes--irnt
Volume of grey matter in Superior Parietal Lobule (right)	25817	continuous		UK Biobank Assessment Centre > Imaging > Brain MRI > T1 structural brain MRI > Regional grey matter volumes (FAST)		16047		0.000471534749972413	-0.100224376096734			continuous-25817-both_sexes--irnt
IGF-1	30770	continuous		Biological samples > Assay results > Blood assays > Blood biochemistry		267102		0.000929071125504	-0.0135582121218869			continuous-30770-both_sexes--irnt
Mean L1 in inferior cerebellar peduncle on FA skeleton (right)	25210	continuous		UK Biobank Assessment Centre > Imaging > Brain MRI > Diffusion brain MRI > dMRI skeleton		14492		0.00111139787077308	-0.0925764118419609			continuous-25210-both_sexes--irnt
Mean FA in inferior cerebellar peduncle on FA skeleton (right)	25066	continuous		UK Biobank Assessment Centre > Imaging > Brain MRI > Diffusion brain MRI > dMRI skeleton		14492		0.00115272321503535	-0.0923469090986068			continuous-25066-both_sexes--irnt
Sciatica	20002	categorical		UK Biobank Assessment Centre > Verbal interview > Medical conditions		2619	278924	0.00185994133052869	0.0976542368383168			categorical-20002-both_sexes-1476-
R24.9 All normal delivery	41200	categorical		Health-related outcomes > Hospital inpatient > Summary Operations		5023	148325	0.00241415747587226	0.125865961392328			categorical-41200-both_sexes-R249-
Mean L1 in inferior cerebellar peduncle on FA skeleton (left)	25211	continuous		UK Biobank Assessment Centre > Imaging > Brain MRI > Diffusion brain MRI > dMRI skeleton		14492		0.00242854974856888	-0.0878686246465037			continuous-25211-both_sexes--irnt
Y90.3 Scanning NEC	41210	categorical		Health-related outcomes > Hospital inpatient > Summary Operations		1952	279634	0.00258167789106711	0.139189781613462			categorical-41210-both_sexes-Y903-
K76 Other diseases of liver	131670	icd_first_occurrence		Health-related outcomes > First occurrences > Digestive system disorders		4949	276636	0.0027832260864421	0.0946325378663581			icd_first_occurrence-131670-both_sexes--
Mean OD in medial lemniscus on FA skeleton (left)	25401	continuous		UK Biobank Assessment Centre > Imaging > Brain MRI > Diffusion brain MRI > dMRI skeleton		14490		0.00330669891924551	0.0847983716194464			continuous-25401-both_sexes--irnt
Mean OD in medial lemniscus on FA skeleton (right)	25400	continuous		UK Biobank Assessment Centre > Imaging > Brain MRI > Diffusion brain MRI > dMRI skeleton		14490		0.00334765067912401	0.0844288156321547			continuous-25400-both_sexes--irnt
Appendicitis	20002	categorical		UK Biobank Assessment Centre > Verbal interview > Medical conditions		2745	278798	0.00365499518319046	0.109443881003987			categorical-20002-both_sexes-1502-
Weighted-mean MD in tract middle cerebellar peduncle	25531	continuous		UK Biobank Assessment Centre > Imaging > Brain MRI > Diffusion brain MRI > dMRI weighted means		14490		0.00374241170822154	0.064515496030222			continuous-25531-both_sexes--irnt
Mean FA in medial lemniscus on FA skeleton (right)	25064	continuous		UK Biobank Assessment Centre > Imaging > Brain MRI > Diffusion brain MRI > dMRI skeleton		14492		0.00386595593232708	-0.0826380675090454			continuous-25064-both_sexes--irnt
Forced expiratory volume in 1-second (FEV1), Best measure	20150	continuous		UK Biobank Assessment Centre > Physical measures > Spirometry		208760		0.00390213234226833	-0.00726896924737909			continuous-20150-both_sexes--irnt
Mean FA in inferior cerebellar peduncle on FA skeleton (left)	25067	continuous		UK Biobank Assessment Centre > Imaging > Brain MRI > Diffusion brain MRI > dMRI skeleton		14492		0.00398796163433879	-0.0823204607036921			continuous-25067-both_sexes--irnt
Mean OD in inferior cerebellar peduncle on FA skeleton (right)	25402	continuous		UK Biobank Assessment Centre > Imaging > Brain MRI > Diffusion brain MRI > dMRI skeleton		14490		0.00422311511505247	0.0802527707848208			continuous-25402-both_sexes--irnt
Weighted-mean L2 in tract middle cerebellar peduncle	25612	continuous		UK Biobank Assessment Centre > Imaging > Brain MRI > Diffusion brain MRI > dMRI weighted means		14490		0.00516755617098252	0.0607593460667757			continuous-25612-both_sexes--irnt
F33 Recurrent depressive disorder	130896	icd_first_occurrence		Health-related outcomes > First occurrences > Mental and behavioural disorders		2096	279489	0.00526928275381477	0.124724547601576			icd_first_occurrence-130896-both_sexes--
Weighted-mean L1 in tract middle cerebellar peduncle	25585	continuous		UK Biobank Assessment Centre > Imaging > Brain MRI > Diffusion brain MRI > dMRI weighted means		14490		0.00550390427547109	0.0625828204950197			continuous-25585-both_sexes--irnt
Weighted-mean ISOVF in tract middle cerebellar peduncle	25720	continuous		UK Biobank Assessment Centre > Imaging > Brain MRI > Diffusion brain MRI > dMRI weighted means		14489		0.00589295337505436	0.0641316773691015			continuous-25720-both_sexes--irnt
Pulse wave Arterial Stiffness index	21021	continuous		UK Biobank Assessment Centre > Physical measures > Arterial stiffness		101388		0.00604604315834667	0.0208755784266671			continuous-21021-both_sexes--irnt
Monocyte percentage	30190	continuous		Biological samples > Assay results > Blood assays > Blood count		273112		0.00615936023816666	0.00210273637934091			continuous-30190-both_sexes--irnt
Mean OD in inferior cerebellar peduncle on FA skeleton (left)	25403	continuous		UK Biobank Assessment Centre > Imaging > Brain MRI > Diffusion brain MRI > dMRI skeleton		14490		0.00640903216545585	0.076292330415255			continuous-25403-both_sexes--irnt
Pulse wave peak to peak time	4196	continuous		UK Biobank Assessment Centre > Physical measures > Arterial stiffness		101642		0.00665177868244449	-0.0209500380936221			continuous-4196-both_sexes--irnt
F09.1 Surgical removal of impacted wisdom tooth	41200	categorical		Health-related outcomes > Hospital inpatient > Summary Operations		1174	280412	0.00678927549134034	0.139831710103769			categorical-41200-both_sexes-F091-
Symbicort 100/6 turbohaler	20003	categorical		UK Biobank Assessment Centre > Verbal interview > Medications		1763	279780	0.00682527109924602	0.114257815026754			categorical-20003-both_sexes-1141174520-
Mean L1 in uncinate fasciculus on FA skeleton (left)	25245	continuous		UK Biobank Assessment Centre > Imaging > Brain MRI > Diffusion brain MRI > dMRI skeleton		14492		0.00725226010190838	0.0323608061766458			continuous-25245-both_sexes--irnt
O02 Other abnormal products of conception	132166	icd_first_occurrence		Health-related outcomes > First occurrences > Pregnancy, childbirth and the puerperium		1216	152131	0.00730838914895771	0.177163220299656			icd_first_occurrence-132166-both_sexes--
Weighted-mean L3 in tract middle cerebellar peduncle	25639	continuous		UK Biobank Assessment Centre > Imaging > Brain MRI > Diffusion brain MRI > dMRI weighted means		14490		0.00771535260895384	0.0620933462578486			continuous-25639-both_sexes--irnt
O29.1 Subacromial decompression	41200	categorical		Health-related outcomes > Hospital inpatient > Summary Operations		2357	279229	0.00784674200478785	0.11504948513991			categorical-41200-both_sexes-O291-
Mean FA in medial lemniscus on FA skeleton (left)	25065	continuous		UK Biobank Assessment Centre > Imaging > Brain MRI > Diffusion brain MRI > dMRI skeleton		14492		0.00787619040262078	-0.0770959109397559			continuous-25065-both_sexes--irnt
Thyroxine product	20003	categorical		UK Biobank Assessment Centre > Verbal interview > Medications		3290	278253	0.00802804348996933	0.107395813570453			categorical-20003-both_sexes-1140884516-
Monocyte count	30130	continuous		Biological samples > Assay results > Blood assays > Blood count		273110		0.00846491756003143	0.00285067758856806			continuous-30130-both_sexes--irnt
Forced expiratory volume in 1-second (FEV1)	3063	continuous		UK Biobank Assessment Centre > Physical measures > Spirometry		255820		0.00940722550640483	-0.00806093366329336			continuous-3063-both_sexes--irnt
Quinine	20003	categorical		UK Biobank Assessment Centre > Verbal interview > Medications		1816	279727	0.00975343375326931	0.111207513416054			categorical-20003-both_sexes-1140874420-
Trouble falling or staying asleep, or sleeping too much	20517	continuous		Online follow-up > Mental health > Depression		93151		0.00993693186215039	0.0107474625849276			continuous-20517-both_sexes--
Mean MO in medial lemniscus on FA skeleton (right)	25160	continuous		UK Biobank Assessment Centre > Imaging > Brain MRI > Diffusion brain MRI > dMRI skeleton		14492		0.00997954193404682	-0.0761967456390758			continuous-25160-both_sexes--irnt
B98 Other specified infectious agents as the cause of diseases classified to other chapters	130342	icd_first_occurrence		Health-related outcomes > First occurrences > Certain infectious and parasitic diseases		1895	279690	0.0104440857621709	0.107542083633737			icd_first_occurrence-130342-both_sexes--
N31 Neuromuscular dysfunction of bladder, not elsewhere classified	132056	icd_first_occurrence		Health-related outcomes > First occurrences > Genitourinary system disorders		2761	278824	0.0109123794738197	0.106259942364475			icd_first_occurrence-132056-both_sexes--
Forced vital capacity (FVC), Best measure	20151	continuous		UK Biobank Assessment Centre > Physical measures > Spirometry		208760		0.0109644995734939	-0.00613323132558636			continuous-20151-both_sexes--irnt
N50 Other disorders of male genital organs	132092	icd_first_occurrence		Health-related outcomes > First occurrences > Genitourinary system disorders		6426	121812	0.0114134546073404	0.0719338571765162			icd_first_occurrence-132092-both_sexes--
M47.9 Unspecified urethral catheterisation of bladder	41200	categorical		Health-related outcomes > Hospital inpatient > Summary Operations		1574	280012	0.0126600887230949	0.108835111666369			categorical-41200-both_sexes-M479-
Seating box height	3077	continuous		UK Biobank Assessment Centre > Physical measures > Anthropometry > Body size measures		280890		0.0127123134563037	-0.0519400364391012			continuous-3077-both_sexes--
O70 Perineal laceration during delivery	132264	icd_first_occurrence		Health-related outcomes > First occurrences > Pregnancy, childbirth and the puerperium		3938	149409	0.0128286233247648	0.120049775990905			icd_first_occurrence-132264-both_sexes--
K01 Embedded and impacted teeth	131554	icd_first_occurrence		Health-related outcomes > First occurrences > Digestive system disorders		1405	280180	0.0133409736617982	0.119003046834444			icd_first_occurrence-131554-both_sexes--
Mean OD in superior cerebellar peduncle on FA skeleton (right)	25404	continuous		UK Biobank Assessment Centre > Imaging > Brain MRI > Diffusion brain MRI > dMRI skeleton		14490		0.0137552115965399	0.0684791168187417			continuous-25404-both_sexes--irnt
Mean L3 in inferior cerebellar peduncle on FA skeleton (right)	25306	continuous		UK Biobank Assessment Centre > Imaging > Brain MRI > Diffusion brain MRI > dMRI skeleton		14492		0.0142921663780106	0.0709790550272618			continuous-25306-both_sexes--irnt
S57.1 Debridement of skin NEC	41210	categorical		Health-related outcomes > Hospital inpatient > Summary Operations		1283	280303	0.0143482329659259	0.136917674699336			categorical-41210-both_sexes-S571-
D50 Iron deficiency anaemia	130622	icd_first_occurrence		Health-related outcomes > First occurrences > Blood, blood-forming organs and certain immune disorders		11753	269832	0.014371351339164	0.0632663897405745			icd_first_occurrence-130622-both_sexes--
I51 Complications and ill-defined descriptions of heart disease	131356	icd_first_occurrence		Health-related outcomes > First occurrences > Circulatory system disorders		4910	276675	0.014421782860617	0.077637018898074			icd_first_occurrence-131356-both_sexes--
K82 Other diseases of gallbladder	131678	icd_first_occurrence		Health-related outcomes > First occurrences > Digestive system disorders		1821	279764	0.0152035464357226	0.129863602396503			icd_first_occurrence-131678-both_sexes--
Median BOLD effect (in group-defined amygdala activation mask) for faces-shapes contrast	25052	continuous		UK Biobank Assessment Centre > Imaging > Brain MRI > Task functional brain MRI		14069		0.0162943894368744				continuous-25052-both_sexes--irnt
Position of the shoulder on the pulse waveform	4200	continuous		UK Biobank Assessment Centre > Physical measures > Arterial stiffness		101696		0.016332712686347	0.0186455359960863			continuous-4200-both_sexes--irnt
ECG, heart rate	5983	continuous		UK Biobank Assessment Centre > Physical measures > ECG during exercise		53138		0.0166132134519218	-0.0251654878902035			continuous-5983-both_sexes--irnt
Z70.5 Lower end of radius NEC	41210	categorical		Health-related outcomes > Hospital inpatient > Summary Operations		2969	278617	0.0168690101328821	0.0815643514532805			categorical-41210-both_sexes-Z705-
Arm fat percentage (left)	23123	continuous		UK Biobank Assessment Centre > Physical measures > Anthropometry > Impedance measures		276611		0.0169011978724966	0.00362629361128149			continuous-23123-both_sexes--irnt
Mean ISOVF in cerebral peduncle on FA skeleton (left)	25455	continuous		UK Biobank Assessment Centre > Imaging > Brain MRI > Diffusion brain MRI > dMRI skeleton		14490		0.0170194525511002	0.0651786632633222			continuous-25455-both_sexes--irnt
Volume of grey matter in Putamen (left)	25882	continuous		UK Biobank Assessment Centre > Imaging > Brain MRI > T1 structural brain MRI > Regional grey matter volumes (FAST)		16047		0.0171499278343739	0.0112122341844254			continuous-25882-both_sexes--irnt
Hand grip strength (left)	46	continuous		UK Biobank Assessment Centre > Physical measures > Hand grip strength		280359		0.0174530272396063	-0.00870964052843631			continuous-46-both_sexes--irnt
K37 Unspecified appendicitis	131608	icd_first_occurrence		Health-related outcomes > First occurrences > Digestive system disorders		3808	277777	0.0174947555169239	0.0782794195953964			icd_first_occurrence-131608-both_sexes--
Eye/eyelid problem	20002	categorical		UK Biobank Assessment Centre > Verbal interview > Medical conditions		2187	279356	0.0176933391930023	0.0884089849976075			categorical-20002-both_sexes-1242-
N87 Dysplasia of cervix uteri	132136	icd_first_occurrence		Health-related outcomes > First occurrences > Genitourinary system disorders		4385	148962	0.0183288238039181	0.0935644879327916			icd_first_occurrence-132136-both_sexes--
Mean L2 in medial lemniscus on FA skeleton (right)	25256	continuous		UK Biobank Assessment Centre > Imaging > Brain MRI > Diffusion brain MRI > dMRI skeleton		14492		0.018364008992289	0.0693768274097729			continuous-25256-both_sexes--irnt
Median z-statistic (in group-defined amygdala activation mask) for faces-shapes contrast	25054	continuous		UK Biobank Assessment Centre > Imaging > Brain MRI > Task functional brain MRI		14069		0.0195276352148535				continuous-25054-both_sexes--irnt
Position of pulse wave notch	4199	continuous		UK Biobank Assessment Centre > Physical measures > Arterial stiffness		101696		0.0203792234013392	-0.0184742624692171			continuous-4199-both_sexes--irnt
Mean OD in uncinate fasciculus on FA skeleton (left)	25437	continuous		UK Biobank Assessment Centre > Imaging > Brain MRI > Diffusion brain MRI > dMRI skeleton		14490		0.0207052101466914	-0.0354638081772757			continuous-25437-both_sexes--irnt
Mean L3 in cerebral peduncle on FA skeleton (left)	25311	continuous		UK Biobank Assessment Centre > Imaging > Brain MRI > Diffusion brain MRI > dMRI skeleton		14492		0.0212519609894937	0.0261932480020972			continuous-25311-both_sexes--irnt
Mean MO in superior cerebellar peduncle on FA skeleton (left)	25165	continuous		UK Biobank Assessment Centre > Imaging > Brain MRI > Diffusion brain MRI > dMRI skeleton		14492		0.0228709917023198	-0.062806876597886			continuous-25165-both_sexes--irnt
Z50.3 Skin of finger	41210	categorical		Health-related outcomes > Hospital inpatient > Summary Operations		2801	278785	0.023206975709811	0.104108864094118			categorical-41210-both_sexes-Z503-
Mean L1 in uncinate fasciculus on FA skeleton (right)	25244	continuous		UK Biobank Assessment Centre > Imaging > Brain MRI > Diffusion brain MRI > dMRI skeleton		14492		0.0237661336397044	0.0324195070557561			continuous-25244-both_sexes--irnt
Heart valve problem/heart murmur	20002	categorical		UK Biobank Assessment Centre > Verbal interview > Medical conditions		1856	279687	0.0243873006704177	0.101887516566382			categorical-20002-both_sexes-1078-
Saturated fat	100006	continuous		Online follow-up > Diet by 24-hour recall > Estimated nutrients yesterday		43938		0.0244048950577462	-0.029778692697375			continuous-100006-both_sexes--irnt
Seated height	51	continuous		UK Biobank Assessment Centre > Physical measures > Anthropometry > Body size measures		280890		0.0247855093525693	-0.00836585064731125			continuous-51-both_sexes--irnt
Neutrophill percentage	30200	continuous		Biological samples > Assay results > Blood assays > Blood count		273112		0.0252957141761941	-0.008876312253092			continuous-30200-both_sexes--irnt
Mean MO in uncinate fasciculus on FA skeleton (left)	25197	continuous		UK Biobank Assessment Centre > Imaging > Brain MRI > Diffusion brain MRI > dMRI skeleton		14492		0.0254216622963509	0.0488022682803014			continuous-25197-both_sexes--irnt
Mean L2 in cerebral peduncle on FA skeleton (left)	25263	continuous		UK Biobank Assessment Centre > Imaging > Brain MRI > Diffusion brain MRI > dMRI skeleton		14492		0.025809745649862	0.0400704057669004			continuous-25263-both_sexes--irnt
Volume of grey matter in Inferior Frontal Gyrus, pars triangularis (right)	25791	continuous		UK Biobank Assessment Centre > Imaging > Brain MRI > T1 structural brain MRI > Regional grey matter volumes (FAST)		16047		0.0264943972773739	0.0649446346496588			continuous-25791-both_sexes--irnt
Augmentation index for PWA	12681	continuous		UK Biobank Assessment Centre > Imaging > Heart MRI > Pulse wave analysis		17299		0.0266067458543028	0.0646647522719861			continuous-12681-both_sexes--irnt
Naproxen	20003	categorical		UK Biobank Assessment Centre > Verbal interview > Medications		1830	279713	0.0266261441608832	0.126353178501388			categorical-20003-both_sexes-1140871462-
N18 Chronic renal failure	132032	icd_first_occurrence		Health-related outcomes > First occurrences > Genitourinary system disorders		9856	271729	0.0269416917539295	0.0341227156482444			icd_first_occurrence-132032-both_sexes--
Volume of peripheral cortical grey matter (normalised for head size)	25001	continuous		UK Biobank Assessment Centre > Imaging > Brain MRI > T1 structural brain MRI		16052		0.0273543833927352	0.0129445871619077			continuous-25001-both_sexes--irnt
M70 Soft tissue disorders related to use, overuse and pressure	131946	icd_first_occurrence		Health-related outcomes > First occurrences > Musculoskeletal system and connective tissue disorders		9518	272067	0.0278758719322568	0.0302217954202365			icd_first_occurrence-131946-both_sexes--
Lipitor 10mg tablet	20003	categorical		UK Biobank Assessment Centre > Verbal interview > Medications		1953	279590	0.02886642448454	0.119017455416462			categorical-20003-both_sexes-1141146138-
Mean MO in retrolenticular part of internal capsule on FA skeleton (left)	25173	continuous		UK Biobank Assessment Centre > Imaging > Brain MRI > Diffusion brain MRI > dMRI skeleton		14492		0.0291597280266884	0.054677380421382			continuous-25173-both_sexes--irnt
Mean L3 in cerebral peduncle on FA skeleton (right)	25310	continuous		UK Biobank Assessment Centre > Imaging > Brain MRI > Diffusion brain MRI > dMRI skeleton		14492		0.0292755971764614	0.0397935602678362			continuous-25310-both_sexes--irnt
Weighted-mean FA in tract inferior fronto-occipital fasciculus (left)	25500	continuous		UK Biobank Assessment Centre > Imaging > Brain MRI > Diffusion brain MRI > dMRI weighted means		14490		0.0295671466274923	-0.0366591217601466			continuous-25500-both_sexes--irnt
Eye problems/disorders	6148	categorical		UK Biobank Assessment Centre > Touchscreen > Health and medical history > Eyesight		1677	98818	0.0296758658618486	0.0958776217697129			categorical-6148-both_sexes-3-
Volume of grey matter in Pallidum (right)	25885	continuous		UK Biobank Assessment Centre > Imaging > Brain MRI > T1 structural brain MRI > Regional grey matter volumes (FAST)		16047		0.0297494757554589	-0.0234812910944529			continuous-25885-both_sexes--irnt
K35 Acute appendicitis	131604	icd_first_occurrence		Health-related outcomes > First occurrences > Digestive system disorders		2494	279091	0.0304123888304688	0.073331211137224			icd_first_occurrence-131604-both_sexes--
Mean MD in cerebral peduncle on FA skeleton (left)	25119	continuous		UK Biobank Assessment Centre > Imaging > Brain MRI > Diffusion brain MRI > dMRI skeleton		14492		0.0306533525717362	0.0374596768669389			continuous-25119-both_sexes--irnt
Arm fat percentage (right)	23119	continuous		UK Biobank Assessment Centre > Physical measures > Anthropometry > Impedance measures		276655		0.0308556241290375	0.00295680979903849			continuous-23119-both_sexes--irnt
Mental health problems ever diagnosed by a professional	20544	categorical		Online follow-up > Mental health > Mental distress		5201	87879	0.0309567427713626	0.101253426182596			categorical-20544-both_sexes-6-
M22 Disorders of patella	131882	icd_first_occurrence		Health-related outcomes > First occurrences > Musculoskeletal system and connective tissue disorders		1825	279760	0.0314700977431559	0.120043612351769			icd_first_occurrence-131882-both_sexes--
Median T2star in caudate (left)	25028	continuous		UK Biobank Assessment Centre > Imaging > Brain MRI > Susceptibility weighted brain MRI		14767		0.0315549590660371	0.013965157413521			continuous-25028-both_sexes--irnt
Pulse wave reflection index	4195	continuous		UK Biobank Assessment Centre > Physical measures > Arterial stiffness		101696		0.0320393687329473	0.0159400693055089			continuous-4195-both_sexes--irnt
Mean FA in middle cerebellar peduncle on FA skeleton	25056	continuous		UK Biobank Assessment Centre > Imaging > Brain MRI > Diffusion brain MRI > dMRI skeleton		14492		0.0326508590276036	-0.0611427185912484			continuous-25056-both_sexes--irnt
N73 Other female pelvic inflammatory diseases	132112	icd_first_occurrence		Health-related outcomes > First occurrences > Genitourinary system disorders		2589	150758	0.0337796644209363	0.11172725671369			icd_first_occurrence-132112-both_sexes--
F32 Depressive episode	130894	icd_first_occurrence		Health-related outcomes > First occurrences > Mental and behavioural disorders		30034	251551	0.0339254685913886	0.0227390230861545			icd_first_occurrence-130894-both_sexes--
Mean ISOVF in cerebral peduncle on FA skeleton (right)	25454	continuous		UK Biobank Assessment Centre > Imaging > Brain MRI > Diffusion brain MRI > dMRI skeleton		14490		0.0350107492390846	0.0578249410599008			continuous-25454-both_sexes--irnt
O82 Single delivery by caesarean section	132280	icd_first_occurrence		Health-related outcomes > First occurrences > Pregnancy, childbirth and the puerperium		1544	151803	0.0353379657817295	0.103504285779388			icd_first_occurrence-132280-both_sexes--
Lymphocyte percentage	30180	continuous		Biological samples > Assay results > Blood assays > Blood count		273112		0.0363561458211464	0.00964815179036389			continuous-30180-both_sexes--irnt
Mean L3 in corticospinal tract on FA skeleton (right)	25302	continuous		UK Biobank Assessment Centre > Imaging > Brain MRI > Diffusion brain MRI > dMRI skeleton		14492		0.0366953643356939	0.0385888496053154			continuous-25302-both_sexes--irnt
Mean L1 in anterior limb of internal capsule on FA skeleton (left)	25217	continuous		UK Biobank Assessment Centre > Imaging > Brain MRI > Diffusion brain MRI > dMRI skeleton		14492		0.0379873133214551	0.0584553106778143			continuous-25217-both_sexes--irnt
Volume of grey matter in Precentral Gyrus (left)	25794	continuous		UK Biobank Assessment Centre > Imaging > Brain MRI > T1 structural brain MRI > Regional grey matter volumes (FAST)		16047		0.0380437236549345	0.00984546535458375			continuous-25794-both_sexes--irnt
Mean L3 in inferior cerebellar peduncle on FA skeleton (left)	25307	continuous		UK Biobank Assessment Centre > Imaging > Brain MRI > Diffusion brain MRI > dMRI skeleton		14492		0.0399323240371671	0.0608733900430381			continuous-25307-both_sexes--irnt
Mean L2 in medial lemniscus on FA skeleton (left)	25257	continuous		UK Biobank Assessment Centre > Imaging > Brain MRI > Diffusion brain MRI > dMRI skeleton		14492		0.0401136281238912	0.0617777000789299			continuous-25257-both_sexes--irnt
Mean MD in corticospinal tract on FA skeleton (right)	25110	continuous		UK Biobank Assessment Centre > Imaging > Brain MRI > Diffusion brain MRI > dMRI skeleton		14492		0.0401581498604012	0.0338733404677748			continuous-25110-both_sexes--irnt
Ever contemplated self-harm	20485	continuous		Online follow-up > Mental health > Self-harm behaviours		92964		0.0405890233019202	0.00300141969309862			continuous-20485-both_sexes--
Mean OD in superior cerebellar peduncle on FA skeleton (left)	25405	continuous		UK Biobank Assessment Centre > Imaging > Brain MRI > Diffusion brain MRI > dMRI skeleton		14490		0.0415179497509401	0.0599529020675338			continuous-25405-both_sexes--irnt
H02 Other disorders of eyelid	131132	icd_first_occurrence		Health-related outcomes > First occurrences > Eye and adnexa disorders		6422	275163	0.0420829141347194	0.0388743372307162			icd_first_occurrence-131132-both_sexes--
Median T2star in caudate (right)	25029	continuous		UK Biobank Assessment Centre > Imaging > Brain MRI > Susceptibility weighted brain MRI		14767		0.0431585768353772	0.0184983479215192			continuous-25029-both_sexes--irnt
Warfarin	20003	categorical		UK Biobank Assessment Centre > Verbal interview > Medications		2703	278840	0.0441481588337194	0.0715041348060075			categorical-20003-both_sexes-1140888266-
H11 Other disorders of conjunctiva	131144	icd_first_occurrence		Health-related outcomes > First occurrences > Eye and adnexa disorders		4611	276974	0.0444286605772278	0.0320397849355471			icd_first_occurrence-131144-both_sexes--
Weighted-mean FA in tract anterior thalamic radiation (right)	25491	continuous		UK Biobank Assessment Centre > Imaging > Brain MRI > Diffusion brain MRI > dMRI weighted means		14490		0.0446265388381265	-0.0278159294459406			continuous-25491-both_sexes--irnt
Mean L2 in sagittal stratum on FA skeleton (left)	25279	continuous		UK Biobank Assessment Centre > Imaging > Brain MRI > Diffusion brain MRI > dMRI skeleton		14492		0.0447894777416662	0.0517376273905299			continuous-25279-both_sexes--irnt
Mean MO in inferior cerebellar peduncle on FA skeleton (right)	25162	continuous		UK Biobank Assessment Centre > Imaging > Brain MRI > Diffusion brain MRI > dMRI skeleton		14492		0.0448546241588891	-0.0395131690005117			continuous-25162-both_sexes--irnt
Weighted-mean FA in tract inferior fronto-occipital fasciculus (right)	25501	continuous		UK Biobank Assessment Centre > Imaging > Brain MRI > Diffusion brain MRI > dMRI weighted means		14490		0.0451510741315546	-0.0415777168263143			continuous-25501-both_sexes--irnt
Mean MO in medial lemniscus on FA skeleton (left)	25161	continuous		UK Biobank Assessment Centre > Imaging > Brain MRI > Diffusion brain MRI > dMRI skeleton		14492		0.0454754458588604	-0.0605212849393695			continuous-25161-both_sexes--irnt
Mean ISOVF in anterior limb of internal capsule on FA skeleton (left)	25457	continuous		UK Biobank Assessment Centre > Imaging > Brain MRI > Diffusion brain MRI > dMRI skeleton		14490		0.0460208157829327	0.0592903854755548			continuous-25457-both_sexes--irnt
L20 Atopic dermatitis	131720	icd_first_occurrence		Health-related outcomes > First occurrences > Skin and subcutaneous tissue disorders		7801	273784	0.0460963065055523	0.0467354498546712			icd_first_occurrence-131720-both_sexes--
Weighted-mean MO in tract medial lemniscus (left)	25559	continuous		UK Biobank Assessment Centre > Imaging > Brain MRI > Diffusion brain MRI > dMRI weighted means		14490		0.0461963618077085	-0.0595257562992191			continuous-25559-both_sexes--irnt
Weighted-mean L2 in tract inferior fronto-occipital fasciculus (left)	25608	continuous		UK Biobank Assessment Centre > Imaging > Brain MRI > Diffusion brain MRI > dMRI weighted means		14490		0.0465869618686858	0.029345327814833			continuous-25608-both_sexes--irnt
Bipolar and major depression status	20126	categorical		UK Biobank Assessment Centre > Touchscreen > Psychosocial factors > Mental health		5020	69122	0.0468087689748691	0.0723356607055757			categorical-20126-both_sexes-5-
Hypothyroidism/myxoedema	20002	categorical		UK Biobank Assessment Centre > Verbal interview > Medical conditions		13734	267809	0.0471000850450231	0.0538399250462622			categorical-20002-both_sexes-1226-
Z07.3 Spinal nerve root of lumbar spine	41210	categorical		Health-related outcomes > Hospital inpatient > Summary Operations		1264	280322	0.0472850872292689	0.0794071178585165			categorical-41210-both_sexes-Z073-
Mean L1 in corticospinal tract on FA skeleton (right)	25206	continuous		UK Biobank Assessment Centre > Imaging > Brain MRI > Diffusion brain MRI > dMRI skeleton		14492		0.0509300024074216	0.0309283943702577			continuous-25206-both_sexes--irnt
Weighted-mean ISOVF in tract posterior thalamic radiation (right)	25724	continuous		UK Biobank Assessment Centre > Imaging > Brain MRI > Diffusion brain MRI > dMRI weighted means		14489		0.0517503048887924	-0.0282659985898704			continuous-25724-both_sexes--irnt
Mean L3 in medial lemniscus on FA skeleton (right)	25304	continuous		UK Biobank Assessment Centre > Imaging > Brain MRI > Diffusion brain MRI > dMRI skeleton		14492		0.0546815288057648	0.0432338722877106			continuous-25304-both_sexes--irnt
Fat	100004	continuous		Online follow-up > Diet by 24-hour recall > Estimated nutrients yesterday		43938		0.0562224335991747	-0.0257523432643716			continuous-100004-both_sexes--irnt
Central augmentation pressure during PWA	12680	continuous		UK Biobank Assessment Centre > Imaging > Heart MRI > Pulse wave analysis		17176		0.0573447869869084	0.0543564111619699			continuous-12680-both_sexes--irnt
Mean MD in cerebral peduncle on FA skeleton (right)	25118	continuous		UK Biobank Assessment Centre > Imaging > Brain MRI > Diffusion brain MRI > dMRI skeleton		14492		0.0578285056369717	0.0364584862351312			continuous-25118-both_sexes--irnt
Mean L2 in anterior limb of internal capsule on FA skeleton (left)	25265	continuous		UK Biobank Assessment Centre > Imaging > Brain MRI > Diffusion brain MRI > dMRI skeleton		14492		0.0578670000634094	0.0238529324517786			continuous-25265-both_sexes--irnt
Age at first episode of depression	20433	continuous		Online follow-up > Mental health > Depression		48418		0.0582020070136251	-0.0401962623973724			continuous-20433-both_sexes--irnt
Weighted-mean FA in tract corticospinal tract (right)	25497	continuous		UK Biobank Assessment Centre > Imaging > Brain MRI > Diffusion brain MRI > dMRI weighted means		14490		0.0582279256443476	-0.035289007644983			continuous-25497-both_sexes--irnt
Weighted-mean L3 in tract cingulate gyrus part of cingulum (left)	25627	continuous		UK Biobank Assessment Centre > Imaging > Brain MRI > Diffusion brain MRI > dMRI weighted means		14490		0.0591084671765298	0.0400089812095974			continuous-25627-both_sexes--irnt
Valsartan	20003	categorical		UK Biobank Assessment Centre > Verbal interview > Medications		1302	280241	0.0600700628605925	0.0734014875082665			categorical-20003-both_sexes-1141145660-
Mean FA in sagittal stratum on FA skeleton (left)	25087	continuous		UK Biobank Assessment Centre > Imaging > Brain MRI > Diffusion brain MRI > dMRI skeleton		14492		0.0604040917360563	-0.0562036082406444			continuous-25087-both_sexes--irnt
Bunion/hallus valgus surgery	20004	categorical		UK Biobank Assessment Centre > Verbal interview > Operations		3517	149811	0.0605367698459699	0.0729245853081274			categorical-20004-both_sexes-1503-
Mean FA in posterior thalamic radiation on FA skeleton (left)	25085	continuous		UK Biobank Assessment Centre > Imaging > Brain MRI > Diffusion brain MRI > dMRI skeleton		14492		0.0610059222929856	-0.0423145386490838			continuous-25085-both_sexes--irnt
Forced vital capacity (FVC)	3062	continuous		UK Biobank Assessment Centre > Physical measures > Spirometry		255820		0.0614445235983885	-0.00636633471329314			continuous-3062-both_sexes--irnt
Weighted-mean L3 in tract inferior fronto-occipital fasciculus (left)	25635	continuous		UK Biobank Assessment Centre > Imaging > Brain MRI > Diffusion brain MRI > dMRI weighted means		14490		0.0615136015521228	0.029895702672594			continuous-25635-both_sexes--irnt
Volume of grey matter in Planum Polare (left)	25868	continuous		UK Biobank Assessment Centre > Imaging > Brain MRI > T1 structural brain MRI > Regional grey matter volumes (FAST)		16047		0.0618272063808095	0.0502222946137721			continuous-25868-both_sexes--irnt
Minimum carotid IMT (intima-medial thickness) at 240 degrees	22679	continuous		UK Biobank Assessment Centre > Physical measures > Carotid ultrasound		18561		0.0619790897317036	-0.00710554344155579			continuous-22679-both_sexes--irnt
Maximum heart rate during fitness test	6033	continuous		UK Biobank Assessment Centre > Physical measures > ECG during exercise		53327		0.0626046365064629	-0.019990963785083			continuous-6033-both_sexes--irnt
Z27.3 Pylorus	41210	categorical		Health-related outcomes > Hospital inpatient > Summary Operations		1422	280164	0.0626723570020179	0.0720560853499736			categorical-41210-both_sexes-Z273-
Weighted-mean FA in tract anterior thalamic radiation (left)	25490	continuous		UK Biobank Assessment Centre > Imaging > Brain MRI > Diffusion brain MRI > dMRI weighted means		14490		0.062935344479777	-0.0301146315156644			continuous-25490-both_sexes--irnt
Mean MO in superior cerebellar peduncle on FA skeleton (right)	25164	continuous		UK Biobank Assessment Centre > Imaging > Brain MRI > Diffusion brain MRI > dMRI skeleton		14492		0.0637582344741836	-0.0556419854148519			continuous-25164-both_sexes--irnt
Peak expiratory flow (PEF)	3064	continuous		UK Biobank Assessment Centre > Physical measures > Spirometry		255820		0.0640962056126841	-0.0085753833780206			continuous-3064-both_sexes--irnt
Haemoglobin concentration	30020	continuous		Biological samples > Assay results > Blood assays > Blood count		273542		0.0652905939363871	-0.00504366617796032			continuous-30020-both_sexes--irnt
Mean OD in middle cerebellar peduncle on FA skeleton	25392	continuous		UK Biobank Assessment Centre > Imaging > Brain MRI > Diffusion brain MRI > dMRI skeleton		14490		0.0657729689599152	0.0517916551812271			continuous-25392-both_sexes--irnt
Haematocrit percentage	30030	continuous		Biological samples > Assay results > Blood assays > Blood count		273542		0.0660033729429214	-0.00415459905919232			continuous-30030-both_sexes--irnt
Sleeping too much	20534	categorical		Online follow-up > Mental health > Depression		7490	28718	0.0661977431487191	0.115624899740456			categorical-20534-both_sexes--
Mean ICVF in fornix cres+stria terminalis on FA skeleton (right)	25382	continuous		UK Biobank Assessment Centre > Imaging > Brain MRI > Diffusion brain MRI > dMRI skeleton		14490		0.0668836581457607	-0.038796781709651			continuous-25382-both_sexes--irnt
Mean ICVF in retrolenticular part of internal capsule on FA skeleton (left)	25365	continuous		UK Biobank Assessment Centre > Imaging > Brain MRI > Diffusion brain MRI > dMRI skeleton		14490		0.0669708553531871	-0.0108062870318833			continuous-25365-both_sexes--irnt
Y50.8 Other specified approach through abdominal cavity	41210	categorical		Health-related outcomes > Hospital inpatient > Summary Operations		4558	277028	0.0678602926407764	0.0495723221117913			categorical-41210-both_sexes-Y508-
Mean FA in posterior thalamic radiation on FA skeleton (right)	25084	continuous		UK Biobank Assessment Centre > Imaging > Brain MRI > Diffusion brain MRI > dMRI skeleton		14492		0.0682795121876368	-0.0481630345876411			continuous-25084-both_sexes--irnt
Starch	100023	continuous		Online follow-up > Diet by 24-hour recall > Estimated nutrients yesterday		43938		0.0685746543975321	-0.0245049576721177			continuous-100023-both_sexes--irnt
Z27.2 Stomach	41210	categorical		Health-related outcomes > Hospital inpatient > Summary Operations		20131	261455	0.0689480575929061	0.0293246921562049			categorical-41210-both_sexes-Z272-
Touchscreen duration	630	continuous		UK Biobank Assessment Centre > Procedural metrics > Process durations		281430		0.0691154022542469	0.00509428558969372			continuous-630-both_sexes--irnt
Weighted-mean ICVF in tract posterior thalamic radiation (right)	25670	continuous		UK Biobank Assessment Centre > Imaging > Brain MRI > Diffusion brain MRI > dMRI weighted means		14489		0.0703974247283624	-0.0225638920115952			continuous-25670-both_sexes--irnt
Mean MO in posterior thalamic radiation on FA skeleton (right)	25180	continuous		UK Biobank Assessment Centre > Imaging > Brain MRI > Diffusion brain MRI > dMRI skeleton		14492		0.0704837986015749	-0.0548070559712137			continuous-25180-both_sexes--irnt
Volume of grey matter in Putamen (right)	25883	continuous		UK Biobank Assessment Centre > Imaging > Brain MRI > T1 structural brain MRI > Regional grey matter volumes (FAST)		16047		0.0705115389799312	0.00946248031803671			continuous-25883-both_sexes--irnt
Mean L2 in cerebral peduncle on FA skeleton (right)	25262	continuous		UK Biobank Assessment Centre > Imaging > Brain MRI > Diffusion brain MRI > dMRI skeleton		14492		0.0709113797019973	0.0418850544319924			continuous-25262-both_sexes--irnt
Mean FA in sagittal stratum on FA skeleton (right)	25086	continuous		UK Biobank Assessment Centre > Imaging > Brain MRI > Diffusion brain MRI > dMRI skeleton		14492		0.0725612110282265	-0.0542392926124426			continuous-25086-both_sexes--irnt
Weighted-mean ICVF in tract posterior thalamic radiation (left)	25669	continuous		UK Biobank Assessment Centre > Imaging > Brain MRI > Diffusion brain MRI > dMRI weighted means		14489		0.0734216425655408	-0.0290664578446989			continuous-25669-both_sexes--irnt
Mean MO in inferior cerebellar peduncle on FA skeleton (left)	25163	continuous		UK Biobank Assessment Centre > Imaging > Brain MRI > Diffusion brain MRI > dMRI skeleton		14492		0.0739656907971924	-0.0439655602255106			continuous-25163-both_sexes--irnt
Gaviscon liquid	20003	categorical		UK Biobank Assessment Centre > Verbal interview > Medications		1507	280036	0.0740787224916518	0.0644687768278097			categorical-20003-both_sexes-1140865354-
Weighted-mean MD in tract uncinate fasciculus (right)	25541	continuous		UK Biobank Assessment Centre > Imaging > Brain MRI > Diffusion brain MRI > dMRI weighted means		14490		0.074967596070965	0.0226611330437471			continuous-25541-both_sexes--irnt
Basophill count	30160	continuous		Biological samples > Assay results > Blood assays > Blood count		273110		0.0757021811779681	-0.000560162434518824			continuous-30160-both_sexes--
Weighted-mean FA in tract cingulate gyrus part of cingulum (left)	25492	continuous		UK Biobank Assessment Centre > Imaging > Brain MRI > Diffusion brain MRI > dMRI weighted means		14490		0.0776772194712376	-0.0380984493873652			continuous-25492-both_sexes--irnt
Weighted-mean FA in tract inferior longitudinal fasciculus (right)	25503	continuous		UK Biobank Assessment Centre > Imaging > Brain MRI > Diffusion brain MRI > dMRI weighted means		14490		0.0777652217906181	-0.0320266320610251			continuous-25503-both_sexes--irnt
M15 Polyarthrosis	131868	icd_first_occurrence		Health-related outcomes > First occurrences > Musculoskeletal system and connective tissue disorders		5968	275617	0.0780964320042568	0.0631680185036529			icd_first_occurrence-131868-both_sexes--
Leg pain on walking	4728	categorical		UK Biobank Assessment Centre > Touchscreen > Health and medical history > Claudication and peripheral artery disease		22326	79304	0.0799894875984367	0.0366412821813528			categorical-4728-both_sexes--
Colonoscopy/sigmoidoscopy	20004	categorical		UK Biobank Assessment Centre > Verbal interview > Operations		5489	276054	0.0802157412590486	0.0482453658176628			categorical-20004-both_sexes-1519-
Mean carotid IMT (intima-medial thickness) at 210 degrees	22677	continuous		UK Biobank Assessment Centre > Physical measures > Carotid ultrasound		18712		0.0805338951939819	-0.0101889775010696			continuous-22677-both_sexes--irnt
Weighted-mean L3 in tract uncinate fasciculus (right)	25649	continuous		UK Biobank Assessment Centre > Imaging > Brain MRI > Diffusion brain MRI > dMRI weighted means		14490		0.0821841850942998	0.0106593757953935			continuous-25649-both_sexes--irnt
Weighted-mean FA in tract inferior longitudinal fasciculus (left)	25502	continuous		UK Biobank Assessment Centre > Imaging > Brain MRI > Diffusion brain MRI > dMRI weighted means		14490		0.0824139076878955	-0.0424057468157946			continuous-25502-both_sexes--irnt
Diastolic blood pressure, automated reading	4079	continuous		UK Biobank Assessment Centre > Physical measures > Blood pressure		266297		0.0829847669802705	-0.00898288745799153			continuous-4079-both_sexes--irnt
Beclomethasone	20003	categorical		UK Biobank Assessment Centre > Verbal interview > Medications		1137	280406	0.0835961337231901	0.0796871403450544			categorical-20003-both_sexes-1140884654-
Weighted-mean FA in tract corticospinal tract (left)	25496	continuous		UK Biobank Assessment Centre > Imaging > Brain MRI > Diffusion brain MRI > dMRI weighted means		14490		0.08389118987049	-0.0478799933108154			continuous-25496-both_sexes--irnt
Mean L3 in anterior limb of internal capsule on FA skeleton (left)	25313	continuous		UK Biobank Assessment Centre > Imaging > Brain MRI > Diffusion brain MRI > dMRI skeleton		14492		0.0849564661779543	0.0383972418081379			continuous-25313-both_sexes--irnt
Mean MD in anterior limb of internal capsule on FA skeleton (left)	25121	continuous		UK Biobank Assessment Centre > Imaging > Brain MRI > Diffusion brain MRI > dMRI skeleton		14492		0.0861361544423335	0.0442830965183849			continuous-25121-both_sexes--irnt
Mean L3 in medial lemniscus on FA skeleton (left)	25305	continuous		UK Biobank Assessment Centre > Imaging > Brain MRI > Diffusion brain MRI > dMRI skeleton		14492		0.0863956287828486	0.0500362085902886			continuous-25305-both_sexes--irnt
Irritable bowel syndrome	20002	categorical		UK Biobank Assessment Centre > Verbal interview > Medical conditions		6678	274865	0.086886901787412	0.017145256441252			categorical-20002-both_sexes-1154-
Mean FA in cerebral peduncle on FA skeleton (left)	25071	continuous		UK Biobank Assessment Centre > Imaging > Brain MRI > Diffusion brain MRI > dMRI skeleton		14492		0.0869594810414632	-0.0339117278862307			continuous-25071-both_sexes--irnt
Ever physically dependent on alcohol	20404	categorical		Online follow-up > Mental health > Addictions		571	1461	0.0871958311469292				categorical-20404-both_sexes--
Mean FA in anterior corona radiata on FA skeleton (right)	25078	continuous		UK Biobank Assessment Centre > Imaging > Brain MRI > Diffusion brain MRI > dMRI skeleton		14492		0.0891318984135739	-0.0484151448829968			continuous-25078-both_sexes--irnt
Mean ICVF in posterior thalamic radiation on FA skeleton (right)	25372	continuous		UK Biobank Assessment Centre > Imaging > Brain MRI > Diffusion brain MRI > dMRI skeleton		14490		0.0891581150878611	-0.0264283197529846			continuous-25372-both_sexes--irnt
Basophill percentage	30220	continuous		Biological samples > Assay results > Blood assays > Blood count		273112		0.0893571133105074	0.00656846718549239			continuous-30220-both_sexes--irnt
Wisdom teeth surgery	20004	categorical		UK Biobank Assessment Centre > Verbal interview > Operations		11050	270493	0.0893663414500572	0.031954391958984			categorical-20004-both_sexes-1480-
Mean ISOVF in superior longitudinal fasciculus on FA skeleton (left)	25481	continuous		UK Biobank Assessment Centre > Imaging > Brain MRI > Diffusion brain MRI > dMRI skeleton		14490		0.0895804240666102	0.0524392750563092			continuous-25481-both_sexes--irnt
Weighted-mean FA in tract posterior thalamic radiation (left)	25507	continuous		UK Biobank Assessment Centre > Imaging > Brain MRI > Diffusion brain MRI > dMRI weighted means		14490		0.0897362846952486	-0.0257416478801542			continuous-25507-both_sexes--irnt
Tramadol	20003	categorical		UK Biobank Assessment Centre > Verbal interview > Medications		3080	278463	0.0900068235060607	0.0619812613860467			categorical-20003-both_sexes-1140864992-
Volume of grey matter in Hippocampus (left)	25886	continuous		UK Biobank Assessment Centre > Imaging > Brain MRI > T1 structural brain MRI > Regional grey matter volumes (FAST)		16047		0.0909210992135857	-0.0479152608127327			continuous-25886-both_sexes--irnt
M84 Disorders of continuity of bone	131970	icd_first_occurrence		Health-related outcomes > First occurrences > Musculoskeletal system and connective tissue disorders		1971	279614	0.0911824277193153	0.0566880744575682			icd_first_occurrence-131970-both_sexes--
J18 Pneumonia, organism unspecified	131456	icd_first_occurrence		Health-related outcomes > First occurrences > Respiratory system disorders		13428	268157	0.0912655892268691	0.0399021030344547			icd_first_occurrence-131456-both_sexes--
Mean ICVF in retrolenticular part of internal capsule on FA skeleton (right)	25364	continuous		UK Biobank Assessment Centre > Imaging > Brain MRI > Diffusion brain MRI > dMRI skeleton		14490		0.0925576381956287	-0.0204837118870539			continuous-25364-both_sexes--irnt
A52.2 Therapeutic sacral epidural injection	41200	categorical		Health-related outcomes > Hospital inpatient > Summary Operations		1544	280042	0.0933960490028013	0.0569003825977001			categorical-41200-both_sexes-A522-
Glycated haemoglobin (HbA1c)	30750	continuous		Biological samples > Assay results > Blood assays > Blood biochemistry		268753		0.0935199637334034	0.00231123814155593			continuous-30750-both_sexes--irnt
Mean FA in cerebral peduncle on FA skeleton (right)	25070	continuous		UK Biobank Assessment Centre > Imaging > Brain MRI > Diffusion brain MRI > dMRI skeleton		14492		0.0942978474217026	-0.0393444307219105			continuous-25070-both_sexes--irnt
D75 Other diseases of blood and blood-forming organs	130670	icd_first_occurrence		Health-related outcomes > First occurrences > Blood, blood-forming organs and certain immune disorders		1106	280479	0.0955857030525898	0.10233082236405			icd_first_occurrence-130670-both_sexes--
Mean ISOVF in corticospinal tract on FA skeleton (right)	25446	continuous		UK Biobank Assessment Centre > Imaging > Brain MRI > Diffusion brain MRI > dMRI skeleton		14490		0.0961419197694205	0.0473337375517576			continuous-25446-both_sexes--irnt
Mean rfMRI head motion, averaged across space and time points	25741	continuous		UK Biobank Assessment Centre > Imaging > Brain MRI > Resting functional brain MRI		14932		0.0963912367672221	0.0503614136958652			continuous-25741-both_sexes--irnt
Weighted-mean MO in tract anterior thalamic radiation (right)	25545	continuous		UK Biobank Assessment Centre > Imaging > Brain MRI > Diffusion brain MRI > dMRI weighted means		14490		0.0964199724159915	-0.0518294320296572			continuous-25545-both_sexes--irnt
Mean L2 in corticospinal tract on FA skeleton (right)	25254	continuous		UK Biobank Assessment Centre > Imaging > Brain MRI > Diffusion brain MRI > dMRI skeleton		14492		0.0972802333708774	0.0337848104153762			continuous-25254-both_sexes--irnt
Volume of grey matter in Inferior Temporal Gyrus, posterior division (right)	25811	continuous		UK Biobank Assessment Centre > Imaging > Brain MRI > T1 structural brain MRI > Regional grey matter volumes (FAST)		16047		0.0975446325489919	0.0494362153629201			continuous-25811-both_sexes--irnt
Fluid intelligence score	20016	continuous		UK Biobank Assessment Centre > Cognitive function > Fluid intelligence / reasoning		100350		0.0975498172481422	-0.0140349815388887			continuous-20016-both_sexes--irnt
B02 Zoster [herpes zoster]	130178	icd_first_occurrence		Health-related outcomes > First occurrences > Certain infectious and parasitic diseases		9178	272407	0.0978247792945324	0.0227457835203806			icd_first_occurrence-130178-both_sexes--
Mean L3 in retrolenticular part of internal capsule on FA skeleton (right)	25316	continuous		UK Biobank Assessment Centre > Imaging > Brain MRI > Diffusion brain MRI > dMRI skeleton		14492		0.0980014382031359	0.0156439699321347			continuous-25316-both_sexes--irnt
Mean FA in corticospinal tract on FA skeleton (right)	25062	continuous		UK Biobank Assessment Centre > Imaging > Brain MRI > Diffusion brain MRI > dMRI skeleton		14492		0.0984027908567647	-0.0438927266684989			continuous-25062-both_sexes--irnt
Weighted-mean L1 in tract uncinate fasciculus (right)	25595	continuous		UK Biobank Assessment Centre > Imaging > Brain MRI > Diffusion brain MRI > dMRI weighted means		14490		0.0984437994945574	0.0314719176170263			continuous-25595-both_sexes--irnt
Weighted-mean L3 in tract anterior thalamic radiation (left)	25625	continuous		UK Biobank Assessment Centre > Imaging > Brain MRI > Diffusion brain MRI > dMRI weighted means		14490		0.0987082351584786	0.0207912802376751			continuous-25625-both_sexes--irnt
Leg fat mass (right)	23112	continuous		UK Biobank Assessment Centre > Physical measures > Anthropometry > Impedance measures		276689		0.0988734334446395	0.00148411980347845			continuous-23112-both_sexes--irnt
Weighted-mean L2 in tract cingulate gyrus part of cingulum (left)	25600	continuous		UK Biobank Assessment Centre > Imaging > Brain MRI > Diffusion brain MRI > dMRI weighted means		14490		0.0996517198411121	0.045778489541971			continuous-25600-both_sexes--irnt
Weighted-mean MO in tract inferior fronto-occipital fasciculus (right)	25555	continuous		UK Biobank Assessment Centre > Imaging > Brain MRI > Diffusion brain MRI > dMRI weighted means		14490		0.100211198355719	-0.044755027514245			continuous-25555-both_sexes--irnt
Ever self-harmed	20480	categorical		Online follow-up > Mental health > Self-harm behaviours		4030	89036	0.101229018949805	0.0869691036410987			categorical-20480-both_sexes--
M47.8 Other specified urethral catheterisation of bladder	41200	categorical		Health-related outcomes > Hospital inpatient > Summary Operations		1460	280126	0.102697001372823	0.0724705141785408			categorical-41200-both_sexes-M478-
Weighted-mean L3 in tract anterior thalamic radiation (right)	25626	continuous		UK Biobank Assessment Centre > Imaging > Brain MRI > Diffusion brain MRI > dMRI weighted means		14490		0.103394350600511	0.0112625296636507			continuous-25626-both_sexes--irnt
Unilateral oophorectomy	20004	categorical		UK Biobank Assessment Centre > Verbal interview > Operations		1692	151636	0.104804843544691	0.0761621774691508			categorical-20004-both_sexes-1356-
Mean ISOVF in fornix cres+stria terminalis on FA skeleton (right)	25478	continuous		UK Biobank Assessment Centre > Imaging > Brain MRI > Diffusion brain MRI > dMRI skeleton		14490		0.104975611666747	-0.0114813486951712			continuous-25478-both_sexes--irnt
Mean L2 in posterior thalamic radiation on FA skeleton (left)	25277	continuous		UK Biobank Assessment Centre > Imaging > Brain MRI > Diffusion brain MRI > dMRI skeleton		14492		0.105769726088582	0.0437218923955017			continuous-25277-both_sexes--irnt
Mean OD in posterior thalamic radiation on FA skeleton (right)	25420	continuous		UK Biobank Assessment Centre > Imaging > Brain MRI > Diffusion brain MRI > dMRI skeleton		14490		0.106449755776063	0.0499935253251051			continuous-25420-both_sexes--irnt
Mean L2 in posterior thalamic radiation on FA skeleton (right)	25276	continuous		UK Biobank Assessment Centre > Imaging > Brain MRI > Diffusion brain MRI > dMRI skeleton		14492		0.106549050782888	0.0466007713061814			continuous-25276-both_sexes--irnt
Mean ICVF in posterior thalamic radiation on FA skeleton (left)	25373	continuous		UK Biobank Assessment Centre > Imaging > Brain MRI > Diffusion brain MRI > dMRI skeleton		14490		0.106919116668824	-0.0348579702911499			continuous-25373-both_sexes--irnt
Depression	20002	categorical		UK Biobank Assessment Centre > Verbal interview > Medical conditions		16242	265301	0.107173630014086	0.0164955123557535			categorical-20002-both_sexes-1286-
Mean L3 in sagittal stratum on FA skeleton (left)	25327	continuous		UK Biobank Assessment Centre > Imaging > Brain MRI > Diffusion brain MRI > dMRI skeleton		14492		0.108380050532515	0.0454817430895017			continuous-25327-both_sexes--irnt
Y76.7 Arthroscopic approach to joint	41210	categorical		Health-related outcomes > Hospital inpatient > Summary Operations		4890	276696	0.109118276973335	0.0602286670200382			categorical-41210-both_sexes-Y767-
Weighted-mean L2 in tract anterior thalamic radiation (left)	25598	continuous		UK Biobank Assessment Centre > Imaging > Brain MRI > Diffusion brain MRI > dMRI weighted means		14490		0.109328636580025	0.0263187455993627			continuous-25598-both_sexes--irnt
Leg fat percentage (right)	23111	continuous		UK Biobank Assessment Centre > Physical measures > Anthropometry > Impedance measures		276690		0.109377761885626	0.00136311439509663			continuous-23111-both_sexes--irnt
Mean L1 in splenium of corpus callosum on FA skeleton	25204	continuous		UK Biobank Assessment Centre > Imaging > Brain MRI > Diffusion brain MRI > dMRI skeleton		14492		0.111456325895846	0.0420744507802563			continuous-25204-both_sexes--irnt
Body fat percentage	23099	continuous		UK Biobank Assessment Centre > Physical measures > Anthropometry > Impedance measures		276563		0.112386041240111	0.0034997018535112			continuous-23099-both_sexes--irnt
Tuberculosis (tb)	20002	categorical		UK Biobank Assessment Centre > Verbal interview > Medical conditions		1356	280187	0.112596217352431	0.0942206473573561			categorical-20002-both_sexes-1440-
E53 Deficiency of other b group vitamins	130770	icd_first_occurrence		Health-related outcomes > First occurrences > Endocrine, nutritional and metabolic diseases		1307	280278	0.112718092468062	0.0965812753000662			icd_first_occurrence-130770-both_sexes--
Deep venous thrombosis (dvt)	20002	categorical		UK Biobank Assessment Centre > Verbal interview > Medical conditions		5615	275928	0.113082459870079	0.058835370235704			categorical-20002-both_sexes-1094-
Direct bilirubin	30660	continuous		Biological samples > Assay results > Blood assays > Blood biochemistry		228253		0.113698466441563	-0.00174537593695349			continuous-30660-both_sexes--irnt
E16 Other disorders of pancreatic internal secretion	130718	icd_first_occurrence		Health-related outcomes > First occurrences > Endocrine, nutritional and metabolic diseases		1602	279983	0.11384825193822	0.0533225352077106			icd_first_occurrence-130718-both_sexes--
Ever talked to a health professional about unusual or psychotic experiences	20477	categorical		Online follow-up > Mental health > Unusual and psychotic experiences		976	3609	0.114475468761255				categorical-20477-both_sexes--
Y75.2 Laparoscopic approach to abdominal cavity NEC	41210	categorical		Health-related outcomes > Hospital inpatient > Summary Operations		10319	271267	0.114560332532487	0.0348265839280178			categorical-41210-both_sexes-Y752-
K63 Other diseases of intestine	131648	icd_first_occurrence		Health-related outcomes > First occurrences > Digestive system disorders		13903	267682	0.115288905161746	-0.0425357240479862			icd_first_occurrence-131648-both_sexes--
Z47.1 Skin of forehead	41210	categorical		Health-related outcomes > Hospital inpatient > Summary Operations		1844	279742	0.115701115418001	0.0498052084709417			categorical-41210-both_sexes-Z471-
Weighted-mean FA in tract superior longitudinal fasciculus (left)	25509	continuous		UK Biobank Assessment Centre > Imaging > Brain MRI > Diffusion brain MRI > dMRI weighted means		14490		0.115803463841002	-0.0372755104948331			continuous-25509-both_sexes--irnt
Mean FA in anterior corona radiata on FA skeleton (left)	25079	continuous		UK Biobank Assessment Centre > Imaging > Brain MRI > Diffusion brain MRI > dMRI skeleton		14492		0.116269186896624	-0.0449847512215493			continuous-25079-both_sexes--irnt
K62 Other diseases of anus and rectum	131646	icd_first_occurrence		Health-related outcomes > First occurrences > Digestive system disorders		22314	259271	0.117038838038116	-0.0159931476874966			icd_first_occurrence-131646-both_sexes--
Gabapentin	20003	categorical		UK Biobank Assessment Centre > Verbal interview > Medications		1301	280242	0.117154890911399	0.0910305270297842			categorical-20003-both_sexes-1140872228-
Volume of grey matter (normalised for head size)	25005	continuous		UK Biobank Assessment Centre > Imaging > Brain MRI > T1 structural brain MRI		16052		0.117647010016543	0.00969804121753181			continuous-25005-both_sexes--irnt
Weighted-mean MD in tract inferior fronto-occipital fasciculus (left)	25527	continuous		UK Biobank Assessment Centre > Imaging > Brain MRI > Diffusion brain MRI > dMRI weighted means		14490		0.117748703568636	0.026134272401477			continuous-25527-both_sexes--irnt
Weighted-mean L2 in tract uncinate fasciculus (right)	25622	continuous		UK Biobank Assessment Centre > Imaging > Brain MRI > Diffusion brain MRI > dMRI weighted means		14490		0.118018302970306	0.0239647719554992			continuous-25622-both_sexes--irnt
M23 Internal derangement of knee	131884	icd_first_occurrence		Health-related outcomes > First occurrences > Musculoskeletal system and connective tissue disorders		12389	269196	0.118022856468691	-0.0422543356349455			icd_first_occurrence-131884-both_sexes--
Varicose vein surgery	20004	categorical		UK Biobank Assessment Centre > Verbal interview > Operations		11457	270086	0.118336998416229	0.0147357868303927			categorical-20004-both_sexes-1479-
Weighted-mean L2 in tract inferior longitudinal fasciculus (right)	25611	continuous		UK Biobank Assessment Centre > Imaging > Brain MRI > Diffusion brain MRI > dMRI weighted means		14490		0.118681440356562	0.0253062699457134			continuous-25611-both_sexes--irnt
L71 Rosacea	131792	icd_first_occurrence		Health-related outcomes > First occurrences > Skin and subcutaneous tissue disorders		3334	278251	0.119279836940043	0.079688819127819			icd_first_occurrence-131792-both_sexes--
Maximum carotid IMT (intima-medial thickness) at 210 degrees	22678	continuous		UK Biobank Assessment Centre > Physical measures > Carotid ultrasound		18712		0.119767539387623	-0.0218516170448246			continuous-22678-both_sexes--irnt
Weighted-mean FA in tract superior longitudinal fasciculus (right)	25510	continuous		UK Biobank Assessment Centre > Imaging > Brain MRI > Diffusion brain MRI > dMRI weighted means		14490		0.120037218492374	-0.0265669144029293			continuous-25510-both_sexes--irnt
Ever used hormone-replacement therapy (HRT)	2814	categorical		UK Biobank Assessment Centre > Touchscreen > Sex-specific factors > Female-specific factors		59542	93303	0.120052490408906	0.0203402549984849			categorical-2814-both_sexes--
Diverticular disease/diverticulitis	20002	categorical		UK Biobank Assessment Centre > Verbal interview > Medical conditions		3112	278431	0.120486357888763	0.0669967452185739			categorical-20002-both_sexes-1458-
Mean MD in sagittal stratum on FA skeleton (left)	25135	continuous		UK Biobank Assessment Centre > Imaging > Brain MRI > Diffusion brain MRI > dMRI skeleton		14492		0.120546342087461	0.0356723920806522			continuous-25135-both_sexes--irnt
A15 Respiratory tuberculosis, bacteriologically and histologically confirmed	130020	icd_first_occurrence		Health-related outcomes > First occurrences > Certain infectious and parasitic diseases		1417	280168	0.120674805468033	0.0911752067717425			icd_first_occurrence-130020-both_sexes--
Albumin	30600	continuous		Biological samples > Assay results > Blood assays > Blood biochemistry		246304		0.121171231109298	-0.00906419423401373			continuous-30600-both_sexes--irnt
Mean L1 in genu of corpus callosum on FA skeleton	25202	continuous		UK Biobank Assessment Centre > Imaging > Brain MRI > Diffusion brain MRI > dMRI skeleton		14492		0.121433248006005	0.0461287312447218			continuous-25202-both_sexes--irnt
Age stopped smoking	2897	continuous		UK Biobank Assessment Centre > Touchscreen > Lifestyle and environment > Smoking		69003		0.121862971381237	0.0142801632674275			continuous-2897-both_sexes--irnt
Aspartate aminotransferase	30650	continuous		Biological samples > Assay results > Blood assays > Blood biochemistry		267606		0.122166071093981	0.00851648787573752			continuous-30650-both_sexes--irnt
Mean L3 in cingulum hippocampus on FA skeleton (left)	25333	continuous		UK Biobank Assessment Centre > Imaging > Brain MRI > Diffusion brain MRI > dMRI skeleton		14492		0.122516405282001	0.00975747515512861			continuous-25333-both_sexes--irnt
C90.1 Topical anaesthetic	41210	categorical		Health-related outcomes > Hospital inpatient > Summary Operations		1470	280116	0.123055364955241	0.0916899655920946			categorical-41210-both_sexes-C901-
Mean OD in uncinate fasciculus on FA skeleton (right)	25436	continuous		UK Biobank Assessment Centre > Imaging > Brain MRI > Diffusion brain MRI > dMRI skeleton		14490		0.123129879562252	-0.0166291839508254			continuous-25436-both_sexes--irnt
Arm fat mass (left)	23124	continuous		UK Biobank Assessment Centre > Physical measures > Anthropometry > Impedance measures		276590		0.123168173325352	0.00282403758957622			continuous-23124-both_sexes--irnt
Blood clot, DVT, bronchitis, emphysema, asthma, rhinitis, eczema, allergy diagnosed by doctor	6152	categorical		UK Biobank Assessment Centre > Touchscreen > Health and medical history > Medical conditions		5730	275269	0.1231960078626	0.0571988533264269			categorical-6152-both_sexes-5-
Weight change during worst episode of depression	20536	categorical		Online follow-up > Mental health > Depression		16167	28751	0.124719729179595	0.0734576157819098			categorical-20536-both_sexes-2-
Mean MD in splenium of corpus callosum on FA skeleton	25108	continuous		UK Biobank Assessment Centre > Imaging > Brain MRI > Diffusion brain MRI > dMRI skeleton		14492		0.126122903228009	0.0400933484680021			continuous-25108-both_sexes--irnt
Weighted-mean FA in tract acoustic radiation (right)	25489	continuous		UK Biobank Assessment Centre > Imaging > Brain MRI > Diffusion brain MRI > dMRI weighted means		14490		0.126174630359189	0.00328286730420663			continuous-25489-both_sexes--irnt
Laparotomy nos	20004	categorical		UK Biobank Assessment Centre > Verbal interview > Operations		1565	279978	0.126492998614924	0.0638902163987183			categorical-20004-both_sexes-1486-
Father's age at death	1807	continuous		UK Biobank Assessment Centre > Touchscreen > Family history		207146		0.126793246639691	0.00735357625563219			continuous-1807-both_sexes--irnt
Paracetamol	20003	categorical		UK Biobank Assessment Centre > Verbal interview > Medications		52127	229416	0.127153238009448	-0.00393374829594486			categorical-20003-both_sexes-2038460150-
Volume of grey matter in Temporal Occipital Fusiform Cortex (right)	25859	continuous		UK Biobank Assessment Centre > Imaging > Brain MRI > T1 structural brain MRI > Regional grey matter volumes (FAST)		16047		0.127314052497653	-0.0447245454741972			continuous-25859-both_sexes--irnt
Mean L3 in middle cerebellar peduncle on FA skeleton	25296	continuous		UK Biobank Assessment Centre > Imaging > Brain MRI > Diffusion brain MRI > dMRI skeleton		14492		0.127485258579258	0.0462003970787106			continuous-25296-both_sexes--irnt
Iron deficiency anaemia	20002	categorical		UK Biobank Assessment Centre > Verbal interview > Medical conditions		1521	280022	0.128139083149031	0.0878563791740783			categorical-20002-both_sexes-1330-
Weighted-mean OD in tract inferior fronto-occipital fasciculus (right)	25690	continuous		UK Biobank Assessment Centre > Imaging > Brain MRI > Diffusion brain MRI > dMRI weighted means		14489		0.128333506178852	0.0365634470109357			continuous-25690-both_sexes--irnt
Volume of grey matter in Lateral Occipital Cortex, inferior division (right)	25827	continuous		UK Biobank Assessment Centre > Imaging > Brain MRI > T1 structural brain MRI > Regional grey matter volumes (FAST)		16047		0.128400358355645	0.0405956344964708			continuous-25827-both_sexes--irnt
Retinol	100018	continuous		Online follow-up > Diet by 24-hour recall > Estimated nutrients yesterday		42615		0.129408587181251	-0.0217011001903518			continuous-100018-both_sexes--irnt
Mean ICVF in sagittal stratum on FA skeleton (right)	25374	continuous		UK Biobank Assessment Centre > Imaging > Brain MRI > Diffusion brain MRI > dMRI skeleton		14490		0.129611930466632	-0.0218064186267616			continuous-25374-both_sexes--irnt
Mean MD in inferior cerebellar peduncle on FA skeleton (right)	25114	continuous		UK Biobank Assessment Centre > Imaging > Brain MRI > Diffusion brain MRI > dMRI skeleton		14492		0.12974552219169	-0.0467675708238643			continuous-25114-both_sexes--irnt
Ever addicted to prescription or over-the-counter medication	20503	categorical		Online follow-up > Mental health > Addictions		755	4675	0.130160887983064				categorical-20503-both_sexes--
Mean MO in posterior corona radiata on FA skeleton (left)	25179	continuous		UK Biobank Assessment Centre > Imaging > Brain MRI > Diffusion brain MRI > dMRI skeleton		14492		0.131327900271102	0.0457255230227037			continuous-25179-both_sexes--irnt
O26 Maternal care for other conditions predominantly related to pregnancy	132206	icd_first_occurrence		Health-related outcomes > First occurrences > Pregnancy, childbirth and the puerperium		1375	151972	0.131544805715744	0.11769506107529			icd_first_occurrence-132206-both_sexes--
T43.9 Unspecified diagnostic endoscopic examination of peritoneum	41200	categorical		Health-related outcomes > Hospital inpatient > Summary Operations		1952	151396	0.13221533930466	0.0668767297781809			categorical-41200-both_sexes-T439-
Weighted-mean L2 in tract inferior longitudinal fasciculus (left)	25610	continuous		UK Biobank Assessment Centre > Imaging > Brain MRI > Diffusion brain MRI > dMRI weighted means		14490		0.132306219510915	0.0327294856668909			continuous-25610-both_sexes--irnt
Weighted-mean L1 in tract medial lemniscus (left)	25586	continuous		UK Biobank Assessment Centre > Imaging > Brain MRI > Diffusion brain MRI > dMRI weighted means		14490		0.134439798160687	-0.00298349771201673			continuous-25586-both_sexes--irnt
J01 Acute sinusitis	131426	icd_first_occurrence		Health-related outcomes > First occurrences > Respiratory system disorders		14267	267318	0.134450174661032	-0.0422081339754145			icd_first_occurrence-131426-both_sexes--
N81 Female genital prolapse	132124	icd_first_occurrence		Health-related outcomes > First occurrences > Genitourinary system disorders		10307	143040	0.134833595798232	0.0356446572622239			icd_first_occurrence-132124-both_sexes--
Bladder problem (not cancer)	20002	categorical		UK Biobank Assessment Centre > Verbal interview > Medical conditions		1669	279874	0.135175161607774	0.0580701282417323			categorical-20002-both_sexes-1201-
I77 Other disorders of arteries and arterioles	131390	icd_first_occurrence		Health-related outcomes > First occurrences > Circulatory system disorders		1325	280260	0.135814538303578	0.0888480191447945			icd_first_occurrence-131390-both_sexes--
Weighted-mean MD in tract anterior thalamic radiation (left)	25517	continuous		UK Biobank Assessment Centre > Imaging > Brain MRI > Diffusion brain MRI > dMRI weighted means		14490		0.135909078974414	0.0236213822090686			continuous-25517-both_sexes--irnt
Mean carotid IMT (intima-medial thickness) at 240 degrees	22680	continuous		UK Biobank Assessment Centre > Physical measures > Carotid ultrasound		18561		0.136165133181876	-0.0103655088329894			continuous-22680-both_sexes--irnt
Mean L3 in cingulum hippocampus on FA skeleton (right)	25332	continuous		UK Biobank Assessment Centre > Imaging > Brain MRI > Diffusion brain MRI > dMRI skeleton		14492		0.136988840653653	0.0104803030343707			continuous-25332-both_sexes--irnt
Weighted-mean L2 in tract anterior thalamic radiation (right)	25599	continuous		UK Biobank Assessment Centre > Imaging > Brain MRI > Diffusion brain MRI > dMRI weighted means		14490		0.138614268249474	0.0143759279009777			continuous-25599-both_sexes--irnt
Volume of putamen (left)	25015	continuous		UK Biobank Assessment Centre > Imaging > Brain MRI > T1 structural brain MRI > Subcortical volumes (FIRST)		16038		0.13866340650986	-0.0177330292352706			continuous-25015-both_sexes--irnt
Q10.3 Dilation of cervix uteri and curettage of uterus NEC	41200	categorical		Health-related outcomes > Hospital inpatient > Summary Operations		2708	150640	0.138827318170934	0.0633537666097171			categorical-41200-both_sexes-Q103-
Mean L3 in superior corona radiata on FA skeleton (left)	25321	continuous		UK Biobank Assessment Centre > Imaging > Brain MRI > Diffusion brain MRI > dMRI skeleton		14492		0.139456268202772	0.0423004701907961			continuous-25321-both_sexes--irnt
Weighted-mean L2 in tract inferior fronto-occipital fasciculus (right)	25609	continuous		UK Biobank Assessment Centre > Imaging > Brain MRI > Diffusion brain MRI > dMRI weighted means		14490		0.139641431936288	0.0296784643610813			continuous-25609-both_sexes--irnt
A09 Diarrhoea and gastro-enteritis of presumed infectious origin	130018	icd_first_occurrence		Health-related outcomes > First occurrences > Certain infectious and parasitic diseases		8486	273099	0.140412568113158	0.00266423301126947			icd_first_occurrence-130018-both_sexes--
Heart arrhythmia	20002	categorical		UK Biobank Assessment Centre > Verbal interview > Medical conditions		1492	280051	0.140551428751469	0.0598047590621485			categorical-20002-both_sexes-1077-
Levothyroxine sodium	20003	categorical		UK Biobank Assessment Centre > Verbal interview > Medications		11475	270068	0.141633500599805	0.0147150729754685			categorical-20003-both_sexes-1141191044-
Mean FA in posterior corona radiata on FA skeleton (right)	25082	continuous		UK Biobank Assessment Centre > Imaging > Brain MRI > Diffusion brain MRI > dMRI skeleton		14492		0.143692368537934	0.00588270349930584			continuous-25082-both_sexes--irnt
Mean L2 in sagittal stratum on FA skeleton (right)	25278	continuous		UK Biobank Assessment Centre > Imaging > Brain MRI > Diffusion brain MRI > dMRI skeleton		14492		0.144538526693403	0.0450261340125453			continuous-25278-both_sexes--irnt
G81 Hemiplegia	131102	icd_first_occurrence		Health-related outcomes > First occurrences > Nervous system disorders		1403	280182	0.146607280167296	0.0831625102803668			icd_first_occurrence-131102-both_sexes--
Phosphate	30810	continuous		Biological samples > Assay results > Blood assays > Blood biochemistry		245839		0.146953632177864	0.00391269896245428			continuous-30810-both_sexes--irnt
Weighted-mean ISOVF in tract anterior thalamic radiation (left)	25706	continuous		UK Biobank Assessment Centre > Imaging > Brain MRI > Diffusion brain MRI > dMRI weighted means		14489		0.147031236036006	0.0419506923074642			continuous-25706-both_sexes--irnt
Mean ISOVF in posterior corona radiata on FA skeleton (left)	25467	continuous		UK Biobank Assessment Centre > Imaging > Brain MRI > Diffusion brain MRI > dMRI skeleton		14490		0.147484667058586	-0.00354387237484033			continuous-25467-both_sexes--irnt
Mean L1 in superior cerebellar peduncle on FA skeleton (right)	25212	continuous		UK Biobank Assessment Centre > Imaging > Brain MRI > Diffusion brain MRI > dMRI skeleton		14492		0.14786611628416	-0.0440364677745645			continuous-25212-both_sexes--irnt
Volume of grey matter in Occipital Fusiform Gyrus (right)	25861	continuous		UK Biobank Assessment Centre > Imaging > Brain MRI > T1 structural brain MRI > Regional grey matter volumes (FAST)		16047		0.148053674520688	-0.0431243182190763			continuous-25861-both_sexes--irnt
Mean MO in posterior thalamic radiation on FA skeleton (left)	25181	continuous		UK Biobank Assessment Centre > Imaging > Brain MRI > Diffusion brain MRI > dMRI skeleton		14492		0.149835186186406	-0.0429204448032737			continuous-25181-both_sexes--irnt
U05.2 Magnetic resonance imaging of head	41200	categorical		Health-related outcomes > Hospital inpatient > Summary Operations		1304	280282	0.150532223025199	0.0842899067856391			categorical-41200-both_sexes-U052-
Mean ISOVF in posterior corona radiata on FA skeleton (right)	25466	continuous		UK Biobank Assessment Centre > Imaging > Brain MRI > Diffusion brain MRI > dMRI skeleton		14490		0.150902349422421	-0.00422401509788443			continuous-25466-both_sexes--irnt
Weighted-mean FA in tract middle cerebellar peduncle	25504	continuous		UK Biobank Assessment Centre > Imaging > Brain MRI > Diffusion brain MRI > dMRI weighted means		14490		0.151262462664363	-0.0420582469027175			continuous-25504-both_sexes--irnt
Weighted-mean MO in tract superior longitudinal fasciculus (right)	25564	continuous		UK Biobank Assessment Centre > Imaging > Brain MRI > Diffusion brain MRI > dMRI weighted means		14490		0.152864280068927	-0.0442157922525934			continuous-25564-both_sexes--irnt
Mean ISOVF in posterior limb of internal capsule on FA skeleton (right)	25458	continuous		UK Biobank Assessment Centre > Imaging > Brain MRI > Diffusion brain MRI > dMRI skeleton		14490		0.152970448361437	0.0446855788840835			continuous-25458-both_sexes--irnt
Mean L2 in anterior corona radiata on FA skeleton (left)	25271	continuous		UK Biobank Assessment Centre > Imaging > Brain MRI > Diffusion brain MRI > dMRI skeleton		14492		0.153021104114627	0.0415008162928149			continuous-25271-both_sexes--irnt
Weighted-mean L3 in tract inferior longitudinal fasciculus (left)	25637	continuous		UK Biobank Assessment Centre > Imaging > Brain MRI > Diffusion brain MRI > dMRI weighted means		14490		0.154451591371975	0.0352724307269807			continuous-25637-both_sexes--irnt
Mean L2 in superior longitudinal fasciculus on FA skeleton (right)	25288	continuous		UK Biobank Assessment Centre > Imaging > Brain MRI > Diffusion brain MRI > dMRI skeleton		14492		0.154985590373975	0.0441783443022236			continuous-25288-both_sexes--irnt
Bipolar and major depression status	20126	categorical		UK Biobank Assessment Centre > Touchscreen > Psychosocial factors > Mental health		53407	20735	0.155052816387115	-0.0330671919118658			categorical-20126-both_sexes-0-
Mean ISOVF in superior corona radiata on FA skeleton (right)	25464	continuous		UK Biobank Assessment Centre > Imaging > Brain MRI > Diffusion brain MRI > dMRI skeleton		14490		0.155928915175781	0.0422410608370386			continuous-25464-both_sexes--irnt
Body mass index (BMI)	21001	continuous		UK Biobank Assessment Centre > Physical measures > Anthropometry > Body size measures		280645		0.156306060249001	0.000148804376851267			continuous-21001-both_sexes--irnt
Median T2star in pallidum (right)	25033	continuous		UK Biobank Assessment Centre > Imaging > Brain MRI > Susceptibility weighted brain MRI		14767		0.1566306398746	-0.0224763064205075			continuous-25033-both_sexes--irnt
Mean L2 in superior longitudinal fasciculus on FA skeleton (left)	25289	continuous		UK Biobank Assessment Centre > Imaging > Brain MRI > Diffusion brain MRI > dMRI skeleton		14492		0.157418115777512	0.044286921276061			continuous-25289-both_sexes--irnt
Weighted-mean ICVF in tract inferior longitudinal fasciculus (left)	25664	continuous		UK Biobank Assessment Centre > Imaging > Brain MRI > Diffusion brain MRI > dMRI weighted means		14489		0.157618984678535	-0.0271157174816309			continuous-25664-both_sexes--irnt
Mean L1 in posterior corona radiata on FA skeleton (left)	25227	continuous		UK Biobank Assessment Centre > Imaging > Brain MRI > Diffusion brain MRI > dMRI skeleton		14492		0.158451970986545	0.0417834789410193			continuous-25227-both_sexes--irnt
K59 Other functional intestinal disorders	131640	icd_first_occurrence		Health-related outcomes > First occurrences > Digestive system disorders		12717	268868	0.158559253817673	-0.0420918508053059			icd_first_occurrence-131640-both_sexes--
I26 Pulmonary embolism	131308	icd_first_occurrence		Health-related outcomes > First occurrences > Circulatory system disorders		4756	276829	0.158591628907389	0.0357314269865712			icd_first_occurrence-131308-both_sexes--
Mean OD in splenium of corpus callosum on FA skeleton	25396	continuous		UK Biobank Assessment Centre > Imaging > Brain MRI > Diffusion brain MRI > dMRI skeleton		14490		0.158593104823692	-0.0264620269224872			continuous-25396-both_sexes--irnt
Minimum carotid IMT (intima-medial thickness) at 210 degrees	22676	continuous		UK Biobank Assessment Centre > Physical measures > Carotid ultrasound		18712		0.158814332853188	0.000156647284910887			continuous-22676-both_sexes--irnt
Mean ICVF in tapetum on FA skeleton (left)	25391	continuous		UK Biobank Assessment Centre > Imaging > Brain MRI > Diffusion brain MRI > dMRI skeleton		14490		0.159828739369316	-0.0394099207233509			continuous-25391-both_sexes--irnt
Q08.9 Unspecified vaginal excision of uterus	41210	categorical		Health-related outcomes > Hospital inpatient > Summary Operations		1993	151355	0.159911494927377	0.069669059390771			categorical-41210-both_sexes-Q089-
Mean L3 in sagittal stratum on FA skeleton (right)	25326	continuous		UK Biobank Assessment Centre > Imaging > Brain MRI > Diffusion brain MRI > dMRI skeleton		14492		0.161294642206796	0.0348516460991702			continuous-25326-both_sexes--irnt
Weighted-mean MO in tract posterior thalamic radiation (left)	25561	continuous		UK Biobank Assessment Centre > Imaging > Brain MRI > Diffusion brain MRI > dMRI weighted means		14490		0.163096527733063	-0.0440676561372668			continuous-25561-both_sexes--irnt
Median T2star in pallidum (left)	25032	continuous		UK Biobank Assessment Centre > Imaging > Brain MRI > Susceptibility weighted brain MRI		14767		0.164666471578068	-0.0444366859479827			continuous-25032-both_sexes--irnt
Mean FA in superior longitudinal fasciculus on FA skeleton (right)	25096	continuous		UK Biobank Assessment Centre > Imaging > Brain MRI > Diffusion brain MRI > dMRI skeleton		14492		0.165331994099723	-0.0404161589909495			continuous-25096-both_sexes--irnt
Weighted-mean ICVF in tract inferior longitudinal fasciculus (right)	25665	continuous		UK Biobank Assessment Centre > Imaging > Brain MRI > Diffusion brain MRI > dMRI weighted means		14489		0.166663794548782	-0.0203356260728445			continuous-25665-both_sexes--irnt
N43 Hydrocele and spermatocele	132078	icd_first_occurrence		Health-related outcomes > First occurrences > Genitourinary system disorders		1267	126971	0.167850243106455	0.0519018982779717			icd_first_occurrence-132078-both_sexes--
Volume of grey matter in Crus I Cerebellum (left)	25900	continuous		UK Biobank Assessment Centre > Imaging > Brain MRI > T1 structural brain MRI > Regional grey matter volumes (FAST)		16047		0.168072379836042	-0.0414919734851019			continuous-25900-both_sexes--irnt
Fluoxetine	20003	categorical		UK Biobank Assessment Centre > Verbal interview > Medications		3282	278261	0.16811678712204	0.0715125439642562			categorical-20003-both_sexes-1140879540-
Mean L2 in cingulum hippocampus on FA skeleton (right)	25284	continuous		UK Biobank Assessment Centre > Imaging > Brain MRI > Diffusion brain MRI > dMRI skeleton		14492		0.16831251025041	0.0280951746797003			continuous-25284-both_sexes--irnt
Mean OD in posterior limb of internal capsule on FA skeleton (left)	25411	continuous		UK Biobank Assessment Centre > Imaging > Brain MRI > Diffusion brain MRI > dMRI skeleton		14490		0.168650204230132	-0.0438423907688204			continuous-25411-both_sexes--irnt
Mean MD in superior longitudinal fasciculus on FA skeleton (left)	25145	continuous		UK Biobank Assessment Centre > Imaging > Brain MRI > Diffusion brain MRI > dMRI skeleton		14492		0.169212766717271	0.0423086973345142			continuous-25145-both_sexes--irnt
Weighted-mean MD in tract anterior thalamic radiation (right)	25518	continuous		UK Biobank Assessment Centre > Imaging > Brain MRI > Diffusion brain MRI > dMRI weighted means		14490		0.170124100463334	0.0111485975768553			continuous-25518-both_sexes--irnt
Mean L3 in superior corona radiata on FA skeleton (right)	25320	continuous		UK Biobank Assessment Centre > Imaging > Brain MRI > Diffusion brain MRI > dMRI skeleton		14492		0.170625035004261	0.0398768898834733			continuous-25320-both_sexes--irnt
Weighted-mean OD in tract cingulate gyrus part of cingulum (left)	25681	continuous		UK Biobank Assessment Centre > Imaging > Brain MRI > Diffusion brain MRI > dMRI weighted means		14489		0.171297020387142	0.0307101820363234			continuous-25681-both_sexes--irnt
K50 Crohn's disease [regional enteritis]	131626	icd_first_occurrence		Health-related outcomes > First occurrences > Digestive system disorders		1594	279991	0.171619897833061	0.0509344377252515			icd_first_occurrence-131626-both_sexes--
H61 Other disorders of external ear	131224	icd_first_occurrence		Health-related outcomes > First occurrences > Ear and mastoid process disorders		17767	263818	0.172397982537562	-0.0329629648974302			icd_first_occurrence-131224-both_sexes--
Mean MD in tapetum on FA skeleton (left)	25151	continuous		UK Biobank Assessment Centre > Imaging > Brain MRI > Diffusion brain MRI > dMRI skeleton		14492		0.17298631391143	0.0425430269769251			continuous-25151-both_sexes--irnt
Leg fat mass (left)	23116	continuous		UK Biobank Assessment Centre > Physical measures > Anthropometry > Impedance measures		276675		0.173779521664908	0.000334681995039351			continuous-23116-both_sexes--irnt
Median T2star in hippocampus (right)	25035	continuous		UK Biobank Assessment Centre > Imaging > Brain MRI > Susceptibility weighted brain MRI		14767		0.173983342517077	-0.0430755658393498			continuous-25035-both_sexes--irnt
Mean MD in medial lemniscus on FA skeleton (right)	25112	continuous		UK Biobank Assessment Centre > Imaging > Brain MRI > Diffusion brain MRI > dMRI skeleton		14492		0.174242554087688	0.0237359816351389			continuous-25112-both_sexes--irnt
Insulin product	20003	categorical		UK Biobank Assessment Centre > Verbal interview > Medications		2690	278853	0.17655084954824	0.0726834976827616			categorical-20003-both_sexes-1140883066-
Mean L3 in anterior corona radiata on FA skeleton (left)	25319	continuous		UK Biobank Assessment Centre > Imaging > Brain MRI > Diffusion brain MRI > dMRI skeleton		14492		0.176560008544609	0.0391387580934839			continuous-25319-both_sexes--irnt
Creatinine (enzymatic) in urine	30510	continuous		Biological samples > Assay results > Urine assays		273582		0.176632106893774	0.00749829642865167			continuous-30510-both_sexes--irnt
Mean FA in anterior limb of internal capsule on FA skeleton (left)	25073	continuous		UK Biobank Assessment Centre > Imaging > Brain MRI > Diffusion brain MRI > dMRI skeleton		14492		0.176790971089827	-0.0132974865219823			continuous-25073-both_sexes--irnt
F45 Somatoform disorders	130914	icd_first_occurrence		Health-related outcomes > First occurrences > Mental and behavioural disorders		1750	279835	0.178063973470374	0.0677506080772386			icd_first_occurrence-130914-both_sexes--
Mean OD in pontine crossing tract on FA skeleton	25393	continuous		UK Biobank Assessment Centre > Imaging > Brain MRI > Diffusion brain MRI > dMRI skeleton		14490		0.178275184926301	0.0407816532744007			continuous-25393-both_sexes--irnt
Weighted-mean ICVF in tract inferior fronto-occipital fasciculus (left)	25662	continuous		UK Biobank Assessment Centre > Imaging > Brain MRI > Diffusion brain MRI > dMRI weighted means		14489		0.178602186931496	-0.0202629002421697			continuous-25662-both_sexes--irnt
Mean L2 in superior fronto-occipital fasciculus on FA skeleton (left)	25291	continuous		UK Biobank Assessment Centre > Imaging > Brain MRI > Diffusion brain MRI > dMRI skeleton		14492		0.178615331736238	-0.00806250945263041			continuous-25291-both_sexes--irnt
Volume of grey matter in VIIb Cerebellum (left)	25906	continuous		UK Biobank Assessment Centre > Imaging > Brain MRI > T1 structural brain MRI > Regional grey matter volumes (FAST)		16047		0.179234147779188	-0.00445192926544901			continuous-25906-both_sexes--irnt
Co-dydramol	20003	categorical		UK Biobank Assessment Centre > Verbal interview > Medications		1763	279780	0.179252360595356	0.0710455887196837			categorical-20003-both_sexes-1140923350-
Z28.6 Sigmoid colon	41210	categorical		Health-related outcomes > Hospital inpatient > Summary Operations		11236	270350	0.179316800174808	-0.0419244462627991			categorical-41210-both_sexes-Z286-
Weighted-mean L3 in tract inferior longitudinal fasciculus (right)	25638	continuous		UK Biobank Assessment Centre > Imaging > Brain MRI > Diffusion brain MRI > dMRI weighted means		14490		0.179625110916948	0.020707319119244			continuous-25638-both_sexes--irnt
Mean MD in superior cerebellar peduncle on FA skeleton (right)	25116	continuous		UK Biobank Assessment Centre > Imaging > Brain MRI > Diffusion brain MRI > dMRI skeleton		14492		0.179732672333103	-0.0423360447845368			continuous-25116-both_sexes--irnt
Pulse rate	4194	continuous		UK Biobank Assessment Centre > Physical measures > Arterial stiffness		101696		0.181621981589984	-0.0110243719351262			continuous-4194-both_sexes--irnt
Body mass index (BMI)	23104	continuous		UK Biobank Assessment Centre > Physical measures > Anthropometry > Impedance measures		276710		0.181976489660867	-0.00029032596996977			continuous-23104-both_sexes--irnt
Mean MD in retrolenticular part of internal capsule on FA skeleton (right)	25124	continuous		UK Biobank Assessment Centre > Imaging > Brain MRI > Diffusion brain MRI > dMRI skeleton		14492		0.182648104810898	0.0225356848817234			continuous-25124-both_sexes--irnt
K63.4 Coronary arteriography using two catheters	41200	categorical		Health-related outcomes > Hospital inpatient > Summary Operations		4843	276743	0.183307049803652	0.0349475715478463			categorical-41200-both_sexes-K634-
Mean ICVF in cerebral peduncle on FA skeleton (right)	25358	continuous		UK Biobank Assessment Centre > Imaging > Brain MRI > Diffusion brain MRI > dMRI skeleton		14490		0.18333881200576	0.0417839387932852			continuous-25358-both_sexes--irnt
Mean MD in cingulum hippocampus on FA skeleton (right)	25140	continuous		UK Biobank Assessment Centre > Imaging > Brain MRI > Diffusion brain MRI > dMRI skeleton		14492		0.183363771371402	0.0228061306892114			continuous-25140-both_sexes--irnt
Weighted-mean MO in tract inferior longitudinal fasciculus (right)	25557	continuous		UK Biobank Assessment Centre > Imaging > Brain MRI > Diffusion brain MRI > dMRI weighted means		14490		0.183713469876418	-0.0271206200476125			continuous-25557-both_sexes--irnt
I10 Essential (primary) hypertension	131286	icd_first_occurrence		Health-related outcomes > First occurrences > Circulatory system disorders		69256	212329	0.184479585480955	-0.0198343328693565			icd_first_occurrence-131286-both_sexes--
Emphysema/chronic bronchitis	20002	categorical		UK Biobank Assessment Centre > Verbal interview > Medical conditions		3840	277703	0.184749949534439	0.0450540020710829			categorical-20002-both_sexes-1113-
Weighted-mean L2 in tract superior longitudinal fasciculus (left)	25617	continuous		UK Biobank Assessment Centre > Imaging > Brain MRI > Diffusion brain MRI > dMRI weighted means		14490		0.18538478536477	0.0410086217011008			continuous-25617-both_sexes--irnt
Other bowel surgery	20004	categorical		UK Biobank Assessment Centre > Verbal interview > Operations		1694	279849	0.186060738808608	0.0697877887368078			categorical-20004-both_sexes-1466-
Mean L2 in tapetum on FA skeleton (left)	25295	continuous		UK Biobank Assessment Centre > Imaging > Brain MRI > Diffusion brain MRI > dMRI skeleton		14492		0.186905357934547	0.0424355193632351			continuous-25295-both_sexes--irnt
Volume of caudate (left)	25013	continuous		UK Biobank Assessment Centre > Imaging > Brain MRI > T1 structural brain MRI > Subcortical volumes (FIRST)		16038		0.187460504242438	0.0400702068470114			continuous-25013-both_sexes--irnt
Mean OD in superior fronto-occipital fasciculus on FA skeleton (right)	25434	continuous		UK Biobank Assessment Centre > Imaging > Brain MRI > Diffusion brain MRI > dMRI skeleton		14490		0.187529587448565	0.0427267170512714			continuous-25434-both_sexes--irnt
G45.1 Fibreoptic endoscopic examination of upper gastrointestinal tract and biopsy of lesion of upper gastrointestinal tract	41210	categorical		Health-related outcomes > Hospital inpatient > Summary Operations		1983	279603	0.187557956997044	0.0452780485008592			categorical-41210-both_sexes-G451-
Weighted-mean MO in tract anterior thalamic radiation (left)	25544	continuous		UK Biobank Assessment Centre > Imaging > Brain MRI > Diffusion brain MRI > dMRI weighted means		14490		0.187649388968427	-0.0426467204162101			continuous-25544-both_sexes--irnt
Z49.4 Skin of back	41210	categorical		Health-related outcomes > Hospital inpatient > Summary Operations		4158	277428	0.187929569731429	0.0380710430458453			categorical-41210-both_sexes-Z494-
Weighted-mean L3 in tract inferior fronto-occipital fasciculus (right)	25636	continuous		UK Biobank Assessment Centre > Imaging > Brain MRI > Diffusion brain MRI > dMRI weighted means		14490		0.188773972234028	0.0242945707522078			continuous-25636-both_sexes--irnt
Volume of grey matter in Supramarginal Gyrus, posterior division (right)	25821	continuous		UK Biobank Assessment Centre > Imaging > Brain MRI > T1 structural brain MRI > Regional grey matter volumes (FAST)		16047		0.189566545748446	-0.0408285308338851			continuous-25821-both_sexes--irnt
E09.1 Excision of lesion of external nose	41200	categorical		Health-related outcomes > Hospital inpatient > Summary Operations		1781	279805	0.18994365750804	0.0695630665624261			categorical-41200-both_sexes-E091-
Apolipoprotein A	30630	continuous		Biological samples > Assay results > Blood assays > Blood biochemistry		244741		0.189970554522574	-0.00741328731841334			continuous-30630-both_sexes--irnt
Mean L3 in posterior thalamic radiation on FA skeleton (left)	25325	continuous		UK Biobank Assessment Centre > Imaging > Brain MRI > Diffusion brain MRI > dMRI skeleton		14492		0.190247733270727	0.0349664076149751			continuous-25325-both_sexes--irnt
Nasal/sinus/nose surgery	20004	categorical		UK Biobank Assessment Centre > Verbal interview > Operations		9577	271966	0.190265725735308	-0.0417768489190427			categorical-20004-both_sexes-1128-
Smoking status	20116	categorical		UK Biobank Assessment Centre > Touchscreen > Lifestyle and environment > Smoking		28570	251824	0.190331378702752	0.000224217975366168			categorical-20116-both_sexes-2-
Weighted-mean L1 in tract uncinate fasciculus (left)	25594	continuous		UK Biobank Assessment Centre > Imaging > Brain MRI > Diffusion brain MRI > dMRI weighted means		14490		0.190431750886731	0.0240474522076738			continuous-25594-both_sexes--irnt
Mean OD in posterior corona radiata on FA skeleton (right)	25418	continuous		UK Biobank Assessment Centre > Imaging > Brain MRI > Diffusion brain MRI > dMRI skeleton		14490		0.191256509257887	-0.0403706133217472			continuous-25418-both_sexes--irnt
W90.3 Injection of therapeutic substance into joint	41200	categorical		Health-related outcomes > Hospital inpatient > Summary Operations		5080	276506	0.19231023754695	0.0337179370238172			categorical-41200-both_sexes-W903-
Vascular/heart problems diagnosed by doctor	6150	categorical		UK Biobank Assessment Centre > Touchscreen > Health and medical history > Medical conditions		8690	272234	0.1934756422726	0.0233510258350063			categorical-6150-both_sexes-2-
Weighted-mean FA in tract acoustic radiation (left)	25488	continuous		UK Biobank Assessment Centre > Imaging > Brain MRI > Diffusion brain MRI > dMRI weighted means		14490		0.193843858840525	0.00299632317810893			continuous-25488-both_sexes--irnt
Mean MO in posterior corona radiata on FA skeleton (right)	25178	continuous		UK Biobank Assessment Centre > Imaging > Brain MRI > Diffusion brain MRI > dMRI skeleton		14492		0.194356244868734	0.0396674237876607			continuous-25178-both_sexes--irnt
Volume of grey matter in VIIIb Cerebellum (right)	25914	continuous		UK Biobank Assessment Centre > Imaging > Brain MRI > T1 structural brain MRI > Regional grey matter volumes (FAST)		16047		0.194368229101189	0.0103062597110827			continuous-25914-both_sexes--irnt
Current tobacco smoking	1239	continuous		UK Biobank Assessment Centre > Touchscreen > Lifestyle and environment > Smoking		281266		0.195211195551074	0.000563898302289674			continuous-1239-both_sexes--
Mean L2 in anterior limb of internal capsule on FA skeleton (right)	25264	continuous		UK Biobank Assessment Centre > Imaging > Brain MRI > Diffusion brain MRI > dMRI skeleton		14492		0.195265496259816	0.00534729798842559			continuous-25264-both_sexes--irnt
L72 Follicular cysts of skin and subcutaneous tissue	131794	icd_first_occurrence		Health-related outcomes > First occurrences > Skin and subcutaneous tissue disorders		8322	273263	0.195412681701023	0.0447484712990632			icd_first_occurrence-131794-both_sexes--
Mean L3 in pontine crossing tract on FA skeleton	25297	continuous		UK Biobank Assessment Centre > Imaging > Brain MRI > Diffusion brain MRI > dMRI skeleton		14492		0.195549933994846	0.0197402781353404			continuous-25297-both_sexes--irnt
N39 Other disorders of urinary system	132070	icd_first_occurrence		Health-related outcomes > First occurrences > Genitourinary system disorders		25277	256308	0.195798211084362	0.0293573063345606			icd_first_occurrence-132070-both_sexes--
G45.1 Fibreoptic endoscopic examination of upper gastrointestinal tract and biopsy of lesion of upper gastrointestinal tract	41200	categorical		Health-related outcomes > Hospital inpatient > Summary Operations		33796	247790	0.196033962377891	0.0246073987413291			categorical-41200-both_sexes-G451-
Mean L2 in superior corona radiata on FA skeleton (right)	25272	continuous		UK Biobank Assessment Centre > Imaging > Brain MRI > Diffusion brain MRI > dMRI skeleton		14492		0.196381935564473	0.0407100856817155			continuous-25272-both_sexes--irnt
Protein	100003	continuous		Online follow-up > Diet by 24-hour recall > Estimated nutrients yesterday		43938		0.196828744972786	-0.0186178367032399			continuous-100003-both_sexes--irnt
Mean ISOVF in tapetum on FA skeleton (left)	25487	continuous		UK Biobank Assessment Centre > Imaging > Brain MRI > Diffusion brain MRI > dMRI skeleton		14490		0.196943298107302	0.0412432816522769			continuous-25487-both_sexes--irnt
Leg fat percentage (left)	23115	continuous		UK Biobank Assessment Centre > Physical measures > Anthropometry > Impedance measures		276677		0.197037726966551	-0.000139509498349684			continuous-23115-both_sexes--irnt
Mean ICVF in cingulum hippocampus on FA skeleton (left)	25381	continuous		UK Biobank Assessment Centre > Imaging > Brain MRI > Diffusion brain MRI > dMRI skeleton		14490		0.197309070741371	0.00556387386562316			continuous-25381-both_sexes--irnt
Waist circumference	48	continuous		UK Biobank Assessment Centre > Physical measures > Anthropometry > Body size measures		281077		0.197739563070678	0.00329615701982494			continuous-48-both_sexes--irnt
Arm fat mass (right)	23120	continuous		UK Biobank Assessment Centre > Physical measures > Anthropometry > Impedance measures		276634		0.198544191584265	0.00207830617585247			continuous-23120-both_sexes--irnt
Volume of grey matter in Pallidum (left)	25884	continuous		UK Biobank Assessment Centre > Imaging > Brain MRI > T1 structural brain MRI > Regional grey matter volumes (FAST)		16047		0.19894081262507	-0.00507577859662216			continuous-25884-both_sexes--irnt
Eye problems/disorders	6148	categorical		UK Biobank Assessment Centre > Touchscreen > Health and medical history > Eyesight		8936	91559	0.199022938818506	0.0238720753931709			categorical-6148-both_sexes-4-
Weighted-mean MO in tract inferior fronto-occipital fasciculus (left)	25554	continuous		UK Biobank Assessment Centre > Imaging > Brain MRI > Diffusion brain MRI > dMRI weighted means		14490		0.199720260073675	-0.0326307934254495			continuous-25554-both_sexes--irnt
Weighted-mean MO in tract medial lemniscus (right)	25560	continuous		UK Biobank Assessment Centre > Imaging > Brain MRI > Diffusion brain MRI > dMRI weighted means		14490		0.200217728836302	-0.0338779399042087			continuous-25560-both_sexes--irnt
K57 Diverticular disease of intestine	131636	icd_first_occurrence		Health-related outcomes > First occurrences > Digestive system disorders		26827	254758	0.200297471649749	0.0131333236925342			icd_first_occurrence-131636-both_sexes--
Angina	20002	categorical		UK Biobank Assessment Centre > Verbal interview > Medical conditions		8633	272910	0.200387013403493	0.0212541726561526			categorical-20002-both_sexes-1074-
Mean MO in corticospinal tract on FA skeleton (left)	25159	continuous		UK Biobank Assessment Centre > Imaging > Brain MRI > Diffusion brain MRI > dMRI skeleton		14492		0.200627969228393	0.0412807396428246			continuous-25159-both_sexes--irnt
Mean MD in superior corona radiata on FA skeleton (left)	25129	continuous		UK Biobank Assessment Centre > Imaging > Brain MRI > Diffusion brain MRI > dMRI skeleton		14492		0.20215593678681	0.0381332271032855			continuous-25129-both_sexes--irnt
Ever addicted to alcohol	20406	categorical		Online follow-up > Mental health > Addictions		2133	2961	0.202297207855655				categorical-20406-both_sexes--
Weighted-mean FA in tract posterior thalamic radiation (right)	25508	continuous		UK Biobank Assessment Centre > Imaging > Brain MRI > Diffusion brain MRI > dMRI weighted means		14490		0.202507335777649	-0.0225209173470261			continuous-25508-both_sexes--irnt
Weighted-mean OD in tract acoustic radiation (left)	25677	continuous		UK Biobank Assessment Centre > Imaging > Brain MRI > Diffusion brain MRI > dMRI weighted means		14489		0.202666312314722	-0.0412564928080359			continuous-25677-both_sexes--irnt
Weighted-mean L1 in tract medial lemniscus (right)	25587	continuous		UK Biobank Assessment Centre > Imaging > Brain MRI > Diffusion brain MRI > dMRI weighted means		14490		0.202766508705264	0.00698751168835251			continuous-25587-both_sexes--irnt
Mean L3 in tapetum on FA skeleton (left)	25343	continuous		UK Biobank Assessment Centre > Imaging > Brain MRI > Diffusion brain MRI > dMRI skeleton		14492		0.202783897445659	0.039568552754693			continuous-25343-both_sexes--irnt
I35 Nonrheumatic aortic valve disorders	131324	icd_first_occurrence		Health-related outcomes > First occurrences > Circulatory system disorders		2598	278987	0.203000271256453	0.0286240242312285			icd_first_occurrence-131324-both_sexes--
Z50.1 Skin of arm	41210	categorical		Health-related outcomes > Hospital inpatient > Summary Operations		3297	278289	0.204018427964257	0.0630076440342243			categorical-41210-both_sexes-Z501-
Mean L1 in posterior limb of internal capsule on FA skeleton (left)	25219	continuous		UK Biobank Assessment Centre > Imaging > Brain MRI > Diffusion brain MRI > dMRI skeleton		14492		0.205572894190205	0.0405044288607034			continuous-25219-both_sexes--irnt
Weighted-mean L3 in tract corticospinal tract (right)	25632	continuous		UK Biobank Assessment Centre > Imaging > Brain MRI > Diffusion brain MRI > dMRI weighted means		14490		0.205940854515317	0.027095122266267			continuous-25632-both_sexes--irnt
90th percentile of BOLD effect (in group-defined mask) for faces activation	25763	continuous		UK Biobank Assessment Centre > Imaging > Brain MRI > Task functional brain MRI		14069		0.207329179189226				continuous-25763-both_sexes--irnt
Mean L2 in inferior cerebellar peduncle on FA skeleton (left)	25259	continuous		UK Biobank Assessment Centre > Imaging > Brain MRI > Diffusion brain MRI > dMRI skeleton		14492		0.207705507106951	0.0391580401557063			continuous-25259-both_sexes--irnt
Mean ISOVF in splenium of corpus callosum on FA skeleton	25444	continuous		UK Biobank Assessment Centre > Imaging > Brain MRI > Diffusion brain MRI > dMRI skeleton		14490		0.209491638873463	0.0400452693916749			continuous-25444-both_sexes--irnt
Lymphocyte count	30120	continuous		Biological samples > Assay results > Blood assays > Blood count		273110		0.209645928739354	0.00708149131121685			continuous-30120-both_sexes--irnt
Shortness of breath walking on level ground	4717	categorical		UK Biobank Assessment Centre > Touchscreen > Health and medical history > Breathing		10591	90266	0.210655559222461	0.0379115849582106			categorical-4717-both_sexes--
Mean FA in superior corona radiata on FA skeleton (right)	25080	continuous		UK Biobank Assessment Centre > Imaging > Brain MRI > Diffusion brain MRI > dMRI skeleton		14492		0.210864378510887	-0.0398833911447424			continuous-25080-both_sexes--irnt
Mean L1 in anterior corona radiata on FA skeleton (left)	25223	continuous		UK Biobank Assessment Centre > Imaging > Brain MRI > Diffusion brain MRI > dMRI skeleton		14492		0.211265976430127	0.02435488599406			continuous-25223-both_sexes--irnt
Mean MD in cingulum hippocampus on FA skeleton (left)	25141	continuous		UK Biobank Assessment Centre > Imaging > Brain MRI > Diffusion brain MRI > dMRI skeleton		14492		0.211362111684462	0.0313863935124161			continuous-25141-both_sexes--irnt
P duration	12338	continuous		UK Biobank Assessment Centre > Physical measures > ECG at rest, 12-lead		17339		0.211429427238956				continuous-12338-both_sexes--irnt
Mean MD in superior corona radiata on FA skeleton (right)	25128	continuous		UK Biobank Assessment Centre > Imaging > Brain MRI > Diffusion brain MRI > dMRI skeleton		14492		0.211980093499002	0.0376291120537855			continuous-25128-both_sexes--irnt
K21 Gastro-oesophageal reflux disease	131584	icd_first_occurrence		Health-related outcomes > First occurrences > Digestive system disorders		34603	246982	0.212569834987498	0.0151022281160903			icd_first_occurrence-131584-both_sexes--
Mean ICVF in anterior limb of internal capsule on FA skeleton (left)	25361	continuous		UK Biobank Assessment Centre > Imaging > Brain MRI > Diffusion brain MRI > dMRI skeleton		14490		0.213320877789201	-0.00370161649294759			continuous-25361-both_sexes--irnt
Volume of grey matter in Planum Polare (right)	25869	continuous		UK Biobank Assessment Centre > Imaging > Brain MRI > T1 structural brain MRI > Regional grey matter volumes (FAST)		16047		0.21388727449995	0.03722239066163			continuous-25869-both_sexes--irnt
K58 Irritable bowel syndrome	131638	icd_first_occurrence		Health-related outcomes > First occurrences > Digestive system disorders		18586	262999	0.215072295995457	-0.00788399251972102			icd_first_occurrence-131638-both_sexes--
Volume of grey matter in Precentral Gyrus (right)	25795	continuous		UK Biobank Assessment Centre > Imaging > Brain MRI > T1 structural brain MRI > Regional grey matter volumes (FAST)		16047		0.215183897227458	0.0151205790897823			continuous-25795-both_sexes--irnt
Weighted-mean ICVF in tract acoustic radiation (left)	25650	continuous		UK Biobank Assessment Centre > Imaging > Brain MRI > Diffusion brain MRI > dMRI weighted means		14489		0.216218598165391	-0.00881334175803943			continuous-25650-both_sexes--irnt
Mean OD in corticospinal tract on FA skeleton (right)	25398	continuous		UK Biobank Assessment Centre > Imaging > Brain MRI > Diffusion brain MRI > dMRI skeleton		14490		0.216226598807832	0.0389502614753049			continuous-25398-both_sexes--irnt
Mean MO in superior fronto-occipital fasciculus on FA skeleton (left)	25195	continuous		UK Biobank Assessment Centre > Imaging > Brain MRI > Diffusion brain MRI > dMRI skeleton		14492		0.217787033068635	-0.00623890631078386			continuous-25195-both_sexes--irnt
Weighted-mean MO in tract parahippocampal part of cingulum (left)	25548	continuous		UK Biobank Assessment Centre > Imaging > Brain MRI > Diffusion brain MRI > dMRI weighted means		14490		0.217822217553165	0.02432984985424			continuous-25548-both_sexes--irnt
Weighted-mean ICVF in tract corticospinal tract (right)	25659	continuous		UK Biobank Assessment Centre > Imaging > Brain MRI > Diffusion brain MRI > dMRI weighted means		14489		0.218574662784266	0.00335055750449032			continuous-25659-both_sexes--irnt
Trunk fat percentage	23127	continuous		UK Biobank Assessment Centre > Physical measures > Anthropometry > Impedance measures		276550		0.219539228257384	0.0014951973928905			continuous-23127-both_sexes--irnt
Mean ICVF in cerebral peduncle on FA skeleton (left)	25359	continuous		UK Biobank Assessment Centre > Imaging > Brain MRI > Diffusion brain MRI > dMRI skeleton		14490		0.220055114655116	0.0394361620255801			continuous-25359-both_sexes--irnt
Mean L1 in retrolenticular part of internal capsule on FA skeleton (left)	25221	continuous		UK Biobank Assessment Centre > Imaging > Brain MRI > Diffusion brain MRI > dMRI skeleton		14492		0.220220713707208	0.0394660035422931			continuous-25221-both_sexes--irnt
M65.3 Endoscopic resection of prostate NEC	41200	categorical		Health-related outcomes > Hospital inpatient > Summary Operations		1654	126584	0.220334466536902	0.0445889476881623			categorical-41200-both_sexes-M653-
Mean L1 in tapetum on FA skeleton (left)	25247	continuous		UK Biobank Assessment Centre > Imaging > Brain MRI > Diffusion brain MRI > dMRI skeleton		14492		0.22045809693727	0.0387797677337928			continuous-25247-both_sexes--irnt
Medication for cholesterol, blood pressure, diabetes, or take exogenous hormones	6153	categorical		UK Biobank Assessment Centre > Touchscreen > Health and medical history > Medication		11352	141259	0.220681985295182	0.006312295242903			categorical-6153-both_sexes-4-
Weighted-mean MO in tract superior longitudinal fasciculus (left)	25563	continuous		UK Biobank Assessment Centre > Imaging > Brain MRI > Diffusion brain MRI > dMRI weighted means		14490		0.220715073304031	-0.0393369719018068			continuous-25563-both_sexes--irnt
Weighted-mean ISOVF in tract uncinate fasciculus (right)	25730	continuous		UK Biobank Assessment Centre > Imaging > Brain MRI > Diffusion brain MRI > dMRI weighted means		14489		0.220909482185944	0.0314171039538242			continuous-25730-both_sexes--irnt
O03 Spontaneous abortion	132168	icd_first_occurrence		Health-related outcomes > First occurrences > Pregnancy, childbirth and the puerperium		3174	150173	0.22119280504188	0.0367484730374522			icd_first_occurrence-132168-both_sexes--
Weighted-mean ICVF in tract cingulate gyrus part of cingulum (left)	25654	continuous		UK Biobank Assessment Centre > Imaging > Brain MRI > Diffusion brain MRI > dMRI weighted means		14489		0.221230268142228	-0.0281097297639642			continuous-25654-both_sexes--irnt
K61 Abscess of anal and rectal regions	131644	icd_first_occurrence		Health-related outcomes > First occurrences > Digestive system disorders		1642	279943	0.222604890541453	0.0414449815759164			icd_first_occurrence-131644-both_sexes--
Mean ISOVF in superior corona radiata on FA skeleton (left)	25465	continuous		UK Biobank Assessment Centre > Imaging > Brain MRI > Diffusion brain MRI > dMRI skeleton		14490		0.222729244443637	0.0381832696558164			continuous-25465-both_sexes--irnt
Mean MD in posterior thalamic radiation on FA skeleton (left)	25133	continuous		UK Biobank Assessment Centre > Imaging > Brain MRI > Diffusion brain MRI > dMRI skeleton		14492		0.223474530622068	0.0376718081359541			continuous-25133-both_sexes--irnt
Recent poor appetite or overeating	20511	continuous		Online follow-up > Mental health > Depression		93231		0.224405217354072	0.00759391709219781			continuous-20511-both_sexes--
Malignant melanoma	20001	categorical		UK Biobank Assessment Centre > Verbal interview > Medical conditions		2129	279414	0.224688939879825	0.041174769239499			categorical-20001-both_sexes-1059-
H10 Conjunctivitis	131142	icd_first_occurrence		Health-related outcomes > First occurrences > Eye and adnexa disorders		13336	268249	0.224805751051149	-0.0105502106398071			icd_first_occurrence-131142-both_sexes--
Mean ICVF in pontine crossing tract on FA skeleton	25345	continuous		UK Biobank Assessment Centre > Imaging > Brain MRI > Diffusion brain MRI > dMRI skeleton		14490		0.22481358272996	0.039220823565288			continuous-25345-both_sexes--irnt
Mean ISOVF in medial lemniscus on FA skeleton (right)	25448	continuous		UK Biobank Assessment Centre > Imaging > Brain MRI > Diffusion brain MRI > dMRI skeleton		14490		0.225133651589127	0.039146835083639			continuous-25448-both_sexes--irnt
Mean ISOVF in superior cerebellar peduncle on FA skeleton (right)	25452	continuous		UK Biobank Assessment Centre > Imaging > Brain MRI > Diffusion brain MRI > dMRI skeleton		14490		0.225509315009517	-0.0382657437519159			continuous-25452-both_sexes--irnt
Maximum carotid IMT (intima-medial thickness) at 240 degrees	22681	continuous		UK Biobank Assessment Centre > Physical measures > Carotid ultrasound		18561		0.225726426122374	-0.0164580071329967			continuous-22681-both_sexes--irnt
Mean L3 in posterior corona radiata on FA skeleton (left)	25323	continuous		UK Biobank Assessment Centre > Imaging > Brain MRI > Diffusion brain MRI > dMRI skeleton		14492		0.2258409574656	0.0370263654113683			continuous-25323-both_sexes--irnt
Volume of grey matter in Caudate (left)	25880	continuous		UK Biobank Assessment Centre > Imaging > Brain MRI > T1 structural brain MRI > Regional grey matter volumes (FAST)		16047		0.225862218206307	0.0136811274908869			continuous-25880-both_sexes--irnt
Calcium	100024	continuous		Online follow-up > Diet by 24-hour recall > Estimated nutrients yesterday		43938		0.226695719721699	-0.0178442664276063			continuous-100024-both_sexes--irnt
Mean L3 in superior longitudinal fasciculus on FA skeleton (left)	25337	continuous		UK Biobank Assessment Centre > Imaging > Brain MRI > Diffusion brain MRI > dMRI skeleton		14492		0.226952904184853	0.037891285702779			continuous-25337-both_sexes--irnt
J18.3 Total cholecystectomy NEC	41200	categorical		Health-related outcomes > Hospital inpatient > Summary Operations		8222	273364	0.227987137656812	0.0383811057059263			categorical-41200-both_sexes-J183-
P23.2 Anterior colporrhaphy NEC	41200	categorical		Health-related outcomes > Hospital inpatient > Summary Operations		2368	150980	0.228736056111725	0.0571192613224237			categorical-41200-both_sexes-P232-
Bone surgery/joint surgery	20004	categorical		UK Biobank Assessment Centre > Verbal interview > Operations		2254	279289	0.229898695443076	0.0304104869929031			categorical-20004-both_sexes-1296-
Weighted-mean ICVF in tract superior thalamic radiation (left)	25673	continuous		UK Biobank Assessment Centre > Imaging > Brain MRI > Diffusion brain MRI > dMRI weighted means		14489		0.230316012942807	-0.0328029791106261			continuous-25673-both_sexes--irnt
K83 Other diseases of biliary tract	131680	icd_first_occurrence		Health-related outcomes > First occurrences > Digestive system disorders		1875	279710	0.231367552741185	0.0644971537415101			icd_first_occurrence-131680-both_sexes--
Mean MO in posterior limb of internal capsule on FA skeleton (left)	25171	continuous		UK Biobank Assessment Centre > Imaging > Brain MRI > Diffusion brain MRI > dMRI skeleton		14492		0.231579948570994	0.0389005957006119			continuous-25171-both_sexes--irnt
W82.2 Endoscopic resection of semilunar cartilage NEC	41200	categorical		Health-related outcomes > Hospital inpatient > Summary Operations		8322	273264	0.232185747945917	-0.0415388654745711			categorical-41200-both_sexes-W822-
Platelet crit	30090	continuous		Biological samples > Assay results > Blood assays > Blood count		273539		0.232218865694182	0.00382732654326112			continuous-30090-both_sexes--irnt
M62 Other disorders of muscle	131934	icd_first_occurrence		Health-related outcomes > First occurrences > Musculoskeletal system and connective tissue disorders		2407	279178	0.232230472185034	0.0280990388585178			icd_first_occurrence-131934-both_sexes--
Whole body fat mass	23100	continuous		UK Biobank Assessment Centre > Physical measures > Anthropometry > Impedance measures		276275		0.232598766605169	0.00280217311197115			continuous-23100-both_sexes--irnt
Weighted-mean MO in tract posterior thalamic radiation (right)	25562	continuous		UK Biobank Assessment Centre > Imaging > Brain MRI > Diffusion brain MRI > dMRI weighted means		14490		0.233135405206552	-0.0385583780040058			continuous-25562-both_sexes--irnt
H01 Other inflammation of eyelid	131130	icd_first_occurrence		Health-related outcomes > First occurrences > Eye and adnexa disorders		2805	278780	0.233819969781549	0.0302859750851167			icd_first_occurrence-131130-both_sexes--
Throat/larynx surgery (incl tracheostomy)	20004	categorical		UK Biobank Assessment Centre > Verbal interview > Operations		1681	279862	0.234621756655842	0.0639987809668194			categorical-20004-both_sexes-1129-
Mean MD in anterior corona radiata on FA skeleton (left)	25127	continuous		UK Biobank Assessment Centre > Imaging > Brain MRI > Diffusion brain MRI > dMRI skeleton		14492		0.23486367557864	0.0354817000728767			continuous-25127-both_sexes--irnt
U35.4 Computed tomography of pulmonary arteries	41200	categorical		Health-related outcomes > Hospital inpatient > Summary Operations		1711	279875	0.236841158705263	0.0637621169800659			categorical-41200-both_sexes-U354-
Weighted-mean MD in tract uncinate fasciculus (left)	25540	continuous		UK Biobank Assessment Centre > Imaging > Brain MRI > Diffusion brain MRI > dMRI weighted means		14490		0.236890961188501	0.024147552971003			continuous-25540-both_sexes--irnt
QRS duration	12340	continuous		UK Biobank Assessment Centre > Physical measures > ECG at rest, 12-lead		18166		0.237518657648987	-0.0194666802004237			continuous-12340-both_sexes--irnt
Mean L2 in anterior corona radiata on FA skeleton (right)	25270	continuous		UK Biobank Assessment Centre > Imaging > Brain MRI > Diffusion brain MRI > dMRI skeleton		14492		0.237605873866699	0.0327521477368182			continuous-25270-both_sexes--irnt
Knee replacement/revision	20004	categorical		UK Biobank Assessment Centre > Verbal interview > Operations		3454	278089	0.238348965245611	0.0604231580238394			categorical-20004-both_sexes-1319-
Mean MO in cingulum cingulate gyrus on FA skeleton (right)	25186	continuous		UK Biobank Assessment Centre > Imaging > Brain MRI > Diffusion brain MRI > dMRI skeleton		14492		0.239302238302043	-0.0380542436835086			continuous-25186-both_sexes--irnt
H25.9 Unspecified diagnostic endoscopic examination of lower bowel using fibreoptic sigmoidoscope	41210	categorical		Health-related outcomes > Hospital inpatient > Summary Operations		2353	279233	0.239507609421509	0.0289780032830412			categorical-41210-both_sexes-H259-
Weighted-mean MD in tract inferior longitudinal fasciculus (right)	25530	continuous		UK Biobank Assessment Centre > Imaging > Brain MRI > Diffusion brain MRI > dMRI weighted means		14490		0.239543495392091	0.0195661432710894			continuous-25530-both_sexes--irnt
Mean L3 in splenium of corpus callosum on FA skeleton	25300	continuous		UK Biobank Assessment Centre > Imaging > Brain MRI > Diffusion brain MRI > dMRI skeleton		14492		0.239919957865385	0.028134415353677			continuous-25300-both_sexes--irnt
L03 Cellulitis	131702	icd_first_occurrence		Health-related outcomes > First occurrences > Skin and subcutaneous tissue disorders		16258	265327	0.241151920902873	-0.0311067817930955			icd_first_occurrence-131702-both_sexes--
Mean ICVF in posterior corona radiata on FA skeleton (left)	25371	continuous		UK Biobank Assessment Centre > Imaging > Brain MRI > Diffusion brain MRI > dMRI skeleton		14490		0.241171911923354	-0.0302220653695685			continuous-25371-both_sexes--irnt
B27 Infectious mononucleosis	130218	icd_first_occurrence		Health-related outcomes > First occurrences > Certain infectious and parasitic diseases		1990	279595	0.241406257875739	0.0372172557296086			icd_first_occurrence-130218-both_sexes--
Mean MO in cerebral peduncle on FA skeleton (left)	25167	continuous		UK Biobank Assessment Centre > Imaging > Brain MRI > Diffusion brain MRI > dMRI skeleton		14492		0.241725552854828	-0.0376549892162898			continuous-25167-both_sexes--irnt
Mean ISOVF in anterior corona radiata on FA skeleton (left)	25463	continuous		UK Biobank Assessment Centre > Imaging > Brain MRI > Diffusion brain MRI > dMRI skeleton		14490		0.242828539787047	0.0367208626338741			continuous-25463-both_sexes--irnt
N13 Obstructive and reflux uropathy	132022	icd_first_occurrence		Health-related outcomes > First occurrences > Genitourinary system disorders		2431	279154	0.243156724599604	0.0264970444149198			icd_first_occurrence-132022-both_sexes--
Weighted-mean MD in tract inferior longitudinal fasciculus (left)	25529	continuous		UK Biobank Assessment Centre > Imaging > Brain MRI > Diffusion brain MRI > dMRI weighted means		14490		0.243876018721142	0.0286060857607661			continuous-25529-both_sexes--irnt
Weighted-mean ISOVF in tract forceps major	25714	continuous		UK Biobank Assessment Centre > Imaging > Brain MRI > Diffusion brain MRI > dMRI weighted means		14489		0.244368798811772	-0.038343733117335			continuous-25714-both_sexes--irnt
Mean L3 in anterior corona radiata on FA skeleton (right)	25318	continuous		UK Biobank Assessment Centre > Imaging > Brain MRI > Diffusion brain MRI > dMRI skeleton		14492		0.244835428108955	0.0347519349000196			continuous-25318-both_sexes--irnt
K81 Cholecystitis	131676	icd_first_occurrence		Health-related outcomes > First occurrences > Digestive system disorders		2896	278689	0.247183971573009	0.0260836411748546			icd_first_occurrence-131676-both_sexes--
Mean ISOVF in posterior thalamic radiation on FA skeleton (right)	25468	continuous		UK Biobank Assessment Centre > Imaging > Brain MRI > Diffusion brain MRI > dMRI skeleton		14490		0.247636478141148	0.00110832314835421			continuous-25468-both_sexes--irnt
K12 Stomatitis and related lesions	131576	icd_first_occurrence		Health-related outcomes > First occurrences > Digestive system disorders		1978	279607	0.247799281044817	0.0607437464715352			icd_first_occurrence-131576-both_sexes--
Energy	100002	continuous		Online follow-up > Diet by 24-hour recall > Estimated nutrients yesterday		43938		0.248541221638549	-0.0167411667530566			continuous-100002-both_sexes--irnt
Mean OD in fornix cres+stria terminalis on FA skeleton (right)	25430	continuous		UK Biobank Assessment Centre > Imaging > Brain MRI > Diffusion brain MRI > dMRI skeleton		14490		0.248760694189109	-0.0361328118132396			continuous-25430-both_sexes--irnt
E04 Other non-toxic goitre	130698	icd_first_occurrence		Health-related outcomes > First occurrences > Endocrine, nutritional and metabolic diseases		2623	278962	0.2488073447966	0.0371555600582411			icd_first_occurrence-130698-both_sexes--
H93 Other disorders of ear, not elsewhere classified	131264	icd_first_occurrence		Health-related outcomes > First occurrences > Ear and mastoid process disorders		8240	273345	0.249486049544413	0.0218374533268649			icd_first_occurrence-131264-both_sexes--
Mean L2 in inferior cerebellar peduncle on FA skeleton (right)	25258	continuous		UK Biobank Assessment Centre > Imaging > Brain MRI > Diffusion brain MRI > dMRI skeleton		14492		0.250029243611871	0.0357545467705607			continuous-25258-both_sexes--irnt
Mean MD in posterior corona radiata on FA skeleton (left)	25131	continuous		UK Biobank Assessment Centre > Imaging > Brain MRI > Diffusion brain MRI > dMRI skeleton		14492		0.250828192160166	0.0356332595699044			continuous-25131-both_sexes--irnt
Mean MD in genu of corpus callosum on FA skeleton	25106	continuous		UK Biobank Assessment Centre > Imaging > Brain MRI > Diffusion brain MRI > dMRI skeleton		14492		0.250900806037264	0.0349403766608174			continuous-25106-both_sexes--irnt
Volume of grey matter in Inferior Temporal Gyrus, temporooccipital part (left)	25812	continuous		UK Biobank Assessment Centre > Imaging > Brain MRI > T1 structural brain MRI > Regional grey matter volumes (FAST)		16047		0.251009818177428	0.0363245293437168			continuous-25812-both_sexes--irnt
Vitamin b compound tablet	20003	categorical		UK Biobank Assessment Centre > Verbal interview > Medications		1988	279555	0.251470426536052	0.0595236166434138			categorical-20003-both_sexes-1140871024-
U05.1 Computed tomography of head	41210	categorical		Health-related outcomes > Hospital inpatient > Summary Operations		2532	279054	0.251533039742177	0.0244314462563277			categorical-41210-both_sexes-U051-
Blood clot, DVT, bronchitis, emphysema, asthma, rhinitis, eczema, allergy diagnosed by doctor	6152	categorical		UK Biobank Assessment Centre > Touchscreen > Health and medical history > Medical conditions		4693	276306	0.251827115963901	0.0323533583271821			categorical-6152-both_sexes-6-
I95 Hypotension	131416	icd_first_occurrence		Health-related outcomes > First occurrences > Circulatory system disorders		5818	275767	0.252528475123132	0.0200350498332382			icd_first_occurrence-131416-both_sexes--
Mean ICVF in posterior corona radiata on FA skeleton (right)	25370	continuous		UK Biobank Assessment Centre > Imaging > Brain MRI > Diffusion brain MRI > dMRI skeleton		14490		0.253032786519772	-0.0172949388954684			continuous-25370-both_sexes--irnt
Z27.1 Oesophagus	41210	categorical		Health-related outcomes > Hospital inpatient > Summary Operations		5058	276528	0.253797916356697	0.0249384883091885			categorical-41210-both_sexes-Z271-
Volume of grey matter in Lingual Gyrus (left)	25852	continuous		UK Biobank Assessment Centre > Imaging > Brain MRI > T1 structural brain MRI > Regional grey matter volumes (FAST)		16047		0.253996785585582	0.00765961720411597			continuous-25852-both_sexes--irnt
Mean MO in superior longitudinal fasciculus on FA skeleton (right)	25192	continuous		UK Biobank Assessment Centre > Imaging > Brain MRI > Diffusion brain MRI > dMRI skeleton		14492		0.25655183509013	-0.0368146512926301			continuous-25192-both_sexes--irnt
Mean ICVF in fornix on FA skeleton	25349	continuous		UK Biobank Assessment Centre > Imaging > Brain MRI > Diffusion brain MRI > dMRI skeleton		14490		0.257869874306886	-0.0114735659366109			continuous-25349-both_sexes--irnt
S47.2 Drainage of lesion of skin NEC	41200	categorical		Health-related outcomes > Hospital inpatient > Summary Operations		1779	279807	0.257963536097545	0.0588118651386018			categorical-41200-both_sexes-S472-
Umbilical hernia repair	20004	categorical		UK Biobank Assessment Centre > Verbal interview > Operations		2474	279069	0.25836631370278	0.0220319774491123			categorical-20004-both_sexes-1404-
Mean L1 in cingulum hippocampus on FA skeleton (left)	25237	continuous		UK Biobank Assessment Centre > Imaging > Brain MRI > Diffusion brain MRI > dMRI skeleton		14492		0.258464194228035	0.0370744683034044			continuous-25237-both_sexes--irnt
Mean ICVF in anterior corona radiata on FA skeleton (left)	25367	continuous		UK Biobank Assessment Centre > Imaging > Brain MRI > Diffusion brain MRI > dMRI skeleton		14490		0.258634899411711	-0.0255759131064948			continuous-25367-both_sexes--irnt
Weighted-mean MO in tract forceps major	25552	continuous		UK Biobank Assessment Centre > Imaging > Brain MRI > Diffusion brain MRI > dMRI weighted means		14490		0.259117246290658	-0.0374491039490544			continuous-25552-both_sexes--irnt
N60 Benign mammary dysplasia	132096	icd_first_occurrence		Health-related outcomes > First occurrences > Genitourinary system disorders		7142	146205	0.261007037438194	0.0334089736798736			icd_first_occurrence-132096-both_sexes--
Mean L3 in superior longitudinal fasciculus on FA skeleton (right)	25336	continuous		UK Biobank Assessment Centre > Imaging > Brain MRI > Diffusion brain MRI > dMRI skeleton		14492		0.261274630563082	0.0251841209584802			continuous-25336-both_sexes--irnt
Weighted-mean ISOVF in tract anterior thalamic radiation (right)	25707	continuous		UK Biobank Assessment Centre > Imaging > Brain MRI > Diffusion brain MRI > dMRI weighted means		14489		0.261647877731755	0.0300012436079885			continuous-25707-both_sexes--irnt
K14 Diseases of tongue	131580	icd_first_occurrence		Health-related outcomes > First occurrences > Digestive system disorders		1933	279652	0.261848960293737	0.0586724805134028			icd_first_occurrence-131580-both_sexes--
Mean FA in superior fronto-occipital fasciculus on FA skeleton (left)	25099	continuous		UK Biobank Assessment Centre > Imaging > Brain MRI > Diffusion brain MRI > dMRI skeleton		14492		0.262910457009776	-0.0189420455477705			continuous-25099-both_sexes--irnt
Calcichew d3 tablet	20003	categorical		UK Biobank Assessment Centre > Verbal interview > Medications		2711	278832	0.26296987379134	0.0515469552653306			categorical-20003-both_sexes-1140871050-
Weighted-mean MD in tract cingulate gyrus part of cingulum (left)	25519	continuous		UK Biobank Assessment Centre > Imaging > Brain MRI > Diffusion brain MRI > dMRI weighted means		14490		0.263313125359427	0.0364923793083673			continuous-25519-both_sexes--irnt
Multivitamins	20003	categorical		UK Biobank Assessment Centre > Verbal interview > Medications		8655	272888	0.263491597338746	-0.0413313017269239			categorical-20003-both_sexes-1140852976-
Mean ICVF in sagittal stratum on FA skeleton (left)	25375	continuous		UK Biobank Assessment Centre > Imaging > Brain MRI > Diffusion brain MRI > dMRI skeleton		14490		0.264275536574172	-0.0251018528098599			continuous-25375-both_sexes--irnt
Weighted-mean L1 in tract anterior thalamic radiation (left)	25571	continuous		UK Biobank Assessment Centre > Imaging > Brain MRI > Diffusion brain MRI > dMRI weighted means		14490		0.265290627991579	0.0253214136458189			continuous-25571-both_sexes--irnt
Median BOLD effect (in group-defined mask) for faces activation	25044	continuous		UK Biobank Assessment Centre > Imaging > Brain MRI > Task functional brain MRI		14069		0.265452740920541				continuous-25044-both_sexes--irnt
Median T2star in hippocampus (left)	25034	continuous		UK Biobank Assessment Centre > Imaging > Brain MRI > Susceptibility weighted brain MRI		14767		0.26598643635208	-0.0366886793988021			continuous-25034-both_sexes--irnt
Median T2star in accumbens (left)	25038	continuous		UK Biobank Assessment Centre > Imaging > Brain MRI > Susceptibility weighted brain MRI		14767		0.266585554835837	-0.0365918568176799			continuous-25038-both_sexes--irnt
H36 Retinal disorders in diseases classified elsewhere	131184	icd_first_occurrence		Health-related outcomes > First occurrences > Eye and adnexa disorders		1547	280038	0.266995373640582	0.0644122671513299			icd_first_occurrence-131184-both_sexes--
Omeprazole	20003	categorical		UK Biobank Assessment Centre > Verbal interview > Medications		16600	264943	0.267375662559794	0.0302055211468457			categorical-20003-both_sexes-1140865634-
Mean L1 in posterior corona radiata on FA skeleton (right)	25226	continuous		UK Biobank Assessment Centre > Imaging > Brain MRI > Diffusion brain MRI > dMRI skeleton		14492		0.267695476530821	0.0334098567692971			continuous-25226-both_sexes--irnt
Mean MD in medial lemniscus on FA skeleton (left)	25113	continuous		UK Biobank Assessment Centre > Imaging > Brain MRI > Diffusion brain MRI > dMRI skeleton		14492		0.267769590623186	0.0335623714802145			continuous-25113-both_sexes--irnt
Maximum workload during fitness test	6032	continuous		UK Biobank Assessment Centre > Physical measures > ECG during exercise		53339		0.267811716609652	-0.0108461731226224			continuous-6032-both_sexes--irnt
Z67.5 Lumbar intervertebral joint	41210	categorical		Health-related outcomes > Hospital inpatient > Summary Operations		1888	279698	0.268214094274391	0.0579020479324985			categorical-41210-both_sexes-Z675-
Anterior/posterior repair bladder/uterus	20004	categorical		UK Biobank Assessment Centre > Verbal interview > Operations		2553	150775	0.271346811683045	0.0514789583040628			categorical-20004-both_sexes-1488-
Mean L3 in retrolenticular part of internal capsule on FA skeleton (left)	25317	continuous		UK Biobank Assessment Centre > Imaging > Brain MRI > Diffusion brain MRI > dMRI skeleton		14492		0.272161583047844	0.0267364372469746			continuous-25317-both_sexes--irnt
Total bilirubin	30840	continuous		Biological samples > Assay results > Blood assays > Blood biochemistry		267473		0.272275245926423	-0.000561478421627987			continuous-30840-both_sexes--irnt
Volume of grey matter in VIIIb Cerebellum (left)	25912	continuous		UK Biobank Assessment Centre > Imaging > Brain MRI > T1 structural brain MRI > Regional grey matter volumes (FAST)		16047		0.272997516928472	0.0265883160798391			continuous-25912-both_sexes--irnt
L60 Nail disorders	131774	icd_first_occurrence		Health-related outcomes > First occurrences > Skin and subcutaneous tissue disorders		6468	275117	0.273056863763812	0.0411851702888577			icd_first_occurrence-131774-both_sexes--
Ongoing addiction or dependence to over-the-counter medication	20504	categorical		Online follow-up > Mental health > Addictions		318	432	0.273217640874766				categorical-20504-both_sexes--
Mean FA in superior cerebellar peduncle on FA skeleton (right)	25068	continuous		UK Biobank Assessment Centre > Imaging > Brain MRI > Diffusion brain MRI > dMRI skeleton		14492		0.273597854339875	-0.0223723020558508			continuous-25068-both_sexes--irnt
Volume of hippocampus (left)	25019	continuous		UK Biobank Assessment Centre > Imaging > Brain MRI > T1 structural brain MRI > Subcortical volumes (FIRST)		16038		0.275051107889388	-0.0345283869841689			continuous-25019-both_sexes--irnt
Mean OD in sagittal stratum on FA skeleton (right)	25422	continuous		UK Biobank Assessment Centre > Imaging > Brain MRI > Diffusion brain MRI > dMRI skeleton		14490		0.27526886295335	0.0359985508044671			continuous-25422-both_sexes--irnt
Mean L3 in posterior thalamic radiation on FA skeleton (right)	25324	continuous		UK Biobank Assessment Centre > Imaging > Brain MRI > Diffusion brain MRI > dMRI skeleton		14492		0.275666902003554	0.0271809537040096			continuous-25324-both_sexes--irnt
Mean FA in superior longitudinal fasciculus on FA skeleton (left)	25097	continuous		UK Biobank Assessment Centre > Imaging > Brain MRI > Diffusion brain MRI > dMRI skeleton		14492		0.276130575055042	-0.035739291921832			continuous-25097-both_sexes--irnt
Mean ISOVF in anterior limb of internal capsule on FA skeleton (right)	25456	continuous		UK Biobank Assessment Centre > Imaging > Brain MRI > Diffusion brain MRI > dMRI skeleton		14490		0.276666710954636	0.0349689956488004			continuous-25456-both_sexes--irnt
Z29.1 Rectum	41210	categorical		Health-related outcomes > Hospital inpatient > Summary Operations		8132	273454	0.276954267079013	-0.0413917007099361			categorical-41210-both_sexes-Z291-
Mean L1 in body of corpus callosum on FA skeleton	25203	continuous		UK Biobank Assessment Centre > Imaging > Brain MRI > Diffusion brain MRI > dMRI skeleton		14492		0.27714620140123	0.0348246068909564			continuous-25203-both_sexes--irnt
X29.8 Other specified continuous Infusion of therapeutic substance	41200	categorical		Health-related outcomes > Hospital inpatient > Summary Operations		2330	279256	0.277344921791968	0.0321218487183205			categorical-41200-both_sexes-X298-
A08 Viral and other specified intestinal infections	130016	icd_first_occurrence		Health-related outcomes > First occurrences > Certain infectious and parasitic diseases		2723	278862	0.277605657138644	0.0210459521897073			icd_first_occurrence-130016-both_sexes--
Frequency of failure to fulfil normal expectations due to drinking alcohol in last year	20407	continuous		Online follow-up > Mental health > Alcohol use		51479		0.280201451787926	0.00647349389571825			continuous-20407-both_sexes--
Mean L3 in superior cerebellar peduncle on FA skeleton (right)	25308	continuous		UK Biobank Assessment Centre > Imaging > Brain MRI > Diffusion brain MRI > dMRI skeleton		14492		0.281140383952636	-0.0274607903264546			continuous-25308-both_sexes--irnt
R32.3 Repair of obstetric laceration of vagina and floor of pelvis	41210	categorical		Health-related outcomes > Hospital inpatient > Summary Operations		1850	151498	0.281204359514509	0.0804594534072126			categorical-41210-both_sexes-R323-
Volume of grey matter in Parahippocampal Gyrus, posterior division (left)	25850	continuous		UK Biobank Assessment Centre > Imaging > Brain MRI > T1 structural brain MRI > Regional grey matter volumes (FAST)		16047		0.281960400483911	-0.0341078543831671			continuous-25850-both_sexes--irnt
Mean MD in sagittal stratum on FA skeleton (right)	25134	continuous		UK Biobank Assessment Centre > Imaging > Brain MRI > Diffusion brain MRI > dMRI skeleton		14492		0.282634143365904	0.0257912895462757			continuous-25134-both_sexes--irnt
Weighted-mean L3 in tract superior longitudinal fasciculus (right)	25645	continuous		UK Biobank Assessment Centre > Imaging > Brain MRI > Diffusion brain MRI > dMRI weighted means		14490		0.282981481596984	0.00985940109779296			continuous-25645-both_sexes--irnt
Mean ISOVF in anterior corona radiata on FA skeleton (right)	25462	continuous		UK Biobank Assessment Centre > Imaging > Brain MRI > Diffusion brain MRI > dMRI skeleton		14490		0.287204632143897	0.0348141995619172			continuous-25462-both_sexes--irnt
Mean OD in sagittal stratum on FA skeleton (left)	25423	continuous		UK Biobank Assessment Centre > Imaging > Brain MRI > Diffusion brain MRI > dMRI skeleton		14490		0.288372614654954	0.0351665764748058			continuous-25423-both_sexes--irnt
Volume of thalamus (right)	25012	continuous		UK Biobank Assessment Centre > Imaging > Brain MRI > T1 structural brain MRI > Subcortical volumes (FIRST)		16038		0.28900780998856	-0.0300854621027963			continuous-25012-both_sexes--irnt
Mean MD in uncinate fasciculus on FA skeleton (left)	25149	continuous		UK Biobank Assessment Centre > Imaging > Brain MRI > Diffusion brain MRI > dMRI skeleton		14492		0.289311642149935	0.0198396827303023			continuous-25149-both_sexes--irnt
Weighted-mean ICVF in tract acoustic radiation (right)	25651	continuous		UK Biobank Assessment Centre > Imaging > Brain MRI > Diffusion brain MRI > dMRI weighted means		14489		0.290938337205647	-0.0165473571517527			continuous-25651-both_sexes--irnt
Mean L1 in superior corona radiata on FA skeleton (left)	25225	continuous		UK Biobank Assessment Centre > Imaging > Brain MRI > Diffusion brain MRI > dMRI skeleton		14492		0.291233995046083	0.0334817360621819			continuous-25225-both_sexes--irnt
Volume of grey matter in Subcallosal Cortex (right)	25835	continuous		UK Biobank Assessment Centre > Imaging > Brain MRI > T1 structural brain MRI > Regional grey matter volumes (FAST)		16047		0.291586238843369	0.0321515044207721			continuous-25835-both_sexes--irnt
Mean ICVF in fornix cres+stria terminalis on FA skeleton (left)	25383	continuous		UK Biobank Assessment Centre > Imaging > Brain MRI > Diffusion brain MRI > dMRI skeleton		14490		0.292151612664038	-0.0272721056937696			continuous-25383-both_sexes--irnt
Volume of grey matter in Heschl's Gyrus (includes H1 and H2) (left)	25870	continuous		UK Biobank Assessment Centre > Imaging > Brain MRI > T1 structural brain MRI > Regional grey matter volumes (FAST)		16047		0.292455856661212	-0.0125765552687094			continuous-25870-both_sexes--irnt
Mean MO in splenium of corpus callosum on FA skeleton	25156	continuous		UK Biobank Assessment Centre > Imaging > Brain MRI > Diffusion brain MRI > dMRI skeleton		14492		0.293543711164574	0.014838424599486			continuous-25156-both_sexes--irnt
Mean L1 in medial lemniscus on FA skeleton (right)	25208	continuous		UK Biobank Assessment Centre > Imaging > Brain MRI > Diffusion brain MRI > dMRI skeleton		14492		0.293707470653374	-0.0303537819607049			continuous-25208-both_sexes--irnt
F41 Other anxiety disorders	130906	icd_first_occurrence		Health-related outcomes > First occurrences > Mental and behavioural disorders		13152	268433	0.293987721608448	0.0326124474079581			icd_first_occurrence-130906-both_sexes--
E03 Other hypothyroidism	130696	icd_first_occurrence		Health-related outcomes > First occurrences > Endocrine, nutritional and metabolic diseases		19152	262433	0.294338593006101	0.02992123632927			icd_first_occurrence-130696-both_sexes--
Mean L3 in posterior limb of internal capsule on FA skeleton (right)	25314	continuous		UK Biobank Assessment Centre > Imaging > Brain MRI > Diffusion brain MRI > dMRI skeleton		14492		0.294850723514281	0.0198325230665278			continuous-25314-both_sexes--irnt
Volume of grey matter in Lateral Occipital Cortex, inferior division (left)	25826	continuous		UK Biobank Assessment Centre > Imaging > Brain MRI > T1 structural brain MRI > Regional grey matter volumes (FAST)		16047		0.295036598106006	-0.00713457798987703			continuous-25826-both_sexes--irnt
Mean ISOVF in sagittal stratum on FA skeleton (left)	25471	continuous		UK Biobank Assessment Centre > Imaging > Brain MRI > Diffusion brain MRI > dMRI skeleton		14490		0.295732664807028	0.0348179045885886			continuous-25471-both_sexes--irnt
Weighted-mean MD in tract superior longitudinal fasciculus (left)	25536	continuous		UK Biobank Assessment Centre > Imaging > Brain MRI > Diffusion brain MRI > dMRI weighted means		14490		0.295828531950902	0.0333953481634461			continuous-25536-both_sexes--irnt
Mean ICVF in middle cerebellar peduncle on FA skeleton	25344	continuous		UK Biobank Assessment Centre > Imaging > Brain MRI > Diffusion brain MRI > dMRI skeleton		14490		0.296752491078044	-0.0249233237074142			continuous-25344-both_sexes--irnt
Mean ICVF in cingulum hippocampus on FA skeleton (right)	25380	continuous		UK Biobank Assessment Centre > Imaging > Brain MRI > Diffusion brain MRI > dMRI skeleton		14490		0.299220471417017	-0.000282301351023881			continuous-25380-both_sexes--irnt
Weighted-mean FA in tract forceps minor	25499	continuous		UK Biobank Assessment Centre > Imaging > Brain MRI > Diffusion brain MRI > dMRI weighted means		14490		0.299374264485694	-0.0127800212800335			continuous-25499-both_sexes--irnt
Mean L2 in cingulum cingulate gyrus on FA skeleton (left)	25283	continuous		UK Biobank Assessment Centre > Imaging > Brain MRI > Diffusion brain MRI > dMRI skeleton		14492		0.2994083526478	0.0336371316780337			continuous-25283-both_sexes--irnt
Median T2star in putamen (left)	25030	continuous		UK Biobank Assessment Centre > Imaging > Brain MRI > Susceptibility weighted brain MRI		14767		0.300192472101815	-0.00608736055127179			continuous-25030-both_sexes--irnt
Vitamin E	100025	continuous		Online follow-up > Diet by 24-hour recall > Estimated nutrients yesterday		43938		0.300275466129237	-0.0160519344158572			continuous-100025-both_sexes--irnt
H22.1 Diagnostic fibreoptic endoscopic examination of colon and biopsy of lesion of colon	41200	categorical		Health-related outcomes > Hospital inpatient > Summary Operations		16027	265559	0.301067116590692	-0.0297589735180106			categorical-41200-both_sexes-H221-
Volume of grey matter in VIIIa Cerebellum (vermis)	25910	continuous		UK Biobank Assessment Centre > Imaging > Brain MRI > T1 structural brain MRI > Regional grey matter volumes (FAST)		16047		0.302598250621176	-0.0334350115957718			continuous-25910-both_sexes--irnt
90th percentile of BOLD effect (in group-defined mask) for faces-shapes contrast	25765	continuous		UK Biobank Assessment Centre > Imaging > Brain MRI > Task functional brain MRI		14069		0.303515931561084				continuous-25765-both_sexes--irnt
Iron	100011	continuous		Online follow-up > Diet by 24-hour recall > Estimated nutrients yesterday		43938		0.303933134112309	-0.0156809267452082			continuous-100011-both_sexes--irnt
Weighted-mean ISOVF in tract uncinate fasciculus (left)	25729	continuous		UK Biobank Assessment Centre > Imaging > Brain MRI > Diffusion brain MRI > dMRI weighted means		14489		0.304441268003172	0.0212973610934538			continuous-25729-both_sexes--irnt
Mean FA in tapetum on FA skeleton (left)	25103	continuous		UK Biobank Assessment Centre > Imaging > Brain MRI > Diffusion brain MRI > dMRI skeleton		14492		0.304859235067079	-0.034299204689642			continuous-25103-both_sexes--irnt
Weighted-mean L3 in tract superior longitudinal fasciculus (left)	25644	continuous		UK Biobank Assessment Centre > Imaging > Brain MRI > Diffusion brain MRI > dMRI weighted means		14490		0.305183331538242	0.0294324273401279			continuous-25644-both_sexes--irnt
Mean ISOVF in genu of corpus callosum on FA skeleton	25442	continuous		UK Biobank Assessment Centre > Imaging > Brain MRI > Diffusion brain MRI > dMRI skeleton		14490		0.305382561532842	0.032494820485939			continuous-25442-both_sexes--irnt
Ever sought or received professional help for mental distress	20499	categorical		Online follow-up > Mental health > Mental distress		36506	56539	0.306428216239101	-0.0295304872102159			categorical-20499-both_sexes--
Loratadine	20003	categorical		UK Biobank Assessment Centre > Verbal interview > Medications		2044	279499	0.307230617499906	0.051728803189132			categorical-20003-both_sexes-1140862772-
Weighted-mean ICVF in tract parahippocampal part of cingulum (left)	25656	continuous		UK Biobank Assessment Centre > Imaging > Brain MRI > Diffusion brain MRI > dMRI weighted means		14489		0.307260582338326	0.0159111579885198			continuous-25656-both_sexes--irnt
Mean MO in fornix cres+stria terminalis on FA skeleton (right)	25190	continuous		UK Biobank Assessment Centre > Imaging > Brain MRI > Diffusion brain MRI > dMRI skeleton		14492		0.307375269920782	0.0329531817714874			continuous-25190-both_sexes--irnt
Stroke	20002	categorical		UK Biobank Assessment Centre > Verbal interview > Medical conditions		3651	277892	0.30796926652409	0.0515092574021148			categorical-20002-both_sexes-1081-
Weighted-mean L2 in tract acoustic radiation (left)	25596	continuous		UK Biobank Assessment Centre > Imaging > Brain MRI > Diffusion brain MRI > dMRI weighted means		14490		0.308166160888259	-0.0112968391660548			continuous-25596-both_sexes--irnt
Glucose	30740	continuous		Biological samples > Assay results > Blood assays > Blood biochemistry		245993		0.308182634820725	-0.00672659477792864			continuous-30740-both_sexes--irnt
Mean OD in posterior corona radiata on FA skeleton (left)	25419	continuous		UK Biobank Assessment Centre > Imaging > Brain MRI > Diffusion brain MRI > dMRI skeleton		14490		0.30825236677167	-0.0335690578463328			continuous-25419-both_sexes--irnt
Median z-statistic (in group-defined mask) for faces activation	25046	continuous		UK Biobank Assessment Centre > Imaging > Brain MRI > Task functional brain MRI		14069		0.309169056183149				continuous-25046-both_sexes--irnt
High light scatter reticulocyte percentage	30290	continuous		Biological samples > Assay results > Blood assays > Blood count		268454		0.309432586134569	-0.00265666372657427			continuous-30290-both_sexes--irnt
Volume of grey matter in V Cerebellum (left)	25895	continuous		UK Biobank Assessment Centre > Imaging > Brain MRI > T1 structural brain MRI > Regional grey matter volumes (FAST)		16047		0.31076861501654	-0.0323456439543244			continuous-25895-both_sexes--irnt
Weighted-mean L3 in tract posterior thalamic radiation (left)	25642	continuous		UK Biobank Assessment Centre > Imaging > Brain MRI > Diffusion brain MRI > dMRI weighted means		14490		0.311554013067574	0.0134828076744369			continuous-25642-both_sexes--irnt
Red blood cell (erythrocyte) count	30010	continuous		Biological samples > Assay results > Blood assays > Blood count		273542		0.312027507377234	-0.00337799592348002			continuous-30010-both_sexes--irnt
Heart attack/myocardial infarction	20002	categorical		UK Biobank Assessment Centre > Verbal interview > Medical conditions		5696	275847	0.312091176018717	-0.0422502623430739			categorical-20002-both_sexes-1075-
Diastolic brachial blood pressure during PWA	12675	continuous		UK Biobank Assessment Centre > Imaging > Heart MRI > Pulse wave analysis		17184		0.312547575941064	-0.0333922896614539			continuous-12675-both_sexes--irnt
Vascular/heart problems diagnosed by doctor	6150	categorical		UK Biobank Assessment Centre > Touchscreen > Health and medical history > Medical conditions		5753	275171	0.314185483748609	-0.0422955171564507			categorical-6150-both_sexes-1-
Lisinopril	20003	categorical		UK Biobank Assessment Centre > Verbal interview > Medications		7658	273885	0.315089992380708	-0.0414962622790851			categorical-20003-both_sexes-1140860696-
Volume of grey matter in Paracingulate Gyrus (left)	25836	continuous		UK Biobank Assessment Centre > Imaging > Brain MRI > T1 structural brain MRI > Regional grey matter volumes (FAST)		16047		0.315135956117131	0.00788039846021033			continuous-25836-both_sexes--irnt
Metformin	20003	categorical		UK Biobank Assessment Centre > Verbal interview > Medications		6943	274600	0.315838056964887	-0.0414796255024224			categorical-20003-both_sexes-1140884600-
Mean ICVF in anterior corona radiata on FA skeleton (right)	25366	continuous		UK Biobank Assessment Centre > Imaging > Brain MRI > Diffusion brain MRI > dMRI skeleton		14490		0.317715270415757	-0.0156015736894601			continuous-25366-both_sexes--irnt
Volume of grey matter in Temporal Pole (left)	25796	continuous		UK Biobank Assessment Centre > Imaging > Brain MRI > T1 structural brain MRI > Regional grey matter volumes (FAST)		16047		0.317775098519658	-0.0302078548448561			continuous-25796-both_sexes--irnt
Mean ISOVF in corticospinal tract on FA skeleton (left)	25447	continuous		UK Biobank Assessment Centre > Imaging > Brain MRI > Diffusion brain MRI > dMRI skeleton		14490		0.318147000575789	0.0156887067425488			continuous-25447-both_sexes--irnt
Diastolic brachial blood pressure	12698	continuous		UK Biobank Assessment Centre > Imaging > Heart MRI > Pulse wave analysis		17413		0.318255166019965	-0.0331530380234881			continuous-12698-both_sexes--irnt
Mean ISOVF in medial lemniscus on FA skeleton (left)	25449	continuous		UK Biobank Assessment Centre > Imaging > Brain MRI > Diffusion brain MRI > dMRI skeleton		14490		0.318509384458706	0.0329751793383702			continuous-25449-both_sexes--irnt
Median T2star in accumbens (right)	25039	continuous		UK Biobank Assessment Centre > Imaging > Brain MRI > Susceptibility weighted brain MRI		14767		0.318517394069811	-0.0300981601008017			continuous-25039-both_sexes--irnt
Ear/vestibular disorder	20002	categorical		UK Biobank Assessment Centre > Verbal interview > Medical conditions		2401	279142	0.318598943845776	0.0269322260956963			categorical-20002-both_sexes-1415-
Trunk fat mass	23128	continuous		UK Biobank Assessment Centre > Physical measures > Anthropometry > Impedance measures		276541		0.319215742848423	0.00096729326425899			continuous-23128-both_sexes--irnt
Median BOLD effect (in group-defined mask) for faces-shapes contrast	25048	continuous		UK Biobank Assessment Centre > Imaging > Brain MRI > Task functional brain MRI		14069		0.320489177080488				continuous-25048-both_sexes--irnt
Z94.2 Right sided operation	41210	categorical		Health-related outcomes > Hospital inpatient > Summary Operations		80087	201499	0.320629256419667	0.0146008451900014			categorical-41210-both_sexes-Z942-
N84 Polyp of female genital tract	132130	icd_first_occurrence		Health-related outcomes > First occurrences > Genitourinary system disorders		9832	143515	0.32076402341008	-0.0428297190256959			icd_first_occurrence-132130-both_sexes--
H00 Hordeolum and chalazion	131128	icd_first_occurrence		Health-related outcomes > First occurrences > Eye and adnexa disorders		7083	274502	0.321578262030513	0.0377317868570966			icd_first_occurrence-131128-both_sexes--
Seen doctor (GP) for nerves, anxiety, tension or depression	2090	categorical		UK Biobank Assessment Centre > Touchscreen > Psychosocial factors > Mental health		96431	183144	0.322557850266913	0.0139840254309162			categorical-2090-both_sexes--
Felodipine	20003	categorical		UK Biobank Assessment Centre > Verbal interview > Medications		2416	279127	0.322696046019829	0.026795580680949			categorical-20003-both_sexes-1140888646-
H04 Disorders of lachrymal system	131136	icd_first_occurrence		Health-related outcomes > First occurrences > Eye and adnexa disorders		7969	273616	0.324127147208832	-0.0416565014909537			icd_first_occurrence-131136-both_sexes--
Ongoing addiction to alcohol	20415	categorical		Online follow-up > Mental health > Addictions		912	1190	0.324326008698901				categorical-20415-both_sexes--
K31 Other diseases of stomach and duodenum	131602	icd_first_occurrence		Health-related outcomes > First occurrences > Digestive system disorders		7353	274232	0.32473972026253	-0.0412381776569884			icd_first_occurrence-131602-both_sexes--
L84 Corns and callosities	131810	icd_first_occurrence		Health-related outcomes > First occurrences > Skin and subcutaneous tissue disorders		2059	279526	0.325110895109585	0.0515059775501058			icd_first_occurrence-131810-both_sexes--
Weighted-mean L3 in tract uncinate fasciculus (left)	25648	continuous		UK Biobank Assessment Centre > Imaging > Brain MRI > Diffusion brain MRI > dMRI weighted means		14490		0.32653180251854	0.018770434488199			continuous-25648-both_sexes--irnt
Mean FA in superior cerebellar peduncle on FA skeleton (left)	25069	continuous		UK Biobank Assessment Centre > Imaging > Brain MRI > Diffusion brain MRI > dMRI skeleton		14492		0.326807855266109	-0.0319532335393799			continuous-25069-both_sexes--irnt
Volume of putamen (right)	25016	continuous		UK Biobank Assessment Centre > Imaging > Brain MRI > T1 structural brain MRI > Subcortical volumes (FIRST)		16038		0.327443778703986	-0.00424226336571799			continuous-25016-both_sexes--irnt
Mean FA in pontine crossing tract on FA skeleton	25057	continuous		UK Biobank Assessment Centre > Imaging > Brain MRI > Diffusion brain MRI > dMRI skeleton		14492		0.327502952545018	-0.0205731050126979			continuous-25057-both_sexes--irnt
Weighted-mean ICVF in tract anterior thalamic radiation (left)	25652	continuous		UK Biobank Assessment Centre > Imaging > Brain MRI > Diffusion brain MRI > dMRI weighted means		14489		0.328132921124445	-0.00764498769477746			continuous-25652-both_sexes--irnt
Volume of grey matter in VIIb Cerebellum (right)	25908	continuous		UK Biobank Assessment Centre > Imaging > Brain MRI > T1 structural brain MRI > Regional grey matter volumes (FAST)		16047		0.32911783251533	-0.00668776411404227			continuous-25908-both_sexes--irnt
L70 Acne	131790	icd_first_occurrence		Health-related outcomes > First occurrences > Skin and subcutaneous tissue disorders		3273	278312	0.329409341389349	0.0160307708447167			icd_first_occurrence-131790-both_sexes--
Mean MD in external capsule on FA skeleton (right)	25136	continuous		UK Biobank Assessment Centre > Imaging > Brain MRI > Diffusion brain MRI > dMRI skeleton		14492		0.329494633086621	0.0080347107578285			continuous-25136-both_sexes--irnt
Vitamin D	30890	continuous		Biological samples > Assay results > Blood assays > Blood biochemistry		256790		0.329500518397325	0.00584301255507758			continuous-30890-both_sexes--irnt
Mean FA in superior fronto-occipital fasciculus on FA skeleton (right)	25098	continuous		UK Biobank Assessment Centre > Imaging > Brain MRI > Diffusion brain MRI > dMRI skeleton		14492		0.329621572879669	-0.0319931407757947			continuous-25098-both_sexes--irnt
Mean OD in cerebral peduncle on FA skeleton (right)	25406	continuous		UK Biobank Assessment Centre > Imaging > Brain MRI > Diffusion brain MRI > dMRI skeleton		14490		0.329657312073223	0.0323392715629121			continuous-25406-both_sexes--irnt
Mean L1 in retrolenticular part of internal capsule on FA skeleton (right)	25220	continuous		UK Biobank Assessment Centre > Imaging > Brain MRI > Diffusion brain MRI > dMRI skeleton		14492		0.3305528546291	0.0258405585644987			continuous-25220-both_sexes--irnt
Mean MD in anterior corona radiata on FA skeleton (right)	25126	continuous		UK Biobank Assessment Centre > Imaging > Brain MRI > Diffusion brain MRI > dMRI skeleton		14492		0.330785930930862	0.0246261575516835			continuous-25126-both_sexes--irnt
Mean MD in uncinate fasciculus on FA skeleton (right)	25148	continuous		UK Biobank Assessment Centre > Imaging > Brain MRI > Diffusion brain MRI > dMRI skeleton		14492		0.331118538925231	0.0143144940046657			continuous-25148-both_sexes--irnt
M45.9 Unspecified diagnostic endoscopic examination of bladder	41210	categorical		Health-related outcomes > Hospital inpatient > Summary Operations		3506	278080	0.331241044120344	0.0146860416799237			categorical-41210-both_sexes-M459-
Mean L3 in cingulum cingulate gyrus on FA skeleton (left)	25331	continuous		UK Biobank Assessment Centre > Imaging > Brain MRI > Diffusion brain MRI > dMRI skeleton		14492		0.331667415516418	0.0319670861354625			continuous-25331-both_sexes--irnt
Endoscopy / gastroscopy	20004	categorical		UK Biobank Assessment Centre > Verbal interview > Operations		5625	275918	0.331880510636189	0.0226871105527947			categorical-20004-both_sexes-1517-
Bipolar disorder status	20122	categorical		UK Biobank Assessment Centre > Touchscreen > Psychosocial factors > Mental health		448	480	0.332102567143389				categorical-20122-both_sexes--
Volume of grey matter in Central Opercular Cortex (left)	25864	continuous		UK Biobank Assessment Centre > Imaging > Brain MRI > T1 structural brain MRI > Regional grey matter volumes (FAST)		16047		0.332508345717174	0.00813463702168579			continuous-25864-both_sexes--irnt
Osteoarthritis	20002	categorical		UK Biobank Assessment Centre > Verbal interview > Medical conditions		23012	258531	0.332836064039009	0.0242097189362549			categorical-20002-both_sexes-1465-
Age when last took cannabis	20455	continuous		Online follow-up > Mental health > Cannabis use		20643		0.333405154877605				continuous-20455-both_sexes--irnt
Mean FA in uncinate fasciculus on FA skeleton (left)	25101	continuous		UK Biobank Assessment Centre > Imaging > Brain MRI > Diffusion brain MRI > dMRI skeleton		14492		0.333414973648148	0.0139274313673144			continuous-25101-both_sexes--irnt
Weighted-mean MD in tract superior thalamic radiation (left)	25538	continuous		UK Biobank Assessment Centre > Imaging > Brain MRI > Diffusion brain MRI > dMRI weighted means		14490		0.33387015624205	0.0303069038124816			continuous-25538-both_sexes--irnt
N28 Other disorders of kidney and ureter, not elsewhere classified	132050	icd_first_occurrence		Health-related outcomes > First occurrences > Genitourinary system disorders		3749	277836	0.334214994339042	0.0498785855844904			icd_first_occurrence-132050-both_sexes--
J32 Chronic sinusitis	131468	icd_first_occurrence		Health-related outcomes > First occurrences > Respiratory system disorders		7362	274223	0.334532570190334	-0.0411119350046273			icd_first_occurrence-131468-both_sexes--
Ever thought that life not worth living	20479	continuous		Online follow-up > Mental health > Self-harm behaviours		92725		0.335692554439178	0.00128475714179381			continuous-20479-both_sexes--
Volume of grey matter in Supramarginal Gyrus, anterior division (right)	25819	continuous		UK Biobank Assessment Centre > Imaging > Brain MRI > T1 structural brain MRI > Regional grey matter volumes (FAST)		16047		0.335911996493191	0.00280369040804354			continuous-25819-both_sexes--irnt
Immature reticulocyte fraction	30280	continuous		Biological samples > Assay results > Blood assays > Blood count		268453		0.336232113418853	-0.00227216165733893			continuous-30280-both_sexes--irnt
Bendroflumethiazide	20003	categorical		UK Biobank Assessment Centre > Verbal interview > Medications		15702	265841	0.336574265959987	-0.0295328106553278			categorical-20003-both_sexes-1141194794-
Mean MO in genu of corpus callosum on FA skeleton	25154	continuous		UK Biobank Assessment Centre > Imaging > Brain MRI > Diffusion brain MRI > dMRI skeleton		14492		0.337184369516948	0.0321946512980028			continuous-25154-both_sexes--irnt
Volume of grey matter in Occipital Pole (left)	25876	continuous		UK Biobank Assessment Centre > Imaging > Brain MRI > T1 structural brain MRI > Regional grey matter volumes (FAST)		16047		0.337295697488407	0.0168785021816478			continuous-25876-both_sexes--irnt
Volume of grey matter in Crus II Cerebellum (left)	25903	continuous		UK Biobank Assessment Centre > Imaging > Brain MRI > T1 structural brain MRI > Regional grey matter volumes (FAST)		16047		0.337441875185544	-0.0114945443705413			continuous-25903-both_sexes--irnt
Weighted-mean OD in tract posterior thalamic radiation (left)	25696	continuous		UK Biobank Assessment Centre > Imaging > Brain MRI > Diffusion brain MRI > dMRI weighted means		14489		0.337447437780869	0.0107422097875126			continuous-25696-both_sexes--irnt
Vascular/heart problems diagnosed by doctor	6150	categorical		UK Biobank Assessment Centre > Touchscreen > Health and medical history > Medical conditions		75412	205512	0.338299351804068	-0.0150073392352608			categorical-6150-both_sexes-4-
Median T2star in amygdala (right)	25037	continuous		UK Biobank Assessment Centre > Imaging > Brain MRI > Susceptibility weighted brain MRI		14767		0.338573757885791	-0.0321738791371445			continuous-25037-both_sexes--irnt
M51 Other intervertebral disk disorders	131924	icd_first_occurrence		Health-related outcomes > First occurrences > Musculoskeletal system and connective tissue disorders		13083	268502	0.339286621408036	0.0130955956980782			icd_first_occurrence-131924-both_sexes--
W38.1 Primary total prosthetic replacement of hip joint not using cement	41200	categorical		Health-related outcomes > Hospital inpatient > Summary Operations		2756	278830	0.33938937956097	0.0249237800897093			categorical-41200-both_sexes-W381-
Doctor diagnosed asthma	22127	categorical		Online follow-up > Work environment > Medical information		9174	63013	0.339549956551723	0.0419801619504496			categorical-22127-both_sexes--
Eye problems/disorders	6148	categorical		UK Biobank Assessment Centre > Touchscreen > Health and medical history > Eyesight		5117	95378	0.339629854045796	-0.0427201953025584			categorical-6148-both_sexes-6-
Volume of grey matter in VIIIa Cerebellum (right)	25911	continuous		UK Biobank Assessment Centre > Imaging > Brain MRI > T1 structural brain MRI > Regional grey matter volumes (FAST)		16047		0.339992288364474	0.000585901612275621			continuous-25911-both_sexes--irnt
F17 Mental and behavioural disorders due to use of tobacco	130868	icd_first_occurrence		Health-related outcomes > First occurrences > Mental and behavioural disorders		21955	259630	0.340825311151416	0.0128406737704132			icd_first_occurrence-130868-both_sexes--
Volume of thalamus (left)	25011	continuous		UK Biobank Assessment Centre > Imaging > Brain MRI > T1 structural brain MRI > Subcortical volumes (FIRST)		16038		0.340989702454646	-0.0278394523920265			continuous-25011-both_sexes--irnt
Mean MD in anterior limb of internal capsule on FA skeleton (right)	25120	continuous		UK Biobank Assessment Centre > Imaging > Brain MRI > Diffusion brain MRI > dMRI skeleton		14492		0.341995704759588	0.0197864486775819			continuous-25120-both_sexes--irnt
Clopidogrel	20003	categorical		UK Biobank Assessment Centre > Verbal interview > Medications		1726	279817	0.34234257264462	0.0553487346180953			categorical-20003-both_sexes-1141168318-
N90 Other noninflammatory disorders of vulva and perineum	132142	icd_first_occurrence		Health-related outcomes > First occurrences > Genitourinary system disorders		3579	149768	0.343000392312612	0.0255315662233659			icd_first_occurrence-132142-both_sexes--
Lansoprazole	20003	categorical		UK Biobank Assessment Centre > Verbal interview > Medications		9998	271545	0.343240906348977	0.0337426556943377			categorical-20003-both_sexes-1140864752-
Weighted-mean ICVF in tract inferior fronto-occipital fasciculus (right)	25663	continuous		UK Biobank Assessment Centre > Imaging > Brain MRI > Diffusion brain MRI > dMRI weighted means		14489		0.343244723469879	-0.0163315133291866			continuous-25663-both_sexes--irnt
Mean L3 in genu of corpus callosum on FA skeleton	25298	continuous		UK Biobank Assessment Centre > Imaging > Brain MRI > Diffusion brain MRI > dMRI skeleton		14492		0.344272621796902	0.0297313554261847			continuous-25298-both_sexes--irnt
Weighted-mean L2 in tract uncinate fasciculus (left)	25621	continuous		UK Biobank Assessment Centre > Imaging > Brain MRI > Diffusion brain MRI > dMRI weighted means		14490		0.344761718715816	0.0264771140190081			continuous-25621-both_sexes--irnt
K22 Other diseases of oesophagus	131586	icd_first_occurrence		Health-related outcomes > First occurrences > Digestive system disorders		9717	271868	0.345039426188296	-0.00381225726253646			icd_first_occurrence-131586-both_sexes--
Mean MD in body of corpus callosum on FA skeleton	25107	continuous		UK Biobank Assessment Centre > Imaging > Brain MRI > Diffusion brain MRI > dMRI skeleton		14492		0.345396151345895	0.0303749025669792			continuous-25107-both_sexes--irnt
Enalapril	20003	categorical		UK Biobank Assessment Centre > Verbal interview > Medications		2128	279415	0.345451517779778	0.051076197843135			categorical-20003-both_sexes-1140888552-
Weighted-mean L2 in tract posterior thalamic radiation (left)	25615	continuous		UK Biobank Assessment Centre > Imaging > Brain MRI > Diffusion brain MRI > dMRI weighted means		14490		0.345939852543464	0.0221712287103795			continuous-25615-both_sexes--irnt
90th percentile of z-statistic (in group-defined amygdala activation mask) for faces-shapes contrast	25768	continuous		UK Biobank Assessment Centre > Imaging > Brain MRI > Task functional brain MRI		14069		0.34641806203285				continuous-25768-both_sexes--irnt
Z28.5 Descending colon	41210	categorical		Health-related outcomes > Hospital inpatient > Summary Operations		6798	274788	0.34652315709422	-0.0410778686475896			categorical-41210-both_sexes-Z285-
Lumpectomy	20004	categorical		UK Biobank Assessment Centre > Verbal interview > Operations		9204	144124	0.347674043620521	-0.0428673143217088			categorical-20004-both_sexes-1369-
Mean L2 in external capsule on FA skeleton (right)	25280	continuous		UK Biobank Assessment Centre > Imaging > Brain MRI > Diffusion brain MRI > dMRI skeleton		14492		0.348089632963765	0.00511616098089102			continuous-25280-both_sexes--irnt
Mean ISOVF in cingulum hippocampus on FA skeleton (right)	25476	continuous		UK Biobank Assessment Centre > Imaging > Brain MRI > Diffusion brain MRI > dMRI skeleton		14490		0.348136841609043	0.0313723677379114			continuous-25476-both_sexes--irnt
Z48.2 Skin of neck	41210	categorical		Health-related outcomes > Hospital inpatient > Summary Operations		2767	278819	0.348183347532493	0.0206148704542017			categorical-41210-both_sexes-Z482-
Mean OD in fornix cres+stria terminalis on FA skeleton (left)	25431	continuous		UK Biobank Assessment Centre > Imaging > Brain MRI > Diffusion brain MRI > dMRI skeleton		14490		0.34907658601176	-0.00657121315396554			continuous-25431-both_sexes--irnt
Chondroitin product	20003	categorical		UK Biobank Assessment Centre > Verbal interview > Medications		3581	277962	0.349096928475251	0.0134273920708015			categorical-20003-both_sexes-1187-
Blood clot, DVT, bronchitis, emphysema, asthma, rhinitis, eczema, allergy diagnosed by doctor	6152	categorical		UK Biobank Assessment Centre > Touchscreen > Health and medical history > Medical conditions		190735	90264	0.349118707237857	-0.013337430661563			categorical-6152-both_sexes-100-
Ever attempted suicide	20483	categorical		Online follow-up > Mental health > Self-harm behaviours		2091	1819	0.350888811741353	0.00841048672365668			categorical-20483-both_sexes--
K43 Ventral hernia	131618	icd_first_occurrence		Health-related outcomes > First occurrences > Digestive system disorders		3467	278118	0.35224761740374	0.0103984481512971			icd_first_occurrence-131618-both_sexes--
Mean ICVF in superior corona radiata on FA skeleton (left)	25369	continuous		UK Biobank Assessment Centre > Imaging > Brain MRI > Diffusion brain MRI > dMRI skeleton		14490		0.35306898296872	-0.0261925778655905			continuous-25369-both_sexes--irnt
Mean L1 in fornix cres+stria terminalis on FA skeleton (right)	25238	continuous		UK Biobank Assessment Centre > Imaging > Brain MRI > Diffusion brain MRI > dMRI skeleton		14492		0.353117695415861	0.0208852788625311			continuous-25238-both_sexes--irnt
Mean FA in external capsule on FA skeleton (left)	25089	continuous		UK Biobank Assessment Centre > Imaging > Brain MRI > Diffusion brain MRI > dMRI skeleton		14492		0.353136268569161	-0.0306178248598296			continuous-25089-both_sexes--irnt
X99.8 No procedure performed	41200	categorical		Health-related outcomes > Hospital inpatient > Summary Operations		91870	189716	0.353349482428808	0.0131619723131315			categorical-41200-both_sexes-X998-
Weighted-mean L1 in tract superior thalamic radiation (left)	25592	continuous		UK Biobank Assessment Centre > Imaging > Brain MRI > Diffusion brain MRI > dMRI weighted means		14490		0.35361923590253	0.0288638201511031			continuous-25592-both_sexes--irnt
K56 Paralytic ileus and intestinal obstruction without hernia	131634	icd_first_occurrence		Health-related outcomes > First occurrences > Digestive system disorders		3715	277870	0.354019398031131	0.0103430550296161			icd_first_occurrence-131634-both_sexes--
K66 Other disorders of peritoneum	131654	icd_first_occurrence		Health-related outcomes > First occurrences > Digestive system disorders		2906	278679	0.354120147600855	0.0229242546246761			icd_first_occurrence-131654-both_sexes--
High light scatter reticulocyte count	30300	continuous		Biological samples > Assay results > Blood assays > Blood count		268453		0.35447234441994	-0.00277641200477766			continuous-30300-both_sexes--irnt
Y98.2 Radiology of two body areas	41210	categorical		Health-related outcomes > Hospital inpatient > Summary Operations		6348	275238	0.355071541401082	0.0388089703816957			categorical-41210-both_sexes-Y982-
Cancer diagnosed by doctor	2453	categorical		UK Biobank Assessment Centre > Touchscreen > Health and medical history > Medical conditions		21927	258643	0.355275227103398	-0.0232943487492547			categorical-2453-both_sexes--
90th percentile of BOLD effect (in group-defined mask) for shapes activation	25761	continuous		UK Biobank Assessment Centre > Imaging > Brain MRI > Task functional brain MRI		14069		0.355582819180801				continuous-25761-both_sexes--irnt
Mean L1 in superior longitudinal fasciculus on FA skeleton (left)	25241	continuous		UK Biobank Assessment Centre > Imaging > Brain MRI > Diffusion brain MRI > dMRI skeleton		14492		0.35574514531207	0.0308725349034375			continuous-25241-both_sexes--irnt
Volume of grey matter in Parahippocampal Gyrus, anterior division (right)	25849	continuous		UK Biobank Assessment Centre > Imaging > Brain MRI > T1 structural brain MRI > Regional grey matter volumes (FAST)		16047		0.356208805167867	-0.0284639502696177			continuous-25849-both_sexes--irnt
Weighted-mean MD in tract inferior fronto-occipital fasciculus (right)	25528	continuous		UK Biobank Assessment Centre > Imaging > Brain MRI > Diffusion brain MRI > dMRI weighted means		14490		0.35662393938526	0.0175348729661824			continuous-25528-both_sexes--irnt
Q18.9 Unspecified diagnostic endoscopic examination of uterus	41210	categorical		Health-related outcomes > Hospital inpatient > Summary Operations		3741	149607	0.358308916355263	0.0289919387055289			categorical-41210-both_sexes-Q189-
Mean MO in sagittal stratum on FA skeleton (left)	25183	continuous		UK Biobank Assessment Centre > Imaging > Brain MRI > Diffusion brain MRI > dMRI skeleton		14492		0.358453700371674	-0.0311743178209617			continuous-25183-both_sexes--irnt
L02 Cutaneous abscess, furuncle and carbuncle	131700	icd_first_occurrence		Health-related outcomes > First occurrences > Skin and subcutaneous tissue disorders		6478	275107	0.358940483964079	0.0390905702043966			icd_first_occurrence-131700-both_sexes--
Hypertension	20002	categorical		UK Biobank Assessment Centre > Verbal interview > Medical conditions		72697	208846	0.359546966339237	-0.0145898279160879			categorical-20002-both_sexes-1065-
Y02.2 Insertion of prosthesis into organ NOC	41210	categorical		Health-related outcomes > Hospital inpatient > Summary Operations		1688	279898	0.359554022093115	0.0525866703308173			categorical-41210-both_sexes-Y022-
Median T2star in amygdala (left)	25036	continuous		UK Biobank Assessment Centre > Imaging > Brain MRI > Susceptibility weighted brain MRI		14767		0.359832388254313	-0.0310456232114047			continuous-25036-both_sexes--irnt
Diabetes diagnosed by doctor	2443	categorical		UK Biobank Assessment Centre > Touchscreen > Health and medical history > Medical conditions		13426	267293	0.36275648354503	-0.0286307219948763			categorical-2443-both_sexes--
Gastro-oesophageal reflux (gord) / gastric reflux	20002	categorical		UK Biobank Assessment Centre > Verbal interview > Medical conditions		12062	269481	0.363065326146463	0.0207596485254473			categorical-20002-both_sexes-1138-
Part of a multiple birth	1777	categorical		UK Biobank Assessment Centre > Touchscreen > Early life factors		6252	270894	0.3635494038781	-0.0409919437631489			categorical-1777-both_sexes--
Mean MD in posterior thalamic radiation on FA skeleton (right)	25132	continuous		UK Biobank Assessment Centre > Imaging > Brain MRI > Diffusion brain MRI > dMRI skeleton		14492		0.36449790472614	0.0262966559680807			continuous-25132-both_sexes--irnt
Triglycerides	30870	continuous		Biological samples > Assay results > Blood assays > Blood biochemistry		268345		0.365064586726431	-0.00334118046473881			continuous-30870-both_sexes--irnt
Weighted-mean MO in tract uncinate fasciculus (right)	25568	continuous		UK Biobank Assessment Centre > Imaging > Brain MRI > Diffusion brain MRI > dMRI weighted means		14490		0.367076236923952	-0.0310516611174184			continuous-25568-both_sexes--irnt
L29 Pruritus	131738	icd_first_occurrence		Health-related outcomes > First occurrences > Skin and subcutaneous tissue disorders		6908	274677	0.367684053118005	-0.0410690303034834			icd_first_occurrence-131738-both_sexes--
N63 Unspecified lump in breast	132102	icd_first_occurrence		Health-related outcomes > First occurrences > Genitourinary system disorders		8999	144348	0.367870136457017	-0.0425803704758848			icd_first_occurrence-132102-both_sexes--
Z27.6 Ileum	41210	categorical		Health-related outcomes > Hospital inpatient > Summary Operations		6375	275211	0.369554976822312	-0.0410265975236387			categorical-41210-both_sexes-Z276-
Mean MD in superior fronto-occipital fasciculus on FA skeleton (left)	25147	continuous		UK Biobank Assessment Centre > Imaging > Brain MRI > Diffusion brain MRI > dMRI skeleton		14492		0.370123160006113	-0.0064804456628185			continuous-25147-both_sexes--irnt
Volume of brain stem + 4th ventricle	25025	continuous		UK Biobank Assessment Centre > Imaging > Brain MRI > T1 structural brain MRI		16038		0.370223793624638	-0.0276224953600684			continuous-25025-both_sexes--irnt
H25.1 Diagnostic endoscopic examination of lower bowel and biopsy of lesion of lower bowel using fibreoptic sigmoidoscope	41200	categorical		Health-related outcomes > Hospital inpatient > Summary Operations		6366	275220	0.370338202002488	-0.0409824956437208			categorical-41200-both_sexes-H251-
Volume of grey matter in IX Cerebellum (vermis)	25916	continuous		UK Biobank Assessment Centre > Imaging > Brain MRI > T1 structural brain MRI > Regional grey matter volumes (FAST)		16047		0.370697864703475	-0.0303861179503451			continuous-25916-both_sexes--irnt
Mean L1 in superior cerebellar peduncle on FA skeleton (left)	25213	continuous		UK Biobank Assessment Centre > Imaging > Brain MRI > Diffusion brain MRI > dMRI skeleton		14492		0.370814184477706	-0.0294392890368918			continuous-25213-both_sexes--irnt
Mean MO in retrolenticular part of internal capsule on FA skeleton (right)	25172	continuous		UK Biobank Assessment Centre > Imaging > Brain MRI > Diffusion brain MRI > dMRI skeleton		14492		0.371680706003829	0.0164073833959998			continuous-25172-both_sexes--irnt
Weighted-mean L3 in tract forceps minor	25634	continuous		UK Biobank Assessment Centre > Imaging > Brain MRI > Diffusion brain MRI > dMRI weighted means		14490		0.371800107489265	0.00398707409926478			continuous-25634-both_sexes--irnt
Mean FA in cingulum cingulate gyrus on FA skeleton (left)	25091	continuous		UK Biobank Assessment Centre > Imaging > Brain MRI > Diffusion brain MRI > dMRI skeleton		14492		0.372383379364171	-0.0297408741983153			continuous-25091-both_sexes--irnt
B35 Dermatophytosis	130226	icd_first_occurrence		Health-related outcomes > First occurrences > Certain infectious and parasitic diseases		18717	262868	0.372845152982629	-0.0235540923570238			icd_first_occurrence-130226-both_sexes--
H83 Other diseases of inner ear	131256	icd_first_occurrence		Health-related outcomes > First occurrences > Ear and mastoid process disorders		6755	274830	0.373880742212882	-0.0410656975203345			icd_first_occurrence-131256-both_sexes--
Mean carotid IMT (intima-medial thickness) at 120 degrees	22671	continuous		UK Biobank Assessment Centre > Physical measures > Carotid ultrasound		18686		0.374177110341912	-0.028209258092071			continuous-22671-both_sexes--irnt
Hiatus hernia	20002	categorical		UK Biobank Assessment Centre > Verbal interview > Medical conditions		6508	275035	0.37464283351775	-0.0411728661051548			categorical-20002-both_sexes-1474-
Mean L3 in external capsule on FA skeleton (right)	25328	continuous		UK Biobank Assessment Centre > Imaging > Brain MRI > Diffusion brain MRI > dMRI skeleton		14492		0.375357513094045	0.0152472244613579			continuous-25328-both_sexes--irnt
90th percentile of z-statistic (in group-defined mask) for faces-shapes contrast	25766	continuous		UK Biobank Assessment Centre > Imaging > Brain MRI > Task functional brain MRI		14069		0.377057073286004				continuous-25766-both_sexes--irnt
Mean L2 in splenium of corpus callosum on FA skeleton	25252	continuous		UK Biobank Assessment Centre > Imaging > Brain MRI > Diffusion brain MRI > dMRI skeleton		14492		0.377158915152079	0.0307235968207427			continuous-25252-both_sexes--irnt
Mean L1 in fornix cres+stria terminalis on FA skeleton (left)	25239	continuous		UK Biobank Assessment Centre > Imaging > Brain MRI > Diffusion brain MRI > dMRI skeleton		14492		0.377280764741836	-0.00286637673350434			continuous-25239-both_sexes--irnt
Weighted-mean ISOVF in tract superior longitudinal fasciculus (left)	25725	continuous		UK Biobank Assessment Centre > Imaging > Brain MRI > Diffusion brain MRI > dMRI weighted means		14489		0.377948253891672	0.0297230987042172			continuous-25725-both_sexes--irnt
Weighted-mean ICVF in tract corticospinal tract (left)	25658	continuous		UK Biobank Assessment Centre > Imaging > Brain MRI > Diffusion brain MRI > dMRI weighted means		14489		0.379396409045542	-0.0196891596879439			continuous-25658-both_sexes--irnt
Furosemide	20003	categorical		UK Biobank Assessment Centre > Verbal interview > Medications		2010	279533	0.380485992597742	0.0498373876113592			categorical-20003-both_sexes-1140909708-
Mean reticulocyte volume	30260	continuous		Biological samples > Assay results > Blood assays > Blood count		268453		0.380662193292971	-0.00619942357052777			continuous-30260-both_sexes--irnt
Mean L3 in anterior limb of internal capsule on FA skeleton (right)	25312	continuous		UK Biobank Assessment Centre > Imaging > Brain MRI > Diffusion brain MRI > dMRI skeleton		14492		0.380787026784654	0.0231049306503342			continuous-25312-both_sexes--irnt
Mean MD in superior longitudinal fasciculus on FA skeleton (right)	25144	continuous		UK Biobank Assessment Centre > Imaging > Brain MRI > Diffusion brain MRI > dMRI skeleton		14492		0.381663982144387	0.0259229997229621			continuous-25144-both_sexes--irnt
Longest period of mania or irritability	20492	continuous		Online follow-up > Mental health > Mania		22219		0.381870090279285	0.0232972290265689			continuous-20492-both_sexes--
Birth weight known	120	categorical		UK Biobank Assessment Centre > Verbal interview > Early life factors		158307	123236	0.382983358651204	0.00891726396992646			categorical-120-both_sexes-1-
Volume of caudate (right)	25014	continuous		UK Biobank Assessment Centre > Imaging > Brain MRI > T1 structural brain MRI > Subcortical volumes (FIRST)		16038		0.383030283592786	0.0286224755599224			continuous-25014-both_sexes--irnt
Mean L1 in anterior limb of internal capsule on FA skeleton (right)	25216	continuous		UK Biobank Assessment Centre > Imaging > Brain MRI > Diffusion brain MRI > dMRI skeleton		14492		0.383216663344556	0.0272581764537697			continuous-25216-both_sexes--irnt
Inguinal/femoral hernia repair	20004	categorical		UK Biobank Assessment Centre > Verbal interview > Operations		8953	272590	0.383653164349101	0.00965285076987179			categorical-20004-both_sexes-1403-
Medication for pain relief, constipation, heartburn	6154	categorical		UK Biobank Assessment Centre > Touchscreen > Health and medical history > Medication		8133	270378	0.385100914991956	0.0149916927673152			categorical-6154-both_sexes-6-
Pack years adult smoking as proportion of life span exposed to smoking	20162	continuous		UK Biobank Assessment Centre > Touchscreen > Lifestyle and environment > Smoking		85404		0.385650165877294	0.00980260499580058			continuous-20162-both_sexes--irnt
Mean FA in cingulum hippocampus on FA skeleton (right)	25092	continuous		UK Biobank Assessment Centre > Imaging > Brain MRI > Diffusion brain MRI > dMRI skeleton		14492		0.385989508808504	-0.00654631006020166			continuous-25092-both_sexes--irnt
HDL cholesterol	30760	continuous		Biological samples > Assay results > Blood assays > Blood biochemistry		246179		0.386038932082638	-0.00539213495465059			continuous-30760-both_sexes--irnt
N40 Hyperplasia of prostate	132072	icd_first_occurrence		Health-related outcomes > First occurrences > Genitourinary system disorders		14657	113581	0.386588583639174	0.0252737871908177			icd_first_occurrence-132072-both_sexes--
Volume of grey matter in Middle Frontal Gyrus (left)	25788	continuous		UK Biobank Assessment Centre > Imaging > Brain MRI > T1 structural brain MRI > Regional grey matter volumes (FAST)		16047		0.386799140336123	-0.0110859904626942			continuous-25788-both_sexes--irnt
E14 Unspecified diabetes mellitus	130714	icd_first_occurrence		Health-related outcomes > First occurrences > Endocrine, nutritional and metabolic diseases		12379	269206	0.386928092602891	-0.0280643791632165			icd_first_occurrence-130714-both_sexes--
Volume of grey matter in VIIIb Cerebellum (vermis)	25913	continuous		UK Biobank Assessment Centre > Imaging > Brain MRI > T1 structural brain MRI > Regional grey matter volumes (FAST)		16047		0.387266649042365	-0.0163398772525634			continuous-25913-both_sexes--irnt
I21 Acute myocardial infarction	131298	icd_first_occurrence		Health-related outcomes > First occurrences > Circulatory system disorders		9593	271992	0.387328440072632	-0.0254565938132178			icd_first_occurrence-131298-both_sexes--
Mean OD in cingulum hippocampus on FA skeleton (left)	25429	continuous		UK Biobank Assessment Centre > Imaging > Brain MRI > Diffusion brain MRI > dMRI skeleton		14490		0.388552571820695	-0.0295345421239205			continuous-25429-both_sexes--irnt
Y53.9 Unspecified approach to organ under image control	41210	categorical		Health-related outcomes > Hospital inpatient > Summary Operations		3463	278123	0.388841236443287	0.0462708758301435			categorical-41210-both_sexes-Y539-
Mean L2 in external capsule on FA skeleton (left)	25281	continuous		UK Biobank Assessment Centre > Imaging > Brain MRI > Diffusion brain MRI > dMRI skeleton		14492		0.388842124727882	0.0277324515160233			continuous-25281-both_sexes--irnt
Systolic blood pressure, automated reading	4080	continuous		UK Biobank Assessment Centre > Physical measures > Blood pressure		266294		0.389242901465957	-0.00534665047969841			continuous-4080-both_sexes--irnt
J96 Respiratory failure, not elsewhere classified	131546	icd_first_occurrence		Health-related outcomes > First occurrences > Respiratory system disorders		2064	279521	0.391151400990776	0.0483037444144117			icd_first_occurrence-131546-both_sexes--
Weighted-mean ICVF in tract superior longitudinal fasciculus (left)	25671	continuous		UK Biobank Assessment Centre > Imaging > Brain MRI > Diffusion brain MRI > dMRI weighted means		14489		0.391636012628948	-0.0277767522710903			continuous-25671-both_sexes--irnt
H66 Suppurative and unspecified otitis media	131230	icd_first_occurrence		Health-related outcomes > First occurrences > Ear and mastoid process disorders		5895	275690	0.392533987152904	-0.0409282247477879			icd_first_occurrence-131230-both_sexes--
Mean ISOVF in pontine crossing tract on FA skeleton	25441	continuous		UK Biobank Assessment Centre > Imaging > Brain MRI > Diffusion brain MRI > dMRI skeleton		14490		0.393740458636166	0.0294987473650452			continuous-25441-both_sexes--irnt
Mean MO in superior corona radiata on FA skeleton (left)	25177	continuous		UK Biobank Assessment Centre > Imaging > Brain MRI > Diffusion brain MRI > dMRI skeleton		14492		0.393870913806341	0.0286845489998742			continuous-25177-both_sexes--irnt
Weighted-mean FA in tract uncinate fasciculus (right)	25514	continuous		UK Biobank Assessment Centre > Imaging > Brain MRI > Diffusion brain MRI > dMRI weighted means		14490		0.396055003044043	0.00129933290302784			continuous-25514-both_sexes--irnt
Weighted-mean MO in tract acoustic radiation (left)	25542	continuous		UK Biobank Assessment Centre > Imaging > Brain MRI > Diffusion brain MRI > dMRI weighted means		14490		0.396372523890297	0.0297438743914858			continuous-25542-both_sexes--irnt
Mean MD in posterior limb of internal capsule on FA skeleton (right)	25122	continuous		UK Biobank Assessment Centre > Imaging > Brain MRI > Diffusion brain MRI > dMRI skeleton		14492		0.39685618598724	0.0242089748294118			continuous-25122-both_sexes--irnt
Mean FA in posterior limb of internal capsule on FA skeleton (left)	25075	continuous		UK Biobank Assessment Centre > Imaging > Brain MRI > Diffusion brain MRI > dMRI skeleton		14492		0.397074964702539	0.0293309808005003			continuous-25075-both_sexes--irnt
Mean OD in superior fronto-occipital fasciculus on FA skeleton (left)	25435	continuous		UK Biobank Assessment Centre > Imaging > Brain MRI > Diffusion brain MRI > dMRI skeleton		14490		0.398637083400473	0.0296235349110499			continuous-25435-both_sexes--irnt
Salbutamol	20003	categorical		UK Biobank Assessment Centre > Verbal interview > Medications		3329	278214	0.399072029805521	0.0149785410398863			categorical-20003-both_sexes-1140881856-
Weighted-mean L3 in tract superior thalamic radiation (left)	25646	continuous		UK Biobank Assessment Centre > Imaging > Brain MRI > Diffusion brain MRI > dMRI weighted means		14490		0.399133465012009	0.0278637715561906			continuous-25646-both_sexes--irnt
Volume of grey matter in VI Cerebellum (right)	25899	continuous		UK Biobank Assessment Centre > Imaging > Brain MRI > T1 structural brain MRI > Regional grey matter volumes (FAST)		16047		0.399169904139536	-0.0273821531612062			continuous-25899-both_sexes--irnt
Mean OD in tapetum on FA skeleton (left)	25439	continuous		UK Biobank Assessment Centre > Imaging > Brain MRI > Diffusion brain MRI > dMRI skeleton		14490		0.399667002310175	-0.0287984039799129			continuous-25439-both_sexes--irnt
Bronchitis	20002	categorical		UK Biobank Assessment Centre > Verbal interview > Medical conditions		2061	279482	0.400806597476758	0.0447362436010127			categorical-20002-both_sexes-1412-
Z92.4 Chest NEC	41210	categorical		Health-related outcomes > Hospital inpatient > Summary Operations		2962	278624	0.401872857155426	0.0157199401501416			categorical-41210-both_sexes-Z924-
Microalbumin in urine	30500	continuous		Biological samples > Assay results > Urine assays		85030		0.402089545412823	0.00486160117662794			continuous-30500-both_sexes--irnt
Volume of ventricular cerebrospinal fluid (normalised for head size)	25003	continuous		UK Biobank Assessment Centre > Imaging > Brain MRI > T1 structural brain MRI		16052		0.402505989113574	0.025136321880917			continuous-25003-both_sexes--irnt
L50 Urticaria	131754	icd_first_occurrence		Health-related outcomes > First occurrences > Skin and subcutaneous tissue disorders		6252	275333	0.402845328250869	-0.0409585710830909			icd_first_occurrence-131754-both_sexes--
Weighted-mean L3 in tract acoustic radiation (left)	25623	continuous		UK Biobank Assessment Centre > Imaging > Brain MRI > Diffusion brain MRI > dMRI weighted means		14490		0.404142797232051	-0.00415259958573243			continuous-25623-both_sexes--irnt
Mean FA in anterior limb of internal capsule on FA skeleton (right)	25072	continuous		UK Biobank Assessment Centre > Imaging > Brain MRI > Diffusion brain MRI > dMRI skeleton		14492		0.404183453447351	-0.0059945349700728			continuous-25072-both_sexes--irnt
L21 Seborrhoeic dermatitis	131722	icd_first_occurrence		Health-related outcomes > First occurrences > Skin and subcutaneous tissue disorders		5792	275793	0.405281026907359	-0.0409035250711741			icd_first_occurrence-131722-both_sexes--
Mean L2 in posterior corona radiata on FA skeleton (right)	25274	continuous		UK Biobank Assessment Centre > Imaging > Brain MRI > Diffusion brain MRI > dMRI skeleton		14492		0.405801361997579	-0.000419881187484049			continuous-25274-both_sexes--irnt
Vascular/heart problems diagnosed by doctor	6150	categorical		UK Biobank Assessment Centre > Touchscreen > Health and medical history > Medical conditions		4212	276712	0.406535197170665	0.0426651976276568			categorical-6150-both_sexes-3-
A65.1 Carpal tunnel release	41200	categorical		Health-related outcomes > Hospital inpatient > Summary Operations		6304	275282	0.406632902638671	-0.0410695535974108			categorical-41200-both_sexes-A651-
I83 Varicose veins of lower extremities	131402	icd_first_occurrence		Health-related outcomes > First occurrences > Circulatory system disorders		12830	268755	0.407006282495179	-0.00865759061158895			icd_first_occurrence-131402-both_sexes--
Volume of grey matter in Middle Temporal Gyrus, temporooccipital part (right)	25807	continuous		UK Biobank Assessment Centre > Imaging > Brain MRI > T1 structural brain MRI > Regional grey matter volumes (FAST)		16047		0.407060760682501	0.0187697323143781			continuous-25807-both_sexes--irnt
Volume of grey matter in Frontal Operculum Cortex (left)	25862	continuous		UK Biobank Assessment Centre > Imaging > Brain MRI > T1 structural brain MRI > Regional grey matter volumes (FAST)		16047		0.407267783130344	0.027271989452874			continuous-25862-both_sexes--irnt
N30.3 Circumcision	41200	categorical		Health-related outcomes > Hospital inpatient > Summary Operations		1542	126696	0.40768091835844	0.0476490171956443			categorical-41200-both_sexes-N303-
Volume of grey matter in Frontal Orbital Cortex (right)	25847	continuous		UK Biobank Assessment Centre > Imaging > Brain MRI > T1 structural brain MRI > Regional grey matter volumes (FAST)		16047		0.408601220346672	0.0153187941200496			continuous-25847-both_sexes--irnt
Vitamin B12	100013	continuous		Online follow-up > Diet by 24-hour recall > Estimated nutrients yesterday		43938		0.408704594786788	-0.0134186755207901			continuous-100013-both_sexes--irnt
Weight	21002	continuous		UK Biobank Assessment Centre > Physical measures > Anthropometry > Body size measures		280748		0.409237478493768	0.0013970132794852			continuous-21002-both_sexes--irnt
Englyst dietary fibre	100009	continuous		Online follow-up > Diet by 24-hour recall > Estimated nutrients yesterday		43938		0.40948032705293	-0.013461193599252			continuous-100009-both_sexes--irnt
O80 Single spontaneous delivery	132276	icd_first_occurrence		Health-related outcomes > First occurrences > Pregnancy, childbirth and the puerperium		8622	144725	0.411314629935859	-0.0423989095145955			icd_first_occurrence-132276-both_sexes--
Mean MO in uncinate fasciculus on FA skeleton (right)	25196	continuous		UK Biobank Assessment Centre > Imaging > Brain MRI > Diffusion brain MRI > dMRI skeleton		14492		0.41145564748802	-0.028827424610917			continuous-25196-both_sexes--irnt
Weighted-mean ICVF in tract anterior thalamic radiation (right)	25653	continuous		UK Biobank Assessment Centre > Imaging > Brain MRI > Diffusion brain MRI > dMRI weighted means		14489		0.411543001833806	-0.000946459356021941			continuous-25653-both_sexes--irnt
Volume of grey matter in Cingulate Gyrus, posterior division (right)	25841	continuous		UK Biobank Assessment Centre > Imaging > Brain MRI > T1 structural brain MRI > Regional grey matter volumes (FAST)		16047		0.411639230196564	0.0257125114037174			continuous-25841-both_sexes--irnt
Mean ICVF in splenium of corpus callosum on FA skeleton	25348	continuous		UK Biobank Assessment Centre > Imaging > Brain MRI > Diffusion brain MRI > dMRI skeleton		14490		0.411879400867604	-0.0204516359772362			continuous-25348-both_sexes--irnt
Mean L3 in fornix cres+stria terminalis on FA skeleton (right)	25334	continuous		UK Biobank Assessment Centre > Imaging > Brain MRI > Diffusion brain MRI > dMRI skeleton		14492		0.412523656101968	0.0257339088905112			continuous-25334-both_sexes--irnt
Weighted-mean L2 in tract superior longitudinal fasciculus (right)	25618	continuous		UK Biobank Assessment Centre > Imaging > Brain MRI > Diffusion brain MRI > dMRI weighted means		14490		0.413418705951312	0.0274554820537178			continuous-25618-both_sexes--irnt
Volume of grey matter in Caudate (right)	25881	continuous		UK Biobank Assessment Centre > Imaging > Brain MRI > T1 structural brain MRI > Regional grey matter volumes (FAST)		16047		0.413436513671041	0.00368459702327872			continuous-25881-both_sexes--irnt
Volume of grey matter in IX Cerebellum (right)	25917	continuous		UK Biobank Assessment Centre > Imaging > Brain MRI > T1 structural brain MRI > Regional grey matter volumes (FAST)		16047		0.413647662708983	-0.0205601902007574			continuous-25917-both_sexes--irnt
Weighted-mean MO in tract inferior longitudinal fasciculus (left)	25556	continuous		UK Biobank Assessment Centre > Imaging > Brain MRI > Diffusion brain MRI > dMRI weighted means		14490		0.414053797655694	-0.0280882024203116			continuous-25556-both_sexes--irnt
Mean OD in retrolenticular part of internal capsule on FA skeleton (left)	25413	continuous		UK Biobank Assessment Centre > Imaging > Brain MRI > Diffusion brain MRI > dMRI skeleton		14490		0.41408542776839	-0.028688275467869			continuous-25413-both_sexes--irnt
Mean MD in retrolenticular part of internal capsule on FA skeleton (left)	25125	continuous		UK Biobank Assessment Centre > Imaging > Brain MRI > Diffusion brain MRI > dMRI skeleton		14492		0.414519587454995	0.0273685345271188			continuous-25125-both_sexes--irnt
H60 Otitis externa	131222	icd_first_occurrence		Health-related outcomes > First occurrences > Ear and mastoid process disorders		12540	269045	0.414808723724252	-0.0110760525788773			icd_first_occurrence-131222-both_sexes--
I84 Haemorrhoids	131404	icd_first_occurrence		Health-related outcomes > First occurrences > Circulatory system disorders		17624	263961	0.415109023814475	0.0120842652967154			icd_first_occurrence-131404-both_sexes--
K52 Other non-infective gastro-enteritis and colitis	131630	icd_first_occurrence		Health-related outcomes > First occurrences > Digestive system disorders		13939	267646	0.415561624192752	-0.0264682429012986			icd_first_occurrence-131630-both_sexes--
Median T2star in putamen (right)	25031	continuous		UK Biobank Assessment Centre > Imaging > Brain MRI > Susceptibility weighted brain MRI		14767		0.417458125364641	-0.0192043632953789			continuous-25031-both_sexes--irnt
Pneumonia	20002	categorical		UK Biobank Assessment Centre > Verbal interview > Medical conditions		3987	277556	0.419106877161838	0.0439024006694303			categorical-20002-both_sexes-1398-
N17.1 Bilateral vasectomy	41200	categorical		Health-related outcomes > Hospital inpatient > Summary Operations		3030	125208	0.422904291719603	-0.0425696843328487			categorical-41200-both_sexes-N171-
B05 Measles	130184	icd_first_occurrence		Health-related outcomes > First occurrences > Certain infectious and parasitic diseases		5044	276541	0.423867960071697	-0.0409353988906595			icd_first_occurrence-130184-both_sexes--
Foot surgery	20004	categorical		UK Biobank Assessment Centre > Verbal interview > Operations		5519	276024	0.424175441599678	-0.0408607097729757			categorical-20004-both_sexes-1494-
Mean FA in uncinate fasciculus on FA skeleton (right)	25100	continuous		UK Biobank Assessment Centre > Imaging > Brain MRI > Diffusion brain MRI > dMRI skeleton		14492		0.425420674214333	0.0231246526760846			continuous-25100-both_sexes--irnt
Volume of grey matter in V Cerebellum (right)	25896	continuous		UK Biobank Assessment Centre > Imaging > Brain MRI > T1 structural brain MRI > Regional grey matter volumes (FAST)		16047		0.426326830483271	-0.0251323647035754			continuous-25896-both_sexes--irnt
Alcohol drinker status	20117	categorical		UK Biobank Assessment Centre > Touchscreen > Lifestyle and environment > Alcohol		9646	271512	0.426570067467888	-0.00210838986917504			categorical-20117-both_sexes-1-
Weighted-mean OD in tract inferior fronto-occipital fasciculus (left)	25689	continuous		UK Biobank Assessment Centre > Imaging > Brain MRI > Diffusion brain MRI > dMRI weighted means		14489		0.42741127152334	0.0231398390040214			continuous-25689-both_sexes--irnt
M77 Other enthesopathies	131958	icd_first_occurrence		Health-related outcomes > First occurrences > Musculoskeletal system and connective tissue disorders		18811	262774	0.427574290704297	-0.0218662307427117			icd_first_occurrence-131958-both_sexes--
N17 Acute renal failure	132030	icd_first_occurrence		Health-related outcomes > First occurrences > Genitourinary system disorders		5015	276570	0.427853340036606	-0.0412460332527453			icd_first_occurrence-132030-both_sexes--
Pack years of smoking	20161	continuous		UK Biobank Assessment Centre > Touchscreen > Lifestyle and environment > Smoking		85404		0.428235185799632	0.00904093950830919			continuous-20161-both_sexes--irnt
Volume of grey matter in Cuneal Cortex (right)	25845	continuous		UK Biobank Assessment Centre > Imaging > Brain MRI > T1 structural brain MRI > Regional grey matter volumes (FAST)		16047		0.428326488915545	-0.0265234281163453			continuous-25845-both_sexes--irnt
Weighted-mean L1 in tract forceps major	25579	continuous		UK Biobank Assessment Centre > Imaging > Brain MRI > Diffusion brain MRI > dMRI weighted means		14490		0.428650082523614	-0.0277155033058599			continuous-25579-both_sexes--irnt
Mean ICVF in superior longitudinal fasciculus on FA skeleton (left)	25385	continuous		UK Biobank Assessment Centre > Imaging > Brain MRI > Diffusion brain MRI > dMRI skeleton		14490		0.429099998997601	-0.0269648721641915			continuous-25385-both_sexes--irnt
Mean FA in fornix on FA skeleton	25061	continuous		UK Biobank Assessment Centre > Imaging > Brain MRI > Diffusion brain MRI > dMRI skeleton		14492		0.429304038916266	-0.0240776441191443			continuous-25061-both_sexes--irnt
Mean sphered cell volume	30270	continuous		Biological samples > Assay results > Blood assays > Blood count		268454		0.430216866238382	-0.00329939994204228			continuous-30270-both_sexes--irnt
Mean L1 in middle cerebellar peduncle on FA skeleton	25200	continuous		UK Biobank Assessment Centre > Imaging > Brain MRI > Diffusion brain MRI > dMRI skeleton		14492		0.432141467069013	-0.02651562368761			continuous-25200-both_sexes--irnt
Volume of grey matter in Inferior Frontal Gyrus, pars triangularis (left)	25790	continuous		UK Biobank Assessment Centre > Imaging > Brain MRI > T1 structural brain MRI > Regional grey matter volumes (FAST)		16047		0.432195388319448	0.0271624076355516			continuous-25790-both_sexes--irnt
Mean OD in posterior thalamic radiation on FA skeleton (left)	25421	continuous		UK Biobank Assessment Centre > Imaging > Brain MRI > Diffusion brain MRI > dMRI skeleton		14490		0.43219669089417	0.0270638551378901			continuous-25421-both_sexes--irnt
End systolic pressure index during PWA	12684	continuous		UK Biobank Assessment Centre > Imaging > Heart MRI > Pulse wave analysis		16912		0.432255907552765	0.0174427446314785			continuous-12684-both_sexes--irnt
Back problem	20002	categorical		UK Biobank Assessment Centre > Verbal interview > Medical conditions		4847	276696	0.432803563067784	-0.0408287868506446			categorical-20002-both_sexes-1294-
M25 Other joint disorders, not elsewhere classified	131888	icd_first_occurrence		Health-related outcomes > First occurrences > Musculoskeletal system and connective tissue disorders		48780	232805	0.432984002934445	-0.0121479555812464			icd_first_occurrence-131888-both_sexes--
Median z-statistic (in group-defined mask) for faces-shapes contrast	25050	continuous		UK Biobank Assessment Centre > Imaging > Brain MRI > Task functional brain MRI		14069		0.435887426536149				continuous-25050-both_sexes--irnt
Mean MO in cingulum hippocampus on FA skeleton (right)	25188	continuous		UK Biobank Assessment Centre > Imaging > Brain MRI > Diffusion brain MRI > dMRI skeleton		14492		0.436072759044451	-0.027703453552936			continuous-25188-both_sexes--irnt
Mean L2 in cingulum hippocampus on FA skeleton (left)	25285	continuous		UK Biobank Assessment Centre > Imaging > Brain MRI > Diffusion brain MRI > dMRI skeleton		14492		0.436660441927926	0.0190764349889354			continuous-25285-both_sexes--irnt
N95 Menopausal and other perimenopausal disorders	132152	icd_first_occurrence		Health-related outcomes > First occurrences > Genitourinary system disorders		21154	132193	0.437965981084189	0.0252072827656385			icd_first_occurrence-132152-both_sexes--
Weighted-mean OD in tract superior thalamic radiation (left)	25700	continuous		UK Biobank Assessment Centre > Imaging > Brain MRI > Diffusion brain MRI > dMRI weighted means		14489		0.438886898561272	-0.0257179224458819			continuous-25700-both_sexes--irnt
Prolapsed disc/slipped disc	20002	categorical		UK Biobank Assessment Centre > Verbal interview > Medical conditions		4698	276845	0.439351092875119	-0.0407974663517997			categorical-20002-both_sexes-1312-
Tense, sore, or aching muscles during worst period of anxiety	20417	categorical		Online follow-up > Mental health > Anxiety		10407	16091	0.440405055095774	-0.0156579218436092			categorical-20417-both_sexes--
Volume of grey matter in VIIb Cerebellum (vermis)	25907	continuous		UK Biobank Assessment Centre > Imaging > Brain MRI > T1 structural brain MRI > Regional grey matter volumes (FAST)		16047		0.440520763856847	-0.0268885419099376			continuous-25907-both_sexes--irnt
Mean OD in superior longitudinal fasciculus on FA skeleton (right)	25432	continuous		UK Biobank Assessment Centre > Imaging > Brain MRI > Diffusion brain MRI > dMRI skeleton		14490		0.440819685446599	0.0273453325912382			continuous-25432-both_sexes--irnt
M47 Spondylosis	131916	icd_first_occurrence		Health-related outcomes > First occurrences > Musculoskeletal system and connective tissue disorders		16228	265357	0.441124334566469	0.008124324526969			icd_first_occurrence-131916-both_sexes--
Weighted-mean MO in tract corticospinal tract (right)	25551	continuous		UK Biobank Assessment Centre > Imaging > Brain MRI > Diffusion brain MRI > dMRI weighted means		14490		0.441257871696281	0.0272530307113471			continuous-25551-both_sexes--irnt
Mean L2 in middle cerebellar peduncle on FA skeleton	25248	continuous		UK Biobank Assessment Centre > Imaging > Brain MRI > Diffusion brain MRI > dMRI skeleton		14492		0.441497617505555	0.0269815403029489			continuous-25248-both_sexes--irnt
M20 Acquired deformities of fingers and toes	131878	icd_first_occurrence		Health-related outcomes > First occurrences > Musculoskeletal system and connective tissue disorders		11724	269861	0.441870416108433	-0.00149416551710563			icd_first_occurrence-131878-both_sexes--
Potassium in urine	30520	continuous		Biological samples > Assay results > Urine assays		273001		0.441930666394963	0.00530793410925155			continuous-30520-both_sexes--irnt
K44 Diaphragmatic hernia	131620	icd_first_occurrence		Health-related outcomes > First occurrences > Digestive system disorders		25535	256050	0.442789590419703	-0.0195337236801662			icd_first_occurrence-131620-both_sexes--
Weighted-mean ISOVF in tract corticospinal tract (right)	25713	continuous		UK Biobank Assessment Centre > Imaging > Brain MRI > Diffusion brain MRI > dMRI weighted means		14489		0.443050664668984	0.0271145727408886			continuous-25713-both_sexes--irnt
Mean ICVF in superior fronto-occipital fasciculus on FA skeleton (left)	25387	continuous		UK Biobank Assessment Centre > Imaging > Brain MRI > Diffusion brain MRI > dMRI skeleton		14490		0.443250841258506	-0.0110749636462424			continuous-25387-both_sexes--irnt
Mean MO in external capsule on FA skeleton (left)	25185	continuous		UK Biobank Assessment Centre > Imaging > Brain MRI > Diffusion brain MRI > dMRI skeleton		14492		0.443946908281368	-0.0262968981190066			continuous-25185-both_sexes--irnt
Alendronate sodium	20003	categorical		UK Biobank Assessment Centre > Verbal interview > Medications		3301	278242	0.445941243319335	0.03575787699444			categorical-20003-both_sexes-1140922174-
Weighted-mean ICVF in tract superior longitudinal fasciculus (right)	25672	continuous		UK Biobank Assessment Centre > Imaging > Brain MRI > Diffusion brain MRI > dMRI weighted means		14489		0.445998450189111	-0.0156201562619128			continuous-25672-both_sexes--irnt
ECG, load	5984	continuous		UK Biobank Assessment Centre > Physical measures > ECG during exercise		53191		0.446173969771753	-0.00816779054661035			continuous-5984-both_sexes--irnt
Mean MO in posterior limb of internal capsule on FA skeleton (right)	25170	continuous		UK Biobank Assessment Centre > Imaging > Brain MRI > Diffusion brain MRI > dMRI skeleton		14492		0.446201528970944	0.0268919853759432			continuous-25170-both_sexes--irnt
H25.9 Unspecified diagnostic endoscopic examination of lower bowel using fibreoptic sigmoidoscope	41200	categorical		Health-related outcomes > Hospital inpatient > Summary Operations		14364	267222	0.446613709566732	0.0127156846860139			categorical-41200-both_sexes-H259-
Mean L1 in posterior limb of internal capsule on FA skeleton (right)	25218	continuous		UK Biobank Assessment Centre > Imaging > Brain MRI > Diffusion brain MRI > dMRI skeleton		14492		0.44708847138708	0.026530603672944			continuous-25218-both_sexes--irnt
Mean L1 in cerebral peduncle on FA skeleton (left)	25215	continuous		UK Biobank Assessment Centre > Imaging > Brain MRI > Diffusion brain MRI > dMRI skeleton		14492		0.447333573222848	0.0254703422682481			continuous-25215-both_sexes--irnt
Weighted-mean OD in tract inferior longitudinal fasciculus (left)	25691	continuous		UK Biobank Assessment Centre > Imaging > Brain MRI > Diffusion brain MRI > dMRI weighted means		14489		0.449123037555612	0.0268215871100709			continuous-25691-both_sexes--irnt
Ever had period of mania / excitability	20501	categorical		Online follow-up > Mental health > Mania		3911	87299	0.449475794464385	0.0258367891259414			categorical-20501-both_sexes--
N42 Other disorders of prostate	132076	icd_first_occurrence		Health-related outcomes > First occurrences > Genitourinary system disorders		1663	126575	0.449644590233854	0.0471739017943113			icd_first_occurrence-132076-both_sexes--
Mean MD in inferior cerebellar peduncle on FA skeleton (left)	25115	continuous		UK Biobank Assessment Centre > Imaging > Brain MRI > Diffusion brain MRI > dMRI skeleton		14492		0.451474949992805	-0.0264854285216136			continuous-25115-both_sexes--irnt
Weighted-mean MO in tract uncinate fasciculus (left)	25567	continuous		UK Biobank Assessment Centre > Imaging > Brain MRI > Diffusion brain MRI > dMRI weighted means		14490		0.45192132181882	-0.0245400522589016			continuous-25567-both_sexes--irnt
Weighted-mean OD in tract medial lemniscus (left)	25694	continuous		UK Biobank Assessment Centre > Imaging > Brain MRI > Diffusion brain MRI > dMRI weighted means		14489		0.452025422875316	0.026669854618998			continuous-25694-both_sexes--irnt
Mean FA in retrolenticular part of internal capsule on FA skeleton (right)	25076	continuous		UK Biobank Assessment Centre > Imaging > Brain MRI > Diffusion brain MRI > dMRI skeleton		14492		0.452407728188539	-0.00906946715039014			continuous-25076-both_sexes--irnt
Creatinine	30700	continuous		Biological samples > Assay results > Blood assays > Blood biochemistry		268410		0.452468539079979	0.000429966833412157			continuous-30700-both_sexes--irnt
G56 Mononeuropathies of upper limb	131074	icd_first_occurrence		Health-related outcomes > First occurrences > Nervous system disorders		13023	268562	0.452958123979189	-0.0264280301519536			icd_first_occurrence-131074-both_sexes--
Mean L3 in external capsule on FA skeleton (left)	25329	continuous		UK Biobank Assessment Centre > Imaging > Brain MRI > Diffusion brain MRI > dMRI skeleton		14492		0.453340909411847	0.0243206580383727			continuous-25329-both_sexes--irnt
M76 Enthesopathies of lower limb, excluding foot	131956	icd_first_occurrence		Health-related outcomes > First occurrences > Musculoskeletal system and connective tissue disorders		4588	276997	0.453630387906973	-0.0407878197191849			icd_first_occurrence-131956-both_sexes--
Vitamin C	100015	continuous		Online follow-up > Diet by 24-hour recall > Estimated nutrients yesterday		43938		0.453996999299038	0.0124896114588095			continuous-100015-both_sexes--irnt
Weighted-mean ICVF in tract forceps major	25660	continuous		UK Biobank Assessment Centre > Imaging > Brain MRI > Diffusion brain MRI > dMRI weighted means		14489		0.454576173373149	-0.0178878030178513			continuous-25660-both_sexes--irnt
Smoking status	20116	categorical		UK Biobank Assessment Centre > Touchscreen > Lifestyle and environment > Smoking		100268	180126	0.454634106354351	0.00544989640424654			categorical-20116-both_sexes-1-
Mean ICVF in superior corona radiata on FA skeleton (right)	25368	continuous		UK Biobank Assessment Centre > Imaging > Brain MRI > Diffusion brain MRI > dMRI skeleton		14490		0.454644708300423	-0.0254499589957116			continuous-25368-both_sexes--irnt
M06 Other rheumatoid arthritis	131850	icd_first_occurrence		Health-related outcomes > First occurrences > Musculoskeletal system and connective tissue disorders		5540	276045	0.455501176944807	-0.0409396889620082			icd_first_occurrence-131850-both_sexes--
Waking too early	20535	categorical		Online follow-up > Mental health > Depression		27483	8725	0.455883573816419	0.0522424212807044			categorical-20535-both_sexes--
Mean MD in external capsule on FA skeleton (left)	25137	continuous		UK Biobank Assessment Centre > Imaging > Brain MRI > Diffusion brain MRI > dMRI skeleton		14492		0.456178241840378	0.0199466896382129			continuous-25137-both_sexes--irnt
Gout	20002	categorical		UK Biobank Assessment Centre > Verbal interview > Medical conditions		3709	124506	0.45680427231618	-0.0413993876168638			categorical-20002-both_sexes-1466-
M53 Other dorsopathies, not elsewhere classified	131926	icd_first_occurrence		Health-related outcomes > First occurrences > Musculoskeletal system and connective tissue disorders		3562	278023	0.456963111530981	0.0132045992625131			icd_first_occurrence-131926-both_sexes--
Volume of grey matter in Superior Temporal Gyrus, posterior division (right)	25801	continuous		UK Biobank Assessment Centre > Imaging > Brain MRI > T1 structural brain MRI > Regional grey matter volumes (FAST)		16047		0.45726350410281	-0.0193550344525637			continuous-25801-both_sexes--irnt
X72.1 Delivery of complex chemotherapy for neoplasm including prolonged infusional treatment at first attendance	41210	categorical		Health-related outcomes > Hospital inpatient > Summary Operations		2360	279226	0.45730759400646	0.0400307737062411			categorical-41210-both_sexes-X721-
Neutrophill count	30140	continuous		Biological samples > Assay results > Blood assays > Blood count		273110		0.45918969735526	-0.00313738576256754			continuous-30140-both_sexes--irnt
Mean FA in external capsule on FA skeleton (right)	25088	continuous		UK Biobank Assessment Centre > Imaging > Brain MRI > Diffusion brain MRI > dMRI skeleton		14492		0.460067751443753	-0.0163550490917609			continuous-25088-both_sexes--irnt
Tonsiltis	20002	categorical		UK Biobank Assessment Centre > Verbal interview > Medical conditions		2262	279281	0.460140909972876	0.0405166344615914			categorical-20002-both_sexes-1598-
C-reactive protein	30710	continuous		Biological samples > Assay results > Blood assays > Blood biochemistry		267974		0.460625852831093	0.00558439904845354			continuous-30710-both_sexes--irnt
90th percentile of z-statistic (in group-defined mask) for faces activation	25764	continuous		UK Biobank Assessment Centre > Imaging > Brain MRI > Task functional brain MRI		14069		0.461158446621614				continuous-25764-both_sexes--irnt
N48 Other disorders of penis	132088	icd_first_occurrence		Health-related outcomes > First occurrences > Genitourinary system disorders		3732	124506	0.461169027733316	-0.00308588760740835			icd_first_occurrence-132088-both_sexes--
K04 Diseases of pulp and periapical tissues	131560	icd_first_occurrence		Health-related outcomes > First occurrences > Digestive system disorders		4291	277294	0.461376856707651	0.0404610069228586			icd_first_occurrence-131560-both_sexes--
Sterilisation	20004	categorical		UK Biobank Assessment Centre > Verbal interview > Operations		11936	141392	0.461890456737489	0.00284801747366224			categorical-20004-both_sexes-1362-
Mean FA in cingulum hippocampus on FA skeleton (left)	25093	continuous		UK Biobank Assessment Centre > Imaging > Brain MRI > Diffusion brain MRI > dMRI skeleton		14492		0.462229539625166	0.00760775485155078			continuous-25093-both_sexes--irnt
Fractured/broken bones in last 5 years	2463	categorical		UK Biobank Assessment Centre > Touchscreen > Health and medical history > Medical conditions		26985	253043	0.462434956671352	0.00765651602674389			categorical-2463-both_sexes--
Weighted-mean L1 in tract anterior thalamic radiation (right)	25572	continuous		UK Biobank Assessment Centre > Imaging > Brain MRI > Diffusion brain MRI > dMRI weighted means		14490		0.462475586168645	0.00926607622182595			continuous-25572-both_sexes--irnt
Mean tfMRI head motion, averaged across space and time points	25742	continuous		UK Biobank Assessment Centre > Imaging > Brain MRI > Task functional brain MRI		14078		0.463075779680078				continuous-25742-both_sexes--irnt
Mean ICVF in tapetum on FA skeleton (right)	25390	continuous		UK Biobank Assessment Centre > Imaging > Brain MRI > Diffusion brain MRI > dMRI skeleton		14490		0.463980187454358	-0.0215053059146505			continuous-25390-both_sexes--irnt
T20.2 Primary repair of inguinal hernia using insert of prosthetic material	41200	categorical		Health-related outcomes > Hospital inpatient > Summary Operations		8312	119926	0.464801531754612	0.0270508803806351			categorical-41200-both_sexes-T202-
G45 Transient cerebral ischaemic attacks and related syndromes	131056	icd_first_occurrence		Health-related outcomes > First occurrences > Nervous system disorders		4669	276916	0.46575358857064	-0.0411123121287879			icd_first_occurrence-131056-both_sexes--
Mean L2 in genu of corpus callosum on FA skeleton	25250	continuous		UK Biobank Assessment Centre > Imaging > Brain MRI > Diffusion brain MRI > dMRI skeleton		14492		0.466834532136233	0.0248008925407324			continuous-25250-both_sexes--irnt
Food weight	100001	continuous		Online follow-up > Diet by 24-hour recall > Estimated nutrients yesterday		43938		0.466856154662967	0.0120915327300324			continuous-100001-both_sexes--irnt
Mean MD in fornix cres+stria terminalis on FA skeleton (right)	25142	continuous		UK Biobank Assessment Centre > Imaging > Brain MRI > Diffusion brain MRI > dMRI skeleton		14492		0.466865592487069	0.023920255010711			continuous-25142-both_sexes--irnt
Mean MO in anterior limb of internal capsule on FA skeleton (right)	25168	continuous		UK Biobank Assessment Centre > Imaging > Brain MRI > Diffusion brain MRI > dMRI skeleton		14492		0.467312124026177	0.023983352651203			continuous-25168-both_sexes--irnt
K20 Oesophagitis	131582	icd_first_occurrence		Health-related outcomes > First occurrences > Digestive system disorders		8310	273275	0.467786444068656	0.0296075215080298			icd_first_occurrence-131582-both_sexes--
N23 Unspecified renal colic	132042	icd_first_occurrence		Health-related outcomes > First occurrences > Genitourinary system disorders		3153	278432	0.468374159620404	0.00862664804166929			icd_first_occurrence-132042-both_sexes--
N93 Other abnormal uterine and vaginal bleeding	132148	icd_first_occurrence		Health-related outcomes > First occurrences > Genitourinary system disorders		6287	147060	0.468693247719231	-0.0420832890545188			icd_first_occurrence-132148-both_sexes--
Mean MD in cingulum cingulate gyrus on FA skeleton (left)	25139	continuous		UK Biobank Assessment Centre > Imaging > Brain MRI > Diffusion brain MRI > dMRI skeleton		14492		0.468973336223446	0.0256429307166126			continuous-25139-both_sexes--irnt
Weighted-mean ICVF in tract uncinate fasciculus (right)	25676	continuous		UK Biobank Assessment Centre > Imaging > Brain MRI > Diffusion brain MRI > dMRI weighted means		14489		0.469153578997222	-0.00238953671456485			continuous-25676-both_sexes--irnt
Mean L1 in cingulum cingulate gyrus on FA skeleton (right)	25234	continuous		UK Biobank Assessment Centre > Imaging > Brain MRI > Diffusion brain MRI > dMRI skeleton		14492		0.469636255916456	-0.0260199171370385			continuous-25234-both_sexes--irnt
N20 Calculus of kidney and ureter	132036	icd_first_occurrence		Health-related outcomes > First occurrences > Genitourinary system disorders		4243	277342	0.469894459886624	-0.0408673548840995			icd_first_occurrence-132036-both_sexes--
Mean MD in pontine crossing tract on FA skeleton	25105	continuous		UK Biobank Assessment Centre > Imaging > Brain MRI > Diffusion brain MRI > dMRI skeleton		14492		0.470129666400274	0.0215552591711252			continuous-25105-both_sexes--irnt
Mean ICVF in anterior limb of internal capsule on FA skeleton (right)	25360	continuous		UK Biobank Assessment Centre > Imaging > Brain MRI > Diffusion brain MRI > dMRI skeleton		14490		0.47016755750809	0.00580804837663694			continuous-25360-both_sexes--irnt
M21 Other acquired deformities of limbs	131880	icd_first_occurrence		Health-related outcomes > First occurrences > Musculoskeletal system and connective tissue disorders		2306	279279	0.470266982308884	0.0399957136065684			icd_first_occurrence-131880-both_sexes--
U21.2 Computed tomography NEC	41210	categorical		Health-related outcomes > Hospital inpatient > Summary Operations		4346	277240	0.470624844360271	-0.0408536153516338			categorical-41210-both_sexes-U212-
Weighted-mean L2 in tract superior thalamic radiation (left)	25619	continuous		UK Biobank Assessment Centre > Imaging > Brain MRI > Diffusion brain MRI > dMRI weighted means		14490		0.470966494226869	0.0249055553590066			continuous-25619-both_sexes--irnt
Weight	23098	continuous		UK Biobank Assessment Centre > Physical measures > Anthropometry > Impedance measures		276717		0.471567850873991	0.00104351377765746			continuous-23098-both_sexes--irnt
Weighted-mean L2 in tract corticospinal tract (right)	25605	continuous		UK Biobank Assessment Centre > Imaging > Brain MRI > Diffusion brain MRI > dMRI weighted means		14490		0.472941500029527	0.00941241697976419			continuous-25605-both_sexes--irnt
Mean MO in tapetum on FA skeleton (left)	25199	continuous		UK Biobank Assessment Centre > Imaging > Brain MRI > Diffusion brain MRI > dMRI skeleton		14492		0.47374588871882	0.0233762141211998			continuous-25199-both_sexes--irnt
Mean MD in superior cerebellar peduncle on FA skeleton (left)	25117	continuous		UK Biobank Assessment Centre > Imaging > Brain MRI > Diffusion brain MRI > dMRI skeleton		14492		0.474362276860759	-0.0190337998597762			continuous-25117-both_sexes--irnt
Contemplated self-harm in past year	20486	categorical		Online follow-up > Mental health > Self-harm behaviours		2720	10917	0.47500516557557				categorical-20486-both_sexes--
Mean FA in superior corona radiata on FA skeleton (left)	25081	continuous		UK Biobank Assessment Centre > Imaging > Brain MRI > Diffusion brain MRI > dMRI skeleton		14492		0.475914120239278	-0.0252254570194934			continuous-25081-both_sexes--irnt
K90 Intestinal malabsorption	131688	icd_first_occurrence		Health-related outcomes > First occurrences > Digestive system disorders		2378	279207	0.476143457062181	0.0409764525512355			icd_first_occurrence-131688-both_sexes--
Weighted-mean ISOVF in tract inferior fronto-occipital fasciculus (left)	25716	continuous		UK Biobank Assessment Centre > Imaging > Brain MRI > Diffusion brain MRI > dMRI weighted means		14489		0.476219390899195	0.0255208857280415			continuous-25716-both_sexes--irnt
J33 Nasal polyp	131470	icd_first_occurrence		Health-related outcomes > First occurrences > Respiratory system disorders		4300	277285	0.476229986386595	-0.0408322385933461			icd_first_occurrence-131470-both_sexes--
Medication for cholesterol, blood pressure or diabetes	6177	categorical		UK Biobank Assessment Centre > Touchscreen > Health and medical history > Medication		31371	95664	0.476829034929371	-0.0163977834270654			categorical-6177-both_sexes-2-
W36.5 Diagnostic extraction of bone marrow NEC	41200	categorical		Health-related outcomes > Hospital inpatient > Summary Operations		2220	279366	0.478373042622834	0.040359936378916			categorical-41200-both_sexes-W365-
E11 Non-insulin-dependent diabetes mellitus	130708	icd_first_occurrence		Health-related outcomes > First occurrences > Endocrine, nutritional and metabolic diseases		17079	264506	0.478460660262169	-0.0213418000327701			icd_first_occurrence-130708-both_sexes--
90th percentile of z-statistic (in group-defined mask) for shapes activation	25762	continuous		UK Biobank Assessment Centre > Imaging > Brain MRI > Task functional brain MRI		14069		0.478610224473531				continuous-25762-both_sexes--irnt
Mean ICVF in external capsule on FA skeleton (right)	25376	continuous		UK Biobank Assessment Centre > Imaging > Brain MRI > Diffusion brain MRI > dMRI skeleton		14490		0.478641016250236	-0.00881892210170372			continuous-25376-both_sexes--irnt
Allergy or anaphylactic reaction to drug	20002	categorical		UK Biobank Assessment Centre > Verbal interview > Medical conditions		2442	279101	0.480251610778821	0.0380521320854602			categorical-20002-both_sexes-1386-
Citalopram	20003	categorical		UK Biobank Assessment Centre > Verbal interview > Medications		4805	276738	0.480986755342902	-0.040791540730691			categorical-20003-both_sexes-1140921600-
Diabetes	20002	categorical		UK Biobank Assessment Centre > Verbal interview > Medical conditions		11011	270532	0.481027078140114	-0.0258687160748139			categorical-20002-both_sexes-1220-
Mean ICVF in external capsule on FA skeleton (left)	25377	continuous		UK Biobank Assessment Centre > Imaging > Brain MRI > Diffusion brain MRI > dMRI skeleton		14490		0.481425475796613	-0.0171752953686194			continuous-25377-both_sexes--irnt
Weighted-mean MO in tract cingulate gyrus part of cingulum (left)	25546	continuous		UK Biobank Assessment Centre > Imaging > Brain MRI > Diffusion brain MRI > dMRI weighted means		14490		0.481683354395052	-0.0246072809134443			continuous-25546-both_sexes--irnt
Weighted-mean OD in tract anterior thalamic radiation (right)	25680	continuous		UK Biobank Assessment Centre > Imaging > Brain MRI > Diffusion brain MRI > dMRI weighted means		14489		0.481868921338244	0.0243745513031725			continuous-25680-both_sexes--irnt
Mean OD in tapetum on FA skeleton (right)	25438	continuous		UK Biobank Assessment Centre > Imaging > Brain MRI > Diffusion brain MRI > dMRI skeleton		14490		0.481932150772062	-0.0255030240851562			continuous-25438-both_sexes--irnt
H33 Retinal detachments and breaks	131178	icd_first_occurrence		Health-related outcomes > First occurrences > Eye and adnexa disorders		3578	278007	0.482414313270436	0.0088234314925432			icd_first_occurrence-131178-both_sexes--
Substances taken for depression	20546	categorical		Online follow-up > Mental health > Depression		22401	70731	0.482446356526011	-0.00491534863893915			categorical-20546-both_sexes-3-
Mean ICVF in superior longitudinal fasciculus on FA skeleton (right)	25384	continuous		UK Biobank Assessment Centre > Imaging > Brain MRI > Diffusion brain MRI > dMRI skeleton		14490		0.482641431791172	-0.0245563920145345			continuous-25384-both_sexes--irnt
Shoulder surgery	20004	categorical		UK Biobank Assessment Centre > Verbal interview > Operations		4232	277311	0.482780444997712	-0.0407326206782406			categorical-20004-both_sexes-1499-
B37 Candidiasis	130230	icd_first_occurrence		Health-related outcomes > First occurrences > Certain infectious and parasitic diseases		5314	276271	0.483017566394401	-0.0408210432495944			icd_first_occurrence-130230-both_sexes--
Weighted-mean L2 in tract forceps minor	25607	continuous		UK Biobank Assessment Centre > Imaging > Brain MRI > Diffusion brain MRI > dMRI weighted means		14490		0.483229301708075	0.00398131124159093			continuous-25607-both_sexes--irnt
Volume of ventricular cerebrospinal fluid	25004	continuous		UK Biobank Assessment Centre > Imaging > Brain MRI > T1 structural brain MRI		16052		0.485591279594321	0.021115443405902			continuous-25004-both_sexes--irnt
X50.1 Direct current cardioversion	41200	categorical		Health-related outcomes > Hospital inpatient > Summary Operations		1992	279594	0.486787831702245	0.0422404033664287			categorical-41200-both_sexes-X501-
Portion size	100010	continuous		Online follow-up > Diet by 24-hour recall > Typical diet yesterday		43917		0.488584329345297	0.00154865736607865			continuous-100010-both_sexes--
Volume of grey matter in Crus I Cerebellum (right)	25902	continuous		UK Biobank Assessment Centre > Imaging > Brain MRI > T1 structural brain MRI > Regional grey matter volumes (FAST)		16047		0.488593488013106	-0.0232564463760779			continuous-25902-both_sexes--irnt
Mental health problems ever diagnosed by a professional	20544	categorical		Online follow-up > Mental health > Mental distress		19943	73183	0.489132607795841	0.00246071420371995			categorical-20544-both_sexes-11-
Mean L3 in body of corpus callosum on FA skeleton	25299	continuous		UK Biobank Assessment Centre > Imaging > Brain MRI > Diffusion brain MRI > dMRI skeleton		14492		0.489792906648989	0.0240108588044893			continuous-25299-both_sexes--irnt
Reticulocyte percentage	30240	continuous		Biological samples > Assay results > Blood assays > Blood count		268454		0.490763555852982	-0.00215791883020387			continuous-30240-both_sexes--irnt
H22.9 Unspecified diagnostic endoscopic examination of colon	41200	categorical		Health-related outcomes > Hospital inpatient > Summary Operations		21348	260238	0.490956031095912	-0.012948962051523			categorical-41200-both_sexes-H229-
Weighted-mean ISOVF in tract acoustic radiation (right)	25705	continuous		UK Biobank Assessment Centre > Imaging > Brain MRI > Diffusion brain MRI > dMRI weighted means		14489		0.491525166658838	-0.0250358396389258			continuous-25705-both_sexes--irnt
Townsend deprivation index at recruitment	189	continuous		Population characteristics > Baseline characteristics		281251		0.49166059316473	0.00470507313420779			continuous-189-both_sexes--irnt
Weight change during worst episode of depression	20536	categorical		Online follow-up > Mental health > Depression		7799	37119	0.492690844811154	-0.0484672137463695			categorical-20536-both_sexes-1-
J44 Other chronic obstructive pulmonary disease	131492	icd_first_occurrence		Health-related outcomes > First occurrences > Respiratory system disorders		8847	272738	0.493477923285672	-0.0202971421729596			icd_first_occurrence-131492-both_sexes--
Mean ISOVF in fornix cres+stria terminalis on FA skeleton (left)	25479	continuous		UK Biobank Assessment Centre > Imaging > Brain MRI > Diffusion brain MRI > dMRI skeleton		14490		0.494736506905923	-0.00778626492054169			continuous-25479-both_sexes--irnt
Ever had known person concerned about, or recommend reduction of, alcohol consumption	20405	continuous		Online follow-up > Mental health > Alcohol use		93216		0.49502626144372	0.00161560685698883			continuous-20405-both_sexes--
Tonsillectomy / tonsil surgery	20004	categorical		UK Biobank Assessment Centre > Verbal interview > Operations		13914	267629	0.496196578563734	0.000592685167181651			categorical-20004-both_sexes-1561-
Mean MO in anterior corona radiata on FA skeleton (right)	25174	continuous		UK Biobank Assessment Centre > Imaging > Brain MRI > Diffusion brain MRI > dMRI skeleton		14492		0.497491100657014	-0.0246808019371201			continuous-25174-both_sexes--irnt
Cataract	20002	categorical		UK Biobank Assessment Centre > Verbal interview > Medical conditions		4117	277426	0.498420535374298	-0.0413149343743006			categorical-20002-both_sexes-1278-
Mean L2 in superior corona radiata on FA skeleton (left)	25273	continuous		UK Biobank Assessment Centre > Imaging > Brain MRI > Diffusion brain MRI > dMRI skeleton		14492		0.500116566914343	0.0241842552417109			continuous-25273-both_sexes--irnt
K63.6 Coronary arteriography NEC	41200	categorical		Health-related outcomes > Hospital inpatient > Summary Operations		4010	277576	0.500433202472568	-0.0409564850718363			categorical-41200-both_sexes-K636-
Q07.4 Total abdominal hysterectomy NEC	41200	categorical		Health-related outcomes > Hospital inpatient > Summary Operations		6122	147226	0.500537491209868	-0.04172844468371			categorical-41200-both_sexes-Q074-
Weighted-mean OD in tract acoustic radiation (right)	25678	continuous		UK Biobank Assessment Centre > Imaging > Brain MRI > Diffusion brain MRI > dMRI weighted means		14489		0.500906762107464	-0.0188093146916643			continuous-25678-both_sexes--irnt
Mean MO in cerebral peduncle on FA skeleton (right)	25166	continuous		UK Biobank Assessment Centre > Imaging > Brain MRI > Diffusion brain MRI > dMRI skeleton		14492		0.501511485706752	-0.0244012858099608			continuous-25166-both_sexes--irnt
Mean OD in external capsule on FA skeleton (left)	25425	continuous		UK Biobank Assessment Centre > Imaging > Brain MRI > Diffusion brain MRI > dMRI skeleton		14490		0.502042711345839	0.024565466435535			continuous-25425-both_sexes--irnt
Mean ISOVF in middle cerebellar peduncle on FA skeleton	25440	continuous		UK Biobank Assessment Centre > Imaging > Brain MRI > Diffusion brain MRI > dMRI skeleton		14490		0.502078529766512	0.0245095086679647			continuous-25440-both_sexes--irnt
Volume of grey matter in Paracingulate Gyrus (right)	25837	continuous		UK Biobank Assessment Centre > Imaging > Brain MRI > T1 structural brain MRI > Regional grey matter volumes (FAST)		16047		0.502099694142242	0.022654427636042			continuous-25837-both_sexes--irnt
Forced expiratory volume in 1-second (FEV1), predicted percentage	20154	continuous		UK Biobank Assessment Centre > Physical measures > Spirometry		84144		0.502234887555231	-0.00762735188161022			continuous-20154-both_sexes--irnt
K40 Inguinal hernia	131612	icd_first_occurrence		Health-related outcomes > First occurrences > Digestive system disorders		14272	113966	0.502350030739992	0.0203522991821075			icd_first_occurrence-131612-both_sexes--
B00 Herpesviral [herpes simplex] infections	130174	icd_first_occurrence		Health-related outcomes > First occurrences > Certain infectious and parasitic diseases		2702	278883	0.502684898881673	0.0356119436431538			icd_first_occurrence-130174-both_sexes--
Ever had period extreme irritability	20502	categorical		Online follow-up > Mental health > Mania		23782	66732	0.503386760201035	-0.0238926255634516			categorical-20502-both_sexes--
Z50.4 Skin of leg NEC	41210	categorical		Health-related outcomes > Hospital inpatient > Summary Operations		4519	277067	0.503591293618469	-0.0406859384134349			categorical-41210-both_sexes-Z504-
Wheeze or whistling in the chest in last year	2316	categorical		UK Biobank Assessment Centre > Touchscreen > Health and medical history > Breathing		57451	218677	0.504135646965274	0.0122766134827819			categorical-2316-both_sexes--
Ear surgery	20004	categorical		UK Biobank Assessment Centre > Verbal interview > Operations		4376	277167	0.504290818494428	0.0370991225242375			categorical-20004-both_sexes-1127-
Hip replacement/revision	20004	categorical		UK Biobank Assessment Centre > Verbal interview > Operations		4321	277222	0.504483144754131	0.00313031362362632			categorical-20004-both_sexes-1318-
Magnesium	100017	continuous		Online follow-up > Diet by 24-hour recall > Estimated nutrients yesterday		43938		0.504785020015513	-0.0112384093071639			continuous-100017-both_sexes--irnt
Volume of grey matter in Superior Parietal Lobule (left)	25816	continuous		UK Biobank Assessment Centre > Imaging > Brain MRI > T1 structural brain MRI > Regional grey matter volumes (FAST)		16047		0.504823885256944	-0.0237358956241075			continuous-25816-both_sexes--irnt
Volume of grey matter in Supramarginal Gyrus, anterior division (left)	25818	continuous		UK Biobank Assessment Centre > Imaging > Brain MRI > T1 structural brain MRI > Regional grey matter volumes (FAST)		16047		0.506693880925451	0.0240415498585823			continuous-25818-both_sexes--irnt
Rheumatoid factor	30820	continuous		Biological samples > Assay results > Blood assays > Blood biochemistry		23520		0.506950081454104	0.0156610676122949			continuous-30820-both_sexes--irnt
Volume of grey matter in Hippocampus (right)	25887	continuous		UK Biobank Assessment Centre > Imaging > Brain MRI > T1 structural brain MRI > Regional grey matter volumes (FAST)		16047		0.507773127604837	-0.0222276383072986			continuous-25887-both_sexes--irnt
Weighted-mean OD in tract corticospinal tract (right)	25686	continuous		UK Biobank Assessment Centre > Imaging > Brain MRI > Diffusion brain MRI > dMRI weighted means		14489		0.508123941576813	0.00833074238155962			continuous-25686-both_sexes--irnt
Mean L1 in corticospinal tract on FA skeleton (left)	25207	continuous		UK Biobank Assessment Centre > Imaging > Brain MRI > Diffusion brain MRI > dMRI skeleton		14492		0.508667136346975	0.0242390836507801			continuous-25207-both_sexes--irnt
G40 Epilepsy	131048	icd_first_occurrence		Health-related outcomes > First occurrences > Nervous system disorders		3999	277586	0.509343649579901	-0.0406462149511824			icd_first_occurrence-131048-both_sexes--
Weighted-mean MO in tract cingulate gyrus part of cingulum (right)	25547	continuous		UK Biobank Assessment Centre > Imaging > Brain MRI > Diffusion brain MRI > dMRI weighted means		14490		0.509515883029327	-0.0237914054012608			continuous-25547-both_sexes--irnt
Z28.2 Caecum	41210	categorical		Health-related outcomes > Hospital inpatient > Summary Operations		16548	265038	0.509776979905457	-0.00674816356699443			categorical-41210-both_sexes-Z282-
Frequency of feeling guilt or remorse after drinking alcohol in last year	20409	continuous		Online follow-up > Mental health > Alcohol use		51440		0.51038250061697	-0.0125978014830449			continuous-20409-both_sexes--
Minimum carotid IMT (intima-medial thickness) at 150 degrees	22673	continuous		UK Biobank Assessment Centre > Physical measures > Carotid ultrasound		18767		0.511746971231985	-0.0048607862583935			continuous-22673-both_sexes--irnt
Leg fat-free mass (left)	23117	continuous		UK Biobank Assessment Centre > Physical measures > Anthropometry > Impedance measures		276664		0.512555623062461	0.00105864894423592			continuous-23117-both_sexes--irnt
Mean L1 in pontine crossing tract on FA skeleton	25201	continuous		UK Biobank Assessment Centre > Imaging > Brain MRI > Diffusion brain MRI > dMRI skeleton		14492		0.513074725187797	0.0162154738294802			continuous-25201-both_sexes--irnt
Mean ICVF in corticospinal tract on FA skeleton (left)	25351	continuous		UK Biobank Assessment Centre > Imaging > Brain MRI > Diffusion brain MRI > dMRI skeleton		14490		0.513695999316462	0.0107108220149975			continuous-25351-both_sexes--irnt
Weighted-mean MD in tract forceps minor	25526	continuous		UK Biobank Assessment Centre > Imaging > Brain MRI > Diffusion brain MRI > dMRI weighted means		14490		0.513714198366897	0.00501500962298335			continuous-25526-both_sexes--irnt
Maximum carotid IMT (intima-medial thickness) at 120 degrees	22672	continuous		UK Biobank Assessment Centre > Physical measures > Carotid ultrasound		18686		0.514382964444686	-0.0197738862918148			continuous-22672-both_sexes--irnt
Pulmonary embolism +/- dvt	20002	categorical		UK Biobank Assessment Centre > Verbal interview > Medical conditions		2304	279239	0.514985850175501	0.0372876540318342			categorical-20002-both_sexes-1093-
Mean ISOVF in body of corpus callosum on FA skeleton	25443	continuous		UK Biobank Assessment Centre > Imaging > Brain MRI > Diffusion brain MRI > dMRI skeleton		14490		0.515103579423511	0.0220378990954587			continuous-25443-both_sexes--irnt
H35 Other retinal disorders	131182	icd_first_occurrence		Health-related outcomes > First occurrences > Eye and adnexa disorders		6389	275196	0.515804264252977	-0.00991966012974994			icd_first_occurrence-131182-both_sexes--
Mean MD in posterior corona radiata on FA skeleton (right)	25130	continuous		UK Biobank Assessment Centre > Imaging > Brain MRI > Diffusion brain MRI > dMRI skeleton		14492		0.515899086493852	0.0223655448132841			continuous-25130-both_sexes--irnt
Total volume of white matter hyperintensities (from T1 and T2_FLAIR images)	25781	continuous		UK Biobank Assessment Centre > Imaging > Brain MRI > T2-weighted brain MRI		15031		0.516555596683347	0.0205822374194591			continuous-25781-both_sexes--irnt
Blood clot, DVT, bronchitis, emphysema, asthma, rhinitis, eczema, allergy diagnosed by doctor	6152	categorical		UK Biobank Assessment Centre > Touchscreen > Health and medical history > Medical conditions		2317	278682	0.517537167572801	0.036968513202243			categorical-6152-both_sexes-7-
Mean corpuscular volume	30040	continuous		Biological samples > Assay results > Blood assays > Blood count		273540		0.51760789485698	-0.000649926454319633			continuous-30040-both_sexes--irnt
Frequency of drinking alcohol	20414	continuous		Online follow-up > Mental health > Alcohol use		93228		0.517666824575552	-0.0123948070076414			continuous-20414-both_sexes--
K25 Gastric ulcer	131590	icd_first_occurrence		Health-related outcomes > First occurrences > Digestive system disorders		5726	275859	0.51768372568245	-0.00725837518631709			icd_first_occurrence-131590-both_sexes--
Volume of grey matter in Angular Gyrus (right)	25823	continuous		UK Biobank Assessment Centre > Imaging > Brain MRI > T1 structural brain MRI > Regional grey matter volumes (FAST)		16047		0.518343275114893	-0.0230592168194806			continuous-25823-both_sexes--irnt
Atrial fibrillation	20002	categorical		UK Biobank Assessment Centre > Verbal interview > Medical conditions		2133	279410	0.518391385342403	0.0381956650523515			categorical-20002-both_sexes-1471-
Z94.3 Left sided operation	41210	categorical		Health-related outcomes > Hospital inpatient > Summary Operations		76252	205334	0.519030173369519	-0.00902755419966155			categorical-41210-both_sexes-Z943-
I64 Stroke, not specified as haemorrhage or infarction	131368	icd_first_occurrence		Health-related outcomes > First occurrences > Circulatory system disorders		4836	276749	0.519583340110002	0.0324344515299015			icd_first_occurrence-131368-both_sexes--
Mean MO in fornix on FA skeleton	25157	continuous		UK Biobank Assessment Centre > Imaging > Brain MRI > Diffusion brain MRI > dMRI skeleton		14492		0.520116842803478	-0.023063657237457			continuous-25157-both_sexes--irnt
Volume of accumbens (right)	25024	continuous		UK Biobank Assessment Centre > Imaging > Brain MRI > T1 structural brain MRI > Subcortical volumes (FIRST)		16038		0.520320102204363	0.0217707257972708			continuous-25024-both_sexes--irnt
Mean OD in genu of corpus callosum on FA skeleton	25394	continuous		UK Biobank Assessment Centre > Imaging > Brain MRI > Diffusion brain MRI > dMRI skeleton		14490		0.521226980031828	-0.0234450076271334			continuous-25394-both_sexes--irnt
Knee surgery (not replacement)	20004	categorical		UK Biobank Assessment Centre > Verbal interview > Operations		9379	272164	0.521375304800217	-0.0247074191893613			categorical-20004-both_sexes-1496-
Mean L2 in body of corpus callosum on FA skeleton	25251	continuous		UK Biobank Assessment Centre > Imaging > Brain MRI > Diffusion brain MRI > dMRI skeleton		14492		0.521865863094758	0.0227448532975528			continuous-25251-both_sexes--irnt
Perindopril	20003	categorical		UK Biobank Assessment Centre > Verbal interview > Medications		3860	277683	0.5227292834543	-0.0408485452852498			categorical-20003-both_sexes-1140888560-
Mean ICVF in superior fronto-occipital fasciculus on FA skeleton (right)	25386	continuous		UK Biobank Assessment Centre > Imaging > Brain MRI > Diffusion brain MRI > dMRI skeleton		14490		0.522812427217479	0.0010438484364356			continuous-25386-both_sexes--irnt
Weighted-mean L2 in tract posterior thalamic radiation (right)	25616	continuous		UK Biobank Assessment Centre > Imaging > Brain MRI > Diffusion brain MRI > dMRI weighted means		14490		0.523014344860628	0.0220258859066975			continuous-25616-both_sexes--irnt
A41 Other septicaemia	130070	icd_first_occurrence		Health-related outcomes > First occurrences > Certain infectious and parasitic diseases		4071	277514	0.523188714438021	-0.0407647517478302			icd_first_occurrence-130070-both_sexes--
Diclofenac	20003	categorical		UK Biobank Assessment Centre > Verbal interview > Medications		5795	275748	0.523290732387224	-0.00691915600854285			categorical-20003-both_sexes-1140884488-
Volume of grey matter in Postcentral Gyrus (left)	25814	continuous		UK Biobank Assessment Centre > Imaging > Brain MRI > T1 structural brain MRI > Regional grey matter volumes (FAST)		16047		0.523845265022824	-0.0151533277530167			continuous-25814-both_sexes--irnt
Volume of grey matter in Crus II Cerebellum (right)	25905	continuous		UK Biobank Assessment Centre > Imaging > Brain MRI > T1 structural brain MRI > Regional grey matter volumes (FAST)		16047		0.523948993252754	-0.0120147508511307			continuous-25905-both_sexes--irnt
D64 Other anaemias	130648	icd_first_occurrence		Health-related outcomes > First occurrences > Blood, blood-forming organs and certain immune disorders		11948	269637	0.52407632224804	-0.0246915948528417			icd_first_occurrence-130648-both_sexes--
Mean carotid IMT (intima-medial thickness) at 150 degrees	22674	continuous		UK Biobank Assessment Centre > Physical measures > Carotid ultrasound		18767		0.524388741138592	-0.0113954884045955			continuous-22674-both_sexes--irnt
Mean MO in sagittal stratum on FA skeleton (right)	25182	continuous		UK Biobank Assessment Centre > Imaging > Brain MRI > Diffusion brain MRI > dMRI skeleton		14492		0.524733429389235	-0.0233931641332336			continuous-25182-both_sexes--irnt
Mean ISOVF in retrolenticular part of internal capsule on FA skeleton (left)	25461	continuous		UK Biobank Assessment Centre > Imaging > Brain MRI > Diffusion brain MRI > dMRI skeleton		14490		0.524773651318042	0.0133826723257499			continuous-25461-both_sexes--irnt
Laparoscopy	20004	categorical		UK Biobank Assessment Centre > Verbal interview > Operations		4963	148365	0.524859880526217	0.00954481121289656			categorical-20004-both_sexes-1520-
J02 Acute pharyngitis	131428	icd_first_occurrence		Health-related outcomes > First occurrences > Respiratory system disorders		13771	267814	0.524985849207379	0.0143901818837748			icd_first_occurrence-131428-both_sexes--
H20.1 Fibreoptic endoscopic snare resection of lesion of colon	41200	categorical		Health-related outcomes > Hospital inpatient > Summary Operations		5941	275645	0.525199432850038	-0.00815596742188594			categorical-41200-both_sexes-H201-
Volume of grey matter in Occipital Fusiform Gyrus (left)	25860	continuous		UK Biobank Assessment Centre > Imaging > Brain MRI > T1 structural brain MRI > Regional grey matter volumes (FAST)		16047		0.525457993006627	-0.0212451766250444			continuous-25860-both_sexes--irnt
Mean FA in genu of corpus callosum on FA skeleton	25058	continuous		UK Biobank Assessment Centre > Imaging > Brain MRI > Diffusion brain MRI > dMRI skeleton		14492		0.526159960610312	-0.0222657346876021			continuous-25058-both_sexes--irnt
Cholelithiasis/gall stones	20002	categorical		UK Biobank Assessment Centre > Verbal interview > Medical conditions		4682	276861	0.526527851074578	-0.0409391636691588			categorical-20002-both_sexes-1162-
Weighted-mean OD in tract parahippocampal part of cingulum (left)	25683	continuous		UK Biobank Assessment Centre > Imaging > Brain MRI > Diffusion brain MRI > dMRI weighted means		14489		0.526768397462054	-0.023044264684035			continuous-25683-both_sexes--irnt
Weighted-mean L1 in tract superior longitudinal fasciculus (left)	25590	continuous		UK Biobank Assessment Centre > Imaging > Brain MRI > Diffusion brain MRI > dMRI weighted means		14490		0.528253939455405	0.0225015131857188			continuous-25590-both_sexes--irnt
Mean corpuscular haemoglobin	30050	continuous		Biological samples > Assay results > Blood assays > Blood count		273541		0.528360346888407	-0.00225392017786736			continuous-30050-both_sexes--irnt
Weighted-mean OD in tract forceps minor	25688	continuous		UK Biobank Assessment Centre > Imaging > Brain MRI > Diffusion brain MRI > dMRI weighted means		14489		0.530407015598044	-0.023200568393285			continuous-25688-both_sexes--irnt
Mean L1 in superior corona radiata on FA skeleton (right)	25224	continuous		UK Biobank Assessment Centre > Imaging > Brain MRI > Diffusion brain MRI > dMRI skeleton		14492		0.530701697139069	0.022275903313249			continuous-25224-both_sexes--irnt
Mean L1 in cerebral peduncle on FA skeleton (right)	25214	continuous		UK Biobank Assessment Centre > Imaging > Brain MRI > Diffusion brain MRI > dMRI skeleton		14492		0.531686718691031	0.0172722106155134			continuous-25214-both_sexes--irnt
Mean L1 in superior fronto-occipital fasciculus on FA skeleton (right)	25242	continuous		UK Biobank Assessment Centre > Imaging > Brain MRI > Diffusion brain MRI > dMRI skeleton		14492		0.532219126305882	-0.0220206295735075			continuous-25242-both_sexes--irnt
Medication for cholesterol, blood pressure, diabetes, or take exogenous hormones	6153	categorical		UK Biobank Assessment Centre > Touchscreen > Health and medical history > Medication		4029	148582	0.53298640457874	-0.0437133371122984			categorical-6153-both_sexes-5-
Weighted-mean OD in tract medial lemniscus (right)	25695	continuous		UK Biobank Assessment Centre > Imaging > Brain MRI > Diffusion brain MRI > dMRI weighted means		14489		0.534107578074599	0.00102850537953132			continuous-25695-both_sexes--irnt
Mean L2 in cingulum cingulate gyrus on FA skeleton (right)	25282	continuous		UK Biobank Assessment Centre > Imaging > Brain MRI > Diffusion brain MRI > dMRI skeleton		14492		0.53427503476861	0.0224255762636969			continuous-25282-both_sexes--irnt
Mean ISOVF in cingulum cingulate gyrus on FA skeleton (right)	25474	continuous		UK Biobank Assessment Centre > Imaging > Brain MRI > Diffusion brain MRI > dMRI skeleton		14490		0.535149221734546	-0.0227520674507388			continuous-25474-both_sexes--irnt
Removal of mole/skin lesion	20004	categorical		UK Biobank Assessment Centre > Verbal interview > Operations		3843	277700	0.53516074639852	-0.040610491296376			categorical-20004-both_sexes-1504-
Frequency of difficulty controlling worry during worst period of anxiety	20537	continuous		Online follow-up > Mental health > Anxiety		28762		0.535198111061912	0.0142808217826288			continuous-20537-both_sexes--
Weighted-mean FA in tract forceps major	25498	continuous		UK Biobank Assessment Centre > Imaging > Brain MRI > Diffusion brain MRI > dMRI weighted means		14490		0.535405693270366	-0.00396388392606451			continuous-25498-both_sexes--irnt
Anxiety/panic attacks	20002	categorical		UK Biobank Assessment Centre > Verbal interview > Medical conditions		3902	277641	0.536222657680329	-0.0406211276293614			categorical-20002-both_sexes-1287-
Sitting height	20015	continuous		UK Biobank Assessment Centre > Physical measures > Anthropometry > Body size measures		280890		0.537713792738798	-0.00268588808251752			continuous-20015-both_sexes--irnt
Y53.5 Approach to organ under image intensifier	41210	categorical		Health-related outcomes > Hospital inpatient > Summary Operations		4906	276680	0.538481674323192	0.0308734318652921			categorical-41210-both_sexes-Y535-
Median BOLD effect (in group-defined mask) for shapes activation	25040	continuous		UK Biobank Assessment Centre > Imaging > Brain MRI > Task functional brain MRI		14069		0.539234426213819				continuous-25040-both_sexes--irnt
H90 Conductive and sensorineural hearing loss	131258	icd_first_occurrence		Health-related outcomes > First occurrences > Ear and mastoid process disorders		4147	277438	0.539311203389271	0.0036024051593795			icd_first_occurrence-131258-both_sexes--
Volume of accumbens (left)	25023	continuous		UK Biobank Assessment Centre > Imaging > Brain MRI > T1 structural brain MRI > Subcortical volumes (FIRST)		16038		0.540186423186493	0.0068740231618925			continuous-25023-both_sexes--irnt
H25 Senile cataract	131164	icd_first_occurrence		Health-related outcomes > First occurrences > Eye and adnexa disorders		8040	273545	0.540335072756105	0.0110698765294885			icd_first_occurrence-131164-both_sexes--
Mean L2 in pontine crossing tract on FA skeleton	25249	continuous		UK Biobank Assessment Centre > Imaging > Brain MRI > Diffusion brain MRI > dMRI skeleton		14492		0.540402628130371	0.0226869672288903			continuous-25249-both_sexes--irnt
Q22.1 Bilateral salpingoophorectomy	41210	categorical		Health-related outcomes > Hospital inpatient > Summary Operations		5443	147905	0.540994080868478	-0.0414916203346836			categorical-41210-both_sexes-Q221-
Volume of grey matter in X Cerebellum (left)	25918	continuous		UK Biobank Assessment Centre > Imaging > Brain MRI > T1 structural brain MRI > Regional grey matter volumes (FAST)		16047		0.541162262753931	-0.0213965439967437			continuous-25918-both_sexes--irnt
Neuroticism score	20127	continuous		UK Biobank Assessment Centre > Touchscreen > Psychosocial factors > Mental health		228038		0.541657734025367	0.00502523090184757			continuous-20127-both_sexes--irnt
Caesarean section / caesarian section	20004	categorical		UK Biobank Assessment Centre > Verbal interview > Operations		14489	138839	0.541752315968768	-0.00569397068389157			categorical-20004-both_sexes-1477-
Mean MO in pontine crossing tract on FA skeleton	25153	continuous		UK Biobank Assessment Centre > Imaging > Brain MRI > Diffusion brain MRI > dMRI skeleton		14492		0.543687889400952	-0.0129210799434779			continuous-25153-both_sexes--irnt
K13 Other diseases of lip and oral mucosa	131578	icd_first_occurrence		Health-related outcomes > First occurrences > Digestive system disorders		3799	277786	0.543702151477925	-0.0406295131320558			icd_first_occurrence-131578-both_sexes--
Garlic product	20003	categorical		UK Biobank Assessment Centre > Verbal interview > Medications		3663	277880	0.544189288784863	-0.0407280527719353			categorical-20003-both_sexes-1140911732-
Cystatin C	30720	continuous		Biological samples > Assay results > Blood assays > Blood biochemistry		268538		0.544563266234366	0.00406893473039946			continuous-30720-both_sexes--irnt
Weighted-mean MD in tract acoustic radiation (left)	25515	continuous		UK Biobank Assessment Centre > Imaging > Brain MRI > Diffusion brain MRI > dMRI weighted means		14490		0.546089884452731	-0.002002764520012			continuous-25515-both_sexes--irnt
Allopurinol	20003	categorical		UK Biobank Assessment Centre > Verbal interview > Medications		2924	125291	0.549186683098086	-0.041080781625094			categorical-20003-both_sexes-1140875408-
Multivitamin+mineral preparations	20003	categorical		UK Biobank Assessment Centre > Verbal interview > Medications		3778	277765	0.550282003413142	-0.040621115592308			categorical-20003-both_sexes-1140876592-
Y82.3 Application of local anaesthetic NEC	41210	categorical		Health-related outcomes > Hospital inpatient > Summary Operations		3831	277755	0.550652709349805	-0.0406426497112559			categorical-41210-both_sexes-Y823-
Volume of grey matter in Parietal Operculum Cortex (right)	25867	continuous		UK Biobank Assessment Centre > Imaging > Brain MRI > T1 structural brain MRI > Regional grey matter volumes (FAST)		16047		0.551549981114515	-0.00238096714756795			continuous-25867-both_sexes--irnt
Mean L1 in medial lemniscus on FA skeleton (left)	25209	continuous		UK Biobank Assessment Centre > Imaging > Brain MRI > Diffusion brain MRI > dMRI skeleton		14492		0.552213683338788	-0.00750881239918355			continuous-25209-both_sexes--irnt
Mean platelet (thrombocyte) volume	30100	continuous		Biological samples > Assay results > Blood assays > Blood count		273539		0.552429082959965	0.00459781965939977			continuous-30100-both_sexes--irnt
Weighted-mean ICVF in tract medial lemniscus (right)	25668	continuous		UK Biobank Assessment Centre > Imaging > Brain MRI > Diffusion brain MRI > dMRI weighted means		14489		0.552463471547625	0.00738912792686913			continuous-25668-both_sexes--irnt
U20.1 Transthoracic echocardiography	41210	categorical		Health-related outcomes > Hospital inpatient > Summary Operations		3148	278438	0.553104199938799	-0.0407751270898005			categorical-41210-both_sexes-U201-
J31 Chronic rhinitis, nasopharyngitis and pharyngitis	131466	icd_first_occurrence		Health-related outcomes > First occurrences > Respiratory system disorders		3710	277875	0.553345204610328	-0.0405825283229315			icd_first_occurrence-131466-both_sexes--
B36 Other superficial mycoses	130228	icd_first_occurrence		Health-related outcomes > First occurrences > Certain infectious and parasitic diseases		3270	278315	0.553434559438811	-0.0406172972650202			icd_first_occurrence-130228-both_sexes--
Weighted-mean MD in tract posterior thalamic radiation (left)	25534	continuous		UK Biobank Assessment Centre > Imaging > Brain MRI > Diffusion brain MRI > dMRI weighted means		14490		0.55384798468799	0.0156393187461233			continuous-25534-both_sexes--irnt
Mean MO in anterior corona radiata on FA skeleton (left)	25175	continuous		UK Biobank Assessment Centre > Imaging > Brain MRI > Diffusion brain MRI > dMRI skeleton		14492		0.553940652763172	-0.0220976055094643			continuous-25175-both_sexes--irnt
Mean L3 in superior cerebellar peduncle on FA skeleton (left)	25309	continuous		UK Biobank Assessment Centre > Imaging > Brain MRI > Diffusion brain MRI > dMRI skeleton		14492		0.55444638844678	-0.00952440112865036			continuous-25309-both_sexes--irnt
Volume of grey matter in Lingual Gyrus (right)	25853	continuous		UK Biobank Assessment Centre > Imaging > Brain MRI > T1 structural brain MRI > Regional grey matter volumes (FAST)		16047		0.554597138076701	-0.00308122018272916			continuous-25853-both_sexes--irnt
Weighted-mean ICVF in tract superior thalamic radiation (right)	25674	continuous		UK Biobank Assessment Centre > Imaging > Brain MRI > Diffusion brain MRI > dMRI weighted means		14489		0.554618856568761	-0.0203687137860232			continuous-25674-both_sexes--irnt
Mean ISOVF in superior cerebellar peduncle on FA skeleton (left)	25453	continuous		UK Biobank Assessment Centre > Imaging > Brain MRI > Diffusion brain MRI > dMRI skeleton		14490		0.555046326173636	-0.0158608498605942			continuous-25453-both_sexes--irnt
H26 Other cataract	131166	icd_first_occurrence		Health-related outcomes > First occurrences > Eye and adnexa disorders		17311	264274	0.555567956701212	-0.0198172155464003			icd_first_occurrence-131166-both_sexes--
Mean ICVF in medial lemniscus on FA skeleton (right)	25352	continuous		UK Biobank Assessment Centre > Imaging > Brain MRI > Diffusion brain MRI > dMRI skeleton		14490		0.556502166824973	0.0182014600365999			continuous-25352-both_sexes--irnt
I49 Other cardiac arrhythmias	131352	icd_first_occurrence		Health-related outcomes > First occurrences > Circulatory system disorders		5189	276396	0.556578422838959	-0.0054530855636571			icd_first_occurrence-131352-both_sexes--
Mean FA in splenium of corpus callosum on FA skeleton	25060	continuous		UK Biobank Assessment Centre > Imaging > Brain MRI > Diffusion brain MRI > dMRI skeleton		14492		0.558558650054248	-0.0221954494984388			continuous-25060-both_sexes--irnt
Weighted-mean MD in tract corticospinal tract (right)	25524	continuous		UK Biobank Assessment Centre > Imaging > Brain MRI > Diffusion brain MRI > dMRI weighted means		14490		0.559093148016467	0.0158479710713349			continuous-25524-both_sexes--irnt
Mean ISOVF in fornix on FA skeleton	25445	continuous		UK Biobank Assessment Centre > Imaging > Brain MRI > Diffusion brain MRI > dMRI skeleton		14490		0.560135230014495	0.0185229459551743			continuous-25445-both_sexes--irnt
Weighted-mean MD in tract superior longitudinal fasciculus (right)	25537	continuous		UK Biobank Assessment Centre > Imaging > Brain MRI > Diffusion brain MRI > dMRI weighted means		14490		0.560443996995472	0.0145493224775843			continuous-25537-both_sexes--irnt
B95 Streptococcus and staphylococcus as the cause of diseases classified to other chapters	130336	icd_first_occurrence		Health-related outcomes > First occurrences > Certain infectious and parasitic diseases		3299	278286	0.560888424404709	-0.0405953665339561			icd_first_occurrence-130336-both_sexes--
Ever addicted to any substance or behaviour	20401	categorical		Online follow-up > Mental health > Addictions		5500	86796	0.561240718245013	0.0125917576832551			categorical-20401-both_sexes--
Mean L3 in corticospinal tract on FA skeleton (left)	25303	continuous		UK Biobank Assessment Centre > Imaging > Brain MRI > Diffusion brain MRI > dMRI skeleton		14492		0.561243692155434	0.0218812778843468			continuous-25303-both_sexes--irnt
Tonsillectomy +/- adenoids	20004	categorical		UK Biobank Assessment Centre > Verbal interview > Operations		41947	239596	0.561651451791383	0.00957893675795526			categorical-20004-both_sexes-1478-
Carbohydrate	100005	continuous		Online follow-up > Diet by 24-hour recall > Estimated nutrients yesterday		43938		0.561893905748214	-0.00995230756741477			continuous-100005-both_sexes--irnt
I47 Paroxysmal tachycardia	131348	icd_first_occurrence		Health-related outcomes > First occurrences > Circulatory system disorders		3399	278186	0.562063016125668	-0.0406374712338466			icd_first_occurrence-131348-both_sexes--
Median z-statistic (in group-defined mask) for shapes activation	25042	continuous		UK Biobank Assessment Centre > Imaging > Brain MRI > Task functional brain MRI		14069		0.56219157723758				continuous-25042-both_sexes--irnt
Coronary angioplasty (ptca) +/- stent	20004	categorical		UK Biobank Assessment Centre > Verbal interview > Operations		2829	278714	0.562668279654201	-0.0410035954604985			categorical-20004-both_sexes-1070-
Mean L3 in fornix on FA skeleton	25301	continuous		UK Biobank Assessment Centre > Imaging > Brain MRI > Diffusion brain MRI > dMRI skeleton		14492		0.562798494600995	0.0186387212252061			continuous-25301-both_sexes--irnt
H57 Other disorders of eye and adnexa	131216	icd_first_occurrence		Health-related outcomes > First occurrences > Eye and adnexa disorders		4305	277280	0.56335473201005	0.00271986828589445			icd_first_occurrence-131216-both_sexes--
G55 Nerve root and plexus compressions in diseases classified elsewhere	131072	icd_first_occurrence		Health-related outcomes > First occurrences > Nervous system disorders		3398	278187	0.564905691720192	-0.0405518428795098			icd_first_occurrence-131072-both_sexes--
Mean ISOVF in cingulum hippocampus on FA skeleton (left)	25477	continuous		UK Biobank Assessment Centre > Imaging > Brain MRI > Diffusion brain MRI > dMRI skeleton		14490		0.564936218916444	0.0212035695284871			continuous-25477-both_sexes--irnt
E05 Thyrotoxicosis [hyperthyroidism]	130700	icd_first_occurrence		Health-related outcomes > First occurrences > Endocrine, nutritional and metabolic diseases		3979	277606	0.56527691180478	-0.04079538847688			icd_first_occurrence-130700-both_sexes--
Mean L2 in fornix on FA skeleton	25253	continuous		UK Biobank Assessment Centre > Imaging > Brain MRI > Diffusion brain MRI > dMRI skeleton		14492		0.565859641525775	0.0185582747891673			continuous-25253-both_sexes--irnt
L82 Seborrhoeic keratosis	131806	icd_first_occurrence		Health-related outcomes > First occurrences > Skin and subcutaneous tissue disorders		17746	263839	0.566304229963301	0.0147703145756951			icd_first_occurrence-131806-both_sexes--
Volume of grey matter in Middle Temporal Gyrus, posterior division (right)	25805	continuous		UK Biobank Assessment Centre > Imaging > Brain MRI > T1 structural brain MRI > Regional grey matter volumes (FAST)		16047		0.566345111166016	-0.00810635678543114			continuous-25805-both_sexes--irnt
Mean OD in anterior corona radiata on FA skeleton (right)	25414	continuous		UK Biobank Assessment Centre > Imaging > Brain MRI > Diffusion brain MRI > dMRI skeleton		14490		0.567733228440276	0.0217298616088404			continuous-25414-both_sexes--irnt
Mean L3 in posterior corona radiata on FA skeleton (right)	25322	continuous		UK Biobank Assessment Centre > Imaging > Brain MRI > Diffusion brain MRI > dMRI skeleton		14492		0.567938996658022	0.0179823379977193			continuous-25322-both_sexes--irnt
L87.4 Avulsion of varicose vein of leg	41210	categorical		Health-related outcomes > Hospital inpatient > Summary Operations		4031	277555	0.569464485973662	-0.0406121199004433			categorical-41210-both_sexes-L874-
B26 Mumps	130216	icd_first_occurrence		Health-related outcomes > First occurrences > Certain infectious and parasitic diseases		3217	278368	0.569587547642681	-0.0405785236704079			icd_first_occurrence-130216-both_sexes--
Mean L2 in superior cerebellar peduncle on FA skeleton (right)	25260	continuous		UK Biobank Assessment Centre > Imaging > Brain MRI > Diffusion brain MRI > dMRI skeleton		14492		0.56966794167081	-0.0156530199553801			continuous-25260-both_sexes--irnt
Vasectomy	20004	categorical		UK Biobank Assessment Centre > Verbal interview > Operations		6847	121368	0.570926312775813	-0.0236775908857476			categorical-20004-both_sexes-1218-
Y80.9 Unspecified general anaesthetic	41210	categorical		Health-related outcomes > Hospital inpatient > Summary Operations		4803	276783	0.572903393440702	-0.0000447247568627029			categorical-41210-both_sexes-Y809-
Volume of brain, grey+white matter (normalised for head size)	25009	continuous		UK Biobank Assessment Centre > Imaging > Brain MRI > T1 structural brain MRI		16052		0.573574460426421	0.00492033260893227			continuous-25009-both_sexes--irnt
Vitamin c product	20003	categorical		UK Biobank Assessment Centre > Verbal interview > Medications		3518	278025	0.574081016719332	-0.0405504413880087			categorical-20003-both_sexes-1140909726-
Z28.7 Colon NEC	41210	categorical		Health-related outcomes > Hospital inpatient > Summary Operations		5111	276475	0.574447279601653	-0.0013659520693551			categorical-41210-both_sexes-Z287-
N41 Inflammatory diseases of prostate	132074	icd_first_occurrence		Health-related outcomes > First occurrences > Genitourinary system disorders		2391	125847	0.574478194813614	-0.0409612635232931			icd_first_occurrence-132074-both_sexes--
Mean MD in superior fronto-occipital fasciculus on FA skeleton (right)	25146	continuous		UK Biobank Assessment Centre > Imaging > Brain MRI > Diffusion brain MRI > dMRI skeleton		14492		0.575983457618211	-0.00362440776512251			continuous-25146-both_sexes--irnt
Z28.3 Ascending colon	41210	categorical		Health-related outcomes > Hospital inpatient > Summary Operations		4902	276684	0.576071431594826	-0.00288240614764529			categorical-41210-both_sexes-Z283-
H65 Nonsuppurative otitis media	131228	icd_first_occurrence		Health-related outcomes > First occurrences > Ear and mastoid process disorders		3377	278208	0.576627312689875	-0.0405347114855951			icd_first_occurrence-131228-both_sexes--
Mean MD in corticospinal tract on FA skeleton (left)	25111	continuous		UK Biobank Assessment Centre > Imaging > Brain MRI > Diffusion brain MRI > dMRI skeleton		14492		0.576897335634742	0.0190041562193832			continuous-25111-both_sexes--irnt
Weighted-mean OD in tract superior longitudinal fasciculus (left)	25698	continuous		UK Biobank Assessment Centre > Imaging > Brain MRI > Diffusion brain MRI > dMRI weighted means		14489		0.577049346681735	0.0155253223727433			continuous-25698-both_sexes--irnt
Mean FA in body of corpus callosum on FA skeleton	25059	continuous		UK Biobank Assessment Centre > Imaging > Brain MRI > Diffusion brain MRI > dMRI skeleton		14492		0.577518210246442	-0.0205690612420123			continuous-25059-both_sexes--irnt
Weighted-mean L3 in tract parahippocampal part of cingulum (left)	25629	continuous		UK Biobank Assessment Centre > Imaging > Brain MRI > Diffusion brain MRI > dMRI weighted means		14490		0.577633842585265	-0.00565224079873107			continuous-25629-both_sexes--irnt
Longest period of unenthusiasm / disinterest	5375	continuous		UK Biobank Assessment Centre > Touchscreen > Psychosocial factors > Mental health		27772		0.578035324843615	0.0121919036177192			continuous-5375-both_sexes--irnt
Mean OD in posterior limb of internal capsule on FA skeleton (right)	25410	continuous		UK Biobank Assessment Centre > Imaging > Brain MRI > Diffusion brain MRI > dMRI skeleton		14490		0.578046635199021	-0.0210640477991424			continuous-25410-both_sexes--irnt
Leg predicted mass (left)	23118	continuous		UK Biobank Assessment Centre > Physical measures > Anthropometry > Impedance measures		276662		0.578628321852579	0.000767401555427921			continuous-23118-both_sexes--irnt
Volume of grey matter in Occipital Pole (right)	25877	continuous		UK Biobank Assessment Centre > Imaging > Brain MRI > T1 structural brain MRI > Regional grey matter volumes (FAST)		16047		0.579428984785618	0.0148810995979797			continuous-25877-both_sexes--irnt
Volume of grey matter in Inferior Temporal Gyrus, temporooccipital part (right)	25813	continuous		UK Biobank Assessment Centre > Imaging > Brain MRI > T1 structural brain MRI > Regional grey matter volumes (FAST)		16047		0.579951601167038	-0.0196676230139823			continuous-25813-both_sexes--irnt
Volume of grey matter in Parahippocampal Gyrus, anterior division (left)	25848	continuous		UK Biobank Assessment Centre > Imaging > Brain MRI > T1 structural brain MRI > Regional grey matter volumes (FAST)		16047		0.580109056971846	-0.0192258270335227			continuous-25848-both_sexes--irnt
Volume of grey matter in Superior Temporal Gyrus, posterior division (left)	25800	continuous		UK Biobank Assessment Centre > Imaging > Brain MRI > T1 structural brain MRI > Regional grey matter volumes (FAST)		16047		0.580191678263505	-0.00880892118792882			continuous-25800-both_sexes--irnt
Mean L2 in posterior limb of internal capsule on FA skeleton (left)	25267	continuous		UK Biobank Assessment Centre > Imaging > Brain MRI > Diffusion brain MRI > dMRI skeleton		14492		0.582066479076357	-0.0209907909527393			continuous-25267-both_sexes--irnt
Mean ICVF in cingulum cingulate gyrus on FA skeleton (left)	25379	continuous		UK Biobank Assessment Centre > Imaging > Brain MRI > Diffusion brain MRI > dMRI skeleton		14490		0.582391349950109	-0.0201465439108616			continuous-25379-both_sexes--irnt
Haemorroidectomy / piles surgery/ banding of piles	20004	categorical		UK Biobank Assessment Centre > Verbal interview > Operations		4982	276561	0.582853156059041	0.0302098817451895			categorical-20004-both_sexes-1483-
S06.5 Excision of lesion of skin of head or neck NEC	41200	categorical		Health-related outcomes > Hospital inpatient > Summary Operations		8309	273277	0.582913811298499	0.0246844250439537			categorical-41200-both_sexes-S065-
L57 Skin changes due to chronic exposure to nonionising radiation	131768	icd_first_occurrence		Health-related outcomes > First occurrences > Skin and subcutaneous tissue disorders		11049	270536	0.583134132037821	-0.0232757204381045			icd_first_occurrence-131768-both_sexes--
Seretide 50 evohaler	20003	categorical		UK Biobank Assessment Centre > Verbal interview > Medications		3369	278174	0.583446410801834	-0.0405894542593756			categorical-20003-both_sexes-1141176832-
Volume of grey matter in Inferior Frontal Gyrus, pars opercularis (left)	25792	continuous		UK Biobank Assessment Centre > Imaging > Brain MRI > T1 structural brain MRI > Regional grey matter volumes (FAST)		16047		0.583840483103741	0.0181909811115776			continuous-25792-both_sexes--irnt
ECG, phase time	5986	continuous		UK Biobank Assessment Centre > Physical measures > ECG during exercise		53340		0.5846881814602	-0.00756774293493182			continuous-5986-both_sexes--irnt
Weighted-mean L2 in tract cingulate gyrus part of cingulum (right)	25601	continuous		UK Biobank Assessment Centre > Imaging > Brain MRI > Diffusion brain MRI > dMRI weighted means		14490		0.587073076861115	0.0202374995394664			continuous-25601-both_sexes--irnt
Mean arterial pressure during PWA	12687	continuous		UK Biobank Assessment Centre > Imaging > Heart MRI > Pulse wave analysis		17183		0.587266788648588	-0.0204828185893205			continuous-12687-both_sexes--irnt
K75.1 Percutaneous transluminal balloon angioplasty and insertion of 1-2 drug-eluting stents into coronary artery	41200	categorical		Health-related outcomes > Hospital inpatient > Summary Operations		2770	278816	0.587485415619779	-0.040772972991549			categorical-41200-both_sexes-K751-
Mean L1 in external capsule on FA skeleton (right)	25232	continuous		UK Biobank Assessment Centre > Imaging > Brain MRI > Diffusion brain MRI > dMRI skeleton		14492		0.588258936148759	0.00731345882811685			continuous-25232-both_sexes--irnt
Candesartan cilexetil	20003	categorical		UK Biobank Assessment Centre > Verbal interview > Medications		3099	278444	0.588346938439292	-0.0407354932664395			categorical-20003-both_sexes-1141156836-
Tinnitus	4803	continuous		UK Biobank Assessment Centre > Touchscreen > Health and medical history > Hearing		100775		0.588377350506432	0.00413824910257234			continuous-4803-both_sexes--
Weight change during worst episode of depression	20536	categorical		Online follow-up > Mental health > Depression		18123	26795	0.588725534653536	-0.0305310822260653			categorical-20536-both_sexes-0-
Smoking compared to 10 years previous	3506	continuous		UK Biobank Assessment Centre > Touchscreen > Lifestyle and environment > Smoking		20857		0.588941290291936	0.00972092943427537			continuous-3506-both_sexes--
B07 Viral warts	130188	icd_first_occurrence		Health-related outcomes > First occurrences > Certain infectious and parasitic diseases		10170	271415	0.588956269732464	-0.0229662769955615			icd_first_occurrence-130188-both_sexes--
N85 Other noninflammatory disorders of uterus, except cervix	132132	icd_first_occurrence		Health-related outcomes > First occurrences > Genitourinary system disorders		4260	149087	0.589652369076556	-0.0412371679286668			icd_first_occurrence-132132-both_sexes--
K51 Ulcerative colitis	131628	icd_first_occurrence		Health-related outcomes > First occurrences > Digestive system disorders		3184	278401	0.590193611952235	-0.0405275185217658			icd_first_occurrence-131628-both_sexes--
Mean time to correctly identify matches	20023	continuous		UK Biobank Assessment Centre > Cognitive function > Reaction time		279555		0.59060958008363	-0.00389244214357783			continuous-20023-both_sexes--irnt
G44 Other headache syndromes	131054	icd_first_occurrence		Health-related outcomes > First occurrences > Nervous system disorders		3167	278418	0.590870511631491	-0.0405423085272693			icd_first_occurrence-131054-both_sexes--
Weighted-mean FA in tract medial lemniscus (right)	25506	continuous		UK Biobank Assessment Centre > Imaging > Brain MRI > Diffusion brain MRI > dMRI weighted means		14490		0.592612827703095	-0.0204659717865483			continuous-25506-both_sexes--irnt
Weighted-mean FA in tract medial lemniscus (left)	25505	continuous		UK Biobank Assessment Centre > Imaging > Brain MRI > Diffusion brain MRI > dMRI weighted means		14490		0.592965420631821	-0.0169657380362667			continuous-25505-both_sexes--irnt
Mean MD in fornix on FA skeleton	25109	continuous		UK Biobank Assessment Centre > Imaging > Brain MRI > Diffusion brain MRI > dMRI skeleton		14492		0.593151370039391	0.0174972891325063			continuous-25109-both_sexes--irnt
Simvastatin	20003	categorical		UK Biobank Assessment Centre > Verbal interview > Medications		31621	249922	0.593955733741356	-0.0137814383092237			categorical-20003-both_sexes-1140861958-
Carpal tunnel surgery	20004	categorical		UK Biobank Assessment Centre > Verbal interview > Operations		2940	278603	0.594568247738446	0.0284303061850144			categorical-20004-both_sexes-1501-
Volume of grey matter in Amygdala (right)	25889	continuous		UK Biobank Assessment Centre > Imaging > Brain MRI > T1 structural brain MRI > Regional grey matter volumes (FAST)		16047		0.59462271036669	0.0185753171459221			continuous-25889-both_sexes--irnt
Z28.4 Transverse colon	41210	categorical		Health-related outcomes > Hospital inpatient > Summary Operations		5559	276027	0.594811171289363	-0.00763806224779925			categorical-41210-both_sexes-Z284-
Psoriasis	20002	categorical		UK Biobank Assessment Centre > Verbal interview > Medical conditions		3135	278408	0.594889128793878	-0.040619170646413			categorical-20002-both_sexes-1453-
G43 Migraine	131052	icd_first_occurrence		Health-related outcomes > First occurrences > Nervous system disorders		13949	267636	0.595542891738709	0.0210333187763562			icd_first_occurrence-131052-both_sexes--
N92 Excessive, frequent and irregular menstruation	132146	icd_first_occurrence		Health-related outcomes > First occurrences > Genitourinary system disorders		16751	136596	0.597214586196083	0.0214149064841905			icd_first_occurrence-132146-both_sexes--
Cataract extraction/lens implant	20004	categorical		UK Biobank Assessment Centre > Verbal interview > Operations		3071	278472	0.597449923519082	-0.0407105288198638			categorical-20004-both_sexes-1435-
Medication for pain relief, constipation, heartburn	6154	categorical		UK Biobank Assessment Centre > Touchscreen > Health and medical history > Medication		16898	261613	0.59773672506749	0.0183366232725147			categorical-6154-both_sexes-5-
K64 Haemorrhoids and perianal venous thrombosis	131650	icd_first_occurrence		Health-related outcomes > First occurrences > Digestive system disorders		19426	262159	0.598941572800593	0.0164108063141671			icd_first_occurrence-131650-both_sexes--
Comparative height size at age 10	1697	continuous		UK Biobank Assessment Centre > Touchscreen > Early life factors		276881		0.599409738214252	0.00274523246715153			continuous-1697-both_sexes--
Mean FA in cingulum cingulate gyrus on FA skeleton (right)	25090	continuous		UK Biobank Assessment Centre > Imaging > Brain MRI > Diffusion brain MRI > dMRI skeleton		14492		0.599721197305725	-0.0197567427766911			continuous-25090-both_sexes--irnt
Weighted-mean ICVF in tract middle cerebellar peduncle	25666	continuous		UK Biobank Assessment Centre > Imaging > Brain MRI > Diffusion brain MRI > dMRI weighted means		14489		0.600386469929734	0.0196617515903625			continuous-25666-both_sexes--irnt
Z49.3 Skin of anterior trunk	41210	categorical		Health-related outcomes > Hospital inpatient > Summary Operations		3080	278506	0.600490912438433	-0.0404949820805026			categorical-41210-both_sexes-Z493-
Mean L1 in anterior corona radiata on FA skeleton (right)	25222	continuous		UK Biobank Assessment Centre > Imaging > Brain MRI > Diffusion brain MRI > dMRI skeleton		14492		0.60056193047572	0.00162716542696484			continuous-25222-both_sexes--irnt
Alanine aminotransferase	30620	continuous		Biological samples > Assay results > Blood assays > Blood biochemistry		268464		0.602630173815573	0.00346023571487241			continuous-30620-both_sexes--irnt
Cetirizine	20003	categorical		UK Biobank Assessment Centre > Verbal interview > Medications		3189	278354	0.604196804243312	-0.040494700508489			categorical-20003-both_sexes-1140883504-
Evening primrose oil	20003	categorical		UK Biobank Assessment Centre > Verbal interview > Medications		4228	149100	0.604262658360316	-0.0412387748795498			categorical-20003-both_sexes-1140916682-
Mean FA in fornix cres+stria terminalis on FA skeleton (right)	25094	continuous		UK Biobank Assessment Centre > Imaging > Brain MRI > Diffusion brain MRI > dMRI skeleton		14492		0.604811344298155	-0.0178792277694847			continuous-25094-both_sexes--irnt
Urate	30880	continuous		Biological samples > Assay results > Blood assays > Blood biochemistry		268235		0.605190444919898	0.00178674790554835			continuous-30880-both_sexes--irnt
H52.4 Rubber band ligation of haemorrhoid	41200	categorical		Health-related outcomes > Hospital inpatient > Summary Operations		2705	278881	0.607114018594898	-0.0405018920819401			categorical-41200-both_sexes-H524-
Z94.1 Bilateral operation	41210	categorical		Health-related outcomes > Hospital inpatient > Summary Operations		16541	265045	0.607217439968106	0.0153155810578855			categorical-41210-both_sexes-Z941-
Weighted-mean MD in tract forceps major	25525	continuous		UK Biobank Assessment Centre > Imaging > Brain MRI > Diffusion brain MRI > dMRI weighted means		14490		0.607269151654859	-0.0199503648788585			continuous-25525-both_sexes--irnt
Weighted-mean L3 in tract acoustic radiation (right)	25624	continuous		UK Biobank Assessment Centre > Imaging > Brain MRI > Diffusion brain MRI > dMRI weighted means		14490		0.607369003661383	-0.00748794327081095			continuous-25624-both_sexes--irnt
E10 Insulin-dependent diabetes mellitus	130706	icd_first_occurrence		Health-related outcomes > First occurrences > Endocrine, nutritional and metabolic diseases		2271	279314	0.60893384748708	0.0320136883124522			icd_first_occurrence-130706-both_sexes--
I45 Other conduction disorders	131344	icd_first_occurrence		Health-related outcomes > First occurrences > Circulatory system disorders		2305	279280	0.609767766751119	0.0323432510601777			icd_first_occurrence-131344-both_sexes--
Weighted-mean L3 in tract corticospinal tract (left)	25631	continuous		UK Biobank Assessment Centre > Imaging > Brain MRI > Diffusion brain MRI > dMRI weighted means		14490		0.610275133768167	0.0197513427643823			continuous-25631-both_sexes--irnt
Q18.9 Unspecified diagnostic endoscopic examination of uterus	41200	categorical		Health-related outcomes > Hospital inpatient > Summary Operations		4206	149142	0.611421541789657	-0.0412068856172542			categorical-41200-both_sexes-Q189-
N47 Redundant prepuce, phimosis and paraphimosis	132086	icd_first_occurrence		Health-related outcomes > First occurrences > Genitourinary system disorders		1887	126351	0.612711851676168	0.0311103096388704			icd_first_occurrence-132086-both_sexes--
Cod liver oil capsule	20003	categorical		UK Biobank Assessment Centre > Verbal interview > Medications		16099	265444	0.612730483617726	-0.0178950802389058			categorical-20003-both_sexes-1140909674-
Urea	30670	continuous		Biological samples > Assay results > Blood assays > Blood biochemistry		268366		0.613118794345277	0.00385473645127188			continuous-30670-both_sexes--irnt
Volume of grey matter in Temporal Fusiform Cortex, posterior division (right)	25857	continuous		UK Biobank Assessment Centre > Imaging > Brain MRI > T1 structural brain MRI > Regional grey matter volumes (FAST)		16047		0.613568228512205	0.0181720567642616			continuous-25857-both_sexes--irnt
Bilateral oophorectomy (both ovaries removed)	2834	categorical		UK Biobank Assessment Centre > Touchscreen > Sex-specific factors > Female-specific factors		12390	138785	0.615232866195027	0.0236599799825614			categorical-2834-both_sexes--
Y81.1 Epidural anaesthetic using lumbar approach	41210	categorical		Health-related outcomes > Hospital inpatient > Summary Operations		2254	279332	0.615948670779392	-0.0438610929426942			categorical-41210-both_sexes-Y811-
Mean MO in cingulum hippocampus on FA skeleton (left)	25189	continuous		UK Biobank Assessment Centre > Imaging > Brain MRI > Diffusion brain MRI > dMRI skeleton		14492		0.616156083803686	0.0114293009116685			continuous-25189-both_sexes--irnt
Mean L2 in superior cerebellar peduncle on FA skeleton (left)	25261	continuous		UK Biobank Assessment Centre > Imaging > Brain MRI > Diffusion brain MRI > dMRI skeleton		14492		0.617696143878461	0.00922990050289247			continuous-25261-both_sexes--irnt
Age hayfever or allergic rhinitis diagnosed by doctor	22146	continuous		Online follow-up > Work environment > Medical information		16495		0.618528910003142	-0.0165653799364142			continuous-22146-both_sexes--irnt
Mean MD in middle cerebellar peduncle on FA skeleton	25104	continuous		UK Biobank Assessment Centre > Imaging > Brain MRI > Diffusion brain MRI > dMRI skeleton		14492		0.620050507324965	0.0137030719615819			continuous-25104-both_sexes--irnt
L30 Other dermatitis	131740	icd_first_occurrence		Health-related outcomes > First occurrences > Skin and subcutaneous tissue disorders		27241	254344	0.62047958275661	0.0134474012458977			icd_first_occurrence-131740-both_sexes--
Z84.3 Hip joint	41210	categorical		Health-related outcomes > Hospital inpatient > Summary Operations		2592	278994	0.620605471561974	0.0304660786295982			categorical-41210-both_sexes-Z843-
E86 Volume depletion	130826	icd_first_occurrence		Health-related outcomes > First occurrences > Endocrine, nutritional and metabolic diseases		2734	278851	0.620911773554887	-0.0405766530955307			icd_first_occurrence-130826-both_sexes--
Medication for pain relief, constipation, heartburn	6154	categorical		UK Biobank Assessment Centre > Touchscreen > Health and medical history > Medication		41667	236844	0.621399886617013	-0.0114188661545202			categorical-6154-both_sexes-2-
D70 Agranulocytosis	130660	icd_first_occurrence		Health-related outcomes > First occurrences > Blood, blood-forming organs and certain immune disorders		2902	278683	0.621532055380037	0.0290767031822828			icd_first_occurrence-130660-both_sexes--
Mean ISOVF in inferior cerebellar peduncle on FA skeleton (right)	25450	continuous		UK Biobank Assessment Centre > Imaging > Brain MRI > Diffusion brain MRI > dMRI skeleton		14490		0.621533890842097	0.0191756599556042			continuous-25450-both_sexes--irnt
Medication for cholesterol, blood pressure, diabetes, or take exogenous hormones	6153	categorical		UK Biobank Assessment Centre > Touchscreen > Health and medical history > Medication		26233	126378	0.622096028378129	-0.00106772582971418			categorical-6153-both_sexes-2-
Median T2star in thalamus (right)	25027	continuous		UK Biobank Assessment Centre > Imaging > Brain MRI > Susceptibility weighted brain MRI		14767		0.623038839393839	-0.0191288297115835			continuous-25027-both_sexes--irnt
W28.3 Removal of internal fixation from bone NEC	41200	categorical		Health-related outcomes > Hospital inpatient > Summary Operations		2826	278760	0.623442381857189	-0.0404646569031696			categorical-41200-both_sexes-W283-
Weighted-mean FA in tract superior thalamic radiation (right)	25512	continuous		UK Biobank Assessment Centre > Imaging > Brain MRI > Diffusion brain MRI > dMRI weighted means		14490		0.624005031763875	-0.00354165185821573			continuous-25512-both_sexes--irnt
J03 Acute tonsillitis	131430	icd_first_occurrence		Health-related outcomes > First occurrences > Respiratory system disorders		9809	271776	0.625244775262298	-0.0220545207856382			icd_first_occurrence-131430-both_sexes--
Q18.1 Diagnostic endoscopic examination of uterus and biopsy of lesion of uterus	41200	categorical		Health-related outcomes > Hospital inpatient > Summary Operations		4052	149296	0.625394473994542	-0.0411224968669611			categorical-41200-both_sexes-Q181-
H20.6 Fibreoptic endoscopic resection of lesion of colon NEC	41200	categorical		Health-related outcomes > Hospital inpatient > Summary Operations		2653	278933	0.62570982647183	-0.0405858314751304			categorical-41200-both_sexes-H206-
Y98.3 Radiology of three body areas (or 20-40 minutes)	41210	categorical		Health-related outcomes > Hospital inpatient > Summary Operations		2596	278990	0.625974490014029	-0.0405482175681734			categorical-41210-both_sexes-Y983-
Omega-3/fish oil supplement	20003	categorical		UK Biobank Assessment Centre > Verbal interview > Medications		10509	271034	0.626207443823077	-0.0220260746329411			categorical-20003-both_sexes-1193-
Mean MO in body of corpus callosum on FA skeleton	25155	continuous		UK Biobank Assessment Centre > Imaging > Brain MRI > Diffusion brain MRI > dMRI skeleton		14492		0.62643913269404	-0.017888298467827			continuous-25155-both_sexes--irnt
K63.4 Coronary arteriography using two catheters	41210	categorical		Health-related outcomes > Hospital inpatient > Summary Operations		2471	279115	0.626626188937632	-0.0407270993260207			categorical-41210-both_sexes-K634-
H52 Disorders of refraction and accommodation	131208	icd_first_occurrence		Health-related outcomes > First occurrences > Eye and adnexa disorders		2944	278641	0.627312409406663	-0.0404814475548542			icd_first_occurrence-131208-both_sexes--
Volume of grey matter in IX Cerebellum (left)	25915	continuous		UK Biobank Assessment Centre > Imaging > Brain MRI > T1 structural brain MRI > Regional grey matter volumes (FAST)		16047		0.628186924962352	-0.00310167549373882			continuous-25915-both_sexes--irnt
H92 Otalgia and effusion of ear	131262	icd_first_occurrence		Health-related outcomes > First occurrences > Ear and mastoid process disorders		9442	272143	0.628870508426192	-0.0210672637286512			icd_first_occurrence-131262-both_sexes--
Dilatation and curettage/d+c	20004	categorical		UK Biobank Assessment Centre > Verbal interview > Operations		15951	137377	0.629595665223707	0.00904669782731048			categorical-20004-both_sexes-1510-
M43 Other deforming dorsopathies	131910	icd_first_occurrence		Health-related outcomes > First occurrences > Musculoskeletal system and connective tissue disorders		2859	278726	0.62991447718194	-0.0404791724373138			icd_first_occurrence-131910-both_sexes--
C12.1 Excision of lesion of eyelid NEC	41200	categorical		Health-related outcomes > Hospital inpatient > Summary Operations		2759	278827	0.630382757097422	-0.0404854022082653			categorical-41200-both_sexes-C121-
Q17.1 Endoscopic resection of lesion of uterus	41200	categorical		Health-related outcomes > Hospital inpatient > Summary Operations		3752	149596	0.630975154516242	-0.0410665330958916			categorical-41200-both_sexes-Q171-
L08 Other local infections of skin and subcutaneous tissue	131708	icd_first_occurrence		Health-related outcomes > First occurrences > Skin and subcutaneous tissue disorders		8230	273355	0.631665263779456	-0.0179748248841413			icd_first_occurrence-131708-both_sexes--
Mean ISOVF in uncinate fasciculus on FA skeleton (right)	25484	continuous		UK Biobank Assessment Centre > Imaging > Brain MRI > Diffusion brain MRI > dMRI skeleton		14490		0.631685799893887	0.0188121435425255			continuous-25484-both_sexes--irnt
M24 Other specific joint derangements	131886	icd_first_occurrence		Health-related outcomes > First occurrences > Musculoskeletal system and connective tissue disorders		2450	279135	0.632195121108971	-0.040445388144065			icd_first_occurrence-131886-both_sexes--
E03.6 Septoplasty of nose NEC	41200	categorical		Health-related outcomes > Hospital inpatient > Summary Operations		2303	279283	0.632954944691506	-0.0404992422280772			categorical-41200-both_sexes-E036-
Mean L3 in superior fronto-occipital fasciculus on FA skeleton (left)	25339	continuous		UK Biobank Assessment Centre > Imaging > Brain MRI > Diffusion brain MRI > dMRI skeleton		14492		0.633712382984145	0.00838503222583778			continuous-25339-both_sexes--irnt
Volume of grey matter in Temporal Fusiform Cortex, posterior division (left)	25856	continuous		UK Biobank Assessment Centre > Imaging > Brain MRI > T1 structural brain MRI > Regional grey matter volumes (FAST)		16047		0.633757951400435	-0.0171358921340648			continuous-25856-both_sexes--irnt
Age at death	40007	continuous		Health-related outcomes > Death register		7730		0.634689880238944	0.00100856872018706			continuous-40007-both_sexes--irnt
J20 Acute bronchitis	131458	icd_first_occurrence		Health-related outcomes > First occurrences > Respiratory system disorders		3007	278578	0.636506007066576	-0.040457220050704			icd_first_occurrence-131458-both_sexes--
Y20.3 Biopsy of lesion of organ NOC	41210	categorical		Health-related outcomes > Hospital inpatient > Summary Operations		2526	279060	0.636834943608527	-0.0405461993808488			categorical-41210-both_sexes-Y203-
Rheumatoid arthritis	20002	categorical		UK Biobank Assessment Centre > Verbal interview > Medical conditions		3146	278397	0.637808844160923	-0.0405367745278702			categorical-20002-both_sexes-1464-
Substances taken for depression	20546	categorical		Online follow-up > Mental health > Depression		3282	89850	0.637910075237494	-0.0419828276666257			categorical-20546-both_sexes-1-
Bipolar and major depression status	20126	categorical		UK Biobank Assessment Centre > Touchscreen > Psychosocial factors > Mental health		5418	68724	0.638290143528081	-0.0133492919127778			categorical-20126-both_sexes-3-
Testicular/scrotal operation	20004	categorical		UK Biobank Assessment Centre > Verbal interview > Operations		1755	126460	0.638310666490332	-0.0407077100552097			categorical-20004-both_sexes-1216-
M47.3 Removal of urethral catheter from bladder	41200	categorical		Health-related outcomes > Hospital inpatient > Summary Operations		2083	279503	0.638372729103833	-0.0408420907095957			categorical-41200-both_sexes-M473-
Blood clot, DVT, bronchitis, emphysema, asthma, rhinitis, eczema, allergy diagnosed by doctor	6152	categorical		UK Biobank Assessment Centre > Touchscreen > Health and medical history > Medical conditions		32405	248594	0.638385500846734	0.0123771111511243			categorical-6152-both_sexes-8-
Y81.9 Unspecified spinal anaesthetic	41210	categorical		Health-related outcomes > Hospital inpatient > Summary Operations		2375	279211	0.638526830116562	-0.0409800560869476			categorical-41210-both_sexes-Y819-
Medication for cholesterol, blood pressure or diabetes	6177	categorical		UK Biobank Assessment Centre > Touchscreen > Health and medical history > Medication		29093	97942	0.638749931274655	-0.0126509869198612			categorical-6177-both_sexes-1-
Arthritis (nos)	20002	categorical		UK Biobank Assessment Centre > Verbal interview > Medical conditions		2481	279062	0.639479758254974	-0.0409031196398778			categorical-20002-both_sexes-1538-
L85.1 Ligation of long saphenous vein	41200	categorical		Health-related outcomes > Hospital inpatient > Summary Operations		3158	278428	0.639652965927547	-0.0404775346532383			categorical-41200-both_sexes-L851-
F43 Reaction to severe stress, and adjustment disorders	130910	icd_first_occurrence		Health-related outcomes > First occurrences > Mental and behavioural disorders		8334	273251	0.640429818495467	-0.0185203282646267			icd_first_occurrence-130910-both_sexes--
Kidney stone/ureter stone/bladder stone	20002	categorical		UK Biobank Assessment Centre > Verbal interview > Medical conditions		2231	279312	0.640811555297157	-0.0405112248583044			categorical-20002-both_sexes-1197-
Headaches (not migraine)	20002	categorical		UK Biobank Assessment Centre > Verbal interview > Medical conditions		2348	279195	0.6411268103774	-0.0404877193700486			categorical-20002-both_sexes-1436-
Polyunsaturated fat	100007	continuous		Online follow-up > Diet by 24-hour recall > Estimated nutrients yesterday		43938		0.641309410085708	-0.00881670558923905			continuous-100007-both_sexes--irnt
Volume of grey matter in Amygdala (left)	25888	continuous		UK Biobank Assessment Centre > Imaging > Brain MRI > T1 structural brain MRI > Regional grey matter volumes (FAST)		16047		0.641367162583033	0.016795114501247			continuous-25888-both_sexes--irnt
Volume of grey matter in Frontal Operculum Cortex (right)	25863	continuous		UK Biobank Assessment Centre > Imaging > Brain MRI > T1 structural brain MRI > Regional grey matter volumes (FAST)		16047		0.641606204506966	0.0176145799149316			continuous-25863-both_sexes--irnt
O68 Labour and delivery complicated by foetal stress [distress]	132260	icd_first_occurrence		Health-related outcomes > First occurrences > Pregnancy, childbirth and the puerperium		2351	150996	0.642121473128281	-0.0438146604489175			icd_first_occurrence-132260-both_sexes--
Mean MO in fornix cres+stria terminalis on FA skeleton (left)	25191	continuous		UK Biobank Assessment Centre > Imaging > Brain MRI > Diffusion brain MRI > dMRI skeleton		14492		0.642255891057266	0.0027660171771547			continuous-25191-both_sexes--irnt
Recent feelings of inadequacy	20507	continuous		Online follow-up > Mental health > Depression		92923		0.642777494898282	-0.0047512588509947			continuous-20507-both_sexes--
M67 Other disorders of synovium and tendon	131942	icd_first_occurrence		Health-related outcomes > First occurrences > Musculoskeletal system and connective tissue disorders		6536	275049	0.642864441543003	-0.0113641942540568			icd_first_occurrence-131942-both_sexes--
Reticulocyte count	30250	continuous		Biological samples > Assay results > Blood assays > Blood count		268453		0.643807463368323	-0.00298956517962992			continuous-30250-both_sexes--irnt
Eye problems/disorders	6148	categorical		UK Biobank Assessment Centre > Touchscreen > Health and medical history > Eyesight		1747	98748	0.644317219536912	-0.0411608656705451			categorical-6148-both_sexes-1-
Minimum carotid IMT (intima-medial thickness) at 120 degrees	22670	continuous		UK Biobank Assessment Centre > Physical measures > Carotid ultrasound		18686		0.645033105860693	-0.0144834648500481			continuous-22670-both_sexes--irnt
Mean OD in cingulum cingulate gyrus on FA skeleton (right)	25426	continuous		UK Biobank Assessment Centre > Imaging > Brain MRI > Diffusion brain MRI > dMRI skeleton		14490		0.645237995054172	0.018201197486858			continuous-25426-both_sexes--irnt
A55.9 Unspecified diagnostic spinal puncture	41200	categorical		Health-related outcomes > Hospital inpatient > Summary Operations		2550	279036	0.645264101153171	-0.0404337266442997			categorical-41200-both_sexes-A559-
Volume of amygdala (right)	25022	continuous		UK Biobank Assessment Centre > Imaging > Brain MRI > T1 structural brain MRI > Subcortical volumes (FIRST)		16038		0.645452864195834	-0.0179334807050685			continuous-25022-both_sexes--irnt
M89 Other disorders of bone	131980	icd_first_occurrence		Health-related outcomes > First occurrences > Musculoskeletal system and connective tissue disorders		2914	278671	0.646000496813576	-0.0405290741685509			icd_first_occurrence-131980-both_sexes--
L90 Atrophic disorders of skin	131822	icd_first_occurrence		Health-related outcomes > First occurrences > Skin and subcutaneous tissue disorders		3062	278523	0.646669367598413	-0.0404882250748882			icd_first_occurrence-131822-both_sexes--
Volume of grey matter in Middle Temporal Gyrus, temporooccipital part (left)	25806	continuous		UK Biobank Assessment Centre > Imaging > Brain MRI > T1 structural brain MRI > Regional grey matter volumes (FAST)		16047		0.646768559884279	0.0101406808765952			continuous-25806-both_sexes--irnt
Muscle or soft tissue injuries	20002	categorical		UK Biobank Assessment Centre > Verbal interview > Medical conditions		2013	279530	0.647499253711074	-0.0404610887715652			categorical-20002-both_sexes-1406-
G57 Mononeuropathies of lower limb	131076	icd_first_occurrence		Health-related outcomes > First occurrences > Nervous system disorders		2828	278757	0.648513526646012	-0.0404676457143612			icd_first_occurrence-131076-both_sexes--
J40 Bronchitis, not specified as acute or chronic	131484	icd_first_occurrence		Health-related outcomes > First occurrences > Respiratory system disorders		5418	276167	0.648999846195667	0.0268251263587975			icd_first_occurrence-131484-both_sexes--
L91 Hypertrophic disorders of skin	131824	icd_first_occurrence		Health-related outcomes > First occurrences > Skin and subcutaneous tissue disorders		2770	278815	0.649166133630716	-0.0404318895781465			icd_first_occurrence-131824-both_sexes--
Beclometasone	20003	categorical		UK Biobank Assessment Centre > Verbal interview > Medications		2536	279007	0.651693740278925	-0.0404421149180782			categorical-20003-both_sexes-1140909786-
Weighted-mean MD in tract medial lemniscus (left)	25532	continuous		UK Biobank Assessment Centre > Imaging > Brain MRI > Diffusion brain MRI > dMRI weighted means		14490		0.651765647154283	-0.00286604329741133			continuous-25532-both_sexes--irnt
Central pulse pressure during PWA	12678	continuous		UK Biobank Assessment Centre > Imaging > Heart MRI > Pulse wave analysis		17181		0.651843162917328	0.0170343699537497			continuous-12678-both_sexes--irnt
H22.9 Unspecified diagnostic endoscopic examination of colon	41210	categorical		Health-related outcomes > Hospital inpatient > Summary Operations		2641	278945	0.651985695228869	-0.0404479913147251			categorical-41210-both_sexes-H229-
Asthma	20002	categorical		UK Biobank Assessment Centre > Verbal interview > Medical conditions		32610	248933	0.652379465736352	0.0119968609704363			categorical-20002-both_sexes-1111-
Spinal laminectomy	20004	categorical		UK Biobank Assessment Centre > Verbal interview > Operations		2359	279184	0.652689305000584	-0.040450409095787			categorical-20004-both_sexes-1492-
Weighted-mean ICVF in tract medial lemniscus (left)	25667	continuous		UK Biobank Assessment Centre > Imaging > Brain MRI > Diffusion brain MRI > dMRI weighted means		14489		0.652702943597755	0.0173796615483131			continuous-25667-both_sexes--irnt
X29.2 Continuous intravenous infusion of therapeutic substance NEC	41200	categorical		Health-related outcomes > Hospital inpatient > Summary Operations		3111	278475	0.652817597184047	0.0265571627675919			categorical-41200-both_sexes-X292-
N35 Urethral stricture	132064	icd_first_occurrence		Health-related outcomes > First occurrences > Genitourinary system disorders		2591	278994	0.652935668225171	0.0288000842075726			icd_first_occurrence-132064-both_sexes--
Volume of grey matter in Supramarginal Gyrus, posterior division (left)	25820	continuous		UK Biobank Assessment Centre > Imaging > Brain MRI > T1 structural brain MRI > Regional grey matter volumes (FAST)		16047		0.653008002273327	-0.0176169330196793			continuous-25820-both_sexes--irnt
Y53.4 Approach to organ under fluoroscopic control	41210	categorical		Health-related outcomes > Hospital inpatient > Summary Operations		13808	267778	0.653206271147283	-0.0168343084104734			categorical-41210-both_sexes-Y534-
K08 Other disorders of teeth and supporting structures	131568	icd_first_occurrence		Health-related outcomes > First occurrences > Digestive system disorders		2262	279323	0.653664177457177	-0.0404108052568179			icd_first_occurrence-131568-both_sexes--
Ever seen an un-real vision	20471	categorical		Online follow-up > Mental health > Unusual and psychotic experiences		2970	89415	0.653723208857891	-0.0416176128074525			categorical-20471-both_sexes--
Volume of grey matter in Supracalcarine Cortex (left)	25874	continuous		UK Biobank Assessment Centre > Imaging > Brain MRI > T1 structural brain MRI > Regional grey matter volumes (FAST)		16047		0.653726962771579	-0.017443782787263			continuous-25874-both_sexes--irnt
Mean ICVF in superior cerebellar peduncle on FA skeleton (left)	25357	continuous		UK Biobank Assessment Centre > Imaging > Brain MRI > Diffusion brain MRI > dMRI skeleton		14490		0.653842703307479	-0.000973279854213302			continuous-25357-both_sexes--irnt
Eye problems/disorders	6148	categorical		UK Biobank Assessment Centre > Touchscreen > Health and medical history > Eyesight		2217	98278	0.654250081114771	-0.0411792624548942			categorical-6148-both_sexes-5-
J11 Influenza, virus not identified	131442	icd_first_occurrence		Health-related outcomes > First occurrences > Respiratory system disorders		6143	275442	0.655727936818533	-0.00916711406814353			icd_first_occurrence-131442-both_sexes--
Ovarian cyst removal/surgery	20004	categorical		UK Biobank Assessment Centre > Verbal interview > Operations		3309	150019	0.655942155809075	-0.0409559851521971			categorical-20004-both_sexes-1506-
COVID-19 positive (controls only COVID-19 negative)	COVID19	categorical				849	5972	0.655949989424237				categorical-COVID19-both_sexes-C1_v2-06
G25 Other extrapyramidal and movement disorders	131032	icd_first_occurrence		Health-related outcomes > First occurrences > Nervous system disorders		2602	278983	0.656607288630554	-0.0404774327755319			icd_first_occurrence-131032-both_sexes--
Mean L1 in posterior thalamic radiation on FA skeleton (right)	25228	continuous		UK Biobank Assessment Centre > Imaging > Brain MRI > Diffusion brain MRI > dMRI skeleton		14492		0.656976287988238	-0.017705162826759			continuous-25228-both_sexes--irnt
I67 Other cerebrovascular diseases	131374	icd_first_occurrence		Health-related outcomes > First occurrences > Circulatory system disorders		2745	278840	0.657275807977364	0.028453109969213			icd_first_occurrence-131374-both_sexes--
Weighted-mean L3 in tract posterior thalamic radiation (right)	25643	continuous		UK Biobank Assessment Centre > Imaging > Brain MRI > Diffusion brain MRI > dMRI weighted means		14490		0.657358565778662	0.00684000295133264			continuous-25643-both_sexes--irnt
Losartan	20003	categorical		UK Biobank Assessment Centre > Verbal interview > Medications		2444	279099	0.657859888274875	-0.0405453776854523			categorical-20003-both_sexes-1140916356-
U20.1 Transthoracic echocardiography	41200	categorical		Health-related outcomes > Hospital inpatient > Summary Operations		2448	279138	0.658817480619684	0.0285291510720966			categorical-41200-both_sexes-U201-
Mean MO in anterior limb of internal capsule on FA skeleton (left)	25169	continuous		UK Biobank Assessment Centre > Imaging > Brain MRI > Diffusion brain MRI > dMRI skeleton		14492		0.658891339406956	0.0166912752276573			continuous-25169-both_sexes--irnt
Weighted-mean OD in tract superior thalamic radiation (right)	25701	continuous		UK Biobank Assessment Centre > Imaging > Brain MRI > Diffusion brain MRI > dMRI weighted means		14489		0.659774129887514	-0.0165748925927383			continuous-25701-both_sexes--irnt
E83 Disorders of mineral metabolism	130820	icd_first_occurrence		Health-related outcomes > First occurrences > Endocrine, nutritional and metabolic diseases		2524	279061	0.660128497254032	-0.0404581667260114			icd_first_occurrence-130820-both_sexes--
I34 Nonrheumatic mitral valve disorders	131322	icd_first_occurrence		Health-related outcomes > First occurrences > Circulatory system disorders		2445	279140	0.660395787367866	-0.040519993491711			icd_first_occurrence-131322-both_sexes--
Skin operation or plastic surgery	20004	categorical		UK Biobank Assessment Centre > Verbal interview > Operations		2311	279232	0.661888711619831	-0.0404001246443804			categorical-20004-both_sexes-1474-
Mean MD in posterior limb of internal capsule on FA skeleton (left)	25123	continuous		UK Biobank Assessment Centre > Imaging > Brain MRI > Diffusion brain MRI > dMRI skeleton		14492		0.663319986484034	0.0171853687499612			continuous-25123-both_sexes--irnt
Seen a psychiatrist for nerves, anxiety, tension or depression	2100	categorical		UK Biobank Assessment Centre > Touchscreen > Psychosocial factors > Mental health		32325	247924	0.663727540544352	0.0116428892298176			categorical-2100-both_sexes--
Mean L3 in superior fronto-occipital fasciculus on FA skeleton (right)	25338	continuous		UK Biobank Assessment Centre > Imaging > Brain MRI > Diffusion brain MRI > dMRI skeleton		14492		0.663873208764444	0.0147455978375412			continuous-25338-both_sexes--irnt
Standing height	50	continuous		UK Biobank Assessment Centre > Physical measures > Anthropometry > Body size measures		280946		0.663879854059447	0.00134391705846809			continuous-50-both_sexes--irnt
Eye surgery	20004	categorical		UK Biobank Assessment Centre > Verbal interview > Operations		2575	278968	0.664008980929535	0.0266009781242348			categorical-20004-both_sexes-1434-
Spine arthritis/spondylitis	20002	categorical		UK Biobank Assessment Centre > Verbal interview > Medical conditions		2439	279104	0.664170955528835	-0.0404810748635444			categorical-20002-both_sexes-1311-
Volume of grey matter in Subcallosal Cortex (left)	25834	continuous		UK Biobank Assessment Centre > Imaging > Brain MRI > T1 structural brain MRI > Regional grey matter volumes (FAST)		16047		0.664539761170337	0.0160530371102089			continuous-25834-both_sexes--irnt
Epilepsy	20002	categorical		UK Biobank Assessment Centre > Verbal interview > Medical conditions		2263	279280	0.664701659364081	-0.040391933395132			categorical-20002-both_sexes-1264-
Appendicectomy	20004	categorical		UK Biobank Assessment Centre > Verbal interview > Operations		33508	248035	0.665109411951111	0.0115457796377458			categorical-20004-both_sexes-1458-
Weighted-mean L3 in tract forceps major	25633	continuous		UK Biobank Assessment Centre > Imaging > Brain MRI > Diffusion brain MRI > dMRI weighted means		14490		0.665724186400948	-0.0176122790375925			continuous-25633-both_sexes--irnt
H81 Disorders of vestibular function	131252	icd_first_occurrence		Health-related outcomes > First occurrences > Ear and mastoid process disorders		6782	274803	0.665825537683679	-0.00992026858905544			icd_first_occurrence-131252-both_sexes--
Weighted-mean ICVF in tract forceps minor	25661	continuous		UK Biobank Assessment Centre > Imaging > Brain MRI > Diffusion brain MRI > dMRI weighted means		14489		0.666175029177081	-0.00498672889040683			continuous-25661-both_sexes--irnt
Mean FA in posterior limb of internal capsule on FA skeleton (right)	25074	continuous		UK Biobank Assessment Centre > Imaging > Brain MRI > Diffusion brain MRI > dMRI skeleton		14492		0.666963735367079	0.00479683575106538			continuous-25074-both_sexes--irnt
Mean ICVF in genu of corpus callosum on FA skeleton	25346	continuous		UK Biobank Assessment Centre > Imaging > Brain MRI > Diffusion brain MRI > dMRI skeleton		14490		0.667470276857623	-0.0169501962993778			continuous-25346-both_sexes--irnt
Arm predicted mass (left)	23126	continuous		UK Biobank Assessment Centre > Physical measures > Anthropometry > Impedance measures		276573		0.667663826323041	-0.00222147155809246			continuous-23126-both_sexes--irnt
Volume of grey matter in Superior Temporal Gyrus, anterior division (left)	25798	continuous		UK Biobank Assessment Centre > Imaging > Brain MRI > T1 structural brain MRI > Regional grey matter volumes (FAST)		16047		0.669595422536951	0.00534296967100012			continuous-25798-both_sexes--irnt
Volume of grey matter in Temporal Fusiform Cortex, anterior division (left)	25854	continuous		UK Biobank Assessment Centre > Imaging > Brain MRI > T1 structural brain MRI > Regional grey matter volumes (FAST)		16047		0.669664020627059	0.0161797274294562			continuous-25854-both_sexes--irnt
Weighted-mean MO in tract superior thalamic radiation (right)	25566	continuous		UK Biobank Assessment Centre > Imaging > Brain MRI > Diffusion brain MRI > dMRI weighted means		14490		0.669764621975583	-0.016546512046117			continuous-25566-both_sexes--irnt
M35 Other systemic involvement of connective tissue	131900	icd_first_occurrence		Health-related outcomes > First occurrences > Musculoskeletal system and connective tissue disorders		2688	278897	0.66997347161537	-0.0406804367804011			icd_first_occurrence-131900-both_sexes--
Mean L2 in retrolenticular part of internal capsule on FA skeleton (right)	25268	continuous		UK Biobank Assessment Centre > Imaging > Brain MRI > Diffusion brain MRI > dMRI skeleton		14492		0.672371144276075	0.0136120146375147			continuous-25268-both_sexes--irnt
Volume of grey matter in Lateral Occipital Cortex, superior division (left)	25824	continuous		UK Biobank Assessment Centre > Imaging > Brain MRI > T1 structural brain MRI > Regional grey matter volumes (FAST)		16047		0.672805988644113	-0.0121124873350692			continuous-25824-both_sexes--irnt
Mean ICVF in posterior limb of internal capsule on FA skeleton (right)	25362	continuous		UK Biobank Assessment Centre > Imaging > Brain MRI > Diffusion brain MRI > dMRI skeleton		14490		0.673173211591315	0.0150243084183586			continuous-25362-both_sexes--irnt
Y84.2 Sedation NEC	41210	categorical		Health-related outcomes > Hospital inpatient > Summary Operations		2406	279180	0.673601944401687	-0.04039640715691			categorical-41210-both_sexes-Y842-
Hernia surgery	20004	categorical		UK Biobank Assessment Centre > Verbal interview > Operations		1899	279644	0.674517666739418	-0.040507327523983			categorical-20004-both_sexes-1402-
L98 Other disorders of skin and subcutaneous tissue, not elsewhere classified	131836	icd_first_occurrence		Health-related outcomes > First occurrences > Skin and subcutaneous tissue disorders		26561	255024	0.674983390156613	-0.0125963891758381			icd_first_occurrence-131836-both_sexes--
Frequency of inability to cease drinking in last year	20413	continuous		Online follow-up > Mental health > Alcohol use		51410		0.675697903398444	-0.0084742409431968			continuous-20413-both_sexes--
Coronary artery bypass grafts (cabg)	20004	categorical		UK Biobank Assessment Centre > Verbal interview > Operations		1930	279613	0.675812929285732	-0.0409032818572701			categorical-20004-both_sexes-1095-
Basal cell carcinoma	20001	categorical		UK Biobank Assessment Centre > Verbal interview > Medical conditions		2607	278936	0.676047065815077	-0.0404411407543053			categorical-20001-both_sexes-1061-
Muscle/soft tissue surgery	20004	categorical		UK Biobank Assessment Centre > Verbal interview > Operations		7973	273570	0.676489278765084	-0.0203888129023452			categorical-20004-both_sexes-1297-
K45.3 Anastomosis of mammary artery to left anterior descending coronary artery	41200	categorical		Health-related outcomes > Hospital inpatient > Summary Operations		1912	279674	0.676793181824398	-0.0407598662227355			categorical-41200-both_sexes-K453-
Mean L3 in uncinate fasciculus on FA skeleton (right)	25340	continuous		UK Biobank Assessment Centre > Imaging > Brain MRI > Diffusion brain MRI > dMRI skeleton		14492		0.678337066431624	-0.0169234254742441			continuous-25340-both_sexes--irnt
Weighted-mean FA in tract superior thalamic radiation (left)	25511	continuous		UK Biobank Assessment Centre > Imaging > Brain MRI > Diffusion brain MRI > dMRI weighted means		14490		0.678436573071366	-0.0122553103679139			continuous-25511-both_sexes--irnt
Z47.3 Skin of cheek	41210	categorical		Health-related outcomes > Hospital inpatient > Summary Operations		2946	278640	0.678610852248448	0.0257476283457396			categorical-41210-both_sexes-Z473-
Thyroidectomy/partial thyroidectomy	20004	categorical		UK Biobank Assessment Centre > Verbal interview > Operations		2681	278862	0.678844172935651	-0.0406580133586147			categorical-20004-both_sexes-1432-
W20.1 Primary open reduction of fracture of long bone and extramedullary fixation using plate NEC	41200	categorical		Health-related outcomes > Hospital inpatient > Summary Operations		2350	279236	0.679125349219835	-0.0403963374802097			categorical-41200-both_sexes-W201-
I80 Phlebitis and thrombophlebitis	131396	icd_first_occurrence		Health-related outcomes > First occurrences > Circulatory system disorders		9555	272030	0.67926848154688	0.019471618598039			icd_first_occurrence-131396-both_sexes--
R15.1 Medical induction of labour	41210	categorical		Health-related outcomes > Hospital inpatient > Summary Operations		1827	151521	0.680855677848748	-0.0436281801107574			categorical-41210-both_sexes-R151-
Ramipril	20003	categorical		UK Biobank Assessment Centre > Verbal interview > Medications		13057	268486	0.680905957619034	-0.0160642689219449			categorical-20003-both_sexes-1140860806-
Glucosamine product	20003	categorical		UK Biobank Assessment Centre > Verbal interview > Medications		18617	262926	0.681633791867111	-0.00849648223978122			categorical-20003-both_sexes-1141188442-
M50 Cervical disk disorders	131922	icd_first_occurrence		Health-related outcomes > First occurrences > Musculoskeletal system and connective tissue disorders		2147	279438	0.682113784443679	-0.0403670541414779			icd_first_occurrence-131922-both_sexes--
Substances taken for depression	20546	categorical		Online follow-up > Mental health > Depression		6781	86351	0.684071276675337	0.00382674502937197			categorical-20546-both_sexes-4-
X72.3 Delivery of simple parenteral chemotherapy for neoplasm at first attendance	41210	categorical		Health-related outcomes > Hospital inpatient > Summary Operations		2386	279200	0.684158163790653	-0.0404481936315506			categorical-41210-both_sexes-X723-
Coronary angiogram	20004	categorical		UK Biobank Assessment Centre > Verbal interview > Operations		1817	279726	0.684163100170922	-0.0405137730421173			categorical-20004-both_sexes-1514-
Muscle/soft tissue problem	20002	categorical		UK Biobank Assessment Centre > Verbal interview > Medical conditions		2157	279386	0.684369062002011	-0.0403691344886671			categorical-20002-both_sexes-1297-
Q18.8 Other specified diagnostic endoscopic examination of uterus	41200	categorical		Health-related outcomes > Hospital inpatient > Summary Operations		2918	150430	0.684518360459474	-0.0408853260666063			categorical-41200-both_sexes-Q188-
K63.6 Coronary arteriography NEC	41210	categorical		Health-related outcomes > Hospital inpatient > Summary Operations		1891	279695	0.685198907169929	-0.0405980204804483			categorical-41210-both_sexes-K636-
S06.8 Other specified other excision of lesion of skin	41200	categorical		Health-related outcomes > Hospital inpatient > Summary Operations		2265	279321	0.685327232973324	-0.0403815682139622			categorical-41200-both_sexes-S068-
M47.9 Unspecified urethral catheterisation of bladder	41210	categorical		Health-related outcomes > Hospital inpatient > Summary Operations		1901	279685	0.685427585866985	-0.0405384712709512			categorical-41210-both_sexes-M479-
L73 Other follicular disorders	131796	icd_first_occurrence		Health-related outcomes > First occurrences > Skin and subcutaneous tissue disorders		2031	279554	0.686233766901466	-0.0403816675002258			icd_first_occurrence-131796-both_sexes--
Past tobacco smoking	1249	continuous		UK Biobank Assessment Centre > Touchscreen > Lifestyle and environment > Smoking		259498		0.686307842378109	-0.0028753690485491			continuous-1249-both_sexes--
G93 Other disorders of brain	131114	icd_first_occurrence		Health-related outcomes > First occurrences > Nervous system disorders		2209	279376	0.686512552661346	-0.0403620820617217			icd_first_occurrence-131114-both_sexes--
B28.2 Partial excision of breast NEC	41200	categorical		Health-related outcomes > Hospital inpatient > Summary Operations		2857	150491	0.686514113695568	-0.040969545997254			categorical-41200-both_sexes-B282-
Z89.6 Finger NEC	41210	categorical		Health-related outcomes > Hospital inpatient > Summary Operations		2019	279567	0.686637730043262	-0.040388497720086			categorical-41210-both_sexes-Z896-
Volume of grey matter in Frontal Medial Cortex (left)	25830	continuous		UK Biobank Assessment Centre > Imaging > Brain MRI > T1 structural brain MRI > Regional grey matter volumes (FAST)		16047		0.68677669927064	-0.0157304656546078			continuous-25830-both_sexes--irnt
J45 Asthma	131494	icd_first_occurrence		Health-related outcomes > First occurrences > Respiratory system disorders		37874	243711	0.68704926920564	0.0104980198693558			icd_first_occurrence-131494-both_sexes--
Frequency of memory loss due to drinking alcohol in last year	20408	continuous		Online follow-up > Mental health > Alcohol use		51455		0.687071490419835	0.00316377257846934			continuous-20408-both_sexes--
L81 Other disorders of pigmentation	131804	icd_first_occurrence		Health-related outcomes > First occurrences > Skin and subcutaneous tissue disorders		2462	279123	0.688381541375761	-0.0403912310485197			icd_first_occurrence-131804-both_sexes--
Folic acid product	20003	categorical		UK Biobank Assessment Centre > Verbal interview > Medications		2364	279179	0.688528987651991	-0.0404139195986537			categorical-20003-both_sexes-1140870422-
Mean ISOVF in external capsule on FA skeleton (right)	25472	continuous		UK Biobank Assessment Centre > Imaging > Brain MRI > Diffusion brain MRI > dMRI skeleton		14490		0.688882908144034	0.0117439335065705			continuous-25472-both_sexes--irnt
Age when periods started (menarche)	2714	continuous		UK Biobank Assessment Centre > Touchscreen > Sex-specific factors > Female-specific factors		149031		0.689251810791437	0.00410098041289393			continuous-2714-both_sexes--
Gastric/stomach ulcers	20002	categorical		UK Biobank Assessment Centre > Verbal interview > Medical conditions		1986	279557	0.689416558049801	-0.04040605273251			categorical-20002-both_sexes-1142-
Recent feelings of tiredness or low energy	20519	continuous		Online follow-up > Mental health > Depression		93164		0.689521122554986	0.00297411776146085			continuous-20519-both_sexes--
Irbesartan	20003	categorical		UK Biobank Assessment Centre > Verbal interview > Medications		1991	279552	0.689943768101737	-0.0404745168870206			categorical-20003-both_sexes-1141152998-
N83 Noninflammatory disorders of ovary, fallopian tube and broad ligament	132128	icd_first_occurrence		Health-related outcomes > First occurrences > Genitourinary system disorders		7031	146316	0.690039248624198	-0.00455923630594805			icd_first_occurrence-132128-both_sexes--
Weighted-mean FA in tract uncinate fasciculus (left)	25513	continuous		UK Biobank Assessment Centre > Imaging > Brain MRI > Diffusion brain MRI > dMRI weighted means		14490		0.690734552212248	-0.0141622371839346			continuous-25513-both_sexes--irnt
Age started smoking in current smokers	3436	continuous		UK Biobank Assessment Centre > Touchscreen > Lifestyle and environment > Smoking		20655		0.691027906881874	0.0107719397862524			continuous-3436-both_sexes--irnt
E66 Obesity	130792	icd_first_occurrence		Health-related outcomes > First occurrences > Endocrine, nutritional and metabolic diseases		18928	262657	0.691042806033808	-0.0136253731351607			icd_first_occurrence-130792-both_sexes--
Volume of grey matter in Parahippocampal Gyrus, posterior division (right)	25851	continuous		UK Biobank Assessment Centre > Imaging > Brain MRI > T1 structural brain MRI > Regional grey matter volumes (FAST)		16047		0.691435488865444	-0.00549561751191186			continuous-25851-both_sexes--irnt
Z48.1 Skin of scalp	41210	categorical		Health-related outcomes > Hospital inpatient > Summary Operations		2159	279427	0.691531983691088	-0.0403802094477357			categorical-41210-both_sexes-Z481-
O30.2 Splenic flexure	41210	categorical		Health-related outcomes > Hospital inpatient > Summary Operations		2094	279492	0.69215336604121	-0.0403506396599032			categorical-41210-both_sexes-O302-
Volume of grey matter in Middle Temporal Gyrus, posterior division (left)	25804	continuous		UK Biobank Assessment Centre > Imaging > Brain MRI > T1 structural brain MRI > Regional grey matter volumes (FAST)		16047		0.693410439962094	0.0155131995742709			continuous-25804-both_sexes--irnt
J47 Bronchiectasis	131498	icd_first_occurrence		Health-related outcomes > First occurrences > Respiratory system disorders		2311	279274	0.693538702373689	-0.0404927126912782			icd_first_occurrence-131498-both_sexes--
J98 Other respiratory disorders	131548	icd_first_occurrence		Health-related outcomes > First occurrences > Respiratory system disorders		8549	273036	0.694737208968893	-0.0198044184110526			icd_first_occurrence-131548-both_sexes--
Inguinal hernia	20002	categorical		UK Biobank Assessment Centre > Verbal interview > Medical conditions		1191	127024	0.694808921242102	-0.0411846754396545			categorical-20002-both_sexes-1513-
Mean OD in anterior limb of internal capsule on FA skeleton (left)	25409	continuous		UK Biobank Assessment Centre > Imaging > Brain MRI > Diffusion brain MRI > dMRI skeleton		14490		0.694830791490069	-0.0163544675672218			continuous-25409-both_sexes--irnt
Mean L1 in external capsule on FA skeleton (left)	25233	continuous		UK Biobank Assessment Centre > Imaging > Brain MRI > Diffusion brain MRI > dMRI skeleton		14492		0.695120502339039	0.00284568343616239			continuous-25233-both_sexes--irnt
Rhinoplasty / nose surgery	20004	categorical		UK Biobank Assessment Centre > Verbal interview > Operations		1810	279733	0.695182861567481	-0.0404280159518261			categorical-20004-both_sexes-1557-
J04 Acute laryngitis and tracheitis	131432	icd_first_occurrence		Health-related outcomes > First occurrences > Respiratory system disorders		2582	279003	0.695992658026162	-0.0404330815862022			icd_first_occurrence-131432-both_sexes--
Weighted-mean FA in tract parahippocampal part of cingulum (left)	25494	continuous		UK Biobank Assessment Centre > Imaging > Brain MRI > Diffusion brain MRI > dMRI weighted means		14490		0.696346366734047	0.0073588128578336			continuous-25494-both_sexes--irnt
K02 Dental caries	131556	icd_first_occurrence		Health-related outcomes > First occurrences > Digestive system disorders		2546	279039	0.696476991479434	0.0245508258140831			icd_first_occurrence-131556-both_sexes--
D69 Purpura and other haemorrhagic conditions	130658	icd_first_occurrence		Health-related outcomes > First occurrences > Blood, blood-forming organs and certain immune disorders		2012	279573	0.696618368161092	-0.0403677803574497			icd_first_occurrence-130658-both_sexes--
N45 Orchitis and epididymitis	132082	icd_first_occurrence		Health-related outcomes > First occurrences > Genitourinary system disorders		1528	126710	0.697801134902143	-0.0405642619984642			icd_first_occurrence-132082-both_sexes--
Arm predicted mass (right)	23122	continuous		UK Biobank Assessment Centre > Physical measures > Anthropometry > Impedance measures		276628		0.698468091169013	-0.00202278374885581			continuous-23122-both_sexes--irnt
K85 Acute pancreatitis	131682	icd_first_occurrence		Health-related outcomes > First occurrences > Digestive system disorders		2002	279583	0.698980992014655	-0.040360731517537			icd_first_occurrence-131682-both_sexes--
Z81.2 Acromioclavicular joint	41210	categorical		Health-related outcomes > Hospital inpatient > Summary Operations		1921	279665	0.699680387938277	-0.0403381397505507			categorical-41210-both_sexes-Z812-
Mean ISOVF in inferior cerebellar peduncle on FA skeleton (left)	25451	continuous		UK Biobank Assessment Centre > Imaging > Brain MRI > Diffusion brain MRI > dMRI skeleton		14490		0.700311409194807	0.0158812568049158			continuous-25451-both_sexes--irnt
I24 Other acute ischaemic heart diseases	131304	icd_first_occurrence		Health-related outcomes > First occurrences > Circulatory system disorders		1650	279935	0.700771423028824	-0.0404885919861932			icd_first_occurrence-131304-both_sexes--
B06 Rubella [german measles]	130186	icd_first_occurrence		Health-related outcomes > First occurrences > Certain infectious and parasitic diseases		1963	279622	0.700878474333722	-0.0403753194338841			icd_first_occurrence-130186-both_sexes--
G62 Other polyneuropathies	131086	icd_first_occurrence		Health-related outcomes > First occurrences > Nervous system disorders		1891	279694	0.701037868546752	-0.0403929721612341			icd_first_occurrence-131086-both_sexes--
W87.9 Unspecified diagnostic endoscopic examination of knee joint	41200	categorical		Health-related outcomes > Hospital inpatient > Summary Operations		1879	279707	0.701502291653932	-0.0403450904963021			categorical-41200-both_sexes-W879-
J22 Unspecified acute lower respiratory infection	131462	icd_first_occurrence		Health-related outcomes > First occurrences > Respiratory system disorders		33733	247852	0.701554573846269	0.00484316120359703			icd_first_occurrence-131462-both_sexes--
High cholesterol	20002	categorical		UK Biobank Assessment Centre > Verbal interview > Medical conditions		34270	247273	0.702300146220333	-0.0105619499378077			categorical-20002-both_sexes-1473-
Mean ICVF in body of corpus callosum on FA skeleton	25347	continuous		UK Biobank Assessment Centre > Imaging > Brain MRI > Diffusion brain MRI > dMRI skeleton		14490		0.702402661751618	-0.0160404365702474			continuous-25347-both_sexes--irnt
N32 Other disorders of bladder	132058	icd_first_occurrence		Health-related outcomes > First occurrences > Genitourinary system disorders		9364	272221	0.702489366527459	0.0186371624926801			icd_first_occurrence-132058-both_sexes--
N76 Other inflammation of vagina and vulva	132118	icd_first_occurrence		Health-related outcomes > First occurrences > Genitourinary system disorders		2784	150563	0.702649860395846	-0.0408276111046833			icd_first_occurrence-132118-both_sexes--
Y20.9 Unspecified biopsy of organ NOC	41210	categorical		Health-related outcomes > Hospital inpatient > Summary Operations		1950	279636	0.702724041903008	-0.040362488848238			categorical-41210-both_sexes-Y209-
Volume of grey matter in Postcentral Gyrus (right)	25815	continuous		UK Biobank Assessment Centre > Imaging > Brain MRI > T1 structural brain MRI > Regional grey matter volumes (FAST)		16047		0.70378740896856	-0.0152711726417922			continuous-25815-both_sexes--irnt
Y73.1 Cardiopulmonary bypass	41210	categorical		Health-related outcomes > Hospital inpatient > Summary Operations		1724	279862	0.70489402602389	-0.0405545904437124			categorical-41210-both_sexes-Y731-
Allergy/hypersensitivity/anaphylaxis	20002	categorical		UK Biobank Assessment Centre > Verbal interview > Medical conditions		1996	279547	0.705613450291851	-0.0403401671827677			categorical-20002-both_sexes-1374-
Mean L1 in superior fronto-occipital fasciculus on FA skeleton (left)	25243	continuous		UK Biobank Assessment Centre > Imaging > Brain MRI > Diffusion brain MRI > dMRI skeleton		14492		0.706176621131949	-0.0148074226612374			continuous-25243-both_sexes--irnt
W90.3 Injection of therapeutic substance into joint	41210	categorical		Health-related outcomes > Hospital inpatient > Summary Operations		1925	279661	0.706826601037479	-0.0403808673898257			categorical-41210-both_sexes-W903-
Mean OD in fornix on FA skeleton	25397	continuous		UK Biobank Assessment Centre > Imaging > Brain MRI > Diffusion brain MRI > dMRI skeleton		14490		0.70744535467628	-0.012110701928793			continuous-25397-both_sexes--irnt
T52.1 Palmar fasciectomy	41200	categorical		Health-related outcomes > Hospital inpatient > Summary Operations		1667	279919	0.707611217893764	-0.0405349240066808			categorical-41200-both_sexes-T521-
Mean ISOVF in posterior limb of internal capsule on FA skeleton (left)	25459	continuous		UK Biobank Assessment Centre > Imaging > Brain MRI > Diffusion brain MRI > dMRI skeleton		14490		0.707949184896031	0.0157777498838476			continuous-25459-both_sexes--irnt
Rosuvastatin	20003	categorical		UK Biobank Assessment Centre > Verbal interview > Medications		1695	279848	0.707971781749612	-0.0404395466199482			categorical-20003-both_sexes-1141192410-
Mastectomy	20004	categorical		UK Biobank Assessment Centre > Verbal interview > Operations		2800	150528	0.70810943629397	-0.0409014034630202			categorical-20004-both_sexes-1368-
Z85.6 Ankle joint	41210	categorical		Health-related outcomes > Hospital inpatient > Summary Operations		1871	279715	0.709649619319287	-0.0403264326493912			categorical-41210-both_sexes-Z856-
Elbow surgery	20004	categorical		UK Biobank Assessment Centre > Verbal interview > Operations		1724	279819	0.709697212188829	-0.040336152113006			categorical-20004-both_sexes-1500-
V55.2 Two levels of spine	41210	categorical		Health-related outcomes > Hospital inpatient > Summary Operations		1863	279723	0.709941354653642	-0.0403430943312526			categorical-41210-both_sexes-V552-
Cruciate ligament surgery	20004	categorical		UK Biobank Assessment Centre > Verbal interview > Operations		1450	280093	0.7100013465581	-0.0404277856667949			categorical-20004-both_sexes-1502-
Weighted-mean ICVF in tract uncinate fasciculus (left)	25675	continuous		UK Biobank Assessment Centre > Imaging > Brain MRI > Diffusion brain MRI > dMRI weighted means		14489		0.710320217310287	-0.0150243639523993			continuous-25675-both_sexes--irnt
Y80.2 Inhalation anaesthetic using endotracheal intubation NEC	41210	categorical		Health-related outcomes > Hospital inpatient > Summary Operations		2235	279351	0.710589247406904	-0.0405187079980888			categorical-41210-both_sexes-Y802-
Pilonidal sinus surgery (anal)	20004	categorical		UK Biobank Assessment Centre > Verbal interview > Operations		1578	279965	0.711299397776848	-0.040384117401846			categorical-20004-both_sexes-1484-
Mean ICVF in corticospinal tract on FA skeleton (right)	25350	continuous		UK Biobank Assessment Centre > Imaging > Brain MRI > Diffusion brain MRI > dMRI skeleton		14490		0.71165109677905	0.00971013560174956			continuous-25350-both_sexes--irnt
X35.2 Intravenous chemotherapy	41200	categorical		Health-related outcomes > Hospital inpatient > Summary Operations		2402	279184	0.712190071957521	-0.0403815696414941			categorical-41200-both_sexes-X352-
Volume of grey matter in Middle Frontal Gyrus (right)	25789	continuous		UK Biobank Assessment Centre > Imaging > Brain MRI > T1 structural brain MRI > Regional grey matter volumes (FAST)		16047		0.71229313781251	0.0149166280119323			continuous-25789-both_sexes--irnt
Gliclazide	20003	categorical		UK Biobank Assessment Centre > Verbal interview > Medications		2298	279245	0.71233097852571	-0.0405776595537233			categorical-20003-both_sexes-1140874744-
Z66.5 Lumbar vertebra	41210	categorical		Health-related outcomes > Hospital inpatient > Summary Operations		1796	279790	0.712373030679523	-0.0403365484484711			categorical-41210-both_sexes-Z665-
Mean FA in posterior corona radiata on FA skeleton (left)	25083	continuous		UK Biobank Assessment Centre > Imaging > Brain MRI > Diffusion brain MRI > dMRI skeleton		14492		0.713393712764013	-0.0147839607633393			continuous-25083-both_sexes--irnt
Type 2 diabetes	20002	categorical		UK Biobank Assessment Centre > Verbal interview > Medical conditions		1752	279791	0.713619007908978	-0.0404152600217246			categorical-20002-both_sexes-1223-
Mean OD in corticospinal tract on FA skeleton (left)	25399	continuous		UK Biobank Assessment Centre > Imaging > Brain MRI > Diffusion brain MRI > dMRI skeleton		14490		0.713959160023955	0.00245273658050513			continuous-25399-both_sexes--irnt
Z92.7 Trunk NEC	41210	categorical		Health-related outcomes > Hospital inpatient > Summary Operations		1842	279744	0.713984177932482	-0.0403544181935988			categorical-41210-both_sexes-Z927-
Comparative body size at age 10	1687	continuous		UK Biobank Assessment Centre > Touchscreen > Early life factors		276654		0.714023680996926	0.00148519218686308			continuous-1687-both_sexes--
Salbutamol 100micrograms spacehaler	20003	categorical		UK Biobank Assessment Centre > Verbal interview > Medications		1795	279748	0.715445442214254	-0.0403530755213753			categorical-20003-both_sexes-1140926606-
M46 Other inflammatory spondylopathies	131914	icd_first_occurrence		Health-related outcomes > First occurrences > Musculoskeletal system and connective tissue disorders		1948	279637	0.715555806471934	-0.0403611418282434			icd_first_occurrence-131914-both_sexes--
L85 Other epidermal thickening	131812	icd_first_occurrence		Health-related outcomes > First occurrences > Skin and subcutaneous tissue disorders		1942	279643	0.715621660253632	-0.0403783117386547			icd_first_occurrence-131812-both_sexes--
Cervical spondylosis	20002	categorical		UK Biobank Assessment Centre > Verbal interview > Medical conditions		1997	279546	0.716045673270345	-0.0403991120427044			categorical-20002-both_sexes-1478-
Hyperthyroidism/thyrotoxicosis	20002	categorical		UK Biobank Assessment Centre > Verbal interview > Medical conditions		2140	279403	0.716577924058341	-0.0404806895436386			categorical-20002-both_sexes-1225-
Vaginal prolapse/colposuspension	20004	categorical		UK Biobank Assessment Centre > Verbal interview > Operations		2670	150658	0.717717521429935	-0.0409814033159391			categorical-20004-both_sexes-1361-
Hysterectomy	20004	categorical		UK Biobank Assessment Centre > Verbal interview > Operations		28487	124841	0.718077346577465	0.00604319573491999			categorical-20004-both_sexes-1357-
I71 Aortic aneurysm and dissection	131382	icd_first_occurrence		Health-related outcomes > First occurrences > Circulatory system disorders		1566	280019	0.718618546417078	-0.0406210703670507			icd_first_occurrence-131382-both_sexes--
C79.2 Vitrectomy using pars plana approach	41200	categorical		Health-related outcomes > Hospital inpatient > Summary Operations		1880	279706	0.719080318704811	-0.040376203321025			categorical-41200-both_sexes-C792-
Forced expiratory volume in 1-second (FEV1), predicted	20153	continuous		UK Biobank Assessment Centre > Physical measures > Spirometry		84144		0.71983182344959	0.0025105512857691			continuous-20153-both_sexes--irnt
Mean ISOVF in superior longitudinal fasciculus on FA skeleton (right)	25480	continuous		UK Biobank Assessment Centre > Imaging > Brain MRI > Diffusion brain MRI > dMRI skeleton		14490		0.719863489403103	0.0100771096528058			continuous-25480-both_sexes--irnt
Beconase 50micrograms nasal spray	20003	categorical		UK Biobank Assessment Centre > Verbal interview > Medications		1862	279681	0.719967479184534	-0.0403157033419064			categorical-20003-both_sexes-1140876136-
A52.1 Therapeutic lumbar epidural injection	41200	categorical		Health-related outcomes > Hospital inpatient > Summary Operations		1716	279870	0.720342851212428	-0.0403308788801953			categorical-41200-both_sexes-A521-
Maxillo-facial surgery	20004	categorical		UK Biobank Assessment Centre > Verbal interview > Operations		2021	279522	0.720697194308423	-0.0404041891105176			categorical-20004-both_sexes-1481-
I08 Multiple valve diseases	131282	icd_first_occurrence		Health-related outcomes > First occurrences > Circulatory system disorders		1732	279853	0.720842582845207	-0.0404524233238374			icd_first_occurrence-131282-both_sexes--
Anal surgery	20004	categorical		UK Biobank Assessment Centre > Verbal interview > Operations		1679	279864	0.721241558480009	-0.0403274276631715			categorical-20004-both_sexes-1460-
R27.1 Episiotomy to facilitate delivery	41210	categorical		Health-related outcomes > Hospital inpatient > Summary Operations		1597	151751	0.721249162252752	-0.0427464088611084			categorical-41210-both_sexes-R271-
Percutaneous/open kidney stone surgery/lithotripsy	20004	categorical		UK Biobank Assessment Centre > Verbal interview > Operations		1600	279943	0.72142981095317	-0.0403789901574603			categorical-20004-both_sexes-1197-
Mean MO in middle cerebellar peduncle on FA skeleton	25152	continuous		UK Biobank Assessment Centre > Imaging > Brain MRI > Diffusion brain MRI > dMRI skeleton		14492		0.721810352125066	0.0151788811996555			continuous-25152-both_sexes--irnt
Zinc product	20003	categorical		UK Biobank Assessment Centre > Verbal interview > Medications		1898	279645	0.722138645399413	-0.0403182664914067			categorical-20003-both_sexes-1140888538-
J93 Pneumothorax	131540	icd_first_occurrence		Health-related outcomes > First occurrences > Respiratory system disorders		1556	280029	0.722193494449752	-0.0403524325044844			icd_first_occurrence-131540-both_sexes--
Other joint disorder	20002	categorical		UK Biobank Assessment Centre > Verbal interview > Medical conditions		1746	279797	0.722202886709248	-0.0403117114834418			categorical-20002-both_sexes-1467-
Heel bone mineral density (BMD) T-score, automated	78	continuous		UK Biobank Assessment Centre > Physical measures > Bone-densitometry of heel		153237		0.722203723451507	0.000653848608309493			continuous-78-both_sexes--irnt
J43 Emphysema	131490	icd_first_occurrence		Health-related outcomes > First occurrences > Respiratory system disorders		1709	279876	0.722239939176789	-0.0404524913803632			icd_first_occurrence-131490-both_sexes--
K49.1 Percutaneous transluminal balloon angioplasty of one coronary artery	41200	categorical		Health-related outcomes > Hospital inpatient > Summary Operations		1436	280150	0.722750180117106	-0.0405891867599432			categorical-41200-both_sexes-K491-
Mean corpuscular haemoglobin concentration	30060	continuous		Biological samples > Assay results > Blood assays > Blood count		273537		0.72325958471134	-0.00306461321129877			continuous-30060-both_sexes--irnt
Mean L2 in corticospinal tract on FA skeleton (left)	25255	continuous		UK Biobank Assessment Centre > Imaging > Brain MRI > Diffusion brain MRI > dMRI skeleton		14492		0.723791421068557	0.00373282962691906			continuous-25255-both_sexes--irnt
Mean MO in external capsule on FA skeleton (right)	25184	continuous		UK Biobank Assessment Centre > Imaging > Brain MRI > Diffusion brain MRI > dMRI skeleton		14492		0.724007681033815	0.0144029913447583			continuous-25184-both_sexes--irnt
W37.1 Primary total prosthetic replacement of hip joint using cement	41200	categorical		Health-related outcomes > Hospital inpatient > Summary Operations		3288	278298	0.724046480904941	0.0227178179208545			categorical-41200-both_sexes-W371-
Mean MD in fornix cres+stria terminalis on FA skeleton (left)	25143	continuous		UK Biobank Assessment Centre > Imaging > Brain MRI > Diffusion brain MRI > dMRI skeleton		14492		0.724605277711482	0.00238512439649212			continuous-25143-both_sexes--irnt
Weighted-mean L2 in tract forceps major	25606	continuous		UK Biobank Assessment Centre > Imaging > Brain MRI > Diffusion brain MRI > dMRI weighted means		14490		0.724946414673339	-0.00877645243486416			continuous-25606-both_sexes--irnt
K11 Diseases of salivary glands	131574	icd_first_occurrence		Health-related outcomes > First occurrences > Digestive system disorders		1856	279729	0.725194406312212	-0.040311204954511			icd_first_occurrence-131574-both_sexes--
Platelet distribution width	30110	continuous		Biological samples > Assay results > Blood assays > Blood count		273539		0.725424885749965	-0.0032929499129258			continuous-30110-both_sexes--irnt
L87.1 Stripping of long saphenous vein	41210	categorical		Health-related outcomes > Hospital inpatient > Summary Operations		2181	279405	0.725650708922768	-0.0403371100035973			categorical-41210-both_sexes-L871-
Cone biopsy	20004	categorical		UK Biobank Assessment Centre > Verbal interview > Operations		2394	150934	0.725760277893567	-0.0407177489520869			categorical-20004-both_sexes-1512-
Breast cyst/abscess removal	20004	categorical		UK Biobank Assessment Centre > Verbal interview > Operations		2601	150727	0.725835793012283	-0.0407704971646145			categorical-20004-both_sexes-1513-
Upper limb surgery	20004	categorical		UK Biobank Assessment Centre > Verbal interview > Operations		1448	280095	0.727034395008335	-0.0403272412855312			categorical-20004-both_sexes-1498-
K65 Peritonitis	131652	icd_first_occurrence		Health-related outcomes > First occurrences > Digestive system disorders		1696	279889	0.727063172448838	-0.040315176804875			icd_first_occurrence-131652-both_sexes--
SHBG	30830	continuous		Biological samples > Assay results > Blood assays > Blood biochemistry		243925		0.727779818060614	0.00282452967474666			continuous-30830-both_sexes--irnt
Arm fat-free mass (left)	23125	continuous		UK Biobank Assessment Centre > Physical measures > Anthropometry > Impedance measures		276584		0.727868386353131	-0.00192997072780025			continuous-23125-both_sexes--irnt
Ezetimibe	20003	categorical		UK Biobank Assessment Centre > Verbal interview > Medications		1617	279926	0.728139797647991	-0.0404259831697962			categorical-20003-both_sexes-1141192736-
Retinal operation/vitrectomy	20004	categorical		UK Biobank Assessment Centre > Verbal interview > Operations		1697	279846	0.728660271514331	-0.0403361263887678			categorical-20004-both_sexes-1437-
Weighted-mean OD in tract anterior thalamic radiation (left)	25679	continuous		UK Biobank Assessment Centre > Imaging > Brain MRI > Diffusion brain MRI > dMRI weighted means		14489		0.729497453300663	0.0146237497671214			continuous-25679-both_sexes--irnt
Mouth/salivary gland surgery	20004	categorical		UK Biobank Assessment Centre > Verbal interview > Operations		1668	279875	0.729977629369611	-0.0402991469739436			categorical-20004-both_sexes-1130-
M71 Other bursopathies	131948	icd_first_occurrence		Health-related outcomes > First occurrences > Musculoskeletal system and connective tissue disorders		1811	279774	0.73064616452222	-0.0403044868762163			icd_first_occurrence-131948-both_sexes--
Mean L2 in superior fronto-occipital fasciculus on FA skeleton (right)	25290	continuous		UK Biobank Assessment Centre > Imaging > Brain MRI > Diffusion brain MRI > dMRI skeleton		14492		0.731353469196622	0.00794919144728107			continuous-25290-both_sexes--irnt
J00 Acute nasopharyngitis [common cold]	131424	icd_first_occurrence		Health-related outcomes > First occurrences > Respiratory system disorders		3093	278492	0.731456081154809	0.0216056247737436			icd_first_occurrence-131424-both_sexes--
Mean L1 in fornix on FA skeleton	25205	continuous		UK Biobank Assessment Centre > Imaging > Brain MRI > Diffusion brain MRI > dMRI skeleton		14492		0.731586529257482	0.0126307346257955			continuous-25205-both_sexes--irnt
J38 Diseases of vocal cords and larynx, not elsewhere classified	131480	icd_first_occurrence		Health-related outcomes > First occurrences > Respiratory system disorders		1726	279859	0.732520971594606	-0.0403138236615608			icd_first_occurrence-131480-both_sexes--
Mean ICVF in cingulum cingulate gyrus on FA skeleton (right)	25378	continuous		UK Biobank Assessment Centre > Imaging > Brain MRI > Diffusion brain MRI > dMRI skeleton		14490		0.733497017624257	-0.0140734304499784			continuous-25378-both_sexes--irnt
Volume of grey matter in Ventral Striatum (right)	25891	continuous		UK Biobank Assessment Centre > Imaging > Brain MRI > T1 structural brain MRI > Regional grey matter volumes (FAST)		16047		0.733580499319424	0.0101325197865669			continuous-25891-both_sexes--irnt
N19 Unspecified renal failure	132034	icd_first_occurrence		Health-related outcomes > First occurrences > Genitourinary system disorders		1633	279952	0.733965862308177	-0.040361178303125			icd_first_occurrence-132034-both_sexes--
Stomach surgery	20004	categorical		UK Biobank Assessment Centre > Verbal interview > Operations		1613	279930	0.734416064684633	-0.0403253835005828			categorical-20004-both_sexes-1448-
Weight change during worst episode of depression	20536	categorical		Online follow-up > Mental health > Depression		2829	42089	0.735640431180268	-0.0428302156575387			categorical-20536-both_sexes-3-
Osteoporosis	20002	categorical		UK Biobank Assessment Centre > Verbal interview > Medical conditions		4556	276987	0.736021367323989	0.0167607678468071			categorical-20002-both_sexes-1309-
Volume of grey matter in Cingulate Gyrus, anterior division (right)	25839	continuous		UK Biobank Assessment Centre > Imaging > Brain MRI > T1 structural brain MRI > Regional grey matter volumes (FAST)		16047		0.736265067725156	0.0142101015875587			continuous-25839-both_sexes--irnt
I50 Heart failure	131354	icd_first_occurrence		Health-related outcomes > First occurrences > Circulatory system disorders		5395	276190	0.736536905457663	0.0207065082611852			icd_first_occurrence-131354-both_sexes--
Mean ISOVF in external capsule on FA skeleton (left)	25473	continuous		UK Biobank Assessment Centre > Imaging > Brain MRI > Diffusion brain MRI > dMRI skeleton		14490		0.736703481887399	0.0143615782762269			continuous-25473-both_sexes--irnt
Volume of amygdala (left)	25021	continuous		UK Biobank Assessment Centre > Imaging > Brain MRI > T1 structural brain MRI > Subcortical volumes (FIRST)		16038		0.737061274453453	0.0135105017078388			continuous-25021-both_sexes--irnt
Weighted-mean ISOVF in tract posterior thalamic radiation (left)	25723	continuous		UK Biobank Assessment Centre > Imaging > Brain MRI > Diffusion brain MRI > dMRI weighted means		14489		0.737534871794127	-0.0139878544355845			continuous-25723-both_sexes--irnt
Alcohol	100022	continuous		Online follow-up > Diet by 24-hour recall > Estimated nutrients yesterday		43938		0.73759394018207	0.00597094733804566			continuous-100022-both_sexes--
Becotide 50 inhaler	20003	categorical		UK Biobank Assessment Centre > Verbal interview > Medications		1688	279855	0.738059653279983	-0.0403169763598624			categorical-20003-both_sexes-1140862382-
Chronic sinusitis	20002	categorical		UK Biobank Assessment Centre > Verbal interview > Medical conditions		1787	279756	0.738114292790657	-0.0402881784627342			categorical-20002-both_sexes-1416-
F10 Mental and behavioural disorders due to use of alcohol	130854	icd_first_occurrence		Health-related outcomes > First occurrences > Mental and behavioural disorders		5462	276123	0.738733114641407	0.0150573742258905			icd_first_occurrence-130854-both_sexes--
Propranolol	20003	categorical		UK Biobank Assessment Centre > Verbal interview > Medications		1824	279719	0.738954582425795	-0.0403147580654252			categorical-20003-both_sexes-1140879842-
X72.4 Delivery of subsequent element of cycle of chemotherapy for neoplasm	41200	categorical		Health-related outcomes > Hospital inpatient > Summary Operations		1841	279745	0.739123337343384	-0.0403469729596233			categorical-41200-both_sexes-X724-
Mean OD in retrolenticular part of internal capsule on FA skeleton (right)	25412	continuous		UK Biobank Assessment Centre > Imaging > Brain MRI > Diffusion brain MRI > dMRI skeleton		14490		0.739265387231618	-0.014374683036281			continuous-25412-both_sexes--irnt
E87 Other disorders of fluid, electrolyte and acid-base balance	130828	icd_first_occurrence		Health-related outcomes > First occurrences > Endocrine, nutritional and metabolic diseases		6364	275221	0.739642544461233	0.0158264643613276			icd_first_occurrence-130828-both_sexes--
H20.2 Fibreoptic endoscopic cauterisation of lesion of colon	41200	categorical		Health-related outcomes > Hospital inpatient > Summary Operations		1730	279856	0.739649798119717	-0.0403593092284809			categorical-41200-both_sexes-H202-
Bladder surgery	20004	categorical		UK Biobank Assessment Centre > Verbal interview > Operations		1816	279727	0.739774563862255	-0.0403471089199953			categorical-20004-both_sexes-1427-
Back pain	20002	categorical		UK Biobank Assessment Centre > Verbal interview > Medical conditions		1613	279930	0.739877581678369	-0.0403058776958009			categorical-20002-both_sexes-1534-
L25 Unspecified contact dermatitis	131730	icd_first_occurrence		Health-related outcomes > First occurrences > Skin and subcutaneous tissue disorders		1820	279765	0.740789736333362	-0.0403054467240382			icd_first_occurrence-131730-both_sexes--
Y71.3 Revisional operations NOC	41210	categorical		Health-related outcomes > Hospital inpatient > Summary Operations		1601	279985	0.741481687945866	-0.0402783385706671			categorical-41210-both_sexes-Y713-
X70.2 Procurement of drugs for chemotherapy for neoplasm for regimens in Band 2	41200	categorical		Health-related outcomes > Hospital inpatient > Summary Operations		1827	279759	0.741909007256135	-0.0403561328921464			categorical-41200-both_sexes-X702-
Adenoid surgery / adenoidectomy	20004	categorical		UK Biobank Assessment Centre > Verbal interview > Operations		1667	279876	0.742425483260805	-0.0403268984683401			categorical-20004-both_sexes-1562-
Mean OD in superior longitudinal fasciculus on FA skeleton (left)	25433	continuous		UK Biobank Assessment Centre > Imaging > Brain MRI > Diffusion brain MRI > dMRI skeleton		14490		0.742947449646991	0.0143643349978001			continuous-25433-both_sexes--irnt
Volume of grey matter in Angular Gyrus (left)	25822	continuous		UK Biobank Assessment Centre > Imaging > Brain MRI > T1 structural brain MRI > Regional grey matter volumes (FAST)		16047		0.743456520774529	-0.0141085617474165			continuous-25822-both_sexes--irnt
Weighted-mean OD in tract inferior longitudinal fasciculus (right)	25692	continuous		UK Biobank Assessment Centre > Imaging > Brain MRI > Diffusion brain MRI > dMRI weighted means		14489		0.743596313291218	0.0139401903651536			continuous-25692-both_sexes--irnt
Mean ISOVF in posterior thalamic radiation on FA skeleton (left)	25469	continuous		UK Biobank Assessment Centre > Imaging > Brain MRI > Diffusion brain MRI > dMRI skeleton		14490		0.74416651754562	0.0126332242135992			continuous-25469-both_sexes--irnt
Volume of grey matter in Intracalcarine Cortex (right)	25829	continuous		UK Biobank Assessment Centre > Imaging > Brain MRI > T1 structural brain MRI > Regional grey matter volumes (FAST)		16047		0.744398469915075	-0.00673844571854265			continuous-25829-both_sexes--irnt
Z28.8 Specified large intestine NEC	41210	categorical		Health-related outcomes > Hospital inpatient > Summary Operations		1980	279606	0.744401512717767	-0.0403371955975733			categorical-41210-both_sexes-Z288-
H40 Glaucoma	131186	icd_first_occurrence		Health-related outcomes > First occurrences > Eye and adnexa disorders		8243	273342	0.744482421225042	-0.0180827553453217			icd_first_occurrence-131186-both_sexes--
Mean ICVF in posterior limb of internal capsule on FA skeleton (left)	25363	continuous		UK Biobank Assessment Centre > Imaging > Brain MRI > Diffusion brain MRI > dMRI skeleton		14490		0.744647044440358	0.000373062797845504			continuous-25363-both_sexes--irnt
F40 Phobic anxiety disorders	130904	icd_first_occurrence		Health-related outcomes > First occurrences > Mental and behavioural disorders		1753	279832	0.745050031047553	-0.0403284912728454			icd_first_occurrence-130904-both_sexes--
Total protein	30860	continuous		Biological samples > Assay results > Blood assays > Blood biochemistry		245982		0.74522949067417	0.00273238390901768			continuous-30860-both_sexes--irnt
O63 Long labour	132250	icd_first_occurrence		Health-related outcomes > First occurrences > Pregnancy, childbirth and the puerperium		1373	151974	0.745476506223126	-0.0422923159391795			icd_first_occurrence-132250-both_sexes--
S06.9 Unspecified other excision of lesion of skin	41210	categorical		Health-related outcomes > Hospital inpatient > Summary Operations		1633	279953	0.745722939286386	-0.0402876299698257			categorical-41210-both_sexes-S069-
J30 Vasomotor and allergic rhinitis	131464	icd_first_occurrence		Health-related outcomes > First occurrences > Respiratory system disorders		27383	254202	0.745732943141026	-0.00999436256252391			icd_first_occurrence-131464-both_sexes--
N97 Female infertility	132156	icd_first_occurrence		Health-related outcomes > First occurrences > Genitourinary system disorders		2236	151111	0.745970592932991	-0.0408828209168643			icd_first_occurrence-132156-both_sexes--
U05.2 Magnetic resonance imaging of head	41210	categorical		Health-related outcomes > Hospital inpatient > Summary Operations		1453	280133	0.746146856156872	-0.0402972710026362			categorical-41210-both_sexes-U052-
Migraine	20002	categorical		UK Biobank Assessment Centre > Verbal interview > Medical conditions		8216	273327	0.746224279630533	-0.0152349270093479			categorical-20002-both_sexes-1265-
Hayfever/allergic rhinitis	20002	categorical		UK Biobank Assessment Centre > Verbal interview > Medical conditions		15953	265590	0.746393561314966	0.000407863403682657			categorical-20002-both_sexes-1387-
Carotene	100019	continuous		Online follow-up > Diet by 24-hour recall > Estimated nutrients yesterday		43938		0.747496932526198	0.00198273635661252			continuous-100019-both_sexes--irnt
M41 Scoliosis	131906	icd_first_occurrence		Health-related outcomes > First occurrences > Musculoskeletal system and connective tissue disorders		1675	279910	0.747914754830158	-0.0403702987828443			icd_first_occurrence-131906-both_sexes--
M42.1 Endoscopic resection of lesion of bladder	41200	categorical		Health-related outcomes > Hospital inpatient > Summary Operations		1312	280274	0.747979522611736	-0.0404768894918092			categorical-41200-both_sexes-M421-
Birth weight	20022	continuous		UK Biobank Assessment Centre > Verbal interview > Early life factors		160344		0.748214562952927	0.00373346767273157			continuous-20022-both_sexes--irnt
T72.3 Release of constriction of sheath of tendon	41200	categorical		Health-related outcomes > Hospital inpatient > Summary Operations		1713	279873	0.748812649048135	-0.040306612839757			categorical-41200-both_sexes-T723-
Volume of grey matter in I-IV Cerebellum (right)	25894	continuous		UK Biobank Assessment Centre > Imaging > Brain MRI > T1 structural brain MRI > Regional grey matter volumes (FAST)		16047		0.749143718110544	-0.013417087596448			continuous-25894-both_sexes--irnt
Mean L2 in fornix cres+stria terminalis on FA skeleton (right)	25286	continuous		UK Biobank Assessment Centre > Imaging > Brain MRI > Diffusion brain MRI > dMRI skeleton		14492		0.749225194190195	0.012292444246244			continuous-25286-both_sexes--irnt
Volume of grey matter in Precuneous Cortex (right)	25843	continuous		UK Biobank Assessment Centre > Imaging > Brain MRI > T1 structural brain MRI > Regional grey matter volumes (FAST)		16047		0.750169510447993	-0.0128765345931496			continuous-25843-both_sexes--irnt
O04 Medical abortion	132170	icd_first_occurrence		Health-related outcomes > First occurrences > Pregnancy, childbirth and the puerperium		2311	151036	0.750363044574624	-0.0408609342008512			icd_first_occurrence-132170-both_sexes--
H51.1 Haemorrhoidectomy	41200	categorical		Health-related outcomes > Hospital inpatient > Summary Operations		1593	279993	0.750409821556439	-0.0402775813320798			categorical-41200-both_sexes-H511-
G45.9 Unspecified diagnostic fibreoptic endoscopic examination of upper gastrointestinal tract	41200	categorical		Health-related outcomes > Hospital inpatient > Summary Operations		19994	261592	0.750840694133337	-0.0118955305086143			categorical-41200-both_sexes-G459-
Weighted-mean L1 in tract corticospinal tract (left)	25577	continuous		UK Biobank Assessment Centre > Imaging > Brain MRI > Diffusion brain MRI > dMRI weighted means		14490		0.750868829535829	-0.0137547264158867			continuous-25577-both_sexes--irnt
Prednisolone	20003	categorical		UK Biobank Assessment Centre > Verbal interview > Medications		1642	279901	0.751046245019789	-0.0403059897612175			categorical-20003-both_sexes-1140874930-
Lower limb surgery	20004	categorical		UK Biobank Assessment Centre > Verbal interview > Operations		1282	280261	0.751132130178367	-0.0402970647496023			categorical-20004-both_sexes-1495-
Peripheral pulse pressure during PWA	12676	continuous		UK Biobank Assessment Centre > Imaging > Heart MRI > Pulse wave analysis		17181		0.751251376320971	0.0133147211427154			continuous-12676-both_sexes--irnt
D51 Vitamin b12 deficiency anaemia	130624	icd_first_occurrence		Health-related outcomes > First occurrences > Blood, blood-forming organs and certain immune disorders		1806	279779	0.75165945511927	-0.0403273084939715			icd_first_occurrence-130624-both_sexes--
Adcal-d3 1.5g/10micrograms chewable tablet	20003	categorical		UK Biobank Assessment Centre > Verbal interview > Medications		1957	279586	0.751921073734154	-0.0407013294795759			categorical-20003-both_sexes-1141164828-
N30 Cystitis	132054	icd_first_occurrence		Health-related outcomes > First occurrences > Genitourinary system disorders		10129	271456	0.751967655926841	-0.0182375966059019			icd_first_occurrence-132054-both_sexes--
Total sugars	100008	continuous		Online follow-up > Diet by 24-hour recall > Estimated nutrients yesterday		43938		0.752396952258352	0.00680619984368602			continuous-100008-both_sexes--irnt
Mean MO in corticospinal tract on FA skeleton (right)	25158	continuous		UK Biobank Assessment Centre > Imaging > Brain MRI > Diffusion brain MRI > dMRI skeleton		14492		0.753750840920938	0.0136383328059331			continuous-25158-both_sexes--irnt
Glaucoma	20002	categorical		UK Biobank Assessment Centre > Verbal interview > Medical conditions		2899	278644	0.754313631115435	0.0225620328815819			categorical-20002-both_sexes-1277-
N89 Other noninflammatory disorders of vagina	132140	icd_first_occurrence		Health-related outcomes > First occurrences > Genitourinary system disorders		7168	146179	0.754419383329548	-0.00412340628950908			icd_first_occurrence-132140-both_sexes--
B28.3 Excision of lesion of breast NEC	41200	categorical		Health-related outcomes > Hospital inpatient > Summary Operations		2375	150973	0.754730447251345	-0.0406055743116984			categorical-41200-both_sexes-B283-
Eosinophill count	30150	continuous		Biological samples > Assay results > Blood assays > Blood count		273110		0.754908287182502	0.00282291953278849			continuous-30150-both_sexes--irnt
Volume of pallidum (right)	25018	continuous		UK Biobank Assessment Centre > Imaging > Brain MRI > T1 structural brain MRI > Subcortical volumes (FIRST)		16038		0.754960166695059	0.00140923391810304			continuous-25018-both_sexes--irnt
Leg predicted mass (right)	23114	continuous		UK Biobank Assessment Centre > Physical measures > Anthropometry > Impedance measures		276681		0.755034849341976	-0.00029947070730922			continuous-23114-both_sexes--irnt
Calcium	30680	continuous		Biological samples > Assay results > Blood assays > Blood biochemistry		246181		0.755123559061426	-0.00293683996764842			continuous-30680-both_sexes--irnt
H01.2 Emergency excision of abnormal appendix NEC	41200	categorical		Health-related outcomes > Hospital inpatient > Summary Operations		1413	280173	0.755485315989842	-0.0402776911232553			categorical-41200-both_sexes-H012-
H54 Blindness and low vision	131212	icd_first_occurrence		Health-related outcomes > First occurrences > Eye and adnexa disorders		1412	280173	0.756163064156941	-0.040296399523204			icd_first_occurrence-131212-both_sexes--
E08.1 Polypectomy of internal nose	41200	categorical		Health-related outcomes > Hospital inpatient > Summary Operations		1450	280136	0.756488647037325	-0.0403149951189357			categorical-41200-both_sexes-E081-
I86 Varicose veins of other sites	131408	icd_first_occurrence		Health-related outcomes > First occurrences > Circulatory system disorders		1136	280449	0.757000345694483	-0.0403387814559654			icd_first_occurrence-131408-both_sexes--
Ventolin 100micrograms inhaler	20003	categorical		UK Biobank Assessment Centre > Verbal interview > Medications		8046	273497	0.757268966539905	-0.0177377532794762			categorical-20003-both_sexes-1140861998-
G50 Disorders of trigeminal nerve	131062	icd_first_occurrence		Health-related outcomes > First occurrences > Nervous system disorders		1736	279849	0.757556228952796	-0.0403211336393456			icd_first_occurrence-131062-both_sexes--
Mean ISOVF in superior fronto-occipital fasciculus on FA skeleton (right)	25482	continuous		UK Biobank Assessment Centre > Imaging > Brain MRI > Diffusion brain MRI > dMRI skeleton		14490		0.758332154355119	0.0133756045159268			continuous-25482-both_sexes--irnt
Ginkgo forte tablet	20003	categorical		UK Biobank Assessment Centre > Verbal interview > Medications		1617	279926	0.758414856389119	-0.0403374522421829			categorical-20003-both_sexes-1140911734-
Alcohol drinker status	20117	categorical		UK Biobank Assessment Centre > Touchscreen > Lifestyle and environment > Alcohol		9028	272130	0.759254901742169	-0.0178010918045823			categorical-20117-both_sexes-0-
Ulcerative colitis	20002	categorical		UK Biobank Assessment Centre > Verbal interview > Medical conditions		1486	280057	0.759436178888901	-0.0402655449723252			categorical-20002-both_sexes-1463-
O14.2 Sentinel lymph node	41210	categorical		Health-related outcomes > Hospital inpatient > Summary Operations		2064	151284	0.759498051046721	-0.0406076255838317			categorical-41210-both_sexes-O142-
Weighted-mean OD in tract corticospinal tract (left)	25685	continuous		UK Biobank Assessment Centre > Imaging > Brain MRI > Diffusion brain MRI > dMRI weighted means		14489		0.760014613740556	0.0131762168208928			continuous-25685-both_sexes--irnt
Fracture lower leg / ankle	20002	categorical		UK Biobank Assessment Centre > Verbal interview > Medical conditions		1283	280260	0.760054448861176	-0.0403676564700748			categorical-20002-both_sexes-1651-
M45.1 Diagnostic endoscopic examination of bladder and biopsy of lesion of bladder NEC	41200	categorical		Health-related outcomes > Hospital inpatient > Summary Operations		1475	280111	0.760123305684788	-0.0403436088838022			categorical-41200-both_sexes-M451-
Leg fat-free mass (right)	23113	continuous		UK Biobank Assessment Centre > Physical measures > Anthropometry > Impedance measures		276681		0.760206845311477	-0.0000841263396196661			continuous-23113-both_sexes--irnt
Y80.1 Inhalation anaesthetic using muscle relaxant	41210	categorical		Health-related outcomes > Hospital inpatient > Summary Operations		1788	279798	0.760510050455583	-0.0404904447055537			categorical-41210-both_sexes-Y801-
Y53.3 Approach to organ under computed tomography scan control	41210	categorical		Health-related outcomes > Hospital inpatient > Summary Operations		1554	280032	0.76111179786128	-0.040311625495934			categorical-41210-both_sexes-Y533-
R17.2 Elective lower uterine segment caesarean delivery	41200	categorical		Health-related outcomes > Hospital inpatient > Summary Operations		1304	152044	0.761127856219557	-0.042055122907286			categorical-41200-both_sexes-R172-
Volume of grey matter in Temporal Pole (right)	25797	continuous		UK Biobank Assessment Centre > Imaging > Brain MRI > T1 structural brain MRI > Regional grey matter volumes (FAST)		16047		0.761299361831384	0.0107147839642379			continuous-25797-both_sexes--irnt
Weighted-mean ISOVF in tract corticospinal tract (left)	25712	continuous		UK Biobank Assessment Centre > Imaging > Brain MRI > Diffusion brain MRI > dMRI weighted means		14489		0.761484974856258	-0.0126020822623746			continuous-25712-both_sexes--irnt
H20 Iridocyclitis	131158	icd_first_occurrence		Health-related outcomes > First occurrences > Eye and adnexa disorders		1493	280092	0.761494983437151	-0.040264441199573			icd_first_occurrence-131158-both_sexes--
T87.3 Excision or biopsy of axillary lymph node	41210	categorical		Health-related outcomes > Hospital inpatient > Summary Operations		2041	151307	0.761754419667886	-0.040605872284159			categorical-41210-both_sexes-T873-
C90.3 Subtenons anaesthetic	41210	categorical		Health-related outcomes > Hospital inpatient > Summary Operations		1512	280074	0.762049352657948	-0.0404033262574831			categorical-41210-both_sexes-C903-
O99 Other maternal diseases classifiable elsewhere but complicating pregnancy, childbirth and the puerperium	132312	icd_first_occurrence		Health-related outcomes > First occurrences > Pregnancy, childbirth and the puerperium		1388	151959	0.762465362967718	-0.0419539719085482			icd_first_occurrence-132312-both_sexes--
X72.2 Delivery of complex parenteral chemotherapy for neoplasm at first attendance	41210	categorical		Health-related outcomes > Hospital inpatient > Summary Operations		1453	280133	0.764457339729481	-0.0403276393335251			categorical-41210-both_sexes-X722-
Z42.1 Bladder NEC	41210	categorical		Health-related outcomes > Hospital inpatient > Summary Operations		1199	280387	0.764548212921774	-0.0402710829497636			categorical-41210-both_sexes-Z421-
Pravastatin	20003	categorical		UK Biobank Assessment Centre > Verbal interview > Medications		1330	280213	0.764672893824333	-0.0403780821405036			categorical-20003-both_sexes-1140888648-
Mean MO in superior fronto-occipital fasciculus on FA skeleton (right)	25194	continuous		UK Biobank Assessment Centre > Imaging > Brain MRI > Diffusion brain MRI > dMRI skeleton		14492		0.764948173246645	-0.0135414550589216			continuous-25194-both_sexes--irnt
H68 Eustachian salpingitis and obstruction	131234	icd_first_occurrence		Health-related outcomes > First occurrences > Ear and mastoid process disorders		1481	280104	0.76504103178452	-0.0402675951297111			icd_first_occurrence-131234-both_sexes--
Mean L1 in sagittal stratum on FA skeleton (right)	25230	continuous		UK Biobank Assessment Centre > Imaging > Brain MRI > Diffusion brain MRI > dMRI skeleton		14492		0.765399097635811	-0.0129616252004274			continuous-25230-both_sexes--irnt
Weighted-mean FA in tract parahippocampal part of cingulum (right)	25495	continuous		UK Biobank Assessment Centre > Imaging > Brain MRI > Diffusion brain MRI > dMRI weighted means		14490		0.765887251449008	-0.0130531274417652			continuous-25495-both_sexes--irnt
Z47.2 Skin of temple	41210	categorical		Health-related outcomes > Hospital inpatient > Summary Operations		1362	280224	0.766382773048096	-0.0403327628286597			categorical-41210-both_sexes-Z472-
Z66.3 Cervical vertebra	41210	categorical		Health-related outcomes > Hospital inpatient > Summary Operations		1233	280353	0.76641093682599	-0.0402550216263402			categorical-41210-both_sexes-Z663-
Red blood cell (erythrocyte) distribution width	30070	continuous		Biological samples > Assay results > Blood assays > Blood count		273540		0.766510458341286	0.00269291255926959			continuous-30070-both_sexes--irnt
I42 Cardiomyopathy	131338	icd_first_occurrence		Health-related outcomes > First occurrences > Circulatory system disorders		1273	280312	0.766515566019202	-0.0402961158271962			icd_first_occurrence-131338-both_sexes--
Volume of grey matter in Precuneous Cortex (left)	25842	continuous		UK Biobank Assessment Centre > Imaging > Brain MRI > T1 structural brain MRI > Regional grey matter volumes (FAST)		16047		0.766720908247681	-0.0121945548029221			continuous-25842-both_sexes--irnt
Z50.2 Skin of hand	41210	categorical		Health-related outcomes > Hospital inpatient > Summary Operations		1343	280243	0.766762134291311	-0.0402740074336578			categorical-41210-both_sexes-Z502-
V54.4 Injection around spinal facet of spine	41200	categorical		Health-related outcomes > Hospital inpatient > Summary Operations		3078	278508	0.766769775008342	0.0199803369049616			categorical-41200-both_sexes-V544-
T85.2 Block dissection of axillary lymph nodes	41210	categorical		Health-related outcomes > Hospital inpatient > Summary Operations		2240	151108	0.767016632954759	-0.0406290651301811			categorical-41210-both_sexes-T852-
Nasonex 0.05% aqueous nasal spray	20003	categorical		UK Biobank Assessment Centre > Verbal interview > Medications		1437	280106	0.767018671969085	-0.0402512800186851			categorical-20003-both_sexes-1141150944-
I78 Diseases of capillaries	131392	icd_first_occurrence		Health-related outcomes > First occurrences > Circulatory system disorders		1551	280034	0.76760262605465	-0.0402652183599386			icd_first_occurrence-131392-both_sexes--
Mammoplasty/cosmetic operation on breast	20004	categorical		UK Biobank Assessment Centre > Verbal interview > Operations		2063	151265	0.768126240841867	-0.0405982095172966			categorical-20004-both_sexes-1370-
Mean ISOVF in sagittal stratum on FA skeleton (right)	25470	continuous		UK Biobank Assessment Centre > Imaging > Brain MRI > Diffusion brain MRI > dMRI skeleton		14490		0.768659662627019	0.0038773871921301			continuous-25470-both_sexes--irnt
H50 Other strabismus	131204	icd_first_occurrence		Health-related outcomes > First occurrences > Eye and adnexa disorders		1350	280235	0.769265003523569	-0.0402528316950995			icd_first_occurrence-131204-both_sexes--
Weighted-mean ICVF in tract parahippocampal part of cingulum (right)	25657	continuous		UK Biobank Assessment Centre > Imaging > Brain MRI > Diffusion brain MRI > dMRI weighted means		14489		0.76945570392579	-0.0043351482191789			continuous-25657-both_sexes--irnt
B86 Scabies	130320	icd_first_occurrence		Health-related outcomes > First occurrences > Certain infectious and parasitic diseases		1361	280224	0.770219893427723	-0.0402564655803174			icd_first_occurrence-130320-both_sexes--
Weighted-mean OD in tract posterior thalamic radiation (right)	25697	continuous		UK Biobank Assessment Centre > Imaging > Brain MRI > Diffusion brain MRI > dMRI weighted means		14489		0.770427439304412	-0.00508290478587756			continuous-25697-both_sexes--irnt
Y82.1 Local anaesthetic nerve block	41210	categorical		Health-related outcomes > Hospital inpatient > Summary Operations		1387	280199	0.770647480069966	-0.0402538731717746			categorical-41210-both_sexes-Y821-
K29 Gastritis and duodenitis	131598	icd_first_occurrence		Health-related outcomes > First occurrences > Digestive system disorders		26950	254635	0.771223216775246	0.00939654809326749			icd_first_occurrence-131598-both_sexes--
Methotrexate	20003	categorical		UK Biobank Assessment Centre > Verbal interview > Medications		1520	280023	0.771862937851858	-0.0402970780191524			categorical-20003-both_sexes-1140869848-
Weighted-mean MD in tract parahippocampal part of cingulum (left)	25521	continuous		UK Biobank Assessment Centre > Imaging > Brain MRI > Diffusion brain MRI > dMRI weighted means		14490		0.771936694303129	-0.000434627040125431			continuous-25521-both_sexes--irnt
V55.3 Greater than two levels of spine	41210	categorical		Health-related outcomes > Hospital inpatient > Summary Operations		1338	280248	0.772230844454247	-0.0402684992139027			categorical-41210-both_sexes-V553-
H18 Other disorders of cornea	131154	icd_first_occurrence		Health-related outcomes > First occurrences > Eye and adnexa disorders		1331	280254	0.773343574191453	-0.0402546447936544			icd_first_occurrence-131154-both_sexes--
Y82.9 Unspecified local anaesthetic	41210	categorical		Health-related outcomes > Hospital inpatient > Summary Operations		7654	273932	0.77442874717439	0.00331570740264188			categorical-41210-both_sexes-Y829-
Calcium salts	20003	categorical		UK Biobank Assessment Centre > Verbal interview > Medications		1730	279813	0.775334278889624	-0.0404227077976086			categorical-20003-both_sexes-1140870788-
Weighted-mean OD in tract superior longitudinal fasciculus (right)	25699	continuous		UK Biobank Assessment Centre > Imaging > Brain MRI > Diffusion brain MRI > dMRI weighted means		14489		0.775371532116292	0.00977912858118038			continuous-25699-both_sexes--irnt
M94 Other disorders of cartilage	131990	icd_first_occurrence		Health-related outcomes > First occurrences > Musculoskeletal system and connective tissue disorders		1372	280213	0.775943200984945	-0.0402496599948902			icd_first_occurrence-131990-both_sexes--
K07 Dentofacial anomalies [including malocclusion]	131566	icd_first_occurrence		Health-related outcomes > First occurrences > Digestive system disorders		1473	280112	0.776568459664115	-0.0402742356875941			icd_first_occurrence-131566-both_sexes--
Mean FA in tapetum on FA skeleton (right)	25102	continuous		UK Biobank Assessment Centre > Imaging > Brain MRI > Diffusion brain MRI > dMRI skeleton		14492		0.776939802121633	-0.0121193936687604			continuous-25102-both_sexes--irnt
Mean L2 in posterior corona radiata on FA skeleton (left)	25275	continuous		UK Biobank Assessment Centre > Imaging > Brain MRI > Diffusion brain MRI > dMRI skeleton		14492		0.777907092017182	0.0126947964497132			continuous-25275-both_sexes--irnt
X33.9 Unspecified other blood transfusion	41200	categorical		Health-related outcomes > Hospital inpatient > Summary Operations		1333	280253	0.778005788749853	-0.0402755692412065			categorical-41200-both_sexes-X339-
Potassium	100016	continuous		Online follow-up > Diet by 24-hour recall > Estimated nutrients yesterday		43938		0.778212196523885	-0.00539491129945479			continuous-100016-both_sexes--irnt
Y58.8 Other specified harvest of skin for graft	41210	categorical		Health-related outcomes > Hospital inpatient > Summary Operations		1236	280350	0.778296448894834	-0.0403016541249948			categorical-41210-both_sexes-Y588-
Ever heard an un-real voice	20463	categorical		Online follow-up > Mental health > Unusual and psychotic experiences		1627	91296	0.778942256257753	-0.0410145007087589			categorical-20463-both_sexes--
Weighted-mean OD in tract uncinate fasciculus (left)	25702	continuous		UK Biobank Assessment Centre > Imaging > Brain MRI > Diffusion brain MRI > dMRI weighted means		14489		0.779080767439201	-0.0111797187713895			continuous-25702-both_sexes--irnt
Joint disorder	20002	categorical		UK Biobank Assessment Centre > Verbal interview > Medical conditions		1301	280242	0.780313380926953	-0.0402456532224617			categorical-20002-both_sexes-1295-
Essential hypertension	20002	categorical		UK Biobank Assessment Centre > Verbal interview > Medical conditions		1224	280319	0.780362204439227	-0.0403032959154835			categorical-20002-both_sexes-1072-
Weighted-mean L3 in tract superior thalamic radiation (right)	25647	continuous		UK Biobank Assessment Centre > Imaging > Brain MRI > Diffusion brain MRI > dMRI weighted means		14490		0.781133172593303	0.00595183131762362			continuous-25647-both_sexes--irnt
Heel bone mineral density (BMD) T-score, automated (right)	4125	continuous		UK Biobank Assessment Centre > Physical measures > Bone-densitometry of heel		97895		0.782583432295748	-0.000953849633118119			continuous-4125-both_sexes--irnt
M47.3 Removal of urethral catheter from bladder	41210	categorical		Health-related outcomes > Hospital inpatient > Summary Operations		1162	280424	0.78259505424023	-0.0403476299011863			categorical-41210-both_sexes-M473-
Q12.1 Introduction of intrauterine contraceptive device	41210	categorical		Health-related outcomes > Hospital inpatient > Summary Operations		1601	151747	0.782600263958286	-0.0408259956926297			categorical-41210-both_sexes-Q121-
C79.5 Internal tamponade of retina using gas	41210	categorical		Health-related outcomes > Hospital inpatient > Summary Operations		1314	280272	0.782908956569831	-0.0402820652347077			categorical-41210-both_sexes-C795-
Volume of grey matter in Inferior Temporal Gyrus, anterior division (right)	25809	continuous		UK Biobank Assessment Centre > Imaging > Brain MRI > T1 structural brain MRI > Regional grey matter volumes (FAST)		16047		0.7831455405579	0.0120938347363494			continuous-25809-both_sexes--irnt
S06.9 Unspecified other excision of lesion of skin	41200	categorical		Health-related outcomes > Hospital inpatient > Summary Operations		11861	269725	0.783244825345253	0.00812574526502137			categorical-41200-both_sexes-S069-
Allergy or anaphylactic reaction to food	20002	categorical		UK Biobank Assessment Centre > Verbal interview > Medical conditions		1259	280284	0.784015455660422	-0.0402447943255508			categorical-20002-both_sexes-1385-
Mebeverine	20003	categorical		UK Biobank Assessment Centre > Verbal interview > Medications		1427	280116	0.784062058005694	-0.040271563342304			categorical-20003-both_sexes-1140879428-
Volume of grey matter in Intracalcarine Cortex (left)	25828	continuous		UK Biobank Assessment Centre > Imaging > Brain MRI > T1 structural brain MRI > Regional grey matter volumes (FAST)		16047		0.78437013409479	0.00450777988453877			continuous-25828-both_sexes--irnt
Recent feelings of foreboding	20512	continuous		Online follow-up > Mental health > Anxiety		92903		0.784751819970741	-0.00307868576889825			continuous-20512-both_sexes--
M86 Osteomyelitis	131974	icd_first_occurrence		Health-related outcomes > First occurrences > Musculoskeletal system and connective tissue disorders		1231	280354	0.784844049298124	-0.0402354217322732			icd_first_occurrence-131974-both_sexes--
Mean L2 in posterior limb of internal capsule on FA skeleton (right)	25266	continuous		UK Biobank Assessment Centre > Imaging > Brain MRI > Diffusion brain MRI > dMRI skeleton		14492		0.785258097606403	-0.00332451819392122			continuous-25266-both_sexes--irnt
J06 Acute upper respiratory infections of multiple and unspecified sites	131436	icd_first_occurrence		Health-related outcomes > First occurrences > Respiratory system disorders		29418	252167	0.78573062314928	-0.00881866997370891			icd_first_occurrence-131436-both_sexes--
Volume of grey matter in Cuneal Cortex (left)	25844	continuous		UK Biobank Assessment Centre > Imaging > Brain MRI > T1 structural brain MRI > Regional grey matter volumes (FAST)		16047		0.786277277681533	-0.0120536286292818			continuous-25844-both_sexes--irnt
A37 Whooping cough	130062	icd_first_occurrence		Health-related outcomes > First occurrences > Certain infectious and parasitic diseases		1294	280291	0.786289688799246	-0.0402468528851363			icd_first_occurrence-130062-both_sexes--
L65 Other nonscarring hair loss	131782	icd_first_occurrence		Health-related outcomes > First occurrences > Skin and subcutaneous tissue disorders		1765	279820	0.786418480986377	-0.0403893505679659			icd_first_occurrence-131782-both_sexes--
H22.1 Diagnostic fibreoptic endoscopic examination of colon and biopsy of lesion of colon	41210	categorical		Health-related outcomes > Hospital inpatient > Summary Operations		1314	280272	0.787588733666508	-0.0402393362428121			categorical-41210-both_sexes-H221-
Duration of eprime test	12651	continuous		UK Biobank Assessment Centre > Imaging > Brain MRI > Task functional brain MRI		17728		0.788125943149579				continuous-12651-both_sexes--irnt
Volume of white matter	25008	continuous		UK Biobank Assessment Centre > Imaging > Brain MRI > T1 structural brain MRI		16052		0.788515987169036	-0.00810662646894276			continuous-25008-both_sexes--irnt
Z67.6 Lumbosacral joint	41210	categorical		Health-related outcomes > Hospital inpatient > Summary Operations		1269	280317	0.788654583563869	-0.0402482086557753			categorical-41210-both_sexes-Z676-
Fluticasone	20003	categorical		UK Biobank Assessment Centre > Verbal interview > Medications		1247	280296	0.788855639464525	-0.0402650846275237			categorical-20003-both_sexes-1140888098-
Codeine	20003	categorical		UK Biobank Assessment Centre > Verbal interview > Medications		1427	280116	0.789311646348797	-0.0402590047064405			categorical-20003-both_sexes-1140884444-
Mean OD in anterior corona radiata on FA skeleton (left)	25415	continuous		UK Biobank Assessment Centre > Imaging > Brain MRI > Diffusion brain MRI > dMRI skeleton		14490		0.78939458566892	0.00955278087774712			continuous-25415-both_sexes--irnt
Heel bone mineral density (BMD) (right)	4124	continuous		UK Biobank Assessment Centre > Physical measures > Bone-densitometry of heel		97843		0.78955299541388	-0.000992710196090268			continuous-4124-both_sexes--irnt
M75 Shoulder lesions	131954	icd_first_occurrence		Health-related outcomes > First occurrences > Musculoskeletal system and connective tissue disorders		18392	263193	0.79053157367275	0.0106708673336515			icd_first_occurrence-131954-both_sexes--
Volume of grey matter in VIIIa Cerebellum (left)	25909	continuous		UK Biobank Assessment Centre > Imaging > Brain MRI > T1 structural brain MRI > Regional grey matter volumes (FAST)		16047		0.790538575007511	-0.000987636016189357			continuous-25909-both_sexes--irnt
Z81.4 Shoulder joint	41210	categorical		Health-related outcomes > Hospital inpatient > Summary Operations		3053	278533	0.790649216734075	0.0188410980603373			categorical-41210-both_sexes-Z814-
Q01.3 Excision of lesion of cervix uteri	41200	categorical		Health-related outcomes > Hospital inpatient > Summary Operations		1667	151681	0.792072739279786	-0.0405139293776215			categorical-41200-both_sexes-Q013-
Y80.3 Inhalation anaesthetic NEC	41210	categorical		Health-related outcomes > Hospital inpatient > Summary Operations		1477	280109	0.792200432232201	-0.0403968163503925			categorical-41210-both_sexes-Y803-
Weighted-mean ISOVF in tract inferior fronto-occipital fasciculus (right)	25717	continuous		UK Biobank Assessment Centre > Imaging > Brain MRI > Diffusion brain MRI > dMRI weighted means		14489		0.792949720756053	0.0120443239933445			continuous-25717-both_sexes--irnt
G35 Multiple sclerosis	131042	icd_first_occurrence		Health-related outcomes > First occurrences > Nervous system disorders		1343	280242	0.793026206905366	-0.0402560056169787			icd_first_occurrence-131042-both_sexes--
B27.4 Total mastectomy NEC	41200	categorical		Health-related outcomes > Hospital inpatient > Summary Operations		1766	151582	0.793043289620799	-0.0405357700747548			categorical-41200-both_sexes-B274-
Aspirin	20003	categorical		UK Biobank Assessment Centre > Verbal interview > Medications		36597	244946	0.793745293107156	-0.00781487567437777			categorical-20003-both_sexes-1140868226-
V55.1 One level of spine	41210	categorical		Health-related outcomes > Hospital inpatient > Summary Operations		2971	278615	0.794080994848577	0.0180335245090675			categorical-41210-both_sexes-V551-
K86 Other diseases of pancreas	131684	icd_first_occurrence		Health-related outcomes > First occurrences > Digestive system disorders		1103	280482	0.794211327427052	-0.0402348013045869			icd_first_occurrence-131684-both_sexes--
B01 Varicella [chickenpox]	130176	icd_first_occurrence		Health-related outcomes > First occurrences > Certain infectious and parasitic diseases		6917	274668	0.794711342119871	-0.0159566001323017			icd_first_occurrence-130176-both_sexes--
Ferrous sulphate	20003	categorical		UK Biobank Assessment Centre > Verbal interview > Medications		1341	280202	0.794934447130828	-0.0402868692236085			categorical-20003-both_sexes-1140870390-
Bendrofluazide	20003	categorical		UK Biobank Assessment Centre > Verbal interview > Medications		1459	280084	0.795258023108783	-0.0403538359625475			categorical-20003-both_sexes-1140866122-
L43 Lichen planus	131748	icd_first_occurrence		Health-related outcomes > First occurrences > Skin and subcutaneous tissue disorders		1297	280288	0.795285824062393	-0.0402568776120842			icd_first_occurrence-131748-both_sexes--
Z86.4 Metatarsophalangeal joint of great toe	41210	categorical		Health-related outcomes > Hospital inpatient > Summary Operations		1434	280152	0.795398584532534	-0.0402841961737969			categorical-41210-both_sexes-Z864-
Mean MO in cingulum cingulate gyrus on FA skeleton (left)	25187	continuous		UK Biobank Assessment Centre > Imaging > Brain MRI > Diffusion brain MRI > dMRI skeleton		14492		0.795547173164288	-0.0118874841008032			continuous-25187-both_sexes--irnt
Volume of grey matter in Superior Frontal Gyrus (left)	25786	continuous		UK Biobank Assessment Centre > Imaging > Brain MRI > T1 structural brain MRI > Regional grey matter volumes (FAST)		16047		0.796655489770024	0.0115392319880989			continuous-25786-both_sexes--irnt
Rectal or colon polypectomy	20004	categorical		UK Biobank Assessment Centre > Verbal interview > Operations		1180	280363	0.796690942384149	-0.040255862808435			categorical-20004-both_sexes-1463-
Volume of grey matter in Lateral Occipital Cortex, superior division (right)	25825	continuous		UK Biobank Assessment Centre > Imaging > Brain MRI > T1 structural brain MRI > Regional grey matter volumes (FAST)		16047		0.797031669904543	-0.0112519162738829			continuous-25825-both_sexes--irnt
T86.2 Sampling of axillary lymph nodes	41210	categorical		Health-related outcomes > Hospital inpatient > Summary Operations		1664	151684	0.797200445857199	-0.0405519761174188			categorical-41210-both_sexes-T862-
Y80.4 Intravenous anaesthetic NEC	41210	categorical		Health-related outcomes > Hospital inpatient > Summary Operations		1359	280227	0.798164366841726	-0.0403167765967515			categorical-41210-both_sexes-Y804-
Volume of grey matter in X Cerebellum (vermis)	25919	continuous		UK Biobank Assessment Centre > Imaging > Brain MRI > T1 structural brain MRI > Regional grey matter volumes (FAST)		16047		0.798234710823786	-0.00446049203159403			continuous-25919-both_sexes--irnt
Volume of grey matter in Inferior Temporal Gyrus, posterior division (left)	25810	continuous		UK Biobank Assessment Centre > Imaging > Brain MRI > T1 structural brain MRI > Regional grey matter volumes (FAST)		16047		0.798238665135629	0.0113398860903131			continuous-25810-both_sexes--irnt
Y98.1 Radiology of one body area (or < 20 minutes)	41210	categorical		Health-related outcomes > Hospital inpatient > Summary Operations		17051	264535	0.798517045177157	-0.0102959919607771			categorical-41210-both_sexes-Y981-
Weighted-mean ISOVF in tract superior thalamic radiation (right)	25728	continuous		UK Biobank Assessment Centre > Imaging > Brain MRI > Diffusion brain MRI > dMRI weighted means		14489		0.798665870545843	-0.0112078257900277			continuous-25728-both_sexes--irnt
M45.9 Unspecified diagnostic endoscopic examination of bladder	41200	categorical		Health-related outcomes > Hospital inpatient > Summary Operations		18397	263189	0.798742757887339	-0.0104592419200579			categorical-41200-both_sexes-M459-
Q35.2 Endoscopic bilateral clipping of fallopian tubes	41200	categorical		Health-related outcomes > Hospital inpatient > Summary Operations		1452	151896	0.799434988924453	-0.0409254372490737			categorical-41200-both_sexes-Q352-
Sertraline	20003	categorical		UK Biobank Assessment Centre > Verbal interview > Medications		1209	280334	0.799635890532008	-0.0402230805060282			categorical-20003-both_sexes-1140867878-
Vitamin B6	100012	continuous		Online follow-up > Diet by 24-hour recall > Estimated nutrients yesterday		43938		0.79999734228957	-0.0017141684096249			continuous-100012-both_sexes--irnt
Volume of grey matter in Parietal Operculum Cortex (left)	25866	continuous		UK Biobank Assessment Centre > Imaging > Brain MRI > T1 structural brain MRI > Regional grey matter volumes (FAST)		16047		0.800364691680684	0.0110879483463294			continuous-25866-both_sexes--irnt
Myomectomy/fibroids removed	20004	categorical		UK Biobank Assessment Centre > Verbal interview > Operations		1594	151734	0.801205787999071	-0.040479931180286			categorical-20004-both_sexes-1509-
G98 Other disorders of nervous system, not elsewhere classified	131124	icd_first_occurrence		Health-related outcomes > First occurrences > Nervous system disorders		1171	280414	0.801807293002794	-0.0402177070048563			icd_first_occurrence-131124-both_sexes--
Mean ISOVF in uncinate fasciculus on FA skeleton (left)	25485	continuous		UK Biobank Assessment Centre > Imaging > Brain MRI > Diffusion brain MRI > dMRI skeleton		14490		0.801955997876078	0.0070297293894232			continuous-25485-both_sexes--irnt
Smoking status	20116	categorical		UK Biobank Assessment Centre > Touchscreen > Lifestyle and environment > Smoking		151556	128838	0.802169796220565	-0.00510269149807896			categorical-20116-both_sexes-0-
Mean OD in superior corona radiata on FA skeleton (right)	25416	continuous		UK Biobank Assessment Centre > Imaging > Brain MRI > Diffusion brain MRI > dMRI skeleton		14490		0.802977688727002	0.0117505193147581			continuous-25416-both_sexes--irnt
Weighted-mean L1 in tract parahippocampal part of cingulum (right)	25576	continuous		UK Biobank Assessment Centre > Imaging > Brain MRI > Diffusion brain MRI > dMRI weighted means		14490		0.803592368672585	-0.0111689724093992			continuous-25576-both_sexes--irnt
Volume of grey matter in Cingulate Gyrus, posterior division (left)	25840	continuous		UK Biobank Assessment Centre > Imaging > Brain MRI > T1 structural brain MRI > Regional grey matter volumes (FAST)		16047		0.803695902739885	0.010391257793193			continuous-25840-both_sexes--irnt
Mean L1 in sagittal stratum on FA skeleton (left)	25231	continuous		UK Biobank Assessment Centre > Imaging > Brain MRI > Diffusion brain MRI > dMRI skeleton		14492		0.804003682164175	-0.00755616305263982			continuous-25231-both_sexes--irnt
Q10.3 Dilation of cervix uteri and curettage of uterus NEC	41210	categorical		Health-related outcomes > Hospital inpatient > Summary Operations		1763	151585	0.804137278405268	-0.0404888675362796			categorical-41210-both_sexes-Q103-
M72 Fibroblastic disorders	131950	icd_first_occurrence		Health-related outcomes > First occurrences > Musculoskeletal system and connective tissue disorders		13771	267814	0.805419762008154	-0.00203754624487951			icd_first_occurrence-131950-both_sexes--
Chronic fatigue syndrome	20002	categorical		UK Biobank Assessment Centre > Verbal interview > Medical conditions		1253	280290	0.805553268515588	-0.0402357644561553			categorical-20002-both_sexes-1482-
K75 Other inflammatory liver diseases	131668	icd_first_occurrence		Health-related outcomes > First occurrences > Digestive system disorders		1118	280467	0.805629096769166	-0.0402132468462052			icd_first_occurrence-131668-both_sexes--
I48 Atrial fibrillation and flutter	131350	icd_first_occurrence		Health-related outcomes > First occurrences > Circulatory system disorders		14045	267540	0.806830092104911	0.00874562604206282			icd_first_occurrence-131350-both_sexes--
Weighted-mean OD in tract uncinate fasciculus (right)	25703	continuous		UK Biobank Assessment Centre > Imaging > Brain MRI > Diffusion brain MRI > dMRI weighted means		14489		0.807187523632352	-0.0114590621392772			continuous-25703-both_sexes--irnt
M18 Arthrosis of first carpometacarpal joint	131874	icd_first_occurrence		Health-related outcomes > First occurrences > Musculoskeletal system and connective tissue disorders		1204	280381	0.807890831456862	-0.0403031200664923			icd_first_occurrence-131874-both_sexes--
Y84.8 Other specified other anaesthetic	41210	categorical		Health-related outcomes > Hospital inpatient > Summary Operations		1217	280369	0.808111127963871	-0.0402180514364531			categorical-41210-both_sexes-Y848-
Mean L1 in cingulum hippocampus on FA skeleton (right)	25236	continuous		UK Biobank Assessment Centre > Imaging > Brain MRI > Diffusion brain MRI > dMRI skeleton		14492		0.80841598419743	0.0114605422116579			continuous-25236-both_sexes--irnt
Other neurological problem	20002	categorical		UK Biobank Assessment Centre > Verbal interview > Medical conditions		1129	280414	0.808512650672992	-0.0402121729512099			categorical-20002-both_sexes-1434-
E89 Postprocedural endocrine and metabolic disorders, not elsewhere classified	130832	icd_first_occurrence		Health-related outcomes > First occurrences > Endocrine, nutritional and metabolic diseases		1260	280325	0.808990995884081	-0.0403023926098241			icd_first_occurrence-130832-both_sexes--
M19 Other arthrosis	131876	icd_first_occurrence		Health-related outcomes > First occurrences > Musculoskeletal system and connective tissue disorders		41993	239592	0.809193795939379	0.00367794455737017			icd_first_occurrence-131876-both_sexes--
Mother's age	1845	continuous		UK Biobank Assessment Centre > Touchscreen > Family history		110093		0.8093351270632	-0.00150251440050694			continuous-1845-both_sexes--irnt
Arthroscopy nos	20004	categorical		UK Biobank Assessment Centre > Verbal interview > Operations		6225	275318	0.810563007366936	-0.0152634633612192			categorical-20004-both_sexes-1493-
Endometrial ablation	20004	categorical		UK Biobank Assessment Centre > Verbal interview > Operations		1424	151904	0.810587838337143	-0.0405160071195643			categorical-20004-both_sexes-1360-
Mean ISOVF in tapetum on FA skeleton (right)	25486	continuous		UK Biobank Assessment Centre > Imaging > Brain MRI > Diffusion brain MRI > dMRI skeleton		14490		0.811315379719412	-0.0110897089962097			continuous-25486-both_sexes--irnt
Volume of peripheral cortical grey matter	25002	continuous		UK Biobank Assessment Centre > Imaging > Brain MRI > T1 structural brain MRI		16052		0.812705668396791	-0.000659647311692139			continuous-25002-both_sexes--irnt
Volume of grey matter in Ventral Striatum (left)	25890	continuous		UK Biobank Assessment Centre > Imaging > Brain MRI > T1 structural brain MRI > Regional grey matter volumes (FAST)		16047		0.812866008328308	0.00800989094907385			continuous-25890-both_sexes--irnt
P23.3 Posterior colporrhaphy NEC	41200	categorical		Health-related outcomes > Hospital inpatient > Summary Operations		1423	151925	0.813007405081987	-0.0404950895966459			categorical-41200-both_sexes-P233-
Weighted-mean L1 in tract inferior fronto-occipital fasciculus (right)	25582	continuous		UK Biobank Assessment Centre > Imaging > Brain MRI > Diffusion brain MRI > dMRI weighted means		14490		0.813213241442005	-0.0107590942544313			continuous-25582-both_sexes--irnt
Joint pain	20002	categorical		UK Biobank Assessment Centre > Verbal interview > Medical conditions		1043	280500	0.814321839613659	-0.0402489304057923			categorical-20002-both_sexes-1537-
Volume of grey matter in Middle Temporal Gyrus, anterior division (left)	25802	continuous		UK Biobank Assessment Centre > Imaging > Brain MRI > T1 structural brain MRI > Regional grey matter volumes (FAST)		16047		0.814431758574478	0.0105892081200306			continuous-25802-both_sexes--irnt
Bilateral oophorectomy	20004	categorical		UK Biobank Assessment Centre > Verbal interview > Operations		12030	141298	0.81501138884878	0.00417820262421684			categorical-20004-both_sexes-1355-
Volume of grey matter in Supracalcarine Cortex (right)	25875	continuous		UK Biobank Assessment Centre > Imaging > Brain MRI > T1 structural brain MRI > Regional grey matter volumes (FAST)		16047		0.815415994522392	-0.0107848017235555			continuous-25875-both_sexes--irnt
Volume of grey matter in Superior Temporal Gyrus, anterior division (right)	25799	continuous		UK Biobank Assessment Centre > Imaging > Brain MRI > T1 structural brain MRI > Regional grey matter volumes (FAST)		16047		0.815556864377742	0.010783165265573			continuous-25799-both_sexes--irnt
Fluid intelligence score	20191	continuous		Online follow-up > Cognitive function online > Fluid intelligence / reasoning		73386		0.818149433522933	-0.00258716252714934			continuous-20191-both_sexes--irnt
Q08.9 Unspecified vaginal excision of uterus	41200	categorical		Health-related outcomes > Hospital inpatient > Summary Operations		1437	151911	0.818615650020589	-0.0404299198656722			categorical-41200-both_sexes-Q089-
Volume of grey matter in Thalamus (right)	25879	continuous		UK Biobank Assessment Centre > Imaging > Brain MRI > T1 structural brain MRI > Regional grey matter volumes (FAST)		16047		0.820466058153557	0.0102647802153789			continuous-25879-both_sexes--irnt
Weighted-mean ISOVF in tract superior thalamic radiation (left)	25727	continuous		UK Biobank Assessment Centre > Imaging > Brain MRI > Diffusion brain MRI > dMRI weighted means		14489		0.821364924597547	0.00307377575099543			continuous-25727-both_sexes--irnt
Systolic brachial blood pressure	12697	continuous		UK Biobank Assessment Centre > Imaging > Heart MRI > Pulse wave analysis		17411		0.822598186487091	-0.0104998334455965			continuous-12697-both_sexes--irnt
Mean ISOVF in cingulum cingulate gyrus on FA skeleton (left)	25475	continuous		UK Biobank Assessment Centre > Imaging > Brain MRI > Diffusion brain MRI > dMRI skeleton		14490		0.82325344891451	0.0107492208338551			continuous-25475-both_sexes--irnt
Gamma glutamyltransferase	30730	continuous		Biological samples > Assay results > Blood assays > Blood biochemistry		268411		0.823933927306674	-0.00207643876496515			continuous-30730-both_sexes--irnt
Testosterone	30850	continuous		Biological samples > Assay results > Blood assays > Blood biochemistry		243015		0.824261877357136	0.00140735498180746			continuous-30850-both_sexes--irnt
Age at menopause (last menstrual period)	3581	continuous		UK Biobank Assessment Centre > Touchscreen > Sex-specific factors > Female-specific factors		87324		0.824364356777679	-0.00238549971989634			continuous-3581-both_sexes--irnt
Weighted-mean MD in tract posterior thalamic radiation (right)	25535	continuous		UK Biobank Assessment Centre > Imaging > Brain MRI > Diffusion brain MRI > dMRI weighted means		14490		0.824783461090826	0.0100040794317848			continuous-25535-both_sexes--irnt
Platelet count	30080	continuous		Biological samples > Assay results > Blood assays > Blood count		273542		0.825189702840054	0.000579379960661087			continuous-30080-both_sexes--irnt
Mean L2 in tapetum on FA skeleton (right)	25294	continuous		UK Biobank Assessment Centre > Imaging > Brain MRI > Diffusion brain MRI > dMRI skeleton		14492		0.825658189161386	0.0104459558002473			continuous-25294-both_sexes--irnt
M81 Osteoporosis without pathological fracture	131964	icd_first_occurrence		Health-related outcomes > First occurrences > Musculoskeletal system and connective tissue disorders		9967	271618	0.826608353231742	-0.0151393775646882			icd_first_occurrence-131964-both_sexes--
Volume of grey matter in Insular Cortex (right)	25785	continuous		UK Biobank Assessment Centre > Imaging > Brain MRI > T1 structural brain MRI > Regional grey matter volumes (FAST)		16047		0.826821641417357	0.0096261249568655			continuous-25785-both_sexes--irnt
Weighted-mean L1 in tract forceps minor	25580	continuous		UK Biobank Assessment Centre > Imaging > Brain MRI > Diffusion brain MRI > dMRI weighted means		14490		0.827193191302439	0.00614721767979092			continuous-25580-both_sexes--irnt
Heel bone mineral density (BMD) T-score, automated (left)	4106	continuous		UK Biobank Assessment Centre > Physical measures > Bone-densitometry of heel		97889		0.82813916384706	-0.00186488405552604			continuous-4106-both_sexes--irnt
Heel bone mineral density (BMD) (left)	4105	continuous		UK Biobank Assessment Centre > Physical measures > Bone-densitometry of heel		97832		0.828389075434343	-0.00202038009802333			continuous-4105-both_sexes--irnt
Mean FA in retrolenticular part of internal capsule on FA skeleton (left)	25077	continuous		UK Biobank Assessment Centre > Imaging > Brain MRI > Diffusion brain MRI > dMRI skeleton		14492		0.829136687408506	0.000439425185226946			continuous-25077-both_sexes--irnt
B28.5 Wire guided partial excision of breast	41200	categorical		Health-related outcomes > Hospital inpatient > Summary Operations		1412	151936	0.829806627977779	-0.0403968609950162			categorical-41200-both_sexes-B285-
Volume of grey matter in VI Cerebellum (left)	25897	continuous		UK Biobank Assessment Centre > Imaging > Brain MRI > T1 structural brain MRI > Regional grey matter volumes (FAST)		16047		0.832106921880219	-0.00972682393061435			continuous-25897-both_sexes--irnt
Colposcopy +/- biopsy	20004	categorical		UK Biobank Assessment Centre > Verbal interview > Operations		1147	152181	0.832133829589763	-0.0404336431722102			categorical-20004-both_sexes-1522-
Weighted-mean L2 in tract acoustic radiation (right)	25597	continuous		UK Biobank Assessment Centre > Imaging > Brain MRI > Diffusion brain MRI > dMRI weighted means		14490		0.833274251886387	-0.008254642379861			continuous-25597-both_sexes--irnt
Alcohol drinker status	20117	categorical		UK Biobank Assessment Centre > Touchscreen > Lifestyle and environment > Alcohol		262484	18674	0.833880774521572	0.00932882710561381			categorical-20117-both_sexes-2-
Maximum carotid IMT (intima-medial thickness) at 150 degrees	22675	continuous		UK Biobank Assessment Centre > Physical measures > Carotid ultrasound		18767		0.834132353638728	-0.0097072811068203			continuous-22675-both_sexes--irnt
Volume of grey matter in Temporal Fusiform Cortex, anterior division (right)	25855	continuous		UK Biobank Assessment Centre > Imaging > Brain MRI > T1 structural brain MRI > Regional grey matter volumes (FAST)		16047		0.834917057053577	-0.00952608141977997			continuous-25855-both_sexes--irnt
Volume of grey matter in Frontal Pole (left)	25782	continuous		UK Biobank Assessment Centre > Imaging > Brain MRI > T1 structural brain MRI > Regional grey matter volumes (FAST)		16047		0.835165604842431	0.00904420749365596			continuous-25782-both_sexes--irnt
Mean FA in corticospinal tract on FA skeleton (left)	25063	continuous		UK Biobank Assessment Centre > Imaging > Brain MRI > Diffusion brain MRI > dMRI skeleton		14492		0.83528511304065	-0.00644060186617857			continuous-25063-both_sexes--irnt
Systolic brachial blood pressure during PWA	12674	continuous		UK Biobank Assessment Centre > Imaging > Heart MRI > Pulse wave analysis		17184		0.836787193915976	-0.00986008286697476			continuous-12674-both_sexes--irnt
Volume of grey matter in Juxtapositional Lobule Cortex (formerly Supplementary Motor Cortex) (left)	25832	continuous		UK Biobank Assessment Centre > Imaging > Brain MRI > T1 structural brain MRI > Regional grey matter volumes (FAST)		16047		0.837419911981643	0.00996959835754262			continuous-25832-both_sexes--irnt
Weighted-mean ISOVF in tract cingulate gyrus part of cingulum (left)	25708	continuous		UK Biobank Assessment Centre > Imaging > Brain MRI > Diffusion brain MRI > dMRI weighted means		14489		0.837615439662156	0.0100857387251573			continuous-25708-both_sexes--irnt
U05.1 Computed tomography of head	41200	categorical		Health-related outcomes > Hospital inpatient > Summary Operations		6663	274923	0.837812880293292	-0.013805570659152			categorical-41200-both_sexes-U051-
Doxazosin	20003	categorical		UK Biobank Assessment Centre > Verbal interview > Medications		3105	278438	0.83879472214404	0.0161830914561033			categorical-20003-both_sexes-1140879778-
Mean OD in anterior limb of internal capsule on FA skeleton (right)	25408	continuous		UK Biobank Assessment Centre > Imaging > Brain MRI > Diffusion brain MRI > dMRI skeleton		14490		0.838849131928929	-0.0101227267547977			continuous-25408-both_sexes--irnt
Volume of grey matter in VI Cerebellum (vermis)	25898	continuous		UK Biobank Assessment Centre > Imaging > Brain MRI > T1 structural brain MRI > Regional grey matter volumes (FAST)		16047		0.838908516261698	0.00182668444411164			continuous-25898-both_sexes--irnt
[truncated: 224 more rows]
