# Supplementary material for: Proteome-wide systems genetics identifies UFMylation as a regulator of skeletal muscle function
Source: eLife. 2022 Dec 6;11:e82951. doi: 10.7554/eLife.82951 (PMC9833826; doi:10.7554/eLife.82951)
Supplement: Source data 1. [file elife-82951-data1.zip › genebass/gene-phewas-exomes_ENSG00000143819_EPHX1_2021_08_25_10_57_34.csv]

Description	Phenotype	Trait type	Sex	Category	Info	N cases	N controls	P-Value (SKAT-O)	Beta	Select		analysis_id
Type 2 diabetes	20002	categorical		UK Biobank Assessment Centre > Verbal interview > Medical conditions		1752	279791	0.000163324190144531	0.0599840605403573			categorical-20002-both_sexes-1223-
N60 Benign mammary dysplasia	132096	icd_first_occurrence		Health-related outcomes > First occurrences > Genitourinary system disorders		7142	146205	0.000668928521442291	0.0309063139814582			icd_first_occurrence-132096-both_sexes--
Mean ISOVF in uncinate fasciculus on FA skeleton (left)	25485	continuous		UK Biobank Assessment Centre > Imaging > Brain MRI > Diffusion brain MRI > dMRI skeleton		14490		0.0011221595628097	-0.0215832760446275			continuous-25485-both_sexes--irnt
SHBG	30830	continuous		Biological samples > Assay results > Blood assays > Blood biochemistry		243925		0.00122061472387258	-0.00763111477502138			continuous-30830-both_sexes--irnt
H61 Other disorders of external ear	131224	icd_first_occurrence		Health-related outcomes > First occurrences > Ear and mastoid process disorders		17767	263818	0.00122882142491232	0.0386600943288043			icd_first_occurrence-131224-both_sexes--
S06.5 Excision of lesion of skin of head or neck NEC	41200	categorical		Health-related outcomes > Hospital inpatient > Summary Operations		8309	273277	0.00144289875555748	0.0255094348837151			categorical-41200-both_sexes-S065-
Lymphocyte percentage	30180	continuous		Biological samples > Assay results > Blood assays > Blood count		273112		0.00148096552179489	-0.00856864986676846			continuous-30180-both_sexes--irnt
Colonoscopy/sigmoidoscopy	20004	categorical		UK Biobank Assessment Centre > Verbal interview > Operations		5489	276054	0.00265123604983097	0.0375284553977694			categorical-20004-both_sexes-1519-
Mean L2 in cerebral peduncle on FA skeleton (right)	25262	continuous		UK Biobank Assessment Centre > Imaging > Brain MRI > Diffusion brain MRI > dMRI skeleton		14492		0.00269979618052485	-0.00650770569719264			continuous-25262-both_sexes--irnt
Weighted-mean L2 in tract anterior thalamic radiation (left)	25598	continuous		UK Biobank Assessment Centre > Imaging > Brain MRI > Diffusion brain MRI > dMRI weighted means		14490		0.00298171941305059	-0.016880818126054			continuous-25598-both_sexes--irnt
L87.4 Avulsion of varicose vein of leg	41210	categorical		Health-related outcomes > Hospital inpatient > Summary Operations		4031	277555	0.00310192101114393	0.0631059424936268			categorical-41210-both_sexes-L874-
Chronic sinusitis	20002	categorical		UK Biobank Assessment Centre > Verbal interview > Medical conditions		1787	279756	0.00330366303077001	0.0732229098207307			categorical-20002-both_sexes-1416-
Mean FA in anterior corona radiata on FA skeleton (left)	25079	continuous		UK Biobank Assessment Centre > Imaging > Brain MRI > Diffusion brain MRI > dMRI skeleton		14492		0.003343327868084	0.00920059394881108			continuous-25079-both_sexes--irnt
Mean L3 in uncinate fasciculus on FA skeleton (left)	25341	continuous		UK Biobank Assessment Centre > Imaging > Brain MRI > Diffusion brain MRI > dMRI skeleton		14492		0.00371349638248109	-0.0193631491631778			continuous-25341-both_sexes--irnt
Mean L1 in anterior limb of internal capsule on FA skeleton (left)	25217	continuous		UK Biobank Assessment Centre > Imaging > Brain MRI > Diffusion brain MRI > dMRI skeleton		14492		0.00376522672228385	-0.0313067209346244			continuous-25217-both_sexes--irnt
Mean FA in cerebral peduncle on FA skeleton (right)	25070	continuous		UK Biobank Assessment Centre > Imaging > Brain MRI > Diffusion brain MRI > dMRI skeleton		14492		0.004042637926152	0.00805651188689639			continuous-25070-both_sexes--irnt
Y75.2 Laparoscopic approach to abdominal cavity NEC	41210	categorical		Health-related outcomes > Hospital inpatient > Summary Operations		10319	271267	0.00413750712091021	0.0446619272255688			categorical-41210-both_sexes-Y752-
Weighted-mean MD in tract uncinate fasciculus (left)	25540	continuous		UK Biobank Assessment Centre > Imaging > Brain MRI > Diffusion brain MRI > dMRI weighted means		14490		0.00421732665505936	-0.0282026997113852			continuous-25540-both_sexes--irnt
Z48.1 Skin of scalp	41210	categorical		Health-related outcomes > Hospital inpatient > Summary Operations		2159	279427	0.00473415961024271	0.0563411548138293			categorical-41210-both_sexes-Z481-
Weighted-mean L2 in tract uncinate fasciculus (left)	25621	continuous		UK Biobank Assessment Centre > Imaging > Brain MRI > Diffusion brain MRI > dMRI weighted means		14490		0.00474789430825329	-0.0266185994482889			continuous-25621-both_sexes--irnt
Z50.4 Skin of leg NEC	41210	categorical		Health-related outcomes > Hospital inpatient > Summary Operations		4519	277067	0.00514385136381712	0.0451596387310303			categorical-41210-both_sexes-Z504-
Seating box height	3077	continuous		UK Biobank Assessment Centre > Physical measures > Anthropometry > Body size measures		280890		0.0056197622922024	0.00571956674761558			continuous-3077-both_sexes--
Other neurological problem	20002	categorical		UK Biobank Assessment Centre > Verbal interview > Medical conditions		1129	280414	0.00573594421815815	0.0867983347644745			categorical-20002-both_sexes-1434-
X70.2 Procurement of drugs for chemotherapy for neoplasm for regimens in Band 2	41200	categorical		Health-related outcomes > Hospital inpatient > Summary Operations		1827	279759	0.00590454828013653	0.0785803383470829			categorical-41200-both_sexes-X702-
Mean MD in external capsule on FA skeleton (left)	25137	continuous		UK Biobank Assessment Centre > Imaging > Brain MRI > Diffusion brain MRI > dMRI skeleton		14492		0.00606774588359693	-0.0212323783321339			continuous-25137-both_sexes--irnt
H92 Otalgia and effusion of ear	131262	icd_first_occurrence		Health-related outcomes > First occurrences > Ear and mastoid process disorders		9442	272143	0.00609361346126225	0.0432140486177768			icd_first_occurrence-131262-both_sexes--
Neutrophill percentage	30200	continuous		Biological samples > Assay results > Blood assays > Blood count		273112		0.00641908620758813	0.0075653263331781			continuous-30200-both_sexes--irnt
Mean L3 in posterior corona radiata on FA skeleton (left)	25323	continuous		UK Biobank Assessment Centre > Imaging > Brain MRI > Diffusion brain MRI > dMRI skeleton		14492		0.00644723672272784	-0.00699498170188394			continuous-25323-both_sexes--irnt
Z84.3 Hip joint	41210	categorical		Health-related outcomes > Hospital inpatient > Summary Operations		2592	278994	0.0065886556559015	0.0557050221537762			categorical-41210-both_sexes-Z843-
G98 Other disorders of nervous system, not elsewhere classified	131124	icd_first_occurrence		Health-related outcomes > First occurrences > Nervous system disorders		1171	280414	0.00671671561837794	0.0834177096135747			icd_first_occurrence-131124-both_sexes--
Bendrofluazide	20003	categorical		UK Biobank Assessment Centre > Verbal interview > Medications		1459	280084	0.00671695464639033	0.0602543710593436			categorical-20003-both_sexes-1140866122-
Mean L2 in anterior corona radiata on FA skeleton (left)	25271	continuous		UK Biobank Assessment Centre > Imaging > Brain MRI > Diffusion brain MRI > dMRI skeleton		14492		0.00706149193296834	-0.0166082793533246			continuous-25271-both_sexes--irnt
Lymphocyte count	30120	continuous		Biological samples > Assay results > Blood assays > Blood count		273110		0.00744612676048673	-0.00825515799747288			continuous-30120-both_sexes--irnt
Mean MD in uncinate fasciculus on FA skeleton (right)	25148	continuous		UK Biobank Assessment Centre > Imaging > Brain MRI > Diffusion brain MRI > dMRI skeleton		14492		0.00789956536055081	-0.0126009891410824			continuous-25148-both_sexes--irnt
Weighted-mean L2 in tract uncinate fasciculus (right)	25622	continuous		UK Biobank Assessment Centre > Imaging > Brain MRI > Diffusion brain MRI > dMRI weighted means		14490		0.00790045045249532	-0.0158814201927093			continuous-25622-both_sexes--irnt
W28.3 Removal of internal fixation from bone NEC	41200	categorical		Health-related outcomes > Hospital inpatient > Summary Operations		2826	278760	0.00792974891836373	0.05350284014567			categorical-41200-both_sexes-W283-
Weighted-mean MD in tract uncinate fasciculus (right)	25541	continuous		UK Biobank Assessment Centre > Imaging > Brain MRI > Diffusion brain MRI > dMRI weighted means		14490		0.00843824191109921	-0.0171162719108278			continuous-25541-both_sexes--irnt
H91 Other hearing loss	131260	icd_first_occurrence		Health-related outcomes > First occurrences > Ear and mastoid process disorders		7392	274193	0.00860780310947939	0.0438202122864479			icd_first_occurrence-131260-both_sexes--
Mean MD in uncinate fasciculus on FA skeleton (left)	25149	continuous		UK Biobank Assessment Centre > Imaging > Brain MRI > Diffusion brain MRI > dMRI skeleton		14492		0.00868330870382872	-0.0253462555337109			continuous-25149-both_sexes--irnt
K08 Other disorders of teeth and supporting structures	131568	icd_first_occurrence		Health-related outcomes > First occurrences > Digestive system disorders		2262	279323	0.00877789938260398	0.0720559565086424			icd_first_occurrence-131568-both_sexes--
Weighted-mean L3 in tract uncinate fasciculus (left)	25648	continuous		UK Biobank Assessment Centre > Imaging > Brain MRI > Diffusion brain MRI > dMRI weighted means		14490		0.00887606533099927	-0.0262221958885786			continuous-25648-both_sexes--irnt
Weighted-mean MD in tract anterior thalamic radiation (left)	25517	continuous		UK Biobank Assessment Centre > Imaging > Brain MRI > Diffusion brain MRI > dMRI weighted means		14490		0.00889774581020053	-0.0197229021454606			continuous-25517-both_sexes--irnt
Weighted-mean ISOVF in tract acoustic radiation (right)	25705	continuous		UK Biobank Assessment Centre > Imaging > Brain MRI > Diffusion brain MRI > dMRI weighted means		14489		0.0089322846856682	0.0308251640092288			continuous-25705-both_sexes--irnt
Mean L3 in anterior corona radiata on FA skeleton (left)	25319	continuous		UK Biobank Assessment Centre > Imaging > Brain MRI > Diffusion brain MRI > dMRI skeleton		14492		0.00904277192708192	-0.00717132577436455			continuous-25319-both_sexes--irnt
Bladder problem (not cancer)	20002	categorical		UK Biobank Assessment Centre > Verbal interview > Medical conditions		1669	279874	0.00907207523356357	0.0574703979075373			categorical-20002-both_sexes-1201-
Saturated fat	100006	continuous		Online follow-up > Diet by 24-hour recall > Estimated nutrients yesterday		43938		0.00999539248640757	0.000970743875000528			continuous-100006-both_sexes--irnt
Mean L2 in anterior corona radiata on FA skeleton (right)	25270	continuous		UK Biobank Assessment Centre > Imaging > Brain MRI > Diffusion brain MRI > dMRI skeleton		14492		0.0104385121033997	-0.01193336721659			continuous-25270-both_sexes--irnt
Basophill count	30160	continuous		Biological samples > Assay results > Blood assays > Blood count		273110		0.0104586595478255	-0.00676824400152357			continuous-30160-both_sexes--
K65 Peritonitis	131652	icd_first_occurrence		Health-related outcomes > First occurrences > Digestive system disorders		1696	279889	0.0106554001388091	0.0705160121570434			icd_first_occurrence-131652-both_sexes--
M65.3 Endoscopic resection of prostate NEC	41200	categorical		Health-related outcomes > Hospital inpatient > Summary Operations		1654	126584	0.0106685201522442	0.0694917052698872			categorical-41200-both_sexes-M653-
Mean L2 in external capsule on FA skeleton (left)	25281	continuous		UK Biobank Assessment Centre > Imaging > Brain MRI > Diffusion brain MRI > dMRI skeleton		14492		0.0111932150119615	-0.0142035919848095			continuous-25281-both_sexes--irnt
Cystatin C	30720	continuous		Biological samples > Assay results > Blood assays > Blood biochemistry		268538		0.011381750303741	-0.00718819103995442			continuous-30720-both_sexes--irnt
90th percentile of BOLD effect (in group-defined mask) for faces-shapes contrast	25765	continuous		UK Biobank Assessment Centre > Imaging > Brain MRI > Task functional brain MRI		14069		0.0116422995846323	0.0289535080972046			continuous-25765-both_sexes--irnt
M79 Other soft tissue disorders, not elsewhere classified	131960	icd_first_occurrence		Health-related outcomes > First occurrences > Musculoskeletal system and connective tissue disorders		46413	235172	0.0125512048036219	0.0197261125897596			icd_first_occurrence-131960-both_sexes--
Weighted-mean L1 in tract uncinate fasciculus (right)	25595	continuous		UK Biobank Assessment Centre > Imaging > Brain MRI > Diffusion brain MRI > dMRI weighted means		14490		0.0127142864439921	-0.0180955110933527			continuous-25595-both_sexes--irnt
Mean L1 in external capsule on FA skeleton (left)	25233	continuous		UK Biobank Assessment Centre > Imaging > Brain MRI > Diffusion brain MRI > dMRI skeleton		14492		0.0129235833287155	-0.0265796682718481			continuous-25233-both_sexes--irnt
H04 Disorders of lachrymal system	131136	icd_first_occurrence		Health-related outcomes > First occurrences > Eye and adnexa disorders		7969	273616	0.0131034267626732	0.0432772852285949			icd_first_occurrence-131136-both_sexes--
Neutrophill count	30140	continuous		Biological samples > Assay results > Blood assays > Blood count		273110		0.0137470654863121	0.00335527618508778			continuous-30140-both_sexes--irnt
Z48.2 Skin of neck	41210	categorical		Health-related outcomes > Hospital inpatient > Summary Operations		2767	278819	0.0137651619656445	0.0531351627244104			categorical-41210-both_sexes-Z482-
Mean FA in anterior corona radiata on FA skeleton (right)	25078	continuous		UK Biobank Assessment Centre > Imaging > Brain MRI > Diffusion brain MRI > dMRI skeleton		14492		0.0141397957165861	0.00648540925829355			continuous-25078-both_sexes--irnt
Mean L3 in anterior corona radiata on FA skeleton (right)	25318	continuous		UK Biobank Assessment Centre > Imaging > Brain MRI > Diffusion brain MRI > dMRI skeleton		14492		0.0141934542145651	-0.00623418427293181			continuous-25318-both_sexes--irnt
Weighted-mean L1 in tract anterior thalamic radiation (left)	25571	continuous		UK Biobank Assessment Centre > Imaging > Brain MRI > Diffusion brain MRI > dMRI weighted means		14490		0.0142728337156597	-0.0251542962974913			continuous-25571-both_sexes--irnt
Mean MD in anterior limb of internal capsule on FA skeleton (left)	25121	continuous		UK Biobank Assessment Centre > Imaging > Brain MRI > Diffusion brain MRI > dMRI skeleton		14492		0.0143178300805382	-0.0225335670613771			continuous-25121-both_sexes--irnt
Weighted-mean ICVF in tract uncinate fasciculus (right)	25676	continuous		UK Biobank Assessment Centre > Imaging > Brain MRI > Diffusion brain MRI > dMRI weighted means		14489		0.0145481906217029	0.0135336429150314			continuous-25676-both_sexes--irnt
Mean L1 in external capsule on FA skeleton (right)	25232	continuous		UK Biobank Assessment Centre > Imaging > Brain MRI > Diffusion brain MRI > dMRI skeleton		14492		0.0149525760696863	-0.0276146838301579			continuous-25232-both_sexes--irnt
Weighted-mean L2 in tract inferior longitudinal fasciculus (left)	25610	continuous		UK Biobank Assessment Centre > Imaging > Brain MRI > Diffusion brain MRI > dMRI weighted means		14490		0.0152494256544412	-0.0114993468079781			continuous-25610-both_sexes--irnt
H18 Other disorders of cornea	131154	icd_first_occurrence		Health-related outcomes > First occurrences > Eye and adnexa disorders		1331	280254	0.0152997468191249	0.0698475761427618			icd_first_occurrence-131154-both_sexes--
Birth weight known	120	categorical		UK Biobank Assessment Centre > Verbal interview > Early life factors		158307	123236	0.0157889770980195	0.0159460794593117			categorical-120-both_sexes-1-
Weighted-mean L1 in tract uncinate fasciculus (left)	25594	continuous		UK Biobank Assessment Centre > Imaging > Brain MRI > Diffusion brain MRI > dMRI weighted means		14490		0.015945953538795	-0.0257106652415353			continuous-25594-both_sexes--irnt
Eye problems/disorders	6148	categorical		UK Biobank Assessment Centre > Touchscreen > Health and medical history > Eyesight		5117	95378	0.0160960813417651	0.01256432731327			categorical-6148-both_sexes-6-
Weighted-mean ICVF in tract uncinate fasciculus (left)	25675	continuous		UK Biobank Assessment Centre > Imaging > Brain MRI > Diffusion brain MRI > dMRI weighted means		14489		0.0163533321403123	0.0207857827745033			continuous-25675-both_sexes--irnt
Blood clot, DVT, bronchitis, emphysema, asthma, rhinitis, eczema, allergy diagnosed by doctor	6152	categorical		UK Biobank Assessment Centre > Touchscreen > Health and medical history > Medical conditions		32405	248594	0.0164043759656268	0.0170281478804088			categorical-6152-both_sexes-8-
N50 Other disorders of male genital organs	132092	icd_first_occurrence		Health-related outcomes > First occurrences > Genitourinary system disorders		6426	121812	0.0167966423222694	0.0390328891727936			icd_first_occurrence-132092-both_sexes--
Testosterone	30850	continuous		Biological samples > Assay results > Blood assays > Blood biochemistry		243015		0.0169862970007336	-0.00381471100713878			continuous-30850-both_sexes--irnt
E08.1 Polypectomy of internal nose	41200	categorical		Health-related outcomes > Hospital inpatient > Summary Operations		1450	280136	0.0170533391108818	0.0527811932654225			categorical-41200-both_sexes-E081-
Mean MD in external capsule on FA skeleton (right)	25136	continuous		UK Biobank Assessment Centre > Imaging > Brain MRI > Diffusion brain MRI > dMRI skeleton		14492		0.0171504050662433	-0.0228876751559073			continuous-25136-both_sexes--irnt
Weighted-mean MD in tract inferior longitudinal fasciculus (left)	25529	continuous		UK Biobank Assessment Centre > Imaging > Brain MRI > Diffusion brain MRI > dMRI weighted means		14490		0.0176564710250056	-0.00996809226184572			continuous-25529-both_sexes--irnt
W37.1 Primary total prosthetic replacement of hip joint using cement	41200	categorical		Health-related outcomes > Hospital inpatient > Summary Operations		3288	278298	0.0183391000051674	0.0284686404347816			categorical-41200-both_sexes-W371-
Retinol	100018	continuous		Online follow-up > Diet by 24-hour recall > Estimated nutrients yesterday		42615		0.019498315702583	-0.00817533596724862			continuous-100018-both_sexes--irnt
Mean L3 in cerebral peduncle on FA skeleton (right)	25310	continuous		UK Biobank Assessment Centre > Imaging > Brain MRI > Diffusion brain MRI > dMRI skeleton		14492		0.0197041547012704	-0.00870400125091021			continuous-25310-both_sexes--irnt
M75 Shoulder lesions	131954	icd_first_occurrence		Health-related outcomes > First occurrences > Musculoskeletal system and connective tissue disorders		18392	263193	0.0204888747970927	0.00891472789889984			icd_first_occurrence-131954-both_sexes--
O03 Spontaneous abortion	132168	icd_first_occurrence		Health-related outcomes > First occurrences > Pregnancy, childbirth and the puerperium		3174	150173	0.0209997695430739	0.0670107728604707			icd_first_occurrence-132168-both_sexes--
C79.2 Vitrectomy using pars plana approach	41200	categorical		Health-related outcomes > Hospital inpatient > Summary Operations		1880	279706	0.0210198757813026	0.0668839789509754			categorical-41200-both_sexes-C792-
Mean ICVF in uncinate fasciculus on FA skeleton (right)	25388	continuous		UK Biobank Assessment Centre > Imaging > Brain MRI > Diffusion brain MRI > dMRI skeleton		14490		0.0210455218195502	0.0114364824918178			continuous-25388-both_sexes--irnt
Iron deficiency anaemia	20002	categorical		UK Biobank Assessment Centre > Verbal interview > Medical conditions		1521	280022	0.0211163145695952	0.0659763296725003			categorical-20002-both_sexes-1330-
Weighted-mean ICVF in tract inferior longitudinal fasciculus (left)	25664	continuous		UK Biobank Assessment Centre > Imaging > Brain MRI > Diffusion brain MRI > dMRI weighted means		14489		0.0217727556247356	0.0154014537685096			continuous-25664-both_sexes--irnt
Mean FA in posterior corona radiata on FA skeleton (left)	25083	continuous		UK Biobank Assessment Centre > Imaging > Brain MRI > Diffusion brain MRI > dMRI skeleton		14492		0.0222831636726479	0.00824220932201294			continuous-25083-both_sexes--irnt
I78 Diseases of capillaries	131392	icd_first_occurrence		Health-related outcomes > First occurrences > Circulatory system disorders		1551	280034	0.0223446038841586	0.063866835515257			icd_first_occurrence-131392-both_sexes--
Weighted-mean L3 in tract anterior thalamic radiation (left)	25625	continuous		UK Biobank Assessment Centre > Imaging > Brain MRI > Diffusion brain MRI > dMRI weighted means		14490		0.0224108568172685	-0.0132828965929268			continuous-25625-both_sexes--irnt
Rheumatoid factor	30820	continuous		Biological samples > Assay results > Blood assays > Blood biochemistry		23520		0.0225378020538798	0.00180171329753835			continuous-30820-both_sexes--irnt
Mean L1 in anterior limb of internal capsule on FA skeleton (right)	25216	continuous		UK Biobank Assessment Centre > Imaging > Brain MRI > Diffusion brain MRI > dMRI skeleton		14492		0.0231571156892095	-0.0245770305650689			continuous-25216-both_sexes--irnt
Median T2star in amygdala (right)	25037	continuous		UK Biobank Assessment Centre > Imaging > Brain MRI > Susceptibility weighted brain MRI		14767		0.0235753649732396	0.0258947837337071			continuous-25037-both_sexes--irnt
Asthma	20002	categorical		UK Biobank Assessment Centre > Verbal interview > Medical conditions		32610	248933	0.0252412680091286	0.0137354478366163			categorical-20002-both_sexes-1111-
Mean L3 in external capsule on FA skeleton (left)	25329	continuous		UK Biobank Assessment Centre > Imaging > Brain MRI > Diffusion brain MRI > dMRI skeleton		14492		0.0253990788538874	-0.0158596992175737			continuous-25329-both_sexes--irnt
Recent feelings of foreboding	20512	continuous		Online follow-up > Mental health > Anxiety		92903		0.0265322388025316	-0.000583493747436846			continuous-20512-both_sexes--
Mean ISOVF in cerebral peduncle on FA skeleton (right)	25454	continuous		UK Biobank Assessment Centre > Imaging > Brain MRI > Diffusion brain MRI > dMRI skeleton		14490		0.026615418679245	-0.0120521438719353			continuous-25454-both_sexes--irnt
Mean L2 in middle cerebellar peduncle on FA skeleton	25248	continuous		UK Biobank Assessment Centre > Imaging > Brain MRI > Diffusion brain MRI > dMRI skeleton		14492		0.0268096892886431	-0.0181984854025147			continuous-25248-both_sexes--irnt
H25.9 Unspecified diagnostic endoscopic examination of lower bowel using fibreoptic sigmoidoscope	41210	categorical		Health-related outcomes > Hospital inpatient > Summary Operations		2353	279233	0.026948813231688	0.0623874955494824			categorical-41210-both_sexes-H259-
Mean OD in corticospinal tract on FA skeleton (left)	25399	continuous		UK Biobank Assessment Centre > Imaging > Brain MRI > Diffusion brain MRI > dMRI skeleton		14490		0.0275742724315233	-0.000330102114277767			continuous-25399-both_sexes--irnt
Mean FA in corticospinal tract on FA skeleton (right)	25062	continuous		UK Biobank Assessment Centre > Imaging > Brain MRI > Diffusion brain MRI > dMRI skeleton		14492		0.027783754370294	0.00325425992108948			continuous-25062-both_sexes--irnt
I83 Varicose veins of lower extremities	131402	icd_first_occurrence		Health-related outcomes > First occurrences > Circulatory system disorders		12830	268755	0.0279840836992237	0.0327689424042341			icd_first_occurrence-131402-both_sexes--
Muscle/soft tissue problem	20002	categorical		UK Biobank Assessment Centre > Verbal interview > Medical conditions		2157	279386	0.0282981646078367	0.0630879184026724			categorical-20002-both_sexes-1297-
Mean L1 in uncinate fasciculus on FA skeleton (left)	25245	continuous		UK Biobank Assessment Centre > Imaging > Brain MRI > Diffusion brain MRI > dMRI skeleton		14492		0.0293106861246739	-0.0256406447298741			continuous-25245-both_sexes--irnt
J47 Bronchiectasis	131498	icd_first_occurrence		Health-related outcomes > First occurrences > Respiratory system disorders		2311	279274	0.0299216703541849	0.0460369854019737			icd_first_occurrence-131498-both_sexes--
W20.1 Primary open reduction of fracture of long bone and extramedullary fixation using plate NEC	41200	categorical		Health-related outcomes > Hospital inpatient > Summary Operations		2350	279236	0.0302454867880462	0.0328125559354318			categorical-41200-both_sexes-W201-
Mean ICVF in sagittal stratum on FA skeleton (left)	25375	continuous		UK Biobank Assessment Centre > Imaging > Brain MRI > Diffusion brain MRI > dMRI skeleton		14490		0.0303652557083972	0.0183905649380305			continuous-25375-both_sexes--irnt
Ear/vestibular disorder	20002	categorical		UK Biobank Assessment Centre > Verbal interview > Medical conditions		2401	279142	0.0312151094012502	0.0473895167671542			categorical-20002-both_sexes-1415-
N19 Unspecified renal failure	132034	icd_first_occurrence		Health-related outcomes > First occurrences > Genitourinary system disorders		1633	279952	0.0317904568085077	0.048589349329205			icd_first_occurrence-132034-both_sexes--
Weighted-mean ICVF in tract forceps major	25660	continuous		UK Biobank Assessment Centre > Imaging > Brain MRI > Diffusion brain MRI > dMRI weighted means		14489		0.0319702319840067	0.00463050267925356			continuous-25660-both_sexes--irnt
Glaucoma	20002	categorical		UK Biobank Assessment Centre > Verbal interview > Medical conditions		2899	278644	0.0325154160314088	0.051835085186672			categorical-20002-both_sexes-1277-
N45 Orchitis and epididymitis	132082	icd_first_occurrence		Health-related outcomes > First occurrences > Genitourinary system disorders		1528	126710	0.0326165581309653	0.0506261926397274			icd_first_occurrence-132082-both_sexes--
Weighted-mean L1 in tract inferior longitudinal fasciculus (left)	25583	continuous		UK Biobank Assessment Centre > Imaging > Brain MRI > Diffusion brain MRI > dMRI weighted means		14490		0.0331577611976825	-0.00769520483786582			continuous-25583-both_sexes--irnt
Weighted-mean ISOVF in tract superior thalamic radiation (left)	25727	continuous		UK Biobank Assessment Centre > Imaging > Brain MRI > Diffusion brain MRI > dMRI weighted means		14489		0.0332139433470833	0.0244056897242683			continuous-25727-both_sexes--irnt
Prednisolone	20003	categorical		UK Biobank Assessment Centre > Verbal interview > Medications		1642	279901	0.0338959896400017	0.0507154107963766			categorical-20003-both_sexes-1140874930-
Mean ICVF in tapetum on FA skeleton (right)	25390	continuous		UK Biobank Assessment Centre > Imaging > Brain MRI > Diffusion brain MRI > dMRI skeleton		14490		0.0341330061742819	0.0179947395215132			continuous-25390-both_sexes--irnt
K02 Dental caries	131556	icd_first_occurrence		Health-related outcomes > First occurrences > Digestive system disorders		2546	279039	0.0343060376610083	0.0255607528100158			icd_first_occurrence-131556-both_sexes--
H25.9 Unspecified diagnostic endoscopic examination of lower bowel using fibreoptic sigmoidoscope	41200	categorical		Health-related outcomes > Hospital inpatient > Summary Operations		14364	267222	0.0344426910499082	0.00376223689889722			categorical-41200-both_sexes-H259-
Y53.9 Unspecified approach to organ under image control	41210	categorical		Health-related outcomes > Hospital inpatient > Summary Operations		3463	278123	0.0349960101713008	0.0334807011492568			categorical-41210-both_sexes-Y539-
Q55.3 Papanicolau smear NEC	41210	categorical		Health-related outcomes > Hospital inpatient > Summary Operations		1096	152252	0.035880567754347	0.0733749233395611			categorical-41210-both_sexes-Q553-
Y84.2 Sedation NEC	41210	categorical		Health-related outcomes > Hospital inpatient > Summary Operations		2406	279180	0.0362389279820122	0.0266272358517623			categorical-41210-both_sexes-Y842-
Mean L3 in superior longitudinal fasciculus on FA skeleton (right)	25336	continuous		UK Biobank Assessment Centre > Imaging > Brain MRI > Diffusion brain MRI > dMRI skeleton		14492		0.0367570528254964	-0.0145771659297672			continuous-25336-both_sexes--irnt
Weighted-mean ICVF in tract inferior longitudinal fasciculus (right)	25665	continuous		UK Biobank Assessment Centre > Imaging > Brain MRI > Diffusion brain MRI > dMRI weighted means		14489		0.0374252465441062	0.0185544469039219			continuous-25665-both_sexes--irnt
Weighted-mean L1 in tract inferior longitudinal fasciculus (right)	25584	continuous		UK Biobank Assessment Centre > Imaging > Brain MRI > Diffusion brain MRI > dMRI weighted means		14490		0.037550738941748	-0.0133964018996895			continuous-25584-both_sexes--irnt
V55.2 Two levels of spine	41210	categorical		Health-related outcomes > Hospital inpatient > Summary Operations		1863	279723	0.0381369373015473	0.0189844882614094			categorical-41210-both_sexes-V552-
90th percentile of BOLD effect (in group-defined mask) for faces activation	25763	continuous		UK Biobank Assessment Centre > Imaging > Brain MRI > Task functional brain MRI		14069		0.0398251469688715	0.0247628486294883			continuous-25763-both_sexes--irnt
Weighted-mean MD in tract inferior longitudinal fasciculus (right)	25530	continuous		UK Biobank Assessment Centre > Imaging > Brain MRI > Diffusion brain MRI > dMRI weighted means		14490		0.040332208423727	-0.015008645004196			continuous-25530-both_sexes--irnt
Mean MO in superior cerebellar peduncle on FA skeleton (right)	25164	continuous		UK Biobank Assessment Centre > Imaging > Brain MRI > Diffusion brain MRI > dMRI skeleton		14492		0.0407472345953728	-0.00525388703070589			continuous-25164-both_sexes--irnt
Triglycerides	30870	continuous		Biological samples > Assay results > Blood assays > Blood biochemistry		268345		0.041044595709679	-0.00644696230207259			continuous-30870-both_sexes--irnt
Weighted-mean ICVF in tract superior longitudinal fasciculus (right)	25672	continuous		UK Biobank Assessment Centre > Imaging > Brain MRI > Diffusion brain MRI > dMRI weighted means		14489		0.0411196504307634	0.0186534397358862			continuous-25672-both_sexes--irnt
Vitamin D	30890	continuous		Biological samples > Assay results > Blood assays > Blood biochemistry		256790		0.0411667119668502	0.00664362045527298			continuous-30890-both_sexes--irnt
X29.8 Other specified continuous Infusion of therapeutic substance	41200	categorical		Health-related outcomes > Hospital inpatient > Summary Operations		2330	279256	0.0416541204652411	0.0497095698320778			categorical-41200-both_sexes-X298-
Mean MD in posterior corona radiata on FA skeleton (left)	25131	continuous		UK Biobank Assessment Centre > Imaging > Brain MRI > Diffusion brain MRI > dMRI skeleton		14492		0.0419111895872775	-0.0067287454370163			continuous-25131-both_sexes--irnt
Volume of grey matter in VI Cerebellum (vermis)	25898	continuous		UK Biobank Assessment Centre > Imaging > Brain MRI > T1 structural brain MRI > Regional grey matter volumes (FAST)		16047		0.0419901348324111	0.0100592718735844			continuous-25898-both_sexes--irnt
M47.9 Unspecified urethral catheterisation of bladder	41200	categorical		Health-related outcomes > Hospital inpatient > Summary Operations		1574	280012	0.0421359720189375	0.0236500841805574			categorical-41200-both_sexes-M479-
Coronary angiogram	20004	categorical		UK Biobank Assessment Centre > Verbal interview > Operations		1817	279726	0.0421825445711792	0.0391654875074182			categorical-20004-both_sexes-1514-
J45 Asthma	131494	icd_first_occurrence		Health-related outcomes > First occurrences > Respiratory system disorders		37874	243711	0.0430546118861528	0.00321083761573035			icd_first_occurrence-131494-both_sexes--
Volume of accumbens (left)	25023	continuous		UK Biobank Assessment Centre > Imaging > Brain MRI > T1 structural brain MRI > Subcortical volumes (FIRST)		16038		0.0432194497542221	0.0114522774402152			continuous-25023-both_sexes--irnt
Mean MO in tapetum on FA skeleton (left)	25199	continuous		UK Biobank Assessment Centre > Imaging > Brain MRI > Diffusion brain MRI > dMRI skeleton		14492		0.0432278710380071	-0.0180614429184327			continuous-25199-both_sexes--irnt
Z81.2 Acromioclavicular joint	41210	categorical		Health-related outcomes > Hospital inpatient > Summary Operations		1921	279665	0.0435218307848053	0.0445365036848596			categorical-41210-both_sexes-Z812-
Mean L2 in uncinate fasciculus on FA skeleton (right)	25292	continuous		UK Biobank Assessment Centre > Imaging > Brain MRI > Diffusion brain MRI > dMRI skeleton		14492		0.0446467077942242	-0.0043025904696471			continuous-25292-both_sexes--irnt
L98 Other disorders of skin and subcutaneous tissue, not elsewhere classified	131836	icd_first_occurrence		Health-related outcomes > First occurrences > Skin and subcutaneous tissue disorders		26561	255024	0.0455228414928908	0.0193350982577897			icd_first_occurrence-131836-both_sexes--
Weighted-mean L2 in tract inferior fronto-occipital fasciculus (left)	25608	continuous		UK Biobank Assessment Centre > Imaging > Brain MRI > Diffusion brain MRI > dMRI weighted means		14490		0.045531472083162	-0.0119133462999176			continuous-25608-both_sexes--irnt
Mean L3 in external capsule on FA skeleton (right)	25328	continuous		UK Biobank Assessment Centre > Imaging > Brain MRI > Diffusion brain MRI > dMRI skeleton		14492		0.0456653736364254	-0.0178807680534156			continuous-25328-both_sexes--irnt
Weighted-mean FA in tract anterior thalamic radiation (left)	25490	continuous		UK Biobank Assessment Centre > Imaging > Brain MRI > Diffusion brain MRI > dMRI weighted means		14490		0.0459925772985382	0.00146942378529719			continuous-25490-both_sexes--irnt
X72.1 Delivery of complex chemotherapy for neoplasm including prolonged infusional treatment at first attendance	41210	categorical		Health-related outcomes > Hospital inpatient > Summary Operations		2360	279226	0.0460567002147284	0.0527213627933664			categorical-41210-both_sexes-X721-
Mean ICVF in uncinate fasciculus on FA skeleton (left)	25389	continuous		UK Biobank Assessment Centre > Imaging > Brain MRI > Diffusion brain MRI > dMRI skeleton		14490		0.0461976231982453	0.0174837871135014			continuous-25389-both_sexes--irnt
Mean ICVF in anterior corona radiata on FA skeleton (right)	25366	continuous		UK Biobank Assessment Centre > Imaging > Brain MRI > Diffusion brain MRI > dMRI skeleton		14490		0.0486098745258977	0.00783984263516164			continuous-25366-both_sexes--irnt
Comparative body size at age 10	1687	continuous		UK Biobank Assessment Centre > Touchscreen > Early life factors		276654		0.0492712830860125	0.00323855745803663			continuous-1687-both_sexes--
H54 Blindness and low vision	131212	icd_first_occurrence		Health-related outcomes > First occurrences > Eye and adnexa disorders		1412	280173	0.0494647244576871	0.0718011452809095			icd_first_occurrence-131212-both_sexes--
Mean L3 in tapetum on FA skeleton (right)	25342	continuous		UK Biobank Assessment Centre > Imaging > Brain MRI > Diffusion brain MRI > dMRI skeleton		14492		0.050339162511294	-0.0100244484056686			continuous-25342-both_sexes--irnt
B07 Viral warts	130188	icd_first_occurrence		Health-related outcomes > First occurrences > Certain infectious and parasitic diseases		10170	271415	0.0514182536545001	0.0311335909451162			icd_first_occurrence-130188-both_sexes--
Laparoscopy	20004	categorical		UK Biobank Assessment Centre > Verbal interview > Operations		4963	148365	0.0526632516452752	0.0424881943417748			categorical-20004-both_sexes-1520-
Mean L3 in anterior limb of internal capsule on FA skeleton (left)	25313	continuous		UK Biobank Assessment Centre > Imaging > Brain MRI > Diffusion brain MRI > dMRI skeleton		14492		0.0534175857093983	-0.00988867634619153			continuous-25313-both_sexes--irnt
Weighted-mean OD in tract medial lemniscus (left)	25694	continuous		UK Biobank Assessment Centre > Imaging > Brain MRI > Diffusion brain MRI > dMRI weighted means		14489		0.053508268351384	0.00520815657242442			continuous-25694-both_sexes--irnt
Volume of grey matter in VIIIa Cerebellum (left)	25909	continuous		UK Biobank Assessment Centre > Imaging > Brain MRI > T1 structural brain MRI > Regional grey matter volumes (FAST)		16047		0.0536976383161731	0.0117806952608787			continuous-25909-both_sexes--irnt
J06 Acute upper respiratory infections of multiple and unspecified sites	131436	icd_first_occurrence		Health-related outcomes > First occurrences > Respiratory system disorders		29418	252167	0.0545025888216585	0.0152308074591388			icd_first_occurrence-131436-both_sexes--
Volume of grey matter in VIIIa Cerebellum (vermis)	25910	continuous		UK Biobank Assessment Centre > Imaging > Brain MRI > T1 structural brain MRI > Regional grey matter volumes (FAST)		16047		0.0550673033281169	0.0188148215821104			continuous-25910-both_sexes--irnt
Mean ICVF in posterior corona radiata on FA skeleton (left)	25371	continuous		UK Biobank Assessment Centre > Imaging > Brain MRI > Diffusion brain MRI > dMRI skeleton		14490		0.0554126503917866	0.012927236720282			continuous-25371-both_sexes--irnt
Mean MD in anterior corona radiata on FA skeleton (right)	25126	continuous		UK Biobank Assessment Centre > Imaging > Brain MRI > Diffusion brain MRI > dMRI skeleton		14492		0.0560721516704107	-0.00841106881728567			continuous-25126-both_sexes--irnt
Volume of grey matter in Ventral Striatum (left)	25890	continuous		UK Biobank Assessment Centre > Imaging > Brain MRI > T1 structural brain MRI > Regional grey matter volumes (FAST)		16047		0.0570217713523486	0.0162175786863413			continuous-25890-both_sexes--irnt
Maximum workload during fitness test	6032	continuous		UK Biobank Assessment Centre > Physical measures > ECG during exercise		53339		0.0572037848632789	0.00201042674977876			continuous-6032-both_sexes--irnt
Weighted-mean ICVF in tract superior longitudinal fasciculus (left)	25671	continuous		UK Biobank Assessment Centre > Imaging > Brain MRI > Diffusion brain MRI > dMRI weighted means		14489		0.0573230899467885	0.0183141019348585			continuous-25671-both_sexes--irnt
Mean L3 in posterior corona radiata on FA skeleton (right)	25322	continuous		UK Biobank Assessment Centre > Imaging > Brain MRI > Diffusion brain MRI > dMRI skeleton		14492		0.0589953333861956	-0.00780103609405838			continuous-25322-both_sexes--irnt
Weighted-mean L2 in tract anterior thalamic radiation (right)	25599	continuous		UK Biobank Assessment Centre > Imaging > Brain MRI > Diffusion brain MRI > dMRI weighted means		14490		0.0591170644982602	-0.00967608014947256			continuous-25599-both_sexes--irnt
Seated height	51	continuous		UK Biobank Assessment Centre > Physical measures > Anthropometry > Body size measures		280890		0.0592148299218109	-0.00102971928648882			continuous-51-both_sexes--irnt
Weighted-mean L3 in tract inferior longitudinal fasciculus (right)	25638	continuous		UK Biobank Assessment Centre > Imaging > Brain MRI > Diffusion brain MRI > dMRI weighted means		14490		0.0593151421810169	-0.0147415084780392			continuous-25638-both_sexes--irnt
Mean ICVF in external capsule on FA skeleton (left)	25377	continuous		UK Biobank Assessment Centre > Imaging > Brain MRI > Diffusion brain MRI > dMRI skeleton		14490		0.0599652760228125	0.016366379292941			continuous-25377-both_sexes--irnt
Amitriptyline	20003	categorical		UK Biobank Assessment Centre > Verbal interview > Medications		5245	276298	0.060445925222934	0.0287129468861582			categorical-20003-both_sexes-1140879616-
Mean ICVF in splenium of corpus callosum on FA skeleton	25348	continuous		UK Biobank Assessment Centre > Imaging > Brain MRI > Diffusion brain MRI > dMRI skeleton		14490		0.060660608828607	0.000111316880142557			continuous-25348-both_sexes--irnt
Mean MD in anterior corona radiata on FA skeleton (left)	25127	continuous		UK Biobank Assessment Centre > Imaging > Brain MRI > Diffusion brain MRI > dMRI skeleton		14492		0.0615937290521938	-0.0101265323361074			continuous-25127-both_sexes--irnt
Weighted-mean L3 in tract inferior longitudinal fasciculus (left)	25637	continuous		UK Biobank Assessment Centre > Imaging > Brain MRI > Diffusion brain MRI > dMRI weighted means		14490		0.0617861280476111	-0.00768004710885542			continuous-25637-both_sexes--irnt
Volume of grey matter in VIIIb Cerebellum (vermis)	25913	continuous		UK Biobank Assessment Centre > Imaging > Brain MRI > T1 structural brain MRI > Regional grey matter volumes (FAST)		16047		0.0619591399799012	0.0214652937707007			continuous-25913-both_sexes--irnt
Mean MO in middle cerebellar peduncle on FA skeleton	25152	continuous		UK Biobank Assessment Centre > Imaging > Brain MRI > Diffusion brain MRI > dMRI skeleton		14492		0.0622368778076045	0.0198645622573726			continuous-25152-both_sexes--irnt
Mean ICVF in tapetum on FA skeleton (left)	25391	continuous		UK Biobank Assessment Centre > Imaging > Brain MRI > Diffusion brain MRI > dMRI skeleton		14490		0.0623495165353513	0.0132929096545854			continuous-25391-both_sexes--irnt
Mean L1 in tapetum on FA skeleton (left)	25247	continuous		UK Biobank Assessment Centre > Imaging > Brain MRI > Diffusion brain MRI > dMRI skeleton		14492		0.0625947857168971	-0.0107169324524955			continuous-25247-both_sexes--irnt
Median BOLD effect (in group-defined mask) for faces-shapes contrast	25048	continuous		UK Biobank Assessment Centre > Imaging > Brain MRI > Task functional brain MRI		14069		0.0628348601761307	0.022530001641748			continuous-25048-both_sexes--irnt
Percutaneous/open kidney stone surgery/lithotripsy	20004	categorical		UK Biobank Assessment Centre > Verbal interview > Operations		1600	279943	0.0628840607297696	0.0507448347296926			categorical-20004-both_sexes-1197-
Mean ISOVF in fornix on FA skeleton	25445	continuous		UK Biobank Assessment Centre > Imaging > Brain MRI > Diffusion brain MRI > dMRI skeleton		14490		0.063241016778633	-0.0132018977323316			continuous-25445-both_sexes--irnt
Frequency of drinking alcohol	20414	continuous		Online follow-up > Mental health > Alcohol use		93228		0.0640153012322294	0.0124140679008836			continuous-20414-both_sexes--
Ventricular rate	12336	continuous		UK Biobank Assessment Centre > Physical measures > ECG at rest, 12-lead		18166		0.0651464248428705	-0.0228694290158806			continuous-12336-both_sexes--irnt
Basophill percentage	30220	continuous		Biological samples > Assay results > Blood assays > Blood count		273112		0.0657935942542456	-0.00600056432747078			continuous-30220-both_sexes--irnt
W90.3 Injection of therapeutic substance into joint	41210	categorical		Health-related outcomes > Hospital inpatient > Summary Operations		1925	279661	0.0660219969962962	0.0424336734605998			categorical-41210-both_sexes-W903-
Mean ISOVF in genu of corpus callosum on FA skeleton	25442	continuous		UK Biobank Assessment Centre > Imaging > Brain MRI > Diffusion brain MRI > dMRI skeleton		14490		0.0660472127908206	0.021564081792246			continuous-25442-both_sexes--irnt
K25 Gastric ulcer	131590	icd_first_occurrence		Health-related outcomes > First occurrences > Digestive system disorders		5726	275859	0.0664263193954041	0.0172669339890793			icd_first_occurrence-131590-both_sexes--
Mean L2 in external capsule on FA skeleton (right)	25280	continuous		UK Biobank Assessment Centre > Imaging > Brain MRI > Diffusion brain MRI > dMRI skeleton		14492		0.0666571373368459	-0.0153970707544588			continuous-25280-both_sexes--irnt
Weighted-mean L1 in tract parahippocampal part of cingulum (left)	25575	continuous		UK Biobank Assessment Centre > Imaging > Brain MRI > Diffusion brain MRI > dMRI weighted means		14490		0.0667111951408421	-0.0213707918451092			continuous-25575-both_sexes--irnt
Mean L3 in fornix on FA skeleton	25301	continuous		UK Biobank Assessment Centre > Imaging > Brain MRI > Diffusion brain MRI > dMRI skeleton		14492		0.0670308184431723	-0.0141811964604796			continuous-25301-both_sexes--irnt
Weighted-mean L3 in tract uncinate fasciculus (right)	25649	continuous		UK Biobank Assessment Centre > Imaging > Brain MRI > Diffusion brain MRI > dMRI weighted means		14490		0.0672610050697503	-0.0125387542943375			continuous-25649-both_sexes--irnt
Volume of grey matter in VIIIb Cerebellum (right)	25914	continuous		UK Biobank Assessment Centre > Imaging > Brain MRI > T1 structural brain MRI > Regional grey matter volumes (FAST)		16047		0.067468958695736	0.0210789393812139			continuous-25914-both_sexes--irnt
Weighted-mean FA in tract uncinate fasciculus (left)	25513	continuous		UK Biobank Assessment Centre > Imaging > Brain MRI > Diffusion brain MRI > dMRI weighted means		14490		0.0678695918550009	0.0179825258734589			continuous-25513-both_sexes--irnt
Levothyroxine sodium	20003	categorical		UK Biobank Assessment Centre > Verbal interview > Medications		11475	270068	0.0681759090809683	0.00226617909569463			categorical-20003-both_sexes-1141191044-
Mean L2 in corticospinal tract on FA skeleton (left)	25255	continuous		UK Biobank Assessment Centre > Imaging > Brain MRI > Diffusion brain MRI > dMRI skeleton		14492		0.0681801903719451	-0.0223127935949414			continuous-25255-both_sexes--irnt
Weighted-mean L1 in tract anterior thalamic radiation (right)	25572	continuous		UK Biobank Assessment Centre > Imaging > Brain MRI > Diffusion brain MRI > dMRI weighted means		14490		0.0684003475084884	-0.0184384425276368			continuous-25572-both_sexes--irnt
Mean ICVF in anterior corona radiata on FA skeleton (left)	25367	continuous		UK Biobank Assessment Centre > Imaging > Brain MRI > Diffusion brain MRI > dMRI skeleton		14490		0.0685365433189283	0.0106228672505606			continuous-25367-both_sexes--irnt
Mean ICVF in posterior thalamic radiation on FA skeleton (right)	25372	continuous		UK Biobank Assessment Centre > Imaging > Brain MRI > Diffusion brain MRI > dMRI skeleton		14490		0.0687967754358894	0.0159176821953306			continuous-25372-both_sexes--irnt
Mean ISOVF in posterior thalamic radiation on FA skeleton (left)	25469	continuous		UK Biobank Assessment Centre > Imaging > Brain MRI > Diffusion brain MRI > dMRI skeleton		14490		0.0691744847682233	0.0223556037624988			continuous-25469-both_sexes--irnt
Reduction or fixation of bone fracture	20004	categorical		UK Biobank Assessment Centre > Verbal interview > Operations		12757	268786	0.0694720941941814	0.0149606100816132			categorical-20004-both_sexes-1439-
Mean L2 in superior longitudinal fasciculus on FA skeleton (right)	25288	continuous		UK Biobank Assessment Centre > Imaging > Brain MRI > Diffusion brain MRI > dMRI skeleton		14492		0.0704823512842779	-0.0199346592472108			continuous-25288-both_sexes--irnt
Atorvastatin	20003	categorical		UK Biobank Assessment Centre > Verbal interview > Medications		8252	273291	0.0706030750265243	0.0136542024612076			categorical-20003-both_sexes-1141146234-
Mean OD in external capsule on FA skeleton (right)	25424	continuous		UK Biobank Assessment Centre > Imaging > Brain MRI > Diffusion brain MRI > dMRI skeleton		14490		0.0708770671396396	0.0224667345234376			continuous-25424-both_sexes--irnt
Mean FA in corticospinal tract on FA skeleton (left)	25063	continuous		UK Biobank Assessment Centre > Imaging > Brain MRI > Diffusion brain MRI > dMRI skeleton		14492		0.0710642640376914	0.00818033211732147			continuous-25063-both_sexes--irnt
Mammoplasty/cosmetic operation on breast	20004	categorical		UK Biobank Assessment Centre > Verbal interview > Operations		2063	151265	0.0720452807561476	0.0474846724194807			categorical-20004-both_sexes-1370-
Hand grip strength (left)	46	continuous		UK Biobank Assessment Centre > Physical measures > Hand grip strength		280359		0.0728504786191367	0.00409048328463106			continuous-46-both_sexes--irnt
Warfarin	20003	categorical		UK Biobank Assessment Centre > Verbal interview > Medications		2703	278840	0.0738251182145804	0.0369277678086304			categorical-20003-both_sexes-1140888266-
Sterilisation	20004	categorical		UK Biobank Assessment Centre > Verbal interview > Operations		11936	141392	0.0745627607033449	-0.0317012413262998			categorical-20004-both_sexes-1362-
Doctor diagnosed asthma	22127	categorical		Online follow-up > Work environment > Medical information		9174	63013	0.0746004665530395	0.000851232612592928			categorical-22127-both_sexes--
Hand grip strength (right)	47	continuous		UK Biobank Assessment Centre > Physical measures > Hand grip strength		280393		0.0746366300840673	0.00407777506271493			continuous-47-both_sexes--irnt
Weighted-mean L1 in tract acoustic radiation (right)	25570	continuous		UK Biobank Assessment Centre > Imaging > Brain MRI > Diffusion brain MRI > dMRI weighted means		14490		0.0747395599485189	0.022257196143942			continuous-25570-both_sexes--irnt
Ear surgery	20004	categorical		UK Biobank Assessment Centre > Verbal interview > Operations		4376	277167	0.074812981737997	0.0132334345224777			categorical-20004-both_sexes-1127-
Mean L3 in medial lemniscus on FA skeleton (right)	25304	continuous		UK Biobank Assessment Centre > Imaging > Brain MRI > Diffusion brain MRI > dMRI skeleton		14492		0.0750054194689839	0.0216533604596339			continuous-25304-both_sexes--irnt
Mean L2 in superior cerebellar peduncle on FA skeleton (right)	25260	continuous		UK Biobank Assessment Centre > Imaging > Brain MRI > Diffusion brain MRI > dMRI skeleton		14492		0.0755026536640111	0.0118122037909435			continuous-25260-both_sexes--irnt
Mean MD in fornix on FA skeleton	25109	continuous		UK Biobank Assessment Centre > Imaging > Brain MRI > Diffusion brain MRI > dMRI skeleton		14492		0.0756315036455618	-0.0135718120842049			continuous-25109-both_sexes--irnt
Weighted-mean ICVF in tract inferior fronto-occipital fasciculus (right)	25663	continuous		UK Biobank Assessment Centre > Imaging > Brain MRI > Diffusion brain MRI > dMRI weighted means		14489		0.0762933268850265	0.00987758799088069			continuous-25663-both_sexes--irnt
E89 Postprocedural endocrine and metabolic disorders, not elsewhere classified	130832	icd_first_occurrence		Health-related outcomes > First occurrences > Endocrine, nutritional and metabolic diseases		1260	280325	0.0763408871965934	0.0491676479540928			icd_first_occurrence-130832-both_sexes--
Z42.1 Bladder NEC	41210	categorical		Health-related outcomes > Hospital inpatient > Summary Operations		1199	280387	0.0764447915269865	0.043532454447263			categorical-41210-both_sexes-Z421-
Mean ICVF in posterior thalamic radiation on FA skeleton (left)	25373	continuous		UK Biobank Assessment Centre > Imaging > Brain MRI > Diffusion brain MRI > dMRI skeleton		14490		0.0776116020735885	0.00656831678890903			continuous-25373-both_sexes--irnt
Mean OD in anterior limb of internal capsule on FA skeleton (left)	25409	continuous		UK Biobank Assessment Centre > Imaging > Brain MRI > Diffusion brain MRI > dMRI skeleton		14490		0.0786429207201266	0.0195308602375171			continuous-25409-both_sexes--irnt
Systolic brachial blood pressure during PWA	12674	continuous		UK Biobank Assessment Centre > Imaging > Heart MRI > Pulse wave analysis		17184		0.0789316396851658	-0.0196276898003552			continuous-12674-both_sexes--irnt
Weighted-mean MD in tract anterior thalamic radiation (right)	25518	continuous		UK Biobank Assessment Centre > Imaging > Brain MRI > Diffusion brain MRI > dMRI weighted means		14490		0.0789545612717317	-0.012966943439786			continuous-25518-both_sexes--irnt
Reticulocyte percentage	30240	continuous		Biological samples > Assay results > Blood assays > Blood count		268454		0.0795288642076867	0.0025997484695238			continuous-30240-both_sexes--irnt
Weighted-mean L3 in tract superior longitudinal fasciculus (right)	25645	continuous		UK Biobank Assessment Centre > Imaging > Brain MRI > Diffusion brain MRI > dMRI weighted means		14490		0.0804001714026057	-0.0148978161447987			continuous-25645-both_sexes--irnt
Mean FA in fornix on FA skeleton	25061	continuous		UK Biobank Assessment Centre > Imaging > Brain MRI > Diffusion brain MRI > dMRI skeleton		14492		0.0805182689598735	0.011868485013503			continuous-25061-both_sexes--irnt
Mean ICVF in superior longitudinal fasciculus on FA skeleton (right)	25384	continuous		UK Biobank Assessment Centre > Imaging > Brain MRI > Diffusion brain MRI > dMRI skeleton		14490		0.0806891692326868	0.0164738199145403			continuous-25384-both_sexes--irnt
Median z-statistic (in group-defined mask) for faces-shapes contrast	25050	continuous		UK Biobank Assessment Centre > Imaging > Brain MRI > Task functional brain MRI		14069		0.0817218633634134	0.0210147771273285			continuous-25050-both_sexes--irnt
Mean ICVF in cingulum cingulate gyrus on FA skeleton (right)	25378	continuous		UK Biobank Assessment Centre > Imaging > Brain MRI > Diffusion brain MRI > dMRI skeleton		14490		0.0821920180979817	0.0175573773348344			continuous-25378-both_sexes--irnt
Back pain	20002	categorical		UK Biobank Assessment Centre > Verbal interview > Medical conditions		1613	279930	0.0834563535407754	0.0555543499159681			categorical-20002-both_sexes-1534-
Volume of grey matter in VIIb Cerebellum (vermis)	25907	continuous		UK Biobank Assessment Centre > Imaging > Brain MRI > T1 structural brain MRI > Regional grey matter volumes (FAST)		16047		0.08448776939713	0.0150924704219098			continuous-25907-both_sexes--irnt
Heart valve problem/heart murmur	20002	categorical		UK Biobank Assessment Centre > Verbal interview > Medical conditions		1856	279687	0.0848810932891869	0.0209345375586003			categorical-20002-both_sexes-1078-
Bipolar and major depression status	20126	categorical		UK Biobank Assessment Centre > Touchscreen > Psychosocial factors > Mental health		9369	64773	0.0853107532972507	0.022194094676025			categorical-20126-both_sexes-4-
Knee surgery (not replacement)	20004	categorical		UK Biobank Assessment Centre > Verbal interview > Operations		9379	272164	0.0855795310662861	0.03032826836811			categorical-20004-both_sexes-1496-
J02 Acute pharyngitis	131428	icd_first_occurrence		Health-related outcomes > First occurrences > Respiratory system disorders		13771	267814	0.0855815994469286	0.0258066905541701			icd_first_occurrence-131428-both_sexes--
Mean MO in cingulum hippocampus on FA skeleton (right)	25188	continuous		UK Biobank Assessment Centre > Imaging > Brain MRI > Diffusion brain MRI > dMRI skeleton		14492		0.0867779989693607	0.0214629055379077			continuous-25188-both_sexes--irnt
Weighted-mean MD in tract parahippocampal part of cingulum (left)	25521	continuous		UK Biobank Assessment Centre > Imaging > Brain MRI > Diffusion brain MRI > dMRI weighted means		14490		0.0868231725815545	-0.0202961338666485			continuous-25521-both_sexes--irnt
Mean L2 in anterior limb of internal capsule on FA skeleton (left)	25265	continuous		UK Biobank Assessment Centre > Imaging > Brain MRI > Diffusion brain MRI > dMRI skeleton		14492		0.08688902935787	-0.00729087381382919			continuous-25265-both_sexes--irnt
Mean L3 in genu of corpus callosum on FA skeleton	25298	continuous		UK Biobank Assessment Centre > Imaging > Brain MRI > Diffusion brain MRI > dMRI skeleton		14492		0.0871106573715064	0.00464891628617964			continuous-25298-both_sexes--irnt
K43 Ventral hernia	131618	icd_first_occurrence		Health-related outcomes > First occurrences > Digestive system disorders		3467	278118	0.0873354190398039	0.0228333843091326			icd_first_occurrence-131618-both_sexes--
Mean ICVF in fornix cres+stria terminalis on FA skeleton (left)	25383	continuous		UK Biobank Assessment Centre > Imaging > Brain MRI > Diffusion brain MRI > dMRI skeleton		14490		0.0879834349667812	0.0207308820855787			continuous-25383-both_sexes--irnt
Systolic brachial blood pressure	12697	continuous		UK Biobank Assessment Centre > Imaging > Heart MRI > Pulse wave analysis		17411		0.0881416273350355	-0.0192198428581384			continuous-12697-both_sexes--irnt
Volume of grey matter in VIIIa Cerebellum (right)	25911	continuous		UK Biobank Assessment Centre > Imaging > Brain MRI > T1 structural brain MRI > Regional grey matter volumes (FAST)		16047		0.0886999937878935	0.016587946316839			continuous-25911-both_sexes--irnt
Weighted-mean L1 in tract inferior fronto-occipital fasciculus (right)	25582	continuous		UK Biobank Assessment Centre > Imaging > Brain MRI > Diffusion brain MRI > dMRI weighted means		14490		0.0887831910306328	-0.0123513523703946			continuous-25582-both_sexes--irnt
Volume of grey matter in Ventral Striatum (right)	25891	continuous		UK Biobank Assessment Centre > Imaging > Brain MRI > T1 structural brain MRI > Regional grey matter volumes (FAST)		16047		0.0901639322082228	0.017371231781679			continuous-25891-both_sexes--irnt
Mean OD in anterior limb of internal capsule on FA skeleton (right)	25408	continuous		UK Biobank Assessment Centre > Imaging > Brain MRI > Diffusion brain MRI > dMRI skeleton		14490		0.0910111225360659	0.0133597084014409			continuous-25408-both_sexes--irnt
Volume of pallidum (right)	25018	continuous		UK Biobank Assessment Centre > Imaging > Brain MRI > T1 structural brain MRI > Subcortical volumes (FIRST)		16038		0.0913816492566718	0.0192888005516922			continuous-25018-both_sexes--irnt
Mean FA in superior cerebellar peduncle on FA skeleton (right)	25068	continuous		UK Biobank Assessment Centre > Imaging > Brain MRI > Diffusion brain MRI > dMRI skeleton		14492		0.0915085835473125	-0.00795441420485059			continuous-25068-both_sexes--irnt
Weighted-mean L3 in tract cingulate gyrus part of cingulum (left)	25627	continuous		UK Biobank Assessment Centre > Imaging > Brain MRI > Diffusion brain MRI > dMRI weighted means		14490		0.0917587110516361	-0.0198871897559478			continuous-25627-both_sexes--irnt
Mean MD in tapetum on FA skeleton (right)	25150	continuous		UK Biobank Assessment Centre > Imaging > Brain MRI > Diffusion brain MRI > dMRI skeleton		14492		0.0921829739566756	-0.00769344352156681			continuous-25150-both_sexes--irnt
O04 Medical abortion	132170	icd_first_occurrence		Health-related outcomes > First occurrences > Pregnancy, childbirth and the puerperium		2311	151036	0.0922773909358008	0.0424207114926624			icd_first_occurrence-132170-both_sexes--
Weighted-mean ICVF in tract inferior fronto-occipital fasciculus (left)	25662	continuous		UK Biobank Assessment Centre > Imaging > Brain MRI > Diffusion brain MRI > dMRI weighted means		14489		0.0927261978679449	0.0131811799662039			continuous-25662-both_sexes--irnt
Mean L1 in fornix on FA skeleton	25205	continuous		UK Biobank Assessment Centre > Imaging > Brain MRI > Diffusion brain MRI > dMRI skeleton		14492		0.0929895977658285	-0.0134684044042456			continuous-25205-both_sexes--irnt
Glycated haemoglobin (HbA1c)	30750	continuous		Biological samples > Assay results > Blood assays > Blood biochemistry		268753		0.093701378722154	-0.00526809987833882			continuous-30750-both_sexes--irnt
Volume of grey matter in IX Cerebellum (vermis)	25916	continuous		UK Biobank Assessment Centre > Imaging > Brain MRI > T1 structural brain MRI > Regional grey matter volumes (FAST)		16047		0.0940664977821316	0.0201510453178119			continuous-25916-both_sexes--irnt
Sertraline	20003	categorical		UK Biobank Assessment Centre > Verbal interview > Medications		1209	280334	0.0957789847286238	0.0507420053269188			categorical-20003-both_sexes-1140867878-
Weighted-mean FA in tract superior longitudinal fasciculus (right)	25510	continuous		UK Biobank Assessment Centre > Imaging > Brain MRI > Diffusion brain MRI > dMRI weighted means		14490		0.0958775536213338	0.0123098467709013			continuous-25510-both_sexes--irnt
Mean FA in superior corona radiata on FA skeleton (left)	25081	continuous		UK Biobank Assessment Centre > Imaging > Brain MRI > Diffusion brain MRI > dMRI skeleton		14492		0.0974584860183444	0.00941531003390202			continuous-25081-both_sexes--irnt
Weighted-mean L2 in tract inferior longitudinal fasciculus (right)	25611	continuous		UK Biobank Assessment Centre > Imaging > Brain MRI > Diffusion brain MRI > dMRI weighted means		14490		0.0981146856254971	-0.0142201739779853			continuous-25611-both_sexes--irnt
Mean ICVF in fornix cres+stria terminalis on FA skeleton (right)	25382	continuous		UK Biobank Assessment Centre > Imaging > Brain MRI > Diffusion brain MRI > dMRI skeleton		14490		0.0987773535260922	0.0208517191881611			continuous-25382-both_sexes--irnt
O99 Other maternal diseases classifiable elsewhere but complicating pregnancy, childbirth and the puerperium	132312	icd_first_occurrence		Health-related outcomes > First occurrences > Pregnancy, childbirth and the puerperium		1388	151959	0.0989657072807061	0.050630016673241			icd_first_occurrence-132312-both_sexes--
Weighted-mean ICVF in tract cingulate gyrus part of cingulum (right)	25655	continuous		UK Biobank Assessment Centre > Imaging > Brain MRI > Diffusion brain MRI > dMRI weighted means		14489		0.0991207671862528	0.020067005330069			continuous-25655-both_sexes--irnt
Mean L2 in fornix on FA skeleton	25253	continuous		UK Biobank Assessment Centre > Imaging > Brain MRI > Diffusion brain MRI > dMRI skeleton		14492		0.0992885555449569	-0.0124844668130159			continuous-25253-both_sexes--irnt
Volume of grey matter in Superior Parietal Lobule (left)	25816	continuous		UK Biobank Assessment Centre > Imaging > Brain MRI > T1 structural brain MRI > Regional grey matter volumes (FAST)		16047		0.0993870568524269	0.0195947827862972			continuous-25816-both_sexes--irnt
Mean ISOVF in posterior corona radiata on FA skeleton (left)	25467	continuous		UK Biobank Assessment Centre > Imaging > Brain MRI > Diffusion brain MRI > dMRI skeleton		14490		0.099755246287712	0.0203296803346074			continuous-25467-both_sexes--irnt
Mean OD in tapetum on FA skeleton (right)	25438	continuous		UK Biobank Assessment Centre > Imaging > Brain MRI > Diffusion brain MRI > dMRI skeleton		14490		0.100122969381228	0.0209220874935143			continuous-25438-both_sexes--irnt
Mean MO in cerebral peduncle on FA skeleton (right)	25166	continuous		UK Biobank Assessment Centre > Imaging > Brain MRI > Diffusion brain MRI > dMRI skeleton		14492		0.100526705088605	-0.00787704821661282			continuous-25166-both_sexes--irnt
K57 Diverticular disease of intestine	131636	icd_first_occurrence		Health-related outcomes > First occurrences > Digestive system disorders		26827	254758	0.100612201904224	-0.0189421556558791			icd_first_occurrence-131636-both_sexes--
Alcohol	100022	continuous		Online follow-up > Diet by 24-hour recall > Estimated nutrients yesterday		43938		0.101068245471723	0.0107233792455078			continuous-100022-both_sexes--
Mean ICVF in superior longitudinal fasciculus on FA skeleton (left)	25385	continuous		UK Biobank Assessment Centre > Imaging > Brain MRI > Diffusion brain MRI > dMRI skeleton		14490		0.101583438938509	0.0156407447942125			continuous-25385-both_sexes--irnt
Mean corpuscular haemoglobin concentration	30060	continuous		Biological samples > Assay results > Blood assays > Blood count		273537		0.101623468351562	0.00468157980312474			continuous-30060-both_sexes--irnt
Mean FA in superior longitudinal fasciculus on FA skeleton (right)	25096	continuous		UK Biobank Assessment Centre > Imaging > Brain MRI > Diffusion brain MRI > dMRI skeleton		14492		0.103246832670405	0.0134665420182974			continuous-25096-both_sexes--irnt
Weighted-mean OD in tract anterior thalamic radiation (left)	25679	continuous		UK Biobank Assessment Centre > Imaging > Brain MRI > Diffusion brain MRI > dMRI weighted means		14489		0.103314991884111	0.0203583146192329			continuous-25679-both_sexes--irnt
Y84.8 Other specified other anaesthetic	41210	categorical		Health-related outcomes > Hospital inpatient > Summary Operations		1217	280369	0.104404678678457	0.0382115190670705			categorical-41210-both_sexes-Y848-
Mean ICVF in posterior corona radiata on FA skeleton (right)	25370	continuous		UK Biobank Assessment Centre > Imaging > Brain MRI > Diffusion brain MRI > dMRI skeleton		14490		0.10469185000314	0.0104530695657853			continuous-25370-both_sexes--irnt
90th percentile of z-statistic (in group-defined mask) for faces-shapes contrast	25766	continuous		UK Biobank Assessment Centre > Imaging > Brain MRI > Task functional brain MRI		14069		0.105157998877562	0.0202457778095589			continuous-25766-both_sexes--irnt
Mean MD in superior longitudinal fasciculus on FA skeleton (right)	25144	continuous		UK Biobank Assessment Centre > Imaging > Brain MRI > Diffusion brain MRI > dMRI skeleton		14492		0.105494714915061	-0.0173898519015086			continuous-25144-both_sexes--irnt
Cardiac index during PWA	12702	continuous		UK Biobank Assessment Centre > Imaging > Heart MRI > Pulse wave analysis		16709		0.105542158393303	-0.00903822249335512			continuous-12702-both_sexes--irnt
Weighted-mean ICVF in tract forceps minor	25661	continuous		UK Biobank Assessment Centre > Imaging > Brain MRI > Diffusion brain MRI > dMRI weighted means		14489		0.10626989105339	0.00727564215437918			continuous-25661-both_sexes--irnt
B28.5 Wire guided partial excision of breast	41200	categorical		Health-related outcomes > Hospital inpatient > Summary Operations		1412	151936	0.107208104197955	0.0507574822441441			categorical-41200-both_sexes-B285-
Weighted-mean MD in tract cingulate gyrus part of cingulum (left)	25519	continuous		UK Biobank Assessment Centre > Imaging > Brain MRI > Diffusion brain MRI > dMRI weighted means		14490		0.107234469252569	-0.0202845278864007			continuous-25519-both_sexes--irnt
Age at death	40007	continuous		Health-related outcomes > Death register		7730		0.107292202253325	0.00842809698186867			continuous-40007-both_sexes--irnt
Weighted-mean MD in tract acoustic radiation (right)	25516	continuous		UK Biobank Assessment Centre > Imaging > Brain MRI > Diffusion brain MRI > dMRI weighted means		14490		0.10802348729722	0.0203911232955988			continuous-25516-both_sexes--irnt
Mean OD in superior cerebellar peduncle on FA skeleton (right)	25404	continuous		UK Biobank Assessment Centre > Imaging > Brain MRI > Diffusion brain MRI > dMRI skeleton		14490		0.108824080722847	-0.00276897877176892			continuous-25404-both_sexes--irnt
Weighted-mean L2 in tract parahippocampal part of cingulum (left)	25602	continuous		UK Biobank Assessment Centre > Imaging > Brain MRI > Diffusion brain MRI > dMRI weighted means		14490		0.109331477572542	-0.0196517239066411			continuous-25602-both_sexes--irnt
Mean FA in uncinate fasciculus on FA skeleton (left)	25101	continuous		UK Biobank Assessment Centre > Imaging > Brain MRI > Diffusion brain MRI > dMRI skeleton		14492		0.109753294773691	0.00282956108799273			continuous-25101-both_sexes--irnt
Weighted-mean ISOVF in tract forceps minor	25715	continuous		UK Biobank Assessment Centre > Imaging > Brain MRI > Diffusion brain MRI > dMRI weighted means		14489		0.110152121894224	0.0133252763830529			continuous-25715-both_sexes--irnt
N95 Menopausal and other perimenopausal disorders	132152	icd_first_occurrence		Health-related outcomes > First occurrences > Genitourinary system disorders		21154	132193	0.111456281548074	0.00889954507875479			icd_first_occurrence-132152-both_sexes--
F10 Mental and behavioural disorders due to use of alcohol	130854	icd_first_occurrence		Health-related outcomes > First occurrences > Mental and behavioural disorders		5462	276123	0.111487347850771	0.0357742644344376			icd_first_occurrence-130854-both_sexes--
Central systolic blood pressure during PWA	12677	continuous		UK Biobank Assessment Centre > Imaging > Heart MRI > Pulse wave analysis		17183		0.11182827293904	-0.0180146349292625			continuous-12677-both_sexes--irnt
Mean MD in anterior limb of internal capsule on FA skeleton (right)	25120	continuous		UK Biobank Assessment Centre > Imaging > Brain MRI > Diffusion brain MRI > dMRI skeleton		14492		0.112283579694681	-0.0184927440203426			continuous-25120-both_sexes--irnt
Total bilirubin	30840	continuous		Biological samples > Assay results > Blood assays > Blood biochemistry		267473		0.112376608521165	0.00527446927026516			continuous-30840-both_sexes--irnt
Cod liver oil capsule	20003	categorical		UK Biobank Assessment Centre > Verbal interview > Medications		16099	265444	0.112406735713327	0.0227242964967194			categorical-20003-both_sexes-1140909674-
Evening primrose oil	20003	categorical		UK Biobank Assessment Centre > Verbal interview > Medications		4228	149100	0.112473825937687	0.0234853265242602			categorical-20003-both_sexes-1140916682-
White blood cell (leukocyte) count	30000	continuous		Biological samples > Assay results > Blood assays > Blood count		273541		0.112890399122139	0.0000741089253560749			continuous-30000-both_sexes--irnt
G25 Other extrapyramidal and movement disorders	131032	icd_first_occurrence		Health-related outcomes > First occurrences > Nervous system disorders		2602	278983	0.113058663810785	0.0256767798061492			icd_first_occurrence-131032-both_sexes--
Mean L1 in uncinate fasciculus on FA skeleton (right)	25244	continuous		UK Biobank Assessment Centre > Imaging > Brain MRI > Diffusion brain MRI > dMRI skeleton		14492		0.113623271637977	-0.0182250153000874			continuous-25244-both_sexes--irnt
Volume of grey matter in Frontal Operculum Cortex (right)	25863	continuous		UK Biobank Assessment Centre > Imaging > Brain MRI > T1 structural brain MRI > Regional grey matter volumes (FAST)		16047		0.113838328778901	-0.0185490826199747			continuous-25863-both_sexes--irnt
Apolipoprotein A	30630	continuous		Biological samples > Assay results > Blood assays > Blood biochemistry		244741		0.114110376502438	0.0012603794054623			continuous-30630-both_sexes--irnt
Mean MO in corticospinal tract on FA skeleton (right)	25158	continuous		UK Biobank Assessment Centre > Imaging > Brain MRI > Diffusion brain MRI > dMRI skeleton		14492		0.114552602922618	0.0198603250329419			continuous-25158-both_sexes--irnt
Mean ICVF in external capsule on FA skeleton (right)	25376	continuous		UK Biobank Assessment Centre > Imaging > Brain MRI > Diffusion brain MRI > dMRI skeleton		14490		0.115369632677036	0.0158229272242333			continuous-25376-both_sexes--irnt
Total volume of white matter hyperintensities (from T1 and T2_FLAIR images)	25781	continuous		UK Biobank Assessment Centre > Imaging > Brain MRI > T2-weighted brain MRI		15031		0.116839934280016	-0.00440959466949435			continuous-25781-both_sexes--irnt
L85.1 Ligation of long saphenous vein	41200	categorical		Health-related outcomes > Hospital inpatient > Summary Operations		3158	278428	0.117004306718557	0.0452188890532372			categorical-41200-both_sexes-L851-
Furosemide	20003	categorical		UK Biobank Assessment Centre > Verbal interview > Medications		2010	279533	0.117325480637059	0.0127913456021132			categorical-20003-both_sexes-1140909708-
Volume of grey matter in Inferior Frontal Gyrus, pars triangularis (right)	25791	continuous		UK Biobank Assessment Centre > Imaging > Brain MRI > T1 structural brain MRI > Regional grey matter volumes (FAST)		16047		0.11743737619451	-0.0187785155140479			continuous-25791-both_sexes--irnt
Weighted-mean ICVF in tract parahippocampal part of cingulum (left)	25656	continuous		UK Biobank Assessment Centre > Imaging > Brain MRI > Diffusion brain MRI > dMRI weighted means		14489		0.119102093216746	0.0123096238995412			continuous-25656-both_sexes--irnt
Volume of grey matter in VIIIb Cerebellum (left)	25912	continuous		UK Biobank Assessment Centre > Imaging > Brain MRI > T1 structural brain MRI > Regional grey matter volumes (FAST)		16047		0.119510654750149	0.0160402639149106			continuous-25912-both_sexes--irnt
Mean L2 in medial lemniscus on FA skeleton (right)	25256	continuous		UK Biobank Assessment Centre > Imaging > Brain MRI > Diffusion brain MRI > dMRI skeleton		14492		0.119642070092763	0.0195736685223114			continuous-25256-both_sexes--irnt
O80 Single spontaneous delivery	132276	icd_first_occurrence		Health-related outcomes > First occurrences > Pregnancy, childbirth and the puerperium		8622	144725	0.120141901364032	0.0217011464729385			icd_first_occurrence-132276-both_sexes--
Mean L2 in cingulum hippocampus on FA skeleton (right)	25284	continuous		UK Biobank Assessment Centre > Imaging > Brain MRI > Diffusion brain MRI > dMRI skeleton		14492		0.120237764182705	-0.0196334667562907			continuous-25284-both_sexes--irnt
L70 Acne	131790	icd_first_occurrence		Health-related outcomes > First occurrences > Skin and subcutaneous tissue disorders		3273	278312	0.121474090581208	0.0321257393737533			icd_first_occurrence-131790-both_sexes--
Mean MO in anterior corona radiata on FA skeleton (left)	25175	continuous		UK Biobank Assessment Centre > Imaging > Brain MRI > Diffusion brain MRI > dMRI skeleton		14492		0.121689899475123	0.0197711813337062			continuous-25175-both_sexes--irnt
Mean L3 in tapetum on FA skeleton (left)	25343	continuous		UK Biobank Assessment Centre > Imaging > Brain MRI > Diffusion brain MRI > dMRI skeleton		14492		0.122058078596118	-0.00596658718092529			continuous-25343-both_sexes--irnt
H40 Glaucoma	131186	icd_first_occurrence		Health-related outcomes > First occurrences > Eye and adnexa disorders		8243	273342	0.123526394839726	0.0298155965169347			icd_first_occurrence-131186-both_sexes--
Mean L1 in retrolenticular part of internal capsule on FA skeleton (right)	25220	continuous		UK Biobank Assessment Centre > Imaging > Brain MRI > Diffusion brain MRI > dMRI skeleton		14492		0.124040326943747	-0.0141352157258331			continuous-25220-both_sexes--irnt
Mean ICVF in sagittal stratum on FA skeleton (right)	25374	continuous		UK Biobank Assessment Centre > Imaging > Brain MRI > Diffusion brain MRI > dMRI skeleton		14490		0.124614348834379	0.0141979485774569			continuous-25374-both_sexes--irnt
Weighted-mean L2 in tract cingulate gyrus part of cingulum (left)	25600	continuous		UK Biobank Assessment Centre > Imaging > Brain MRI > Diffusion brain MRI > dMRI weighted means		14490		0.124717242840316	-0.0138346377915538			continuous-25600-both_sexes--irnt
Mean MD in posterior thalamic radiation on FA skeleton (left)	25133	continuous		UK Biobank Assessment Centre > Imaging > Brain MRI > Diffusion brain MRI > dMRI skeleton		14492		0.126182609922589	0.00281068943637435			continuous-25133-both_sexes--irnt
Volume of grey matter in Crus I Cerebellum (right)	25902	continuous		UK Biobank Assessment Centre > Imaging > Brain MRI > T1 structural brain MRI > Regional grey matter volumes (FAST)		16047		0.12620286512563	0.0176076168376614			continuous-25902-both_sexes--irnt
Fat	100004	continuous		Online follow-up > Diet by 24-hour recall > Estimated nutrients yesterday		43938		0.126207433041435	0.000751527167242615			continuous-100004-both_sexes--irnt
N64 Other disorders of breast	132104	icd_first_occurrence		Health-related outcomes > First occurrences > Genitourinary system disorders		7493	145854	0.126365298231443	0.0344233703819852			icd_first_occurrence-132104-both_sexes--
Mean ISOVF in medial lemniscus on FA skeleton (right)	25448	continuous		UK Biobank Assessment Centre > Imaging > Brain MRI > Diffusion brain MRI > dMRI skeleton		14490		0.126486456331154	0.0194777560786			continuous-25448-both_sexes--irnt
Volume of grey matter in X Cerebellum (vermis)	25919	continuous		UK Biobank Assessment Centre > Imaging > Brain MRI > T1 structural brain MRI > Regional grey matter volumes (FAST)		16047		0.127234783724941	0.0185872508281892			continuous-25919-both_sexes--irnt
Mean L1 in fornix cres+stria terminalis on FA skeleton (right)	25238	continuous		UK Biobank Assessment Centre > Imaging > Brain MRI > Diffusion brain MRI > dMRI skeleton		14492		0.127545918220107	0.000700404125493289			continuous-25238-both_sexes--irnt
Weighted-mean ISOVF in tract posterior thalamic radiation (left)	25723	continuous		UK Biobank Assessment Centre > Imaging > Brain MRI > Diffusion brain MRI > dMRI weighted means		14489		0.127697673361991	0.0188969823079901			continuous-25723-both_sexes--irnt
Cardiac output during PWA	12682	continuous		UK Biobank Assessment Centre > Imaging > Heart MRI > Pulse wave analysis		16921		0.127875643519263	-0.0117782309853857			continuous-12682-both_sexes--irnt
Weighted-mean ISOVF in tract superior thalamic radiation (right)	25728	continuous		UK Biobank Assessment Centre > Imaging > Brain MRI > Diffusion brain MRI > dMRI weighted means		14489		0.129030630675191	0.018403958057285			continuous-25728-both_sexes--irnt
Alcohol drinker status	20117	categorical		UK Biobank Assessment Centre > Touchscreen > Lifestyle and environment > Alcohol		9646	271512	0.129798991430441	-0.0284848481167707			categorical-20117-both_sexes-1-
Weighted-mean L2 in tract medial lemniscus (left)	25613	continuous		UK Biobank Assessment Centre > Imaging > Brain MRI > Diffusion brain MRI > dMRI weighted means		14490		0.129911389199308	0.00772221263452977			continuous-25613-both_sexes--irnt
J04 Acute laryngitis and tracheitis	131432	icd_first_occurrence		Health-related outcomes > First occurrences > Respiratory system disorders		2582	279003	0.129951217917329	0.0283388992748535			icd_first_occurrence-131432-both_sexes--
Mean MD in medial lemniscus on FA skeleton (right)	25112	continuous		UK Biobank Assessment Centre > Imaging > Brain MRI > Diffusion brain MRI > dMRI skeleton		14492		0.130096717550039	0.0194434877350335			continuous-25112-both_sexes--irnt
U05.1 Computed tomography of head	41210	categorical		Health-related outcomes > Hospital inpatient > Summary Operations		2532	279054	0.131641734989404	0.00461223077006976			categorical-41210-both_sexes-U051-
Atrial fibrillation	20002	categorical		UK Biobank Assessment Centre > Verbal interview > Medical conditions		2133	279410	0.132553649645591	0.0113985638143552			categorical-20002-both_sexes-1471-
Weighted-mean MD in tract inferior fronto-occipital fasciculus (left)	25527	continuous		UK Biobank Assessment Centre > Imaging > Brain MRI > Diffusion brain MRI > dMRI weighted means		14490		0.132772401277092	-0.0104430354477452			continuous-25527-both_sexes--irnt
Mean MD in splenium of corpus callosum on FA skeleton	25108	continuous		UK Biobank Assessment Centre > Imaging > Brain MRI > Diffusion brain MRI > dMRI skeleton		14492		0.133323961398301	-0.00990667654442426			continuous-25108-both_sexes--irnt
M84 Disorders of continuity of bone	131970	icd_first_occurrence		Health-related outcomes > First occurrences > Musculoskeletal system and connective tissue disorders		1971	279614	0.134178088366487	0.0425449022545093			icd_first_occurrence-131970-both_sexes--
M71 Other bursopathies	131948	icd_first_occurrence		Health-related outcomes > First occurrences > Musculoskeletal system and connective tissue disorders		1811	279774	0.134782652198066	0.0470081469541643			icd_first_occurrence-131948-both_sexes--
Volume of grey matter in Crus II Cerebellum (vermis)	25904	continuous		UK Biobank Assessment Centre > Imaging > Brain MRI > T1 structural brain MRI > Regional grey matter volumes (FAST)		16047		0.135535482298141	0.000196848233933391			continuous-25904-both_sexes--irnt
G44 Other headache syndromes	131054	icd_first_occurrence		Health-related outcomes > First occurrences > Nervous system disorders		3167	278418	0.137137208949865	0.0367198318622344			icd_first_occurrence-131054-both_sexes--
Mean L2 in uncinate fasciculus on FA skeleton (left)	25293	continuous		UK Biobank Assessment Centre > Imaging > Brain MRI > Diffusion brain MRI > dMRI skeleton		14492		0.137312140313701	-0.0128854893224133			continuous-25293-both_sexes--irnt
Mean OD in corticospinal tract on FA skeleton (right)	25398	continuous		UK Biobank Assessment Centre > Imaging > Brain MRI > Diffusion brain MRI > dMRI skeleton		14490		0.138525384616177	-0.00430307739375719			continuous-25398-both_sexes--irnt
Mean L3 in posterior thalamic radiation on FA skeleton (left)	25325	continuous		UK Biobank Assessment Centre > Imaging > Brain MRI > Diffusion brain MRI > dMRI skeleton		14492		0.139037296058664	0.00211322966172874			continuous-25325-both_sexes--irnt
Mean OD in tapetum on FA skeleton (left)	25439	continuous		UK Biobank Assessment Centre > Imaging > Brain MRI > Diffusion brain MRI > dMRI skeleton		14490		0.139332548929198	0.0188356005472814			continuous-25439-both_sexes--irnt
Shortness of breath walking on level ground	4717	categorical		UK Biobank Assessment Centre > Touchscreen > Health and medical history > Breathing		10591	90266	0.140180900068079	-0.0269508230302435			categorical-4717-both_sexes--
Weighted-mean MD in tract inferior fronto-occipital fasciculus (right)	25528	continuous		UK Biobank Assessment Centre > Imaging > Brain MRI > Diffusion brain MRI > dMRI weighted means		14490		0.140978771887098	-0.0125456859902593			continuous-25528-both_sexes--irnt
Forced expiratory volume in 1-second (FEV1), predicted	20153	continuous		UK Biobank Assessment Centre > Physical measures > Spirometry		84144		0.140985973283438	0.000768520806640641			continuous-20153-both_sexes--irnt
Weighted-mean L2 in tract superior longitudinal fasciculus (left)	25617	continuous		UK Biobank Assessment Centre > Imaging > Brain MRI > Diffusion brain MRI > dMRI weighted means		14490		0.142124283830459	-0.0136078004864924			continuous-25617-both_sexes--irnt
Mean MD in cerebral peduncle on FA skeleton (right)	25118	continuous		UK Biobank Assessment Centre > Imaging > Brain MRI > Diffusion brain MRI > dMRI skeleton		14492		0.143140720164143	-0.00821830829943336			continuous-25118-both_sexes--irnt
Weighted-mean L3 in tract cingulate gyrus part of cingulum (right)	25628	continuous		UK Biobank Assessment Centre > Imaging > Brain MRI > Diffusion brain MRI > dMRI weighted means		14490		0.143373133446516	-0.0174337493406935			continuous-25628-both_sexes--irnt
Weighted-mean L2 in tract superior longitudinal fasciculus (right)	25618	continuous		UK Biobank Assessment Centre > Imaging > Brain MRI > Diffusion brain MRI > dMRI weighted means		14490		0.144077830501332	-0.0161895725778519			continuous-25618-both_sexes--irnt
Pulse wave reflection index	4195	continuous		UK Biobank Assessment Centre > Physical measures > Arterial stiffness		101696		0.14410995100105	0.00773918829304743			continuous-4195-both_sexes--irnt
Mean L3 in superior longitudinal fasciculus on FA skeleton (left)	25337	continuous		UK Biobank Assessment Centre > Imaging > Brain MRI > Diffusion brain MRI > dMRI skeleton		14492		0.144363318058801	-0.00992312946742287			continuous-25337-both_sexes--irnt
Weighted-mean ICVF in tract posterior thalamic radiation (right)	25670	continuous		UK Biobank Assessment Centre > Imaging > Brain MRI > Diffusion brain MRI > dMRI weighted means		14489		0.145221248639839	0.0177255701516333			continuous-25670-both_sexes--irnt
Trunk fat mass	23128	continuous		UK Biobank Assessment Centre > Physical measures > Anthropometry > Impedance measures		276541		0.145384765709582	-0.00502296691953613			continuous-23128-both_sexes--irnt
Mean L2 in superior longitudinal fasciculus on FA skeleton (left)	25289	continuous		UK Biobank Assessment Centre > Imaging > Brain MRI > Diffusion brain MRI > dMRI skeleton		14492		0.145680040400225	-0.0166294326562583			continuous-25289-both_sexes--irnt
Mean FA in cingulum cingulate gyrus on FA skeleton (left)	25091	continuous		UK Biobank Assessment Centre > Imaging > Brain MRI > Diffusion brain MRI > dMRI skeleton		14492		0.145831625231464	0.00684600253750855			continuous-25091-both_sexes--irnt
Mean OD in cerebral peduncle on FA skeleton (right)	25406	continuous		UK Biobank Assessment Centre > Imaging > Brain MRI > Diffusion brain MRI > dMRI skeleton		14490		0.14636933623554	-0.00932810560929951			continuous-25406-both_sexes--irnt
Weighted-mean L3 in tract superior longitudinal fasciculus (left)	25644	continuous		UK Biobank Assessment Centre > Imaging > Brain MRI > Diffusion brain MRI > dMRI weighted means		14490		0.147069474100005	-0.0113434225592817			continuous-25644-both_sexes--irnt
N28 Other disorders of kidney and ureter, not elsewhere classified	132050	icd_first_occurrence		Health-related outcomes > First occurrences > Genitourinary system disorders		3749	277836	0.147257089823254	0.0201299323226875			icd_first_occurrence-132050-both_sexes--
T86.2 Sampling of axillary lymph nodes	41210	categorical		Health-related outcomes > Hospital inpatient > Summary Operations		1664	151684	0.148156096200989	0.0338819771319712			categorical-41210-both_sexes-T862-
Weight change during worst episode of depression	20536	categorical		Online follow-up > Mental health > Depression		16167	28751	0.149226534207725	0.0250001649945615			categorical-20536-both_sexes-2-
Volume of grey matter in Thalamus (left)	25878	continuous		UK Biobank Assessment Centre > Imaging > Brain MRI > T1 structural brain MRI > Regional grey matter volumes (FAST)		16047		0.151024904985116	0.0173473574784358			continuous-25878-both_sexes--irnt
Mean MO in superior cerebellar peduncle on FA skeleton (left)	25165	continuous		UK Biobank Assessment Centre > Imaging > Brain MRI > Diffusion brain MRI > dMRI skeleton		14492		0.151565758387797	-0.00871412939197246			continuous-25165-both_sexes--irnt
Mean reticulocyte volume	30260	continuous		Biological samples > Assay results > Blood assays > Blood count		268453		0.151817968205931	-0.00398226897876454			continuous-30260-both_sexes--irnt
Weighted-mean ISOVF in tract medial lemniscus (left)	25721	continuous		UK Biobank Assessment Centre > Imaging > Brain MRI > Diffusion brain MRI > dMRI weighted means		14489		0.152116015585199	0.00746076332602663			continuous-25721-both_sexes--irnt
Mean ICVF in genu of corpus callosum on FA skeleton	25346	continuous		UK Biobank Assessment Centre > Imaging > Brain MRI > Diffusion brain MRI > dMRI skeleton		14490		0.152575150644176	0.00672260992212573			continuous-25346-both_sexes--irnt
Mean L2 in posterior corona radiata on FA skeleton (left)	25275	continuous		UK Biobank Assessment Centre > Imaging > Brain MRI > Diffusion brain MRI > dMRI skeleton		14492		0.152983162978427	-0.00370287913486974			continuous-25275-both_sexes--irnt
Z92.7 Trunk NEC	41210	categorical		Health-related outcomes > Hospital inpatient > Summary Operations		1842	279744	0.153103789099846	0.0468387534081694			categorical-41210-both_sexes-Z927-
Mean ICVF in cingulum cingulate gyrus on FA skeleton (left)	25379	continuous		UK Biobank Assessment Centre > Imaging > Brain MRI > Diffusion brain MRI > dMRI skeleton		14490		0.153380952481831	0.0117786086204411			continuous-25379-both_sexes--irnt
Age last used hormone-replacement therapy (HRT)	3546	continuous		UK Biobank Assessment Centre > Touchscreen > Sex-specific factors > Female-specific factors		44368		0.154182423628953	-0.00387884175351676			continuous-3546-both_sexes--irnt
Urate	30880	continuous		Biological samples > Assay results > Blood assays > Blood biochemistry		268235		0.156291531359483	-0.00284132572939082			continuous-30880-both_sexes--irnt
Mean MD in tapetum on FA skeleton (left)	25151	continuous		UK Biobank Assessment Centre > Imaging > Brain MRI > Diffusion brain MRI > dMRI skeleton		14492		0.156294567949818	-0.00593119595628625			continuous-25151-both_sexes--irnt
Peripheral pulse pressure during PWA	12676	continuous		UK Biobank Assessment Centre > Imaging > Heart MRI > Pulse wave analysis		17181		0.156450835756458	-0.0157823493808601			continuous-12676-both_sexes--irnt
Weighted-mean L3 in tract acoustic radiation (right)	25624	continuous		UK Biobank Assessment Centre > Imaging > Brain MRI > Diffusion brain MRI > dMRI weighted means		14490		0.157039246249146	0.0183807081996597			continuous-25624-both_sexes--irnt
Hip replacement/revision	20004	categorical		UK Biobank Assessment Centre > Verbal interview > Operations		4321	277222	0.157652792467301	0.0282343012567762			categorical-20004-both_sexes-1318-
Z94.2 Right sided operation	41210	categorical		Health-related outcomes > Hospital inpatient > Summary Operations		80087	201499	0.157822926664261	0.00359137868631231			categorical-41210-both_sexes-Z942-
Weight	23098	continuous		UK Biobank Assessment Centre > Physical measures > Anthropometry > Impedance measures		276717		0.158208265768372	-0.00428489137326388			continuous-23098-both_sexes--irnt
Volume of grey matter in IX Cerebellum (left)	25915	continuous		UK Biobank Assessment Centre > Imaging > Brain MRI > T1 structural brain MRI > Regional grey matter volumes (FAST)		16047		0.15897381949459	0.0174693038058933			continuous-25915-both_sexes--irnt
Volume of grey matter in IX Cerebellum (right)	25917	continuous		UK Biobank Assessment Centre > Imaging > Brain MRI > T1 structural brain MRI > Regional grey matter volumes (FAST)		16047		0.159043934296573	0.0171315183525938			continuous-25917-both_sexes--irnt
K64 Haemorrhoids and perianal venous thrombosis	131650	icd_first_occurrence		Health-related outcomes > First occurrences > Digestive system disorders		19426	262159	0.159441888141547	-0.019353675141667			icd_first_occurrence-131650-both_sexes--
ECG, load	5984	continuous		UK Biobank Assessment Centre > Physical measures > ECG during exercise		53191		0.159472571919163	0.00221617985384263			continuous-5984-both_sexes--irnt
ECG, phase time	5986	continuous		UK Biobank Assessment Centre > Physical measures > ECG during exercise		53340		0.160575294773275	0.00287649128801271			continuous-5986-both_sexes--irnt
90th percentile of z-statistic (in group-defined mask) for faces activation	25764	continuous		UK Biobank Assessment Centre > Imaging > Brain MRI > Task functional brain MRI		14069		0.161995841204278	0.0182386933520073			continuous-25764-both_sexes--irnt
I47 Paroxysmal tachycardia	131348	icd_first_occurrence		Health-related outcomes > First occurrences > Circulatory system disorders		3399	278186	0.162072449678573	0.0420377975935252			icd_first_occurrence-131348-both_sexes--
M47.3 Removal of urethral catheter from bladder	41210	categorical		Health-related outcomes > Hospital inpatient > Summary Operations		1162	280424	0.16219321809987	0.0481549858529336			categorical-41210-both_sexes-M473-
90th percentile of BOLD effect (in group-defined mask) for shapes activation	25761	continuous		UK Biobank Assessment Centre > Imaging > Brain MRI > Task functional brain MRI		14069		0.162354007958875	0.0182180205180318			continuous-25761-both_sexes--irnt
M67 Other disorders of synovium and tendon	131942	icd_first_occurrence		Health-related outcomes > First occurrences > Musculoskeletal system and connective tissue disorders		6536	275049	0.162460832301857	0.0166150547376791			icd_first_occurrence-131942-both_sexes--
N93 Other abnormal uterine and vaginal bleeding	132148	icd_first_occurrence		Health-related outcomes > First occurrences > Genitourinary system disorders		6287	147060	0.162614678517305	0.0277986111205882			icd_first_occurrence-132148-both_sexes--
Weighted-mean MD in tract medial lemniscus (left)	25532	continuous		UK Biobank Assessment Centre > Imaging > Brain MRI > Diffusion brain MRI > dMRI weighted means		14490		0.162817675688648	0.00935803858460507			continuous-25532-both_sexes--irnt
Volume of grey matter in Heschl's Gyrus (includes H1 and H2) (right)	25871	continuous		UK Biobank Assessment Centre > Imaging > Brain MRI > T1 structural brain MRI > Regional grey matter volumes (FAST)		16047		0.162907402070825	0.0161488024487453			continuous-25871-both_sexes--irnt
Co-codamol	20003	categorical		UK Biobank Assessment Centre > Verbal interview > Medications		6582	274961	0.163080720295383	-0.03216742119174			categorical-20003-both_sexes-1140923346-
Mean MD in retrolenticular part of internal capsule on FA skeleton (right)	25124	continuous		UK Biobank Assessment Centre > Imaging > Brain MRI > Diffusion brain MRI > dMRI skeleton		14492		0.16396168933712	-0.0153498270523865			continuous-25124-both_sexes--irnt
Weighted-mean L1 in tract medial lemniscus (left)	25586	continuous		UK Biobank Assessment Centre > Imaging > Brain MRI > Diffusion brain MRI > dMRI weighted means		14490		0.164300235302451	0.0086476178699413			continuous-25586-both_sexes--irnt
Z47.2 Skin of temple	41210	categorical		Health-related outcomes > Hospital inpatient > Summary Operations		1362	280224	0.16612029536166	0.0362773673368304			categorical-41210-both_sexes-Z472-
Salbutamol	20003	categorical		UK Biobank Assessment Centre > Verbal interview > Medications		3329	278214	0.166298510143173	0.0415337549490243			categorical-20003-both_sexes-1140881856-
Mean FA in anterior limb of internal capsule on FA skeleton (left)	25073	continuous		UK Biobank Assessment Centre > Imaging > Brain MRI > Diffusion brain MRI > dMRI skeleton		14492		0.167152439200788	-0.00757327731236286			continuous-25073-both_sexes--irnt
Volume of grey matter in Inferior Temporal Gyrus, anterior division (right)	25809	continuous		UK Biobank Assessment Centre > Imaging > Brain MRI > T1 structural brain MRI > Regional grey matter volumes (FAST)		16047		0.167174011378011	-0.0168800067302758			continuous-25809-both_sexes--irnt
Food weight	100001	continuous		Online follow-up > Diet by 24-hour recall > Estimated nutrients yesterday		43938		0.167218752196023	0.00641896405252045			continuous-100001-both_sexes--irnt
Pneumonia	20002	categorical		UK Biobank Assessment Centre > Verbal interview > Medical conditions		3987	277556	0.167938154222993	-0.0407089187817578			categorical-20002-both_sexes-1398-
J01 Acute sinusitis	131426	icd_first_occurrence		Health-related outcomes > First occurrences > Respiratory system disorders		14267	267318	0.168164419981171	0.0134662087435972			icd_first_occurrence-131426-both_sexes--
Median T2star in putamen (left)	25030	continuous		UK Biobank Assessment Centre > Imaging > Brain MRI > Susceptibility weighted brain MRI		14767		0.169376682723092	-0.0172850557177251			continuous-25030-both_sexes--irnt
L84 Corns and callosities	131810	icd_first_occurrence		Health-related outcomes > First occurrences > Skin and subcutaneous tissue disorders		2059	279526	0.170880888037241	0.0400995533316178			icd_first_occurrence-131810-both_sexes--
Mean MO in genu of corpus callosum on FA skeleton	25154	continuous		UK Biobank Assessment Centre > Imaging > Brain MRI > Diffusion brain MRI > dMRI skeleton		14492		0.171231649121367	-0.0123676707520986			continuous-25154-both_sexes--irnt
K37 Unspecified appendicitis	131608	icd_first_occurrence		Health-related outcomes > First occurrences > Digestive system disorders		3808	277777	0.171420846752601	0.00365695657220883			icd_first_occurrence-131608-both_sexes--
Cholesterol	30690	continuous		Biological samples > Assay results > Blood assays > Blood biochemistry		268558		0.171530950301966	-0.00410516087159336			continuous-30690-both_sexes--irnt
Weighted-mean L1 in tract posterior thalamic radiation (left)	25588	continuous		UK Biobank Assessment Centre > Imaging > Brain MRI > Diffusion brain MRI > dMRI weighted means		14490		0.172934442444664	0.00192621057057897			continuous-25588-both_sexes--irnt
LDL direct	30780	continuous		Biological samples > Assay results > Blood assays > Blood biochemistry		268074		0.173087033136131	-0.00476466284407498			continuous-30780-both_sexes--irnt
Q18.1 Diagnostic endoscopic examination of uterus and biopsy of lesion of uterus	41200	categorical		Health-related outcomes > Hospital inpatient > Summary Operations		4052	149296	0.173402162794504	0.0396739012658777			categorical-41200-both_sexes-Q181-
Weighted-mean FA in tract corticospinal tract (left)	25496	continuous		UK Biobank Assessment Centre > Imaging > Brain MRI > Diffusion brain MRI > dMRI weighted means		14490		0.173920851011205	0.0086811871235639			continuous-25496-both_sexes--irnt
Mean L2 in superior cerebellar peduncle on FA skeleton (left)	25261	continuous		UK Biobank Assessment Centre > Imaging > Brain MRI > Diffusion brain MRI > dMRI skeleton		14492		0.174022829432899	-0.000972565386784804			continuous-25261-both_sexes--irnt
Weighted-mean MD in tract superior longitudinal fasciculus (left)	25536	continuous		UK Biobank Assessment Centre > Imaging > Brain MRI > Diffusion brain MRI > dMRI weighted means		14490		0.174434255711991	-0.0103712827612575			continuous-25536-both_sexes--irnt
Longest period of unenthusiasm / disinterest	5375	continuous		UK Biobank Assessment Centre > Touchscreen > Psychosocial factors > Mental health		27772		0.174896724545466	0.000445206507668094			continuous-5375-both_sexes--irnt
Creatinine	30700	continuous		Biological samples > Assay results > Blood assays > Blood biochemistry		268410		0.17541707671173	-0.000786937727281323			continuous-30700-both_sexes--irnt
Direct bilirubin	30660	continuous		Biological samples > Assay results > Blood assays > Blood biochemistry		228253		0.17572031434392	0.00276378789851242			continuous-30660-both_sexes--irnt
Mean L1 in tapetum on FA skeleton (right)	25246	continuous		UK Biobank Assessment Centre > Imaging > Brain MRI > Diffusion brain MRI > dMRI skeleton		14492		0.176256234132177	-0.00566856288525731			continuous-25246-both_sexes--irnt
Mean MD in superior longitudinal fasciculus on FA skeleton (left)	25145	continuous		UK Biobank Assessment Centre > Imaging > Brain MRI > Diffusion brain MRI > dMRI skeleton		14492		0.17641211815549	-0.0114867625569173			continuous-25145-both_sexes--irnt
Weighted-mean MO in tract superior thalamic radiation (left)	25565	continuous		UK Biobank Assessment Centre > Imaging > Brain MRI > Diffusion brain MRI > dMRI weighted means		14490		0.176492326929704	0.00399637371592792			continuous-25565-both_sexes--irnt
Arm fat-free mass (right)	23121	continuous		UK Biobank Assessment Centre > Physical measures > Anthropometry > Impedance measures		276631		0.177071208589582	-0.00286360404154352			continuous-23121-both_sexes--irnt
K01 Embedded and impacted teeth	131554	icd_first_occurrence		Health-related outcomes > First occurrences > Digestive system disorders		1405	280180	0.177838042693524	0.047526029564165			icd_first_occurrence-131554-both_sexes--
Becotide 50 inhaler	20003	categorical		UK Biobank Assessment Centre > Verbal interview > Medications		1688	279855	0.178840201963855	0.0292353810643294			categorical-20003-both_sexes-1140862382-
Inguinal hernia	20002	categorical		UK Biobank Assessment Centre > Verbal interview > Medical conditions		1191	127024	0.179415992587921	0.0423630155870018			categorical-20002-both_sexes-1513-
Mean L3 in posterior limb of internal capsule on FA skeleton (left)	25315	continuous		UK Biobank Assessment Centre > Imaging > Brain MRI > Diffusion brain MRI > dMRI skeleton		14492		0.179911684328377	-0.0110561560419362			continuous-25315-both_sexes--irnt
Mean MD in sagittal stratum on FA skeleton (left)	25135	continuous		UK Biobank Assessment Centre > Imaging > Brain MRI > Diffusion brain MRI > dMRI skeleton		14492		0.180102472765358	-0.0115720110627603			continuous-25135-both_sexes--irnt
Mean ISOVF in posterior thalamic radiation on FA skeleton (right)	25468	continuous		UK Biobank Assessment Centre > Imaging > Brain MRI > Diffusion brain MRI > dMRI skeleton		14490		0.180216355923014	0.0177194591645157			continuous-25468-both_sexes--irnt
Weighted-mean MO in tract inferior fronto-occipital fasciculus (left)	25554	continuous		UK Biobank Assessment Centre > Imaging > Brain MRI > Diffusion brain MRI > dMRI weighted means		14490		0.180651015293464	0.00610269799724196			continuous-25554-both_sexes--irnt
Mean L2 in fornix cres+stria terminalis on FA skeleton (left)	25287	continuous		UK Biobank Assessment Centre > Imaging > Brain MRI > Diffusion brain MRI > dMRI skeleton		14492		0.182341678770093	-0.00874776776887992			continuous-25287-both_sexes--irnt
Volume of grey matter in Putamen (right)	25883	continuous		UK Biobank Assessment Centre > Imaging > Brain MRI > T1 structural brain MRI > Regional grey matter volumes (FAST)		16047		0.182584149310195	0.0103666351799904			continuous-25883-both_sexes--irnt
U20.1 Transthoracic echocardiography	41210	categorical		Health-related outcomes > Hospital inpatient > Summary Operations		3148	278438	0.183205734625826	0.0267209126773012			categorical-41210-both_sexes-U201-
Mean L3 in uncinate fasciculus on FA skeleton (right)	25340	continuous		UK Biobank Assessment Centre > Imaging > Brain MRI > Diffusion brain MRI > dMRI skeleton		14492		0.183800208158065	-0.00134841416364416			continuous-25340-both_sexes--irnt
Standing height	50	continuous		UK Biobank Assessment Centre > Physical measures > Anthropometry > Body size measures		280946		0.184889331583035	-0.00180738219816098			continuous-50-both_sexes--irnt
Weight	21002	continuous		UK Biobank Assessment Centre > Physical measures > Anthropometry > Body size measures		280748		0.185236370091915	-0.00404322460381202			continuous-21002-both_sexes--irnt
Eosinophill percentage	30210	continuous		Biological samples > Assay results > Blood assays > Blood count		273112		0.186781173929105	-0.0046496410322563			continuous-30210-both_sexes--irnt
Pack years adult smoking as proportion of life span exposed to smoking	20162	continuous		UK Biobank Assessment Centre > Touchscreen > Lifestyle and environment > Smoking		85404		0.186988793100333	-0.00697473975140909			continuous-20162-both_sexes--irnt
Weighted-mean MD in tract superior longitudinal fasciculus (right)	25537	continuous		UK Biobank Assessment Centre > Imaging > Brain MRI > Diffusion brain MRI > dMRI weighted means		14490		0.187125169221617	-0.0155787873088959			continuous-25537-both_sexes--irnt
Weighted-mean OD in tract inferior longitudinal fasciculus (right)	25692	continuous		UK Biobank Assessment Centre > Imaging > Brain MRI > Diffusion brain MRI > dMRI weighted means		14489		0.187304292507437	0.00513290386975451			continuous-25692-both_sexes--irnt
Arm predicted mass (right)	23122	continuous		UK Biobank Assessment Centre > Physical measures > Anthropometry > Impedance measures		276628		0.188286805423152	-0.00281952524924033			continuous-23122-both_sexes--irnt
Volume of grey matter in Middle Temporal Gyrus, posterior division (left)	25804	continuous		UK Biobank Assessment Centre > Imaging > Brain MRI > T1 structural brain MRI > Regional grey matter volumes (FAST)		16047		0.188766139175524	-0.0152330524527945			continuous-25804-both_sexes--irnt
K13 Other diseases of lip and oral mucosa	131578	icd_first_occurrence		Health-related outcomes > First occurrences > Digestive system disorders		3799	277786	0.190083211674622	-0.0406696229315789			icd_first_occurrence-131578-both_sexes--
V54.4 Injection around spinal facet of spine	41200	categorical		Health-related outcomes > Hospital inpatient > Summary Operations		3078	278508	0.19018251079989	-0.00137346590587122			categorical-41200-both_sexes-V544-
Knee replacement/revision	20004	categorical		UK Biobank Assessment Centre > Verbal interview > Operations		3454	278089	0.190279093006766	-0.0409436772894846			categorical-20004-both_sexes-1319-
Mean FA in posterior limb of internal capsule on FA skeleton (left)	25075	continuous		UK Biobank Assessment Centre > Imaging > Brain MRI > Diffusion brain MRI > dMRI skeleton		14492		0.190399466659565	-0.00202039835524694			continuous-25075-both_sexes--irnt
Mean FA in superior corona radiata on FA skeleton (right)	25080	continuous		UK Biobank Assessment Centre > Imaging > Brain MRI > Diffusion brain MRI > dMRI skeleton		14492		0.190787517750957	0.0149710962282809			continuous-25080-both_sexes--irnt
Mean L3 in superior corona radiata on FA skeleton (left)	25321	continuous		UK Biobank Assessment Centre > Imaging > Brain MRI > Diffusion brain MRI > dMRI skeleton		14492		0.191965840235571	-0.00260104391928167			continuous-25321-both_sexes--irnt
Waist circumference	48	continuous		UK Biobank Assessment Centre > Physical measures > Anthropometry > Body size measures		281077		0.192193038457384	-0.00404747633520254			continuous-48-both_sexes--irnt
Weighted-mean L2 in tract corticospinal tract (left)	25604	continuous		UK Biobank Assessment Centre > Imaging > Brain MRI > Diffusion brain MRI > dMRI weighted means		14490		0.192274115019307	-0.0112947099210042			continuous-25604-both_sexes--irnt
Whole body fat mass	23100	continuous		UK Biobank Assessment Centre > Physical measures > Anthropometry > Impedance measures		276275		0.192612992978533	-0.00448350304097556			continuous-23100-both_sexes--irnt
N83 Noninflammatory disorders of ovary, fallopian tube and broad ligament	132128	icd_first_occurrence		Health-related outcomes > First occurrences > Genitourinary system disorders		7031	146316	0.19310330110308	0.00807949575099257			icd_first_occurrence-132128-both_sexes--
Mean L3 in cingulum cingulate gyrus on FA skeleton (left)	25331	continuous		UK Biobank Assessment Centre > Imaging > Brain MRI > Diffusion brain MRI > dMRI skeleton		14492		0.193149974303462	-0.00797003130660846			continuous-25331-both_sexes--irnt
Leg predicted mass (left)	23118	continuous		UK Biobank Assessment Centre > Physical measures > Anthropometry > Impedance measures		276662		0.194056552969286	-0.00290553731496712			continuous-23118-both_sexes--irnt
X33.9 Unspecified other blood transfusion	41200	categorical		Health-related outcomes > Hospital inpatient > Summary Operations		1333	280253	0.194278361167958	0.040088589803217			categorical-41200-both_sexes-X339-
K50 Crohn's disease [regional enteritis]	131626	icd_first_occurrence		Health-related outcomes > First occurrences > Digestive system disorders		1594	279991	0.194353402112303	0.0294469689724236			icd_first_occurrence-131626-both_sexes--
Median T2star in hippocampus (left)	25034	continuous		UK Biobank Assessment Centre > Imaging > Brain MRI > Susceptibility weighted brain MRI		14767		0.195570180875137	0.0155277231937697			continuous-25034-both_sexes--irnt
Mean L3 in sagittal stratum on FA skeleton (left)	25327	continuous		UK Biobank Assessment Centre > Imaging > Brain MRI > Diffusion brain MRI > dMRI skeleton		14492		0.196239494795291	-0.0140179633048843			continuous-25327-both_sexes--irnt
Mean MD in middle cerebellar peduncle on FA skeleton	25104	continuous		UK Biobank Assessment Centre > Imaging > Brain MRI > Diffusion brain MRI > dMRI skeleton		14492		0.196476838896316	-0.0113003672070508			continuous-25104-both_sexes--irnt
Calcium	30680	continuous		Biological samples > Assay results > Blood assays > Blood biochemistry		246181		0.197274859687327	-0.00459221599545871			continuous-30680-both_sexes--irnt
Central pulse pressure during PWA	12678	continuous		UK Biobank Assessment Centre > Imaging > Heart MRI > Pulse wave analysis		17181		0.197350025712823	-0.0144033741964621			continuous-12678-both_sexes--irnt
Mean MO in posterior limb of internal capsule on FA skeleton (right)	25170	continuous		UK Biobank Assessment Centre > Imaging > Brain MRI > Diffusion brain MRI > dMRI skeleton		14492		0.198520003624263	-0.0171741734257573			continuous-25170-both_sexes--irnt
Weighted-mean OD in tract parahippocampal part of cingulum (right)	25684	continuous		UK Biobank Assessment Centre > Imaging > Brain MRI > Diffusion brain MRI > dMRI weighted means		14489		0.200390417476638	0.0165844010826683			continuous-25684-both_sexes--irnt
Joint disorder	20002	categorical		UK Biobank Assessment Centre > Verbal interview > Medical conditions		1301	280242	0.201375337437433	0.0492451057909708			categorical-20002-both_sexes-1295-
Pack years of smoking	20161	continuous		UK Biobank Assessment Centre > Touchscreen > Lifestyle and environment > Smoking		85404		0.201868745396353	-0.00720845375586142			continuous-20161-both_sexes--irnt
Mean FA in external capsule on FA skeleton (left)	25089	continuous		UK Biobank Assessment Centre > Imaging > Brain MRI > Diffusion brain MRI > dMRI skeleton		14492		0.201912978319175	0.00372707904039176			continuous-25089-both_sexes--irnt
Weighted-mean L3 in tract medial lemniscus (left)	25640	continuous		UK Biobank Assessment Centre > Imaging > Brain MRI > Diffusion brain MRI > dMRI weighted means		14490		0.202037594790572	0.0100223002147874			continuous-25640-both_sexes--irnt
M15 Polyarthrosis	131868	icd_first_occurrence		Health-related outcomes > First occurrences > Musculoskeletal system and connective tissue disorders		5968	275617	0.20269421527482	0.0181500977781448			icd_first_occurrence-131868-both_sexes--
Mean FA in genu of corpus callosum on FA skeleton	25058	continuous		UK Biobank Assessment Centre > Imaging > Brain MRI > Diffusion brain MRI > dMRI skeleton		14492		0.203519618223702	-0.00605706867693851			continuous-25058-both_sexes--irnt
Substances taken for depression	20546	categorical		Online follow-up > Mental health > Depression		22401	70731	0.204210086322972	0.0178604543961423			categorical-20546-both_sexes-3-
L91 Hypertrophic disorders of skin	131824	icd_first_occurrence		Health-related outcomes > First occurrences > Skin and subcutaneous tissue disorders		2770	278815	0.205537347844365	0.0390817710171372			icd_first_occurrence-131824-both_sexes--
Weighted-mean OD in tract inferior fronto-occipital fasciculus (right)	25690	continuous		UK Biobank Assessment Centre > Imaging > Brain MRI > Diffusion brain MRI > dMRI weighted means		14489		0.205816641077165	0.00476411229162736			continuous-25690-both_sexes--irnt
Townsend deprivation index at recruitment	189	continuous		Population characteristics > Baseline characteristics		281251		0.206715013043957	-0.00444659693193846			continuous-189-both_sexes--irnt
Leg predicted mass (right)	23114	continuous		UK Biobank Assessment Centre > Physical measures > Anthropometry > Impedance measures		276681		0.206914456697041	-0.00282923495662228			continuous-23114-both_sexes--irnt
H83 Other diseases of inner ear	131256	icd_first_occurrence		Health-related outcomes > First occurrences > Ear and mastoid process disorders		6755	274830	0.207300611721787	-0.030392034973055			icd_first_occurrence-131256-both_sexes--
Mean L3 in splenium of corpus callosum on FA skeleton	25300	continuous		UK Biobank Assessment Centre > Imaging > Brain MRI > Diffusion brain MRI > dMRI skeleton		14492		0.207475631843181	-0.00367225359028134			continuous-25300-both_sexes--irnt
Median z-statistic (in group-defined amygdala activation mask) for faces-shapes contrast	25054	continuous		UK Biobank Assessment Centre > Imaging > Brain MRI > Task functional brain MRI		14069		0.208269137511906	0.0167510840297123			continuous-25054-both_sexes--irnt
Weighted-mean OD in tract anterior thalamic radiation (right)	25680	continuous		UK Biobank Assessment Centre > Imaging > Brain MRI > Diffusion brain MRI > dMRI weighted means		14489		0.20916361227489	0.0162770706660253			continuous-25680-both_sexes--irnt
Basal metabolic rate	23105	continuous		UK Biobank Assessment Centre > Physical measures > Anthropometry > Impedance measures		276703		0.209275294210161	-0.00288372592810983			continuous-23105-both_sexes--irnt
Arm fat percentage (left)	23123	continuous		UK Biobank Assessment Centre > Physical measures > Anthropometry > Impedance measures		276611		0.209302790365199	-0.00338249187597876			continuous-23123-both_sexes--irnt
Mean L3 in superior corona radiata on FA skeleton (right)	25320	continuous		UK Biobank Assessment Centre > Imaging > Brain MRI > Diffusion brain MRI > dMRI skeleton		14492		0.209352015514836	-0.00816777194088991			continuous-25320-both_sexes--irnt
X50.1 Direct current cardioversion	41200	categorical		Health-related outcomes > Hospital inpatient > Summary Operations		1992	279594	0.210467909212026	0.0341879842721524			categorical-41200-both_sexes-X501-
Weighted-mean L3 in tract anterior thalamic radiation (right)	25626	continuous		UK Biobank Assessment Centre > Imaging > Brain MRI > Diffusion brain MRI > dMRI weighted means		14490		0.21061837393985	-0.00720144031208207			continuous-25626-both_sexes--irnt
Mean ISOVF in superior corona radiata on FA skeleton (left)	25465	continuous		UK Biobank Assessment Centre > Imaging > Brain MRI > Diffusion brain MRI > dMRI skeleton		14490		0.211291327925819	0.0162558879534497			continuous-25465-both_sexes--irnt
Anxiety/panic attacks	20002	categorical		UK Biobank Assessment Centre > Verbal interview > Medical conditions		3902	277641	0.211609177014357	0.0199887399727509			categorical-20002-both_sexes-1287-
Age when last used oral contraceptive pill	2804	continuous		UK Biobank Assessment Centre > Touchscreen > Sex-specific factors > Female-specific factors		110192		0.211816335066405	-0.00357458721482567			continuous-2804-both_sexes--irnt
Reticulocyte count	30250	continuous		Biological samples > Assay results > Blood assays > Blood count		268453		0.213765699059424	0.00221695604709639			continuous-30250-both_sexes--irnt
End systolic pressure during PWA	12683	continuous		UK Biobank Assessment Centre > Imaging > Heart MRI > Pulse wave analysis		17134		0.213891533645579	-0.0153463636426142			continuous-12683-both_sexes--irnt
Leg fat-free mass (left)	23117	continuous		UK Biobank Assessment Centre > Physical measures > Anthropometry > Impedance measures		276664		0.2150040562391	-0.0028256557544553			continuous-23117-both_sexes--irnt
Inguinal hernia repair	20004	categorical		UK Biobank Assessment Centre > Verbal interview > Operations		4433	277110	0.215022982310042	0.0298692970173043			categorical-20004-both_sexes-1563-
Mean L1 in posterior limb of internal capsule on FA skeleton (right)	25218	continuous		UK Biobank Assessment Centre > Imaging > Brain MRI > Diffusion brain MRI > dMRI skeleton		14492		0.215403644106105	-0.0164949073994152			continuous-25218-both_sexes--irnt
X35.2 Intravenous chemotherapy	41200	categorical		Health-related outcomes > Hospital inpatient > Summary Operations		2402	279184	0.215416349447006	0.0327969661009573			categorical-41200-both_sexes-X352-
Y80.9 Unspecified general anaesthetic	41210	categorical		Health-related outcomes > Hospital inpatient > Summary Operations		4803	276783	0.215428309439004	0.0331760495448272			categorical-41210-both_sexes-Y809-
Volume of grey matter in Supramarginal Gyrus, anterior division (right)	25819	continuous		UK Biobank Assessment Centre > Imaging > Brain MRI > T1 structural brain MRI > Regional grey matter volumes (FAST)		16047		0.216089893486069	0.0127156149653673			continuous-25819-both_sexes--irnt
Frequency of failure to fulfil normal expectations due to drinking alcohol in last year	20407	continuous		Online follow-up > Mental health > Alcohol use		51479		0.21670488246212	0.0022598591252039			continuous-20407-both_sexes--
H01.2 Emergency excision of abnormal appendix NEC	41200	categorical		Health-related outcomes > Hospital inpatient > Summary Operations		1413	280173	0.216945373808196	0.037724414252937			categorical-41200-both_sexes-H012-
L65 Other nonscarring hair loss	131782	icd_first_occurrence		Health-related outcomes > First occurrences > Skin and subcutaneous tissue disorders		1765	279820	0.217502984291216	0.0277753726214847			icd_first_occurrence-131782-both_sexes--
Median T2star in pallidum (left)	25032	continuous		UK Biobank Assessment Centre > Imaging > Brain MRI > Susceptibility weighted brain MRI		14767		0.217619627265746	-0.016217574382325			continuous-25032-both_sexes--irnt
Multivitamin+mineral preparations	20003	categorical		UK Biobank Assessment Centre > Verbal interview > Medications		3778	277765	0.217872322109457	-0.0406402195082073			categorical-20003-both_sexes-1140876592-
Mean FA in posterior limb of internal capsule on FA skeleton (right)	25074	continuous		UK Biobank Assessment Centre > Imaging > Brain MRI > Diffusion brain MRI > dMRI skeleton		14492		0.217990295769769	-0.00830671945652172			continuous-25074-both_sexes--irnt
Weighted-mean L2 in tract acoustic radiation (right)	25597	continuous		UK Biobank Assessment Centre > Imaging > Brain MRI > Diffusion brain MRI > dMRI weighted means		14490		0.220313557605093	0.0165698127583929			continuous-25597-both_sexes--irnt
Mean MO in medial lemniscus on FA skeleton (right)	25160	continuous		UK Biobank Assessment Centre > Imaging > Brain MRI > Diffusion brain MRI > dMRI skeleton		14492		0.220647603586195	0.00566757444661673			continuous-25160-both_sexes--irnt
Mean L3 in middle cerebellar peduncle on FA skeleton	25296	continuous		UK Biobank Assessment Centre > Imaging > Brain MRI > Diffusion brain MRI > dMRI skeleton		14492		0.221850922227765	-0.00650542774749078			continuous-25296-both_sexes--irnt
Volume of grey matter in Lateral Occipital Cortex, superior division (left)	25824	continuous		UK Biobank Assessment Centre > Imaging > Brain MRI > T1 structural brain MRI > Regional grey matter volumes (FAST)		16047		0.22186946882255	0.0089569307756027			continuous-25824-both_sexes--irnt
B95 Streptococcus and staphylococcus as the cause of diseases classified to other chapters	130336	icd_first_occurrence		Health-related outcomes > First occurrences > Certain infectious and parasitic diseases		3299	278286	0.223460865492229	-0.0406284820245851			icd_first_occurrence-130336-both_sexes--
Volume of pallidum (left)	25017	continuous		UK Biobank Assessment Centre > Imaging > Brain MRI > T1 structural brain MRI > Subcortical volumes (FIRST)		16038		0.224114231691226	0.0150326635518629			continuous-25017-both_sexes--irnt
Weighted-mean ICVF in tract anterior thalamic radiation (left)	25652	continuous		UK Biobank Assessment Centre > Imaging > Brain MRI > Diffusion brain MRI > dMRI weighted means		14489		0.224255151260303	0.0101795308451626			continuous-25652-both_sexes--irnt
Mean L2 in cingulum cingulate gyrus on FA skeleton (left)	25283	continuous		UK Biobank Assessment Centre > Imaging > Brain MRI > Diffusion brain MRI > dMRI skeleton		14492		0.224578534045118	-0.00810397124820515			continuous-25283-both_sexes--irnt
Metformin	20003	categorical		UK Biobank Assessment Centre > Verbal interview > Medications		6943	274600	0.225033510759222	0.0170514192424993			categorical-20003-both_sexes-1140884600-
Weighted-mean FA in tract cingulate gyrus part of cingulum (left)	25492	continuous		UK Biobank Assessment Centre > Imaging > Brain MRI > Diffusion brain MRI > dMRI weighted means		14490		0.22524598292893	0.00883490924376414			continuous-25492-both_sexes--irnt
M22 Disorders of patella	131882	icd_first_occurrence		Health-related outcomes > First occurrences > Musculoskeletal system and connective tissue disorders		1825	279760	0.226372508899755	0.024377806723853			icd_first_occurrence-131882-both_sexes--
Mean ICVF in superior fronto-occipital fasciculus on FA skeleton (left)	25387	continuous		UK Biobank Assessment Centre > Imaging > Brain MRI > Diffusion brain MRI > dMRI skeleton		14490		0.226811437773529	0.00822654619278125			continuous-25387-both_sexes--irnt
Weighted-mean FA in tract superior longitudinal fasciculus (left)	25509	continuous		UK Biobank Assessment Centre > Imaging > Brain MRI > Diffusion brain MRI > dMRI weighted means		14490		0.227644757432567	0.0150179582334946			continuous-25509-both_sexes--irnt
Leg fat-free mass (right)	23113	continuous		UK Biobank Assessment Centre > Physical measures > Anthropometry > Impedance measures		276681		0.22805490434009	-0.00275245675358497			continuous-23113-both_sexes--irnt
K22 Other diseases of oesophagus	131586	icd_first_occurrence		Health-related outcomes > First occurrences > Digestive system disorders		9717	271868	0.228755066800512	-0.0231651290985457			icd_first_occurrence-131586-both_sexes--
Volume of grey matter in Inferior Temporal Gyrus, temporooccipital part (right)	25813	continuous		UK Biobank Assessment Centre > Imaging > Brain MRI > T1 structural brain MRI > Regional grey matter volumes (FAST)		16047		0.230091787372845	0.00860510843341172			continuous-25813-both_sexes--irnt
Weighted-mean FA in tract cingulate gyrus part of cingulum (right)	25493	continuous		UK Biobank Assessment Centre > Imaging > Brain MRI > Diffusion brain MRI > dMRI weighted means		14490		0.231991312890171	0.0160415664500912			continuous-25493-both_sexes--irnt
Weighted-mean FA in tract inferior longitudinal fasciculus (left)	25502	continuous		UK Biobank Assessment Centre > Imaging > Brain MRI > Diffusion brain MRI > dMRI weighted means		14490		0.23202368839371	0.00794015692330751			continuous-25502-both_sexes--irnt
Weighted-mean FA in tract medial lemniscus (left)	25505	continuous		UK Biobank Assessment Centre > Imaging > Brain MRI > Diffusion brain MRI > dMRI weighted means		14490		0.233462974081434	-0.0159000741266651			continuous-25505-both_sexes--irnt
Muscle or soft tissue injuries	20002	categorical		UK Biobank Assessment Centre > Verbal interview > Medical conditions		2013	279530	0.233540934533756	0.0387401493517943			categorical-20002-both_sexes-1406-
Weighted-mean FA in tract inferior fronto-occipital fasciculus (left)	25500	continuous		UK Biobank Assessment Centre > Imaging > Brain MRI > Diffusion brain MRI > dMRI weighted means		14490		0.233953493209261	0.00687327665415082			continuous-25500-both_sexes--irnt
Weighted-mean ISOVF in tract acoustic radiation (left)	25704	continuous		UK Biobank Assessment Centre > Imaging > Brain MRI > Diffusion brain MRI > dMRI weighted means		14489		0.234531935690932	0.0164288851728305			continuous-25704-both_sexes--irnt
Weighted-mean MD in tract forceps minor	25526	continuous		UK Biobank Assessment Centre > Imaging > Brain MRI > Diffusion brain MRI > dMRI weighted means		14490		0.235235772712944	-0.00105231716785183			continuous-25526-both_sexes--irnt
Arm fat mass (left)	23124	continuous		UK Biobank Assessment Centre > Physical measures > Anthropometry > Impedance measures		276590		0.235499768088478	-0.00422330636141983			continuous-23124-both_sexes--irnt
Lisinopril	20003	categorical		UK Biobank Assessment Centre > Verbal interview > Medications		7658	273885	0.235513432781957	0.024633127771447			categorical-20003-both_sexes-1140860696-
O29.1 Subacromial decompression	41200	categorical		Health-related outcomes > Hospital inpatient > Summary Operations		2357	279229	0.235705226481175	0.00795196661249529			categorical-41200-both_sexes-O291-
HDL cholesterol	30760	continuous		Biological samples > Assay results > Blood assays > Blood biochemistry		246179		0.235725397181799	0.00166644942681154			continuous-30760-both_sexes--irnt
Weighted-mean FA in tract forceps major	25498	continuous		UK Biobank Assessment Centre > Imaging > Brain MRI > Diffusion brain MRI > dMRI weighted means		14490		0.236679076141404	0.00198470069741506			continuous-25498-both_sexes--irnt
M76 Enthesopathies of lower limb, excluding foot	131956	icd_first_occurrence		Health-related outcomes > First occurrences > Musculoskeletal system and connective tissue disorders		4588	276997	0.23743728990197	0.0240326988423727			icd_first_occurrence-131956-both_sexes--
K63.3 Angiocardiography of left side of heart NEC	41200	categorical		Health-related outcomes > Hospital inpatient > Summary Operations		5383	276203	0.2388911641981	-0.0307559026509276			categorical-41200-both_sexes-K633-
Mean MO in tapetum on FA skeleton (right)	25198	continuous		UK Biobank Assessment Centre > Imaging > Brain MRI > Diffusion brain MRI > dMRI skeleton		14492		0.238905389633155	-0.0160120842405918			continuous-25198-both_sexes--irnt
Whole body water mass	23102	continuous		UK Biobank Assessment Centre > Physical measures > Anthropometry > Impedance measures		276713		0.239139917437562	-0.00262713997372664			continuous-23102-both_sexes--irnt
Weighted-mean L2 in tract cingulate gyrus part of cingulum (right)	25601	continuous		UK Biobank Assessment Centre > Imaging > Brain MRI > Diffusion brain MRI > dMRI weighted means		14490		0.239572582677783	-0.0157067460909377			continuous-25601-both_sexes--irnt
Trouble falling or staying asleep, or sleeping too much	20517	continuous		Online follow-up > Mental health > Depression		93151		0.240284165589093	-0.00638579636041673			continuous-20517-both_sexes--
Volume of grey matter in Temporal Fusiform Cortex, posterior division (left)	25856	continuous		UK Biobank Assessment Centre > Imaging > Brain MRI > T1 structural brain MRI > Regional grey matter volumes (FAST)		16047		0.240698048265476	-0.0141615632238071			continuous-25856-both_sexes--irnt
L87.1 Stripping of long saphenous vein	41210	categorical		Health-related outcomes > Hospital inpatient > Summary Operations		2181	279405	0.241138883162132	0.0366988499051871			categorical-41210-both_sexes-L871-
Ever had known person concerned about, or recommend reduction of, alcohol consumption	20405	continuous		Online follow-up > Mental health > Alcohol use		93216		0.241261456975335	-0.0000115983430286198			continuous-20405-both_sexes--
Mean MD in fornix cres+stria terminalis on FA skeleton (right)	25142	continuous		UK Biobank Assessment Centre > Imaging > Brain MRI > Diffusion brain MRI > dMRI skeleton		14492		0.241659464297049	-0.000566093237516644			continuous-25142-both_sexes--irnt
Weighted-mean MO in tract cingulate gyrus part of cingulum (left)	25546	continuous		UK Biobank Assessment Centre > Imaging > Brain MRI > Diffusion brain MRI > dMRI weighted means		14490		0.242153518068686	-0.00511641024517735			continuous-25546-both_sexes--irnt
Mean ISOVF in cingulum cingulate gyrus on FA skeleton (right)	25474	continuous		UK Biobank Assessment Centre > Imaging > Brain MRI > Diffusion brain MRI > dMRI skeleton		14490		0.24284390277822	0.0158687896805254			continuous-25474-both_sexes--irnt
Frequency of difficulty controlling worry during worst period of anxiety	20537	continuous		Online follow-up > Mental health > Anxiety		28762		0.243242130362259	-0.000811630080360227			continuous-20537-both_sexes--
Mean MD in cingulum hippocampus on FA skeleton (right)	25140	continuous		UK Biobank Assessment Centre > Imaging > Brain MRI > Diffusion brain MRI > dMRI skeleton		14492		0.244024990627969	-0.0159808592021944			continuous-25140-both_sexes--irnt
Z49.4 Skin of back	41210	categorical		Health-related outcomes > Hospital inpatient > Summary Operations		4158	277428	0.244120347897212	0.00149664006893914			categorical-41210-both_sexes-Z494-
Weighted-mean ISOVF in tract posterior thalamic radiation (right)	25724	continuous		UK Biobank Assessment Centre > Imaging > Brain MRI > Diffusion brain MRI > dMRI weighted means		14489		0.244758910101036	0.0152387016032258			continuous-25724-both_sexes--irnt
C-reactive protein	30710	continuous		Biological samples > Assay results > Blood assays > Blood biochemistry		267974		0.244888574444718	0.00445505067184288			continuous-30710-both_sexes--irnt
Volume of grey matter in Angular Gyrus (right)	25823	continuous		UK Biobank Assessment Centre > Imaging > Brain MRI > T1 structural brain MRI > Regional grey matter volumes (FAST)		16047		0.244946593975186	0.0149998461759662			continuous-25823-both_sexes--irnt
Weighted-mean ICVF in tract cingulate gyrus part of cingulum (left)	25654	continuous		UK Biobank Assessment Centre > Imaging > Brain MRI > Diffusion brain MRI > dMRI weighted means		14489		0.245407434764001	0.0149297506667864			continuous-25654-both_sexes--irnt
Weighted-mean L2 in tract inferior fronto-occipital fasciculus (right)	25609	continuous		UK Biobank Assessment Centre > Imaging > Brain MRI > Diffusion brain MRI > dMRI weighted means		14490		0.245893663209325	-0.0126275235809735			continuous-25609-both_sexes--irnt
Mean MD in sagittal stratum on FA skeleton (right)	25134	continuous		UK Biobank Assessment Centre > Imaging > Brain MRI > Diffusion brain MRI > dMRI skeleton		14492		0.246138346002705	-0.014542181857723			continuous-25134-both_sexes--irnt
Mean ISOVF in tapetum on FA skeleton (right)	25486	continuous		UK Biobank Assessment Centre > Imaging > Brain MRI > Diffusion brain MRI > dMRI skeleton		14490		0.246978259861269	0.00189694549299589			continuous-25486-both_sexes--irnt
Weighted-mean ICVF in tract acoustic radiation (left)	25650	continuous		UK Biobank Assessment Centre > Imaging > Brain MRI > Diffusion brain MRI > dMRI weighted means		14489		0.247177260807052	0.00267827508236664			continuous-25650-both_sexes--irnt
Mean L1 in sagittal stratum on FA skeleton (right)	25230	continuous		UK Biobank Assessment Centre > Imaging > Brain MRI > Diffusion brain MRI > dMRI skeleton		14492		0.247424541104211	-0.0148230245933928			continuous-25230-both_sexes--irnt
Recent feelings of tiredness or low energy	20519	continuous		Online follow-up > Mental health > Depression		93164		0.248511233355031	-0.00565136975856779			continuous-20519-both_sexes--
Volume of grey matter in Middle Temporal Gyrus, temporooccipital part (left)	25806	continuous		UK Biobank Assessment Centre > Imaging > Brain MRI > T1 structural brain MRI > Regional grey matter volumes (FAST)		16047		0.248777401773016	0.0151388079586957			continuous-25806-both_sexes--irnt
Mean MD in posterior limb of internal capsule on FA skeleton (left)	25123	continuous		UK Biobank Assessment Centre > Imaging > Brain MRI > Diffusion brain MRI > dMRI skeleton		14492		0.248777835351978	-0.0133602757918761			continuous-25123-both_sexes--irnt
Mean MO in anterior limb of internal capsule on FA skeleton (left)	25169	continuous		UK Biobank Assessment Centre > Imaging > Brain MRI > Diffusion brain MRI > dMRI skeleton		14492		0.24906974550422	-0.0149373520400478			continuous-25169-both_sexes--irnt
Mean ISOVF in posterior limb of internal capsule on FA skeleton (left)	25459	continuous		UK Biobank Assessment Centre > Imaging > Brain MRI > Diffusion brain MRI > dMRI skeleton		14490		0.249793661636519	-0.00378632092651669			continuous-25459-both_sexes--irnt
Mean L2 in posterior limb of internal capsule on FA skeleton (left)	25267	continuous		UK Biobank Assessment Centre > Imaging > Brain MRI > Diffusion brain MRI > dMRI skeleton		14492		0.250155799767256	0.00345997485724473			continuous-25267-both_sexes--irnt
Weighted-mean L1 in tract forceps minor	25580	continuous		UK Biobank Assessment Centre > Imaging > Brain MRI > Diffusion brain MRI > dMRI weighted means		14490		0.251396074995936	-0.00322256763352315			continuous-25580-both_sexes--irnt
Age started smoking in current smokers	3436	continuous		UK Biobank Assessment Centre > Touchscreen > Lifestyle and environment > Smoking		20655		0.251663334564584	-0.0155174365397964			continuous-3436-both_sexes--irnt
Ramipril	20003	categorical		UK Biobank Assessment Centre > Verbal interview > Medications		13057	268486	0.252106407447078	-0.0198007312321291			categorical-20003-both_sexes-1140860806-
Weighted-mean ICVF in tract anterior thalamic radiation (right)	25653	continuous		UK Biobank Assessment Centre > Imaging > Brain MRI > Diffusion brain MRI > dMRI weighted means		14489		0.252967314711247	0.00580730629712608			continuous-25653-both_sexes--irnt
Tonsillectomy +/- adenoids	20004	categorical		UK Biobank Assessment Centre > Verbal interview > Operations		41947	239596	0.253683005539248	-0.0122311268117704			categorical-20004-both_sexes-1478-
K44 Diaphragmatic hernia	131620	icd_first_occurrence		Health-related outcomes > First occurrences > Digestive system disorders		25535	256050	0.2541872474489	0.014340286693887			icd_first_occurrence-131620-both_sexes--
Volume of grey matter in Parahippocampal Gyrus, anterior division (right)	25849	continuous		UK Biobank Assessment Centre > Imaging > Brain MRI > T1 structural brain MRI > Regional grey matter volumes (FAST)		16047		0.254610649155841	0.0137627200244002			continuous-25849-both_sexes--irnt
Weighted-mean MD in tract acoustic radiation (left)	25515	continuous		UK Biobank Assessment Centre > Imaging > Brain MRI > Diffusion brain MRI > dMRI weighted means		14490		0.255522367635687	0.00732101083669946			continuous-25515-both_sexes--irnt
Volume of brain, grey+white matter (normalised for head size)	25009	continuous		UK Biobank Assessment Centre > Imaging > Brain MRI > T1 structural brain MRI		16052		0.257011882291634	-0.00367290199516934			continuous-25009-both_sexes--irnt
Weighted-mean ICVF in tract posterior thalamic radiation (left)	25669	continuous		UK Biobank Assessment Centre > Imaging > Brain MRI > Diffusion brain MRI > dMRI weighted means		14489		0.258513686531022	0.00676199765306351			continuous-25669-both_sexes--irnt
Weighted-mean L3 in tract parahippocampal part of cingulum (left)	25629	continuous		UK Biobank Assessment Centre > Imaging > Brain MRI > Diffusion brain MRI > dMRI weighted means		14490		0.26056803426763	-0.0153976177879046			continuous-25629-both_sexes--irnt
N85 Other noninflammatory disorders of uterus, except cervix	132132	icd_first_occurrence		Health-related outcomes > First occurrences > Genitourinary system disorders		4260	149087	0.260658470640876	0.031997711516502			icd_first_occurrence-132132-both_sexes--
M06 Other rheumatoid arthritis	131850	icd_first_occurrence		Health-related outcomes > First occurrences > Musculoskeletal system and connective tissue disorders		5540	276045	0.26279228032062	-0.0296827161953167			icd_first_occurrence-131850-both_sexes--
Mean ICVF in cingulum hippocampus on FA skeleton (left)	25381	continuous		UK Biobank Assessment Centre > Imaging > Brain MRI > Diffusion brain MRI > dMRI skeleton		14490		0.263426955329434	0.0152333743420127			continuous-25381-both_sexes--irnt
Median z-statistic (in group-defined mask) for faces activation	25046	continuous		UK Biobank Assessment Centre > Imaging > Brain MRI > Task functional brain MRI		14069		0.263599942554973	0.0154522633427112			continuous-25046-both_sexes--irnt
Weighted-mean L3 in tract forceps minor	25634	continuous		UK Biobank Assessment Centre > Imaging > Brain MRI > Diffusion brain MRI > dMRI weighted means		14490		0.264600852129668	0.00109333394114531			continuous-25634-both_sexes--irnt
Median T2star in caudate (right)	25029	continuous		UK Biobank Assessment Centre > Imaging > Brain MRI > Susceptibility weighted brain MRI		14767		0.2649336534235	-0.015005637912872			continuous-25029-both_sexes--irnt
Weighted-mean MO in tract medial lemniscus (right)	25560	continuous		UK Biobank Assessment Centre > Imaging > Brain MRI > Diffusion brain MRI > dMRI weighted means		14490		0.265021466707709	0.0102558232247288			continuous-25560-both_sexes--irnt
Mean L3 in corticospinal tract on FA skeleton (right)	25302	continuous		UK Biobank Assessment Centre > Imaging > Brain MRI > Diffusion brain MRI > dMRI skeleton		14492		0.265126213446805	0.00457858428266489			continuous-25302-both_sexes--irnt
T85.2 Block dissection of axillary lymph nodes	41210	categorical		Health-related outcomes > Hospital inpatient > Summary Operations		2240	151108	0.265656275207965	0.0170630449101852			categorical-41210-both_sexes-T852-
Wants to stop smoking	3496	continuous		UK Biobank Assessment Centre > Touchscreen > Lifestyle and environment > Smoking		20577		0.265818905518017	-0.013358245145008			continuous-3496-both_sexes--
Volume of grey matter in Temporal Occipital Fusiform Cortex (left)	25858	continuous		UK Biobank Assessment Centre > Imaging > Brain MRI > T1 structural brain MRI > Regional grey matter volumes (FAST)		16047		0.265949463665934	0.000390636708792883			continuous-25858-both_sexes--irnt
Median T2star in hippocampus (right)	25035	continuous		UK Biobank Assessment Centre > Imaging > Brain MRI > Susceptibility weighted brain MRI		14767		0.266189176117003	0.0148146488692066			continuous-25035-both_sexes--irnt
Weighted-mean L3 in tract inferior fronto-occipital fasciculus (left)	25635	continuous		UK Biobank Assessment Centre > Imaging > Brain MRI > Diffusion brain MRI > dMRI weighted means		14490		0.266731642181397	-0.0077167999744481			continuous-25635-both_sexes--irnt
Vitamin B6	100012	continuous		Online follow-up > Diet by 24-hour recall > Estimated nutrients yesterday		43938		0.267099679423904	0.00510149605152403			continuous-100012-both_sexes--irnt
L82 Seborrhoeic keratosis	131806	icd_first_occurrence		Health-related outcomes > First occurrences > Skin and subcutaneous tissue disorders		17746	263839	0.267105393770317	0.0116320734847839			icd_first_occurrence-131806-both_sexes--
Mean MD in corticospinal tract on FA skeleton (left)	25111	continuous		UK Biobank Assessment Centre > Imaging > Brain MRI > Diffusion brain MRI > dMRI skeleton		14492		0.267108787890056	-0.015565627247256			continuous-25111-both_sexes--irnt
U05.2 Magnetic resonance imaging of head	41210	categorical		Health-related outcomes > Hospital inpatient > Summary Operations		1453	280133	0.267201299749051	0.0405453698741909			categorical-41210-both_sexes-U052-
Mean L3 in superior cerebellar peduncle on FA skeleton (right)	25308	continuous		UK Biobank Assessment Centre > Imaging > Brain MRI > Diffusion brain MRI > dMRI skeleton		14492		0.267941565346989	0.0133950414987407			continuous-25308-both_sexes--irnt
Hypothyroidism/myxoedema	20002	categorical		UK Biobank Assessment Centre > Verbal interview > Medical conditions		13734	267809	0.268209908485052	-0.0196814038993523			categorical-20002-both_sexes-1226-
Mean OD in external capsule on FA skeleton (left)	25425	continuous		UK Biobank Assessment Centre > Imaging > Brain MRI > Diffusion brain MRI > dMRI skeleton		14490		0.268704643750221	0.0154987196418112			continuous-25425-both_sexes--irnt
Mean L3 in superior fronto-occipital fasciculus on FA skeleton (left)	25339	continuous		UK Biobank Assessment Centre > Imaging > Brain MRI > Diffusion brain MRI > dMRI skeleton		14492		0.268825193734663	-0.0116419855768964			continuous-25339-both_sexes--irnt
Median T2star in pallidum (right)	25033	continuous		UK Biobank Assessment Centre > Imaging > Brain MRI > Susceptibility weighted brain MRI		14767		0.268918359900865	-0.0150077926520358			continuous-25033-both_sexes--irnt
Median BOLD effect (in group-defined mask) for faces activation	25044	continuous		UK Biobank Assessment Centre > Imaging > Brain MRI > Task functional brain MRI		14069		0.269382496864237	0.0154027208623361			continuous-25044-both_sexes--irnt
Protein	100003	continuous		Online follow-up > Diet by 24-hour recall > Estimated nutrients yesterday		43938		0.271230086667915	0.00932090637508765			continuous-100003-both_sexes--irnt
Mean ICVF in medial lemniscus on FA skeleton (right)	25352	continuous		UK Biobank Assessment Centre > Imaging > Brain MRI > Diffusion brain MRI > dMRI skeleton		14490		0.271605431824625	-0.00523063276083603			continuous-25352-both_sexes--irnt
Mean L2 in posterior limb of internal capsule on FA skeleton (right)	25266	continuous		UK Biobank Assessment Centre > Imaging > Brain MRI > Diffusion brain MRI > dMRI skeleton		14492		0.271695796481229	0.00978362909511796			continuous-25266-both_sexes--irnt
K31 Other diseases of stomach and duodenum	131602	icd_first_occurrence		Health-related outcomes > First occurrences > Digestive system disorders		7353	274232	0.272793524432817	-0.0248844539001316			icd_first_occurrence-131602-both_sexes--
J40 Bronchitis, not specified as acute or chronic	131484	icd_first_occurrence		Health-related outcomes > First occurrences > Respiratory system disorders		5418	276167	0.273614864371737	-0.0291392907931375			icd_first_occurrence-131484-both_sexes--
Mean FA in posterior corona radiata on FA skeleton (right)	25082	continuous		UK Biobank Assessment Centre > Imaging > Brain MRI > Diffusion brain MRI > dMRI skeleton		14492		0.273731319658857	0.00969564227998379			continuous-25082-both_sexes--irnt
Mean L1 in medial lemniscus on FA skeleton (left)	25209	continuous		UK Biobank Assessment Centre > Imaging > Brain MRI > Diffusion brain MRI > dMRI skeleton		14492		0.274164113670612	0.00985414995611323			continuous-25209-both_sexes--irnt
H52.4 Rubber band ligation of haemorrhoid	41200	categorical		Health-related outcomes > Hospital inpatient > Summary Operations		2705	278881	0.274196851321049	0.0187736224401721			categorical-41200-both_sexes-H524-
Volume of grey matter in Frontal Operculum Cortex (left)	25862	continuous		UK Biobank Assessment Centre > Imaging > Brain MRI > T1 structural brain MRI > Regional grey matter volumes (FAST)		16047		0.274352515847706	-0.0139540517644827			continuous-25862-both_sexes--irnt
Mean L2 in sagittal stratum on FA skeleton (left)	25279	continuous		UK Biobank Assessment Centre > Imaging > Brain MRI > Diffusion brain MRI > dMRI skeleton		14492		0.274939092226596	-0.0138559770449632			continuous-25279-both_sexes--irnt
Volume of putamen (left)	25015	continuous		UK Biobank Assessment Centre > Imaging > Brain MRI > T1 structural brain MRI > Subcortical volumes (FIRST)		16038		0.275278723867299	0.0129060752818615			continuous-25015-both_sexes--irnt
Mean FA in middle cerebellar peduncle on FA skeleton	25056	continuous		UK Biobank Assessment Centre > Imaging > Brain MRI > Diffusion brain MRI > dMRI skeleton		14492		0.275556042716137	0.00654676495947134			continuous-25056-both_sexes--irnt
Mean L3 in body of corpus callosum on FA skeleton	25299	continuous		UK Biobank Assessment Centre > Imaging > Brain MRI > Diffusion brain MRI > dMRI skeleton		14492		0.276160285515364	-0.00401260187243363			continuous-25299-both_sexes--irnt
Weighted-mean OD in tract forceps minor	25688	continuous		UK Biobank Assessment Centre > Imaging > Brain MRI > Diffusion brain MRI > dMRI weighted means		14489		0.276776212100603	0.0152436220509695			continuous-25688-both_sexes--irnt
B27.4 Total mastectomy NEC	41200	categorical		Health-related outcomes > Hospital inpatient > Summary Operations		1766	151582	0.277021583784883	0.0343411590994545			categorical-41200-both_sexes-B274-
Whole body fat-free mass	23101	continuous		UK Biobank Assessment Centre > Physical measures > Anthropometry > Impedance measures		276694		0.279842328845729	-0.00246341547600292			continuous-23101-both_sexes--irnt
Median T2star in caudate (left)	25028	continuous		UK Biobank Assessment Centre > Imaging > Brain MRI > Susceptibility weighted brain MRI		14767		0.279973004208204	-0.0146253358449406			continuous-25028-both_sexes--irnt
Smoking status	20116	categorical		UK Biobank Assessment Centre > Touchscreen > Lifestyle and environment > Smoking		28570	251824	0.280014268174473	-0.00250416527781782			categorical-20116-both_sexes-2-
Current tobacco smoking	1239	continuous		UK Biobank Assessment Centre > Touchscreen > Lifestyle and environment > Smoking		281266		0.281743652716794	-0.000546468710040435			continuous-1239-both_sexes--
Mean ICVF in cerebral peduncle on FA skeleton (right)	25358	continuous		UK Biobank Assessment Centre > Imaging > Brain MRI > Diffusion brain MRI > dMRI skeleton		14490		0.281814286867501	-0.0148447985498872			continuous-25358-both_sexes--irnt
M50 Cervical disk disorders	131922	icd_first_occurrence		Health-related outcomes > First occurrences > Musculoskeletal system and connective tissue disorders		2147	279438	0.282635234675459	0.0386508987824648			icd_first_occurrence-131922-both_sexes--
Mean FA in superior longitudinal fasciculus on FA skeleton (left)	25097	continuous		UK Biobank Assessment Centre > Imaging > Brain MRI > Diffusion brain MRI > dMRI skeleton		14492		0.283126760837843	0.0136807435741093			continuous-25097-both_sexes--irnt
K40 Inguinal hernia	131612	icd_first_occurrence		Health-related outcomes > First occurrences > Digestive system disorders		14272	113966	0.283359289218279	0.01679945150149			icd_first_occurrence-131612-both_sexes--
Weighted-mean L2 in tract forceps minor	25607	continuous		UK Biobank Assessment Centre > Imaging > Brain MRI > Diffusion brain MRI > dMRI weighted means		14490		0.283385496148482	0.00160657627333831			continuous-25607-both_sexes--irnt
Z28.8 Specified large intestine NEC	41210	categorical		Health-related outcomes > Hospital inpatient > Summary Operations		1980	279606	0.284102763966097	0.0167580597554665			categorical-41210-both_sexes-Z288-
Weighted-mean FA in tract inferior longitudinal fasciculus (right)	25503	continuous		UK Biobank Assessment Centre > Imaging > Brain MRI > Diffusion brain MRI > dMRI weighted means		14490		0.284651272446715	0.0118957477699556			continuous-25503-both_sexes--irnt
Volume of grey matter in Cingulate Gyrus, posterior division (right)	25841	continuous		UK Biobank Assessment Centre > Imaging > Brain MRI > T1 structural brain MRI > Regional grey matter volumes (FAST)		16047		0.285043703003404	0.0130437525144427			continuous-25841-both_sexes--irnt
Z28.3 Ascending colon	41210	categorical		Health-related outcomes > Hospital inpatient > Summary Operations		4902	276684	0.285874900023791	0.00786595367375298			categorical-41210-both_sexes-Z283-
Weighted-mean L3 in tract acoustic radiation (left)	25623	continuous		UK Biobank Assessment Centre > Imaging > Brain MRI > Diffusion brain MRI > dMRI weighted means		14490		0.285904636317633	0.0107962488847374			continuous-25623-both_sexes--irnt
Mean MD in genu of corpus callosum on FA skeleton	25106	continuous		UK Biobank Assessment Centre > Imaging > Brain MRI > Diffusion brain MRI > dMRI skeleton		14492		0.285956863147747	0.0074988735646616			continuous-25106-both_sexes--irnt
Q18.8 Other specified diagnostic endoscopic examination of uterus	41200	categorical		Health-related outcomes > Hospital inpatient > Summary Operations		2918	150430	0.286273760603192	0.0246841158589839			categorical-41200-both_sexes-Q188-
Bipolar disorder status	20122	categorical		UK Biobank Assessment Centre > Touchscreen > Psychosocial factors > Mental health		448	480	0.288182060413945				categorical-20122-both_sexes--
Mean L2 in posterior thalamic radiation on FA skeleton (left)	25277	continuous		UK Biobank Assessment Centre > Imaging > Brain MRI > Diffusion brain MRI > dMRI skeleton		14492		0.288495281220583	-0.000377430863572517			continuous-25277-both_sexes--irnt
Mean L2 in corticospinal tract on FA skeleton (right)	25254	continuous		UK Biobank Assessment Centre > Imaging > Brain MRI > Diffusion brain MRI > dMRI skeleton		14492		0.289902618952979	-0.00694907387759975			continuous-25254-both_sexes--irnt
M70 Soft tissue disorders related to use, overuse and pressure	131946	icd_first_occurrence		Health-related outcomes > First occurrences > Musculoskeletal system and connective tissue disorders		9518	272067	0.290141920536398	-0.0218584077068519			icd_first_occurrence-131946-both_sexes--
Mean ISOVF in external capsule on FA skeleton (right)	25472	continuous		UK Biobank Assessment Centre > Imaging > Brain MRI > Diffusion brain MRI > dMRI skeleton		14490		0.290622529088055	-0.0140062393837637			continuous-25472-both_sexes--irnt
Mean L1 in corticospinal tract on FA skeleton (left)	25207	continuous		UK Biobank Assessment Centre > Imaging > Brain MRI > Diffusion brain MRI > dMRI skeleton		14492		0.292603736716508	-0.014924909121184			continuous-25207-both_sexes--irnt
Weighted-mean MD in tract corticospinal tract (left)	25523	continuous		UK Biobank Assessment Centre > Imaging > Brain MRI > Diffusion brain MRI > dMRI weighted means		14490		0.293584056978844	-0.0148296556779934			continuous-25523-both_sexes--irnt
Wheeze or whistling in the chest in last year	2316	categorical		UK Biobank Assessment Centre > Touchscreen > Health and medical history > Breathing		57451	218677	0.294797163599206	-0.00997994205086739			categorical-2316-both_sexes--
N94 Pain and other conditions associated with female genital organs and menstrual cycle	132150	icd_first_occurrence		Health-related outcomes > First occurrences > Genitourinary system disorders		6944	146403	0.295495719882299	0.0222187296800781			icd_first_occurrence-132150-both_sexes--
Volume of grey matter in Temporal Pole (right)	25797	continuous		UK Biobank Assessment Centre > Imaging > Brain MRI > T1 structural brain MRI > Regional grey matter volumes (FAST)		16047		0.298725724480511	0.00065475913366069			continuous-25797-both_sexes--irnt
Weighted-mean ISOVF in tract uncinate fasciculus (left)	25729	continuous		UK Biobank Assessment Centre > Imaging > Brain MRI > Diffusion brain MRI > dMRI weighted means		14489		0.298975737245104	-0.0145332073502372			continuous-25729-both_sexes--irnt
Mean ICVF in superior corona radiata on FA skeleton (right)	25368	continuous		UK Biobank Assessment Centre > Imaging > Brain MRI > Diffusion brain MRI > dMRI skeleton		14490		0.300055751174052	0.00898291947338052			continuous-25368-both_sexes--irnt
D70 Agranulocytosis	130660	icd_first_occurrence		Health-related outcomes > First occurrences > Blood, blood-forming organs and certain immune disorders		2902	278683	0.301287592300699	0.0199356373666354			icd_first_occurrence-130660-both_sexes--
Weighted-mean L2 in tract acoustic radiation (left)	25596	continuous		UK Biobank Assessment Centre > Imaging > Brain MRI > Diffusion brain MRI > dMRI weighted means		14490		0.301478187869072	0.00592424209255232			continuous-25596-both_sexes--irnt
Maximum carotid IMT (intima-medial thickness) at 240 degrees	22681	continuous		UK Biobank Assessment Centre > Physical measures > Carotid ultrasound		18561		0.301714471316897	-0.00044304074082504			continuous-22681-both_sexes--irnt
N31 Neuromuscular dysfunction of bladder, not elsewhere classified	132056	icd_first_occurrence		Health-related outcomes > First occurrences > Genitourinary system disorders		2761	278824	0.303375401337206	-0.0405240998361131			icd_first_occurrence-132056-both_sexes--
Y80.2 Inhalation anaesthetic using endotracheal intubation NEC	41210	categorical		Health-related outcomes > Hospital inpatient > Summary Operations		2235	279351	0.304071400814382	0.0391734323184715			categorical-41210-both_sexes-Y802-
Minimum carotid IMT (intima-medial thickness) at 150 degrees	22673	continuous		UK Biobank Assessment Centre > Physical measures > Carotid ultrasound		18767		0.304330835452843	0.0138480502653854			continuous-22673-both_sexes--irnt
Mean ISOVF in cingulum hippocampus on FA skeleton (right)	25476	continuous		UK Biobank Assessment Centre > Imaging > Brain MRI > Diffusion brain MRI > dMRI skeleton		14490		0.304367558384731	-0.0143569587796487			continuous-25476-both_sexes--irnt
Mean FA in medial lemniscus on FA skeleton (right)	25064	continuous		UK Biobank Assessment Centre > Imaging > Brain MRI > Diffusion brain MRI > dMRI skeleton		14492		0.305108428295578	-0.0142587391543302			continuous-25064-both_sexes--irnt
Z28.7 Colon NEC	41210	categorical		Health-related outcomes > Hospital inpatient > Summary Operations		5111	276475	0.305306444251214	-0.0291376412923437			categorical-41210-both_sexes-Z287-
H22.1 Diagnostic fibreoptic endoscopic examination of colon and biopsy of lesion of colon	41200	categorical		Health-related outcomes > Hospital inpatient > Summary Operations		16027	265559	0.305885400519046	-0.00681037065548834			categorical-41200-both_sexes-H221-
U35.4 Computed tomography of pulmonary arteries	41200	categorical		Health-related outcomes > Hospital inpatient > Summary Operations		1711	279875	0.30594626314922	0.0239377680806924			categorical-41200-both_sexes-U354-
Frequency of memory loss due to drinking alcohol in last year	20408	continuous		Online follow-up > Mental health > Alcohol use		51455		0.305956950756996	0.00000499925651754981			continuous-20408-both_sexes--
Mean ISOVF in posterior corona radiata on FA skeleton (right)	25466	continuous		UK Biobank Assessment Centre > Imaging > Brain MRI > Diffusion brain MRI > dMRI skeleton		14490		0.306250671310678	0.0141341973970692			continuous-25466-both_sexes--irnt
Y20.3 Biopsy of lesion of organ NOC	41210	categorical		Health-related outcomes > Hospital inpatient > Summary Operations		2526	279060	0.306360799495285	-0.0405650401826212			categorical-41210-both_sexes-Y203-
Volume of grey matter in Lateral Occipital Cortex, inferior division (right)	25827	continuous		UK Biobank Assessment Centre > Imaging > Brain MRI > T1 structural brain MRI > Regional grey matter volumes (FAST)		16047		0.306867947197891	-0.01305785030627			continuous-25827-both_sexes--irnt
Eye surgery	20004	categorical		UK Biobank Assessment Centre > Verbal interview > Operations		2575	278968	0.307309814241106	-0.0404687407040588			categorical-20004-both_sexes-1434-
Mean L2 in cerebral peduncle on FA skeleton (left)	25263	continuous		UK Biobank Assessment Centre > Imaging > Brain MRI > Diffusion brain MRI > dMRI skeleton		14492		0.307394282127644	-0.00628014648335744			continuous-25263-both_sexes--irnt
Mean arterial pressure during PWA	12687	continuous		UK Biobank Assessment Centre > Imaging > Heart MRI > Pulse wave analysis		17183		0.309100988952829	-0.0133456466877874			continuous-12687-both_sexes--irnt
Losartan	20003	categorical		UK Biobank Assessment Centre > Verbal interview > Medications		2444	279099	0.309289604085879	-0.0405973569070463			categorical-20003-both_sexes-1140916356-
Total sugars	100008	continuous		Online follow-up > Diet by 24-hour recall > Estimated nutrients yesterday		43938		0.309569831870527	0.0000866695835871437			continuous-100008-both_sexes--irnt
Mean OD in uncinate fasciculus on FA skeleton (right)	25436	continuous		UK Biobank Assessment Centre > Imaging > Brain MRI > Diffusion brain MRI > dMRI skeleton		14490		0.309741282302364	0.0145363093089589			continuous-25436-both_sexes--irnt
Albumin	30600	continuous		Biological samples > Assay results > Blood assays > Blood biochemistry		246304		0.30991512634984	0.000832066620801373			continuous-30600-both_sexes--irnt
Stroke volume during PWA	12686	continuous		UK Biobank Assessment Centre > Imaging > Heart MRI > Pulse wave analysis		16925		0.310150302492301	-0.00941757234561819			continuous-12686-both_sexes--irnt
Z29.1 Rectum	41210	categorical		Health-related outcomes > Hospital inpatient > Summary Operations		8132	273454	0.310215863931234	0.0215844269823137			categorical-41210-both_sexes-Z291-
I10 Essential (primary) hypertension	131286	icd_first_occurrence		Health-related outcomes > First occurrences > Circulatory system disorders		69256	212329	0.31049336594854	-0.00927639740161051			icd_first_occurrence-131286-both_sexes--
Mean L1 in posterior corona radiata on FA skeleton (left)	25227	continuous		UK Biobank Assessment Centre > Imaging > Brain MRI > Diffusion brain MRI > dMRI skeleton		14492		0.310576822146496	-0.00389118091010636			continuous-25227-both_sexes--irnt
Gastric/stomach ulcers	20002	categorical		UK Biobank Assessment Centre > Verbal interview > Medical conditions		1986	279557	0.311064801214195	0.0122358181288449			categorical-20002-both_sexes-1142-
Volume of ventricular cerebrospinal fluid	25004	continuous		UK Biobank Assessment Centre > Imaging > Brain MRI > T1 structural brain MRI		16052		0.311779071832644	0.00179722089859027			continuous-25004-both_sexes--irnt
Platelet distribution width	30110	continuous		Biological samples > Assay results > Blood assays > Blood count		273539		0.311802213329202	-0.00397437167675214			continuous-30110-both_sexes--irnt
Mean MO in cingulum cingulate gyrus on FA skeleton (left)	25187	continuous		UK Biobank Assessment Centre > Imaging > Brain MRI > Diffusion brain MRI > dMRI skeleton		14492		0.31240779779805	0.00330061822738077			continuous-25187-both_sexes--irnt
Apolipoprotein B	30640	continuous		Biological samples > Assay results > Blood assays > Blood biochemistry		267235		0.312923762105043	-0.00387430986482468			continuous-30640-both_sexes--irnt
Mean OD in fornix cres+stria terminalis on FA skeleton (right)	25430	continuous		UK Biobank Assessment Centre > Imaging > Brain MRI > Diffusion brain MRI > dMRI skeleton		14490		0.313748940955546	0.00251978972069087			continuous-25430-both_sexes--irnt
Energy	100002	continuous		Online follow-up > Diet by 24-hour recall > Estimated nutrients yesterday		43938		0.314829754287478	0.00540669412847889			continuous-100002-both_sexes--irnt
Mean FA in external capsule on FA skeleton (right)	25088	continuous		UK Biobank Assessment Centre > Imaging > Brain MRI > Diffusion brain MRI > dMRI skeleton		14492		0.314863570494216	0.0034848398525683			continuous-25088-both_sexes--irnt
Vaginal prolapse/colposuspension	20004	categorical		UK Biobank Assessment Centre > Verbal interview > Operations		2670	150658	0.314957814446045	-0.041073127542894			categorical-20004-both_sexes-1361-
Volume of ventricular cerebrospinal fluid (normalised for head size)	25003	continuous		UK Biobank Assessment Centre > Imaging > Brain MRI > T1 structural brain MRI		16052		0.315104794751756	0.000436713007178513			continuous-25003-both_sexes--irnt
High light scatter reticulocyte percentage	30290	continuous		Biological samples > Assay results > Blood assays > Blood count		268454		0.315197275678408	0.000593048965390771			continuous-30290-both_sexes--irnt
M10 Gout	131858	icd_first_occurrence		Health-related outcomes > First occurrences > Musculoskeletal system and connective tissue disorders		9725	271860	0.315247816814136	-0.0200714717135371			icd_first_occurrence-131858-both_sexes--
Basal cell carcinoma	20001	categorical		UK Biobank Assessment Centre > Verbal interview > Medical conditions		2607	278936	0.315411958584162	-0.0405291498523278			categorical-20001-both_sexes-1061-
G45 Transient cerebral ischaemic attacks and related syndromes	131056	icd_first_occurrence		Health-related outcomes > First occurrences > Nervous system disorders		4669	276916	0.315809227112083	-0.0290686001629651			icd_first_occurrence-131056-both_sexes--
B00 Herpesviral [herpes simplex] infections	130174	icd_first_occurrence		Health-related outcomes > First occurrences > Certain infectious and parasitic diseases		2702	278883	0.316092838293576	-0.0404784192035953			icd_first_occurrence-130174-both_sexes--
Mean MO in posterior limb of internal capsule on FA skeleton (left)	25171	continuous		UK Biobank Assessment Centre > Imaging > Brain MRI > Diffusion brain MRI > dMRI skeleton		14492		0.31640292188371	-0.0143614313008907			continuous-25171-both_sexes--irnt
Mean ISOVF in corticospinal tract on FA skeleton (left)	25447	continuous		UK Biobank Assessment Centre > Imaging > Brain MRI > Diffusion brain MRI > dMRI skeleton		14490		0.316668904709713	-0.0144702504632174			continuous-25447-both_sexes--irnt
Mean FA in body of corpus callosum on FA skeleton	25059	continuous		UK Biobank Assessment Centre > Imaging > Brain MRI > Diffusion brain MRI > dMRI skeleton		14492		0.317104064489008	0.00211618667947455			continuous-25059-both_sexes--irnt
Ever heard an un-real voice	20463	categorical		Online follow-up > Mental health > Unusual and psychotic experiences		1627	91296	0.318410581689817	0.0195865108289345			categorical-20463-both_sexes--
Trunk fat percentage	23127	continuous		UK Biobank Assessment Centre > Physical measures > Anthropometry > Impedance measures		276550		0.318928852202031	-0.00345091559807289			continuous-23127-both_sexes--irnt
Mean ISOVF in middle cerebellar peduncle on FA skeleton	25440	continuous		UK Biobank Assessment Centre > Imaging > Brain MRI > Diffusion brain MRI > dMRI skeleton		14490		0.319011932666462	-0.0143448258181531			continuous-25440-both_sexes--irnt
X72.4 Delivery of subsequent element of cycle of chemotherapy for neoplasm	41200	categorical		Health-related outcomes > Hospital inpatient > Summary Operations		1841	279745	0.319137401895629	0.0236181047000598			categorical-41200-both_sexes-X724-
Alkaline phosphatase	30610	continuous		Biological samples > Assay results > Blood assays > Blood biochemistry		268561		0.319451685308303	-0.00361572798028424			continuous-30610-both_sexes--irnt
Median T2star in accumbens (right)	25039	continuous		UK Biobank Assessment Centre > Imaging > Brain MRI > Susceptibility weighted brain MRI		14767		0.319650248327585	-0.00956613565041244			continuous-25039-both_sexes--irnt
Volume of grey matter in VIIb Cerebellum (left)	25906	continuous		UK Biobank Assessment Centre > Imaging > Brain MRI > T1 structural brain MRI > Regional grey matter volumes (FAST)		16047		0.32089226644292	0.0059121826560142			continuous-25906-both_sexes--irnt
Volume of grey matter in VIIb Cerebellum (right)	25908	continuous		UK Biobank Assessment Centre > Imaging > Brain MRI > T1 structural brain MRI > Regional grey matter volumes (FAST)		16047		0.321321180735222	0.00610373749477141			continuous-25908-both_sexes--irnt
K29 Gastritis and duodenitis	131598	icd_first_occurrence		Health-related outcomes > First occurrences > Digestive system disorders		26950	254635	0.321607195201604	-0.00726117534481117			icd_first_occurrence-131598-both_sexes--
Mean L1 in posterior limb of internal capsule on FA skeleton (left)	25219	continuous		UK Biobank Assessment Centre > Imaging > Brain MRI > Diffusion brain MRI > dMRI skeleton		14492		0.321720199975275	-0.0141460331099223			continuous-25219-both_sexes--irnt
Weighted-mean FA in tract parahippocampal part of cingulum (right)	25495	continuous		UK Biobank Assessment Centre > Imaging > Brain MRI > Diffusion brain MRI > dMRI weighted means		14490		0.321966827885686	-0.0139786504145839			continuous-25495-both_sexes--irnt
H20.2 Fibreoptic endoscopic cauterisation of lesion of colon	41200	categorical		Health-related outcomes > Hospital inpatient > Summary Operations		1730	279856	0.323404301696391	0.0215680196927893			categorical-41200-both_sexes-H202-
X99.8 No procedure performed	41200	categorical		Health-related outcomes > Hospital inpatient > Summary Operations		91870	189716	0.323703612855234	0.00823864190658021			categorical-41200-both_sexes-X998-
M47 Spondylosis	131916	icd_first_occurrence		Health-related outcomes > First occurrences > Musculoskeletal system and connective tissue disorders		16228	265357	0.324957312120108	-0.0162202920067829			icd_first_occurrence-131916-both_sexes--
Quinine	20003	categorical		UK Biobank Assessment Centre > Verbal interview > Medications		1816	279727	0.32601173488292	0.0188142681726917			categorical-20003-both_sexes-1140874420-
Ever had period extreme irritability	20502	categorical		Online follow-up > Mental health > Mania		23782	66732	0.326313244625646	0.00907583362928677			categorical-20502-both_sexes--
Arthritis (nos)	20002	categorical		UK Biobank Assessment Centre > Verbal interview > Medical conditions		2481	279062	0.326447855449839	-0.0407461512258224			categorical-20002-both_sexes-1538-
Weighted-mean MD in tract posterior thalamic radiation (left)	25534	continuous		UK Biobank Assessment Centre > Imaging > Brain MRI > Diffusion brain MRI > dMRI weighted means		14490		0.327301767618434	0.0060853721504211			continuous-25534-both_sexes--irnt
Other joint disorder	20002	categorical		UK Biobank Assessment Centre > Verbal interview > Medical conditions		1746	279797	0.32906797324239	0.0249336828242214			categorical-20002-both_sexes-1467-
Comparative height size at age 10	1697	continuous		UK Biobank Assessment Centre > Touchscreen > Early life factors		276881		0.32925115056266	-0.00252145629634137			continuous-1697-both_sexes--
N90 Other noninflammatory disorders of vulva and perineum	132142	icd_first_occurrence		Health-related outcomes > First occurrences > Genitourinary system disorders		3579	149768	0.329335627500754	0.0172592521566197			icd_first_occurrence-132142-both_sexes--
Mean OD in fornix on FA skeleton	25397	continuous		UK Biobank Assessment Centre > Imaging > Brain MRI > Diffusion brain MRI > dMRI skeleton		14490		0.329907827397844	-0.012777928929513			continuous-25397-both_sexes--irnt
Weighted-mean OD in tract acoustic radiation (left)	25677	continuous		UK Biobank Assessment Centre > Imaging > Brain MRI > Diffusion brain MRI > dMRI weighted means		14489		0.330027221034729	0.0101909935442683			continuous-25677-both_sexes--irnt
Neuroticism score	20127	continuous		UK Biobank Assessment Centre > Touchscreen > Psychosocial factors > Mental health		228038		0.331577548706258	0.0040783410315937			continuous-20127-both_sexes--irnt
A55.9 Unspecified diagnostic spinal puncture	41200	categorical		Health-related outcomes > Hospital inpatient > Summary Operations		2550	279036	0.331595475167109	-0.0404527683129402			categorical-41200-both_sexes-A559-
Mean FA in sagittal stratum on FA skeleton (left)	25087	continuous		UK Biobank Assessment Centre > Imaging > Brain MRI > Diffusion brain MRI > dMRI skeleton		14492		0.332029124877323	0.0139682841894668			continuous-25087-both_sexes--irnt
Mean MO in anterior corona radiata on FA skeleton (right)	25174	continuous		UK Biobank Assessment Centre > Imaging > Brain MRI > Diffusion brain MRI > dMRI skeleton		14492		0.332656959698678	0.014048266707512			continuous-25174-both_sexes--irnt
90th percentile of z-statistic (in group-defined amygdala activation mask) for faces-shapes contrast	25768	continuous		UK Biobank Assessment Centre > Imaging > Brain MRI > Task functional brain MRI		14069		0.333863511705136	0.014042518252142			continuous-25768-both_sexes--irnt
I71 Aortic aneurysm and dissection	131382	icd_first_occurrence		Health-related outcomes > First occurrences > Circulatory system disorders		1566	280019	0.334114256846292	0.0255460100708289			icd_first_occurrence-131382-both_sexes--
Volume of caudate (left)	25013	continuous		UK Biobank Assessment Centre > Imaging > Brain MRI > T1 structural brain MRI > Subcortical volumes (FIRST)		16038		0.334381748241149	0.0128241517506044			continuous-25013-both_sexes--irnt
Mean L1 in splenium of corpus callosum on FA skeleton	25204	continuous		UK Biobank Assessment Centre > Imaging > Brain MRI > Diffusion brain MRI > dMRI skeleton		14492		0.335558689153495	-0.0122253078861726			continuous-25204-both_sexes--irnt
N92 Excessive, frequent and irregular menstruation	132146	icd_first_occurrence		Health-related outcomes > First occurrences > Genitourinary system disorders		16751	136596	0.335568892999208	0.0176908481832015			icd_first_occurrence-132146-both_sexes--
Mean L2 in medial lemniscus on FA skeleton (left)	25257	continuous		UK Biobank Assessment Centre > Imaging > Brain MRI > Diffusion brain MRI > dMRI skeleton		14492		0.335829979627161	0.013861545411547			continuous-25257-both_sexes--irnt
Median T2star in accumbens (left)	25038	continuous		UK Biobank Assessment Centre > Imaging > Brain MRI > Susceptibility weighted brain MRI		14767		0.337187300843534	0.013426753726563			continuous-25038-both_sexes--irnt
Mean OD in posterior limb of internal capsule on FA skeleton (left)	25411	continuous		UK Biobank Assessment Centre > Imaging > Brain MRI > Diffusion brain MRI > dMRI skeleton		14490		0.337676832981911	0.0139427435280767			continuous-25411-both_sexes--irnt
Minimum carotid IMT (intima-medial thickness) at 120 degrees	22670	continuous		UK Biobank Assessment Centre > Physical measures > Carotid ultrasound		18686		0.337687639463435	-0.00243682042243481			continuous-22670-both_sexes--irnt
Number of beats in waveform average for PWA	12679	continuous		UK Biobank Assessment Centre > Imaging > Heart MRI > Pulse wave analysis		17304		0.337952954884675	-0.0130708499008097			continuous-12679-both_sexes--irnt
K66 Other disorders of peritoneum	131654	icd_first_occurrence		Health-related outcomes > First occurrences > Digestive system disorders		2906	278679	0.337977241389689	0.0184719803354473			icd_first_occurrence-131654-both_sexes--
N63 Unspecified lump in breast	132102	icd_first_occurrence		Health-related outcomes > First occurrences > Genitourinary system disorders		8999	144348	0.338139433747639	0.00859376133975983			icd_first_occurrence-132102-both_sexes--
Mean L3 in cingulum cingulate gyrus on FA skeleton (right)	25330	continuous		UK Biobank Assessment Centre > Imaging > Brain MRI > Diffusion brain MRI > dMRI skeleton		14492		0.33829468411318	-0.00808491775913566			continuous-25330-both_sexes--irnt
Ever attempted suicide	20483	categorical		Online follow-up > Mental health > Self-harm behaviours		2091	1819	0.338328770492985				categorical-20483-both_sexes--
Median BOLD effect (in group-defined amygdala activation mask) for faces-shapes contrast	25052	continuous		UK Biobank Assessment Centre > Imaging > Brain MRI > Task functional brain MRI		14069		0.338418530556904	0.0138506344257974			continuous-25052-both_sexes--irnt
Mean ISOVF in superior cerebellar peduncle on FA skeleton (right)	25452	continuous		UK Biobank Assessment Centre > Imaging > Brain MRI > Diffusion brain MRI > dMRI skeleton		14490		0.338908480629413	0.0137671600343942			continuous-25452-both_sexes--irnt
Weighted-mean ICVF in tract acoustic radiation (right)	25651	continuous		UK Biobank Assessment Centre > Imaging > Brain MRI > Diffusion brain MRI > dMRI weighted means		14489		0.339432871634248	0.00585508471057821			continuous-25651-both_sexes--irnt
Mean L2 in retrolenticular part of internal capsule on FA skeleton (left)	25269	continuous		UK Biobank Assessment Centre > Imaging > Brain MRI > Diffusion brain MRI > dMRI skeleton		14492		0.340669951228627	-0.00169175943798671			continuous-25269-both_sexes--irnt
Mean FA in fornix cres+stria terminalis on FA skeleton (left)	25095	continuous		UK Biobank Assessment Centre > Imaging > Brain MRI > Diffusion brain MRI > dMRI skeleton		14492		0.341929890382658	0.00964596787956807			continuous-25095-both_sexes--irnt
Mean ICVF in superior corona radiata on FA skeleton (left)	25369	continuous		UK Biobank Assessment Centre > Imaging > Brain MRI > Diffusion brain MRI > dMRI skeleton		14490		0.343059813448789	0.00624926295657408			continuous-25369-both_sexes--irnt
K45.3 Anastomosis of mammary artery to left anterior descending coronary artery	41200	categorical		Health-related outcomes > Hospital inpatient > Summary Operations		1912	279674	0.343206305485646	-0.0410319609258362			categorical-41200-both_sexes-K453-
Volume of grey matter in Paracingulate Gyrus (right)	25837	continuous		UK Biobank Assessment Centre > Imaging > Brain MRI > T1 structural brain MRI > Regional grey matter volumes (FAST)		16047		0.34454592640504	-0.0123517101994502			continuous-25837-both_sexes--irnt
Weighted-mean L2 in tract forceps major	25606	continuous		UK Biobank Assessment Centre > Imaging > Brain MRI > Diffusion brain MRI > dMRI weighted means		14490		0.345532235580423	-0.000278629433501575			continuous-25606-both_sexes--irnt
M47.3 Removal of urethral catheter from bladder	41200	categorical		Health-related outcomes > Hospital inpatient > Summary Operations		2083	279503	0.345641802607123	-0.0408590811460564			categorical-41200-both_sexes-M473-
Volume of grey matter in Brain-Stem	25892	continuous		UK Biobank Assessment Centre > Imaging > Brain MRI > T1 structural brain MRI > Regional grey matter volumes (FAST)		16047		0.34636279245696	0.0122550143233578			continuous-25892-both_sexes--irnt
Medication for pain relief, constipation, heartburn	6154	categorical		UK Biobank Assessment Centre > Touchscreen > Health and medical history > Medication		8133	270378	0.347085367470855	0.0200260011528298			categorical-6154-both_sexes-6-
Weighted-mean MO in tract uncinate fasciculus (right)	25568	continuous		UK Biobank Assessment Centre > Imaging > Brain MRI > Diffusion brain MRI > dMRI weighted means		14490		0.347129162841272	-0.00159252654723128			continuous-25568-both_sexes--irnt
Doxazosin	20003	categorical		UK Biobank Assessment Centre > Verbal interview > Medications		3105	278438	0.347773557739018	0.0118591376046881			categorical-20003-both_sexes-1140879778-
Nasal/sinus/nose surgery	20004	categorical		UK Biobank Assessment Centre > Verbal interview > Operations		9577	271966	0.34779429742103	0.00884579335450001			categorical-20004-both_sexes-1128-
Body fat percentage	23099	continuous		UK Biobank Assessment Centre > Physical measures > Anthropometry > Impedance measures		276563		0.347988237794469	-0.00275323166351853			continuous-23099-both_sexes--irnt
L81 Other disorders of pigmentation	131804	icd_first_occurrence		Health-related outcomes > First occurrences > Skin and subcutaneous tissue disorders		2462	279123	0.348128528792941	-0.0404560942227326			icd_first_occurrence-131804-both_sexes--
Ever self-harmed	20480	categorical		Online follow-up > Mental health > Self-harm behaviours		4030	89036	0.34930605698337	-0.0293028043690438			categorical-20480-both_sexes--
O02 Other abnormal products of conception	132166	icd_first_occurrence		Health-related outcomes > First occurrences > Pregnancy, childbirth and the puerperium		1216	152131	0.34958455746882	0.0198214390699879			icd_first_occurrence-132166-both_sexes--
E86 Volume depletion	130826	icd_first_occurrence		Health-related outcomes > First occurrences > Endocrine, nutritional and metabolic diseases		2734	278851	0.35048904174653	0.0212918213297925			icd_first_occurrence-130826-both_sexes--
H66 Suppurative and unspecified otitis media	131230	icd_first_occurrence		Health-related outcomes > First occurrences > Ear and mastoid process disorders		5895	275690	0.351274288502058	0.000961917720700489			icd_first_occurrence-131230-both_sexes--
90th percentile of z-statistic (in group-defined mask) for shapes activation	25762	continuous		UK Biobank Assessment Centre > Imaging > Brain MRI > Task functional brain MRI		14069		0.351533546041747	0.013589482909211			continuous-25762-both_sexes--irnt
H57 Other disorders of eye and adnexa	131216	icd_first_occurrence		Health-related outcomes > First occurrences > Eye and adnexa disorders		4305	277280	0.351818778824818	0.0284331250199812			icd_first_occurrence-131216-both_sexes--
Volume of grey matter in Amygdala (right)	25889	continuous		UK Biobank Assessment Centre > Imaging > Brain MRI > T1 structural brain MRI > Regional grey matter volumes (FAST)		16047		0.353355168553622	0.0119519683158256			continuous-25889-both_sexes--irnt
Mean L1 in posterior thalamic radiation on FA skeleton (left)	25229	continuous		UK Biobank Assessment Centre > Imaging > Brain MRI > Diffusion brain MRI > dMRI skeleton		14492		0.353775433426326	0.005370272067463			continuous-25229-both_sexes--irnt
B02 Zoster [herpes zoster]	130178	icd_first_occurrence		Health-related outcomes > First occurrences > Certain infectious and parasitic diseases		9178	272407	0.354010728143675	0.0192353276412681			icd_first_occurrence-130178-both_sexes--
M13 Other arthritis	131864	icd_first_occurrence		Health-related outcomes > First occurrences > Musculoskeletal system and connective tissue disorders		17687	263898	0.354160014024172	-0.0149774763710267			icd_first_occurrence-131864-both_sexes--
Ongoing addiction to alcohol	20415	categorical		Online follow-up > Mental health > Addictions		912	1190	0.354244260072987				categorical-20415-both_sexes--
Systolic blood pressure, automated reading	4080	continuous		UK Biobank Assessment Centre > Physical measures > Blood pressure		266294		0.354812045327204	-0.00345883468136501			continuous-4080-both_sexes--irnt
Mean MO in fornix cres+stria terminalis on FA skeleton (right)	25190	continuous		UK Biobank Assessment Centre > Imaging > Brain MRI > Diffusion brain MRI > dMRI skeleton		14492		0.356882114307581	0.00327938443808279			continuous-25190-both_sexes--irnt
Volume of grey matter in Precentral Gyrus (right)	25795	continuous		UK Biobank Assessment Centre > Imaging > Brain MRI > T1 structural brain MRI > Regional grey matter volumes (FAST)		16047		0.357528106718426	0.0120631569398342			continuous-25795-both_sexes--irnt
High light scatter reticulocyte count	30300	continuous		Biological samples > Assay results > Blood assays > Blood count		268453		0.357709748770952	0.000543746949834759			continuous-30300-both_sexes--irnt
Total protein	30860	continuous		Biological samples > Assay results > Blood assays > Blood biochemistry		245982		0.357725238209515	-0.00380702017866402			continuous-30860-both_sexes--irnt
Mean L2 in superior corona radiata on FA skeleton (left)	25273	continuous		UK Biobank Assessment Centre > Imaging > Brain MRI > Diffusion brain MRI > dMRI skeleton		14492		0.358506598590545	-0.00389391554198651			continuous-25273-both_sexes--irnt
Mean OD in genu of corpus callosum on FA skeleton	25394	continuous		UK Biobank Assessment Centre > Imaging > Brain MRI > Diffusion brain MRI > dMRI skeleton		14490		0.362734102588932	0.01334802120265			continuous-25394-both_sexes--irnt
M70.3 Rectal needle biopsy of prostate	41200	categorical		Health-related outcomes > Hospital inpatient > Summary Operations		3939	124299	0.362757804401484	-0.0285622773687034			categorical-41200-both_sexes-M703-
Arm fat mass (right)	23120	continuous		UK Biobank Assessment Centre > Physical measures > Anthropometry > Impedance measures		276634		0.363449523864523	-0.00349706551203054			continuous-23120-both_sexes--irnt
Weighted-mean FA in tract posterior thalamic radiation (right)	25508	continuous		UK Biobank Assessment Centre > Imaging > Brain MRI > Diffusion brain MRI > dMRI weighted means		14490		0.363562373088866	0.0131878717776734			continuous-25508-both_sexes--irnt
Mean MD in medial lemniscus on FA skeleton (left)	25113	continuous		UK Biobank Assessment Centre > Imaging > Brain MRI > Diffusion brain MRI > dMRI skeleton		14492		0.364991641559944	0.0133573505451271			continuous-25113-both_sexes--irnt
Total peripheral resistance during PWA	12685	continuous		UK Biobank Assessment Centre > Imaging > Heart MRI > Pulse wave analysis		17134		0.365777281552979	0.0103339503741217			continuous-12685-both_sexes--irnt
Weighted-mean L3 in tract forceps major	25633	continuous		UK Biobank Assessment Centre > Imaging > Brain MRI > Diffusion brain MRI > dMRI weighted means		14490		0.366005771345253	-0.00097195541129337			continuous-25633-both_sexes--irnt
Volume of grey matter in Crus II Cerebellum (left)	25903	continuous		UK Biobank Assessment Centre > Imaging > Brain MRI > T1 structural brain MRI > Regional grey matter volumes (FAST)		16047		0.3661582216303	-0.00112796168492641			continuous-25903-both_sexes--irnt
Recent changes in speed/amount of moving or speaking	20518	continuous		Online follow-up > Mental health > Depression		93185		0.366662214130585	-0.00207741451631374			continuous-20518-both_sexes--
Mother's age	1845	continuous		UK Biobank Assessment Centre > Touchscreen > Family history		110093		0.367518433760622	0.00358172936163755			continuous-1845-both_sexes--irnt
Mean L3 in posterior thalamic radiation on FA skeleton (right)	25324	continuous		UK Biobank Assessment Centre > Imaging > Brain MRI > Diffusion brain MRI > dMRI skeleton		14492		0.367737052990563	-0.0110398625377416			continuous-25324-both_sexes--irnt
Mean MD in superior cerebellar peduncle on FA skeleton (right)	25116	continuous		UK Biobank Assessment Centre > Imaging > Brain MRI > Diffusion brain MRI > dMRI skeleton		14492		0.369004357909612	0.013132337430029			continuous-25116-both_sexes--irnt
Mean L2 in superior corona radiata on FA skeleton (right)	25272	continuous		UK Biobank Assessment Centre > Imaging > Brain MRI > Diffusion brain MRI > dMRI skeleton		14492		0.370126686623046	-0.00744907447458556			continuous-25272-both_sexes--irnt
Mean OD in medial lemniscus on FA skeleton (right)	25400	continuous		UK Biobank Assessment Centre > Imaging > Brain MRI > Diffusion brain MRI > dMRI skeleton		14490		0.370371190202409	-0.00740129742206778			continuous-25400-both_sexes--irnt
Mean L1 in medial lemniscus on FA skeleton (right)	25208	continuous		UK Biobank Assessment Centre > Imaging > Brain MRI > Diffusion brain MRI > dMRI skeleton		14492		0.371414714662509	0.0128453555470691			continuous-25208-both_sexes--irnt
W82.2 Endoscopic resection of semilunar cartilage NEC	41200	categorical		Health-related outcomes > Hospital inpatient > Summary Operations		8322	273264	0.371590794200086	-0.0204780665287597			categorical-41200-both_sexes-W822-
Vasectomy	20004	categorical		UK Biobank Assessment Centre > Verbal interview > Operations		6847	121368	0.372122650385839	0.0201643697391693			categorical-20004-both_sexes-1218-
Eosinophill count	30150	continuous		Biological samples > Assay results > Blood assays > Blood count		273110		0.372368595268793	-0.00351073147162499			continuous-30150-both_sexes--irnt
Weighted-mean OD in tract posterior thalamic radiation (left)	25696	continuous		UK Biobank Assessment Centre > Imaging > Brain MRI > Diffusion brain MRI > dMRI weighted means		14489		0.3724210320241	0.0129637177515034			continuous-25696-both_sexes--irnt
Arm fat percentage (right)	23119	continuous		UK Biobank Assessment Centre > Physical measures > Anthropometry > Impedance measures		276655		0.372594079806403	-0.00266091433137539			continuous-23119-both_sexes--irnt
Mean ISOVF in medial lemniscus on FA skeleton (left)	25449	continuous		UK Biobank Assessment Centre > Imaging > Brain MRI > Diffusion brain MRI > dMRI skeleton		14490		0.372661439131973	0.0129960377170121			continuous-25449-both_sexes--irnt
Weighted-mean MD in tract forceps major	25525	continuous		UK Biobank Assessment Centre > Imaging > Brain MRI > Diffusion brain MRI > dMRI weighted means		14490		0.372954174788689	-0.00172103079236965			continuous-25525-both_sexes--irnt
Weighted-mean FA in tract forceps minor	25499	continuous		UK Biobank Assessment Centre > Imaging > Brain MRI > Diffusion brain MRI > dMRI weighted means		14490		0.373780529285949	-0.00350092796159513			continuous-25499-both_sexes--irnt
Sodium in urine	30530	continuous		Biological samples > Assay results > Urine assays		273010		0.373846715062386	-0.00344167082323115			continuous-30530-both_sexes--irnt
Bone surgery/joint surgery	20004	categorical		UK Biobank Assessment Centre > Verbal interview > Operations		2254	279289	0.374274814715894	-0.0404031068859584			categorical-20004-both_sexes-1296-
Cervical spondylosis	20002	categorical		UK Biobank Assessment Centre > Verbal interview > Medical conditions		1997	279546	0.375120173143586	-0.0404657359639472			categorical-20002-both_sexes-1478-
Volume of grey matter in V Cerebellum (left)	25895	continuous		UK Biobank Assessment Centre > Imaging > Brain MRI > T1 structural brain MRI > Regional grey matter volumes (FAST)		16047		0.375156733783633	0.0121491426289023			continuous-25895-both_sexes--irnt
Weighted-mean MO in tract medial lemniscus (left)	25559	continuous		UK Biobank Assessment Centre > Imaging > Brain MRI > Diffusion brain MRI > dMRI weighted means		14490		0.375339227652544	0.00351104432815179			continuous-25559-both_sexes--irnt
M47.8 Other specified urethral catheterisation of bladder	41200	categorical		Health-related outcomes > Hospital inpatient > Summary Operations		1460	280126	0.376203960682294	0.0377051165010101			categorical-41200-both_sexes-M478-
Q18.9 Unspecified diagnostic endoscopic examination of uterus	41210	categorical		Health-related outcomes > Hospital inpatient > Summary Operations		3741	149607	0.377530730912951	0.0112732782835398			categorical-41210-both_sexes-Q189-
Weighted-mean L1 in tract acoustic radiation (left)	25569	continuous		UK Biobank Assessment Centre > Imaging > Brain MRI > Diffusion brain MRI > dMRI weighted means		14490		0.378472742672334	0.00394032812484584			continuous-25569-both_sexes--irnt
Mean ISOVF in superior fronto-occipital fasciculus on FA skeleton (right)	25482	continuous		UK Biobank Assessment Centre > Imaging > Brain MRI > Diffusion brain MRI > dMRI skeleton		14490		0.37864907536444	-0.0128635980004844			continuous-25482-both_sexes--irnt
IGF-1	30770	continuous		Biological samples > Assay results > Blood assays > Blood biochemistry		267102		0.378774378444961	-0.00159158444611683			continuous-30770-both_sexes--irnt
Volume of grey matter in Angular Gyrus (left)	25822	continuous		UK Biobank Assessment Centre > Imaging > Brain MRI > T1 structural brain MRI > Regional grey matter volumes (FAST)		16047		0.378811327439437	0.0121202639038314			continuous-25822-both_sexes--irnt
Mean L3 in medial lemniscus on FA skeleton (left)	25305	continuous		UK Biobank Assessment Centre > Imaging > Brain MRI > Diffusion brain MRI > dMRI skeleton		14492		0.380284905001406	0.0128462716559953			continuous-25305-both_sexes--irnt
Z94.1 Bilateral operation	41210	categorical		Health-related outcomes > Hospital inpatient > Summary Operations		16541	265045	0.380411302241176	0.00598206741380759			categorical-41210-both_sexes-Z941-
J38 Diseases of vocal cords and larynx, not elsewhere classified	131480	icd_first_occurrence		Health-related outcomes > First occurrences > Respiratory system disorders		1726	279859	0.381404805889172	0.0243755708650803			icd_first_occurrence-131480-both_sexes--
Weighted-mean L3 in tract corticospinal tract (left)	25631	continuous		UK Biobank Assessment Centre > Imaging > Brain MRI > Diffusion brain MRI > dMRI weighted means		14490		0.382142982898909	-0.010379926490236			continuous-25631-both_sexes--irnt
Mean MO in superior fronto-occipital fasciculus on FA skeleton (left)	25195	continuous		UK Biobank Assessment Centre > Imaging > Brain MRI > Diffusion brain MRI > dMRI skeleton		14492		0.382213201673987	-0.0130375365730557			continuous-25195-both_sexes--irnt
Weighted-mean ISOVF in tract inferior longitudinal fasciculus (left)	25718	continuous		UK Biobank Assessment Centre > Imaging > Brain MRI > Diffusion brain MRI > dMRI weighted means		14489		0.384464893399446	0.0127885184355895			continuous-25718-both_sexes--irnt
O30.2 Splenic flexure	41210	categorical		Health-related outcomes > Hospital inpatient > Summary Operations		2094	279492	0.386409917729182	-0.0403832768189892			categorical-41210-both_sexes-O302-
L29 Pruritus	131738	icd_first_occurrence		Health-related outcomes > First occurrences > Skin and subcutaneous tissue disorders		6908	274677	0.386512534466133	-0.0226150853007328			icd_first_occurrence-131738-both_sexes--
Mean FA in anterior limb of internal capsule on FA skeleton (right)	25072	continuous		UK Biobank Assessment Centre > Imaging > Brain MRI > Diffusion brain MRI > dMRI skeleton		14492		0.387122349470874	-0.00296764834737949			continuous-25072-both_sexes--irnt
Mean MO in medial lemniscus on FA skeleton (left)	25161	continuous		UK Biobank Assessment Centre > Imaging > Brain MRI > Diffusion brain MRI > dMRI skeleton		14492		0.387305968901187	-0.00256881483048572			continuous-25161-both_sexes--irnt
Weighted-mean FA in tract uncinate fasciculus (right)	25514	continuous		UK Biobank Assessment Centre > Imaging > Brain MRI > Diffusion brain MRI > dMRI weighted means		14490		0.387697661722331	0.0060530155491019			continuous-25514-both_sexes--irnt
Q35.2 Endoscopic bilateral clipping of fallopian tubes	41200	categorical		Health-related outcomes > Hospital inpatient > Summary Operations		1452	151896	0.388259758393227	0.0180656448139479			categorical-41200-both_sexes-Q352-
G93 Other disorders of brain	131114	icd_first_occurrence		Health-related outcomes > First occurrences > Nervous system disorders		2209	279376	0.38943085842437	-0.0403797358928437			icd_first_occurrence-131114-both_sexes--
Cetirizine	20003	categorical		UK Biobank Assessment Centre > Verbal interview > Medications		3189	278354	0.389784493185515	0.0178369629990415			categorical-20003-both_sexes-1140883504-
Bisoprolol	20003	categorical		UK Biobank Assessment Centre > Verbal interview > Medications		4032	277511	0.390212573215621	0.0132846721793402			categorical-20003-both_sexes-1140879760-
O68 Labour and delivery complicated by foetal stress [distress]	132260	icd_first_occurrence		Health-related outcomes > First occurrences > Pregnancy, childbirth and the puerperium		2351	150996	0.392181020787122	-0.0441494913407401			icd_first_occurrence-132260-both_sexes--
Mean FA in posterior thalamic radiation on FA skeleton (right)	25084	continuous		UK Biobank Assessment Centre > Imaging > Brain MRI > Diffusion brain MRI > dMRI skeleton		14492		0.392920490315104	0.0123130805080123			continuous-25084-both_sexes--irnt
Headaches (not migraine)	20002	categorical		UK Biobank Assessment Centre > Verbal interview > Medical conditions		2348	279195	0.393315832432476	-0.0404368065423514			categorical-20002-both_sexes-1436-
Ever had period of mania / excitability	20501	categorical		Online follow-up > Mental health > Mania		3911	87299	0.394175494777547	-0.0273868770475925			categorical-20501-both_sexes--
U21.2 Computed tomography NEC	41210	categorical		Health-related outcomes > Hospital inpatient > Summary Operations		4346	277240	0.395588700012575	-0.0273826383887217			categorical-41210-both_sexes-U212-
Englyst dietary fibre	100009	continuous		Online follow-up > Diet by 24-hour recall > Estimated nutrients yesterday		43938		0.395787996867219	-0.0064121803711311			continuous-100009-both_sexes--irnt
Body mass index (BMI)	21001	continuous		UK Biobank Assessment Centre > Physical measures > Anthropometry > Body size measures		280645		0.397075605709408	-0.00334502022819064			continuous-21001-both_sexes--irnt
R24.9 All normal delivery	41200	categorical		Health-related outcomes > Hospital inpatient > Summary Operations		5023	148325	0.398223851137586	-0.0307630701091421			categorical-41200-both_sexes-R249-
Y20.9 Unspecified biopsy of organ NOC	41210	categorical		Health-related outcomes > Hospital inpatient > Summary Operations		1950	279636	0.398733161822025	-0.0404076653434029			categorical-41210-both_sexes-Y209-
Recent feelings of depression	20510	continuous		Online follow-up > Mental health > Depression		93049		0.399404091589869	-0.000338557580016949			continuous-20510-both_sexes--
J18 Pneumonia, organism unspecified	131456	icd_first_occurrence		Health-related outcomes > First occurrences > Respiratory system disorders		13428	268157	0.39979532598118	-0.0153824787787683			icd_first_occurrence-131456-both_sexes--
N42 Other disorders of prostate	132076	icd_first_occurrence		Health-related outcomes > First occurrences > Genitourinary system disorders		1663	126575	0.39996198374969	0.0190369873029297			icd_first_occurrence-132076-both_sexes--
Leg fat mass (right)	23112	continuous		UK Biobank Assessment Centre > Physical measures > Anthropometry > Impedance measures		276689		0.400787391207	-0.00269520598472148			continuous-23112-both_sexes--irnt
Clopidogrel	20003	categorical		UK Biobank Assessment Centre > Verbal interview > Medications		1726	279817	0.401342399914924	-0.0406375244968251			categorical-20003-both_sexes-1141168318-
Z89.6 Finger NEC	41210	categorical		Health-related outcomes > Hospital inpatient > Summary Operations		2019	279567	0.401864331079131	-0.040389891407812			categorical-41210-both_sexes-Z896-
Volume of grey matter in Supramarginal Gyrus, posterior division (left)	25820	continuous		UK Biobank Assessment Centre > Imaging > Brain MRI > T1 structural brain MRI > Regional grey matter volumes (FAST)		16047		0.401984656100975	0.0119905914884893			continuous-25820-both_sexes--irnt
Mean FA in cingulum cingulate gyrus on FA skeleton (right)	25090	continuous		UK Biobank Assessment Centre > Imaging > Brain MRI > Diffusion brain MRI > dMRI skeleton		14492		0.402822969314601	0.00768745737700136			continuous-25090-both_sexes--irnt
Medication for cholesterol, blood pressure, diabetes, or take exogenous hormones	6153	categorical		UK Biobank Assessment Centre > Touchscreen > Health and medical history > Medication		11352	141259	0.403628631793124	-0.018586305111385			categorical-6153-both_sexes-4-
Mean OD in superior cerebellar peduncle on FA skeleton (left)	25405	continuous		UK Biobank Assessment Centre > Imaging > Brain MRI > Diffusion brain MRI > dMRI skeleton		14490		0.403636888759733	0.012290632515599			continuous-25405-both_sexes--irnt
Arthroscopy nos	20004	categorical		UK Biobank Assessment Centre > Verbal interview > Operations		6225	275318	0.403794500055644	-0.0218484195442607			categorical-20004-both_sexes-1493-
Median BOLD effect (in group-defined mask) for shapes activation	25040	continuous		UK Biobank Assessment Centre > Imaging > Brain MRI > Task functional brain MRI		14069		0.403889151158563	0.0126863476798355			continuous-25040-both_sexes--irnt
Mean ICVF in corticospinal tract on FA skeleton (right)	25350	continuous		UK Biobank Assessment Centre > Imaging > Brain MRI > Diffusion brain MRI > dMRI skeleton		14490		0.403950998517254	-0.0124861901624914			continuous-25350-both_sexes--irnt
K04 Diseases of pulp and periapical tissues	131560	icd_first_occurrence		Health-related outcomes > First occurrences > Digestive system disorders		4291	277294	0.404292231458132	-0.0109339237153777			icd_first_occurrence-131560-both_sexes--
D69 Purpura and other haemorrhagic conditions	130658	icd_first_occurrence		Health-related outcomes > First occurrences > Blood, blood-forming organs and certain immune disorders		2012	279573	0.40436663427544	-0.0403933356432772			icd_first_occurrence-130658-both_sexes--
Weighted-mean L2 in tract posterior thalamic radiation (left)	25615	continuous		UK Biobank Assessment Centre > Imaging > Brain MRI > Diffusion brain MRI > dMRI weighted means		14490		0.405526159022813	0.00636807665165317			continuous-25615-both_sexes--irnt
Mean carotid IMT (intima-medial thickness) at 150 degrees	22674	continuous		UK Biobank Assessment Centre > Physical measures > Carotid ultrasound		18767		0.406264685882307	0.0116750018836129			continuous-22674-both_sexes--irnt
Median z-statistic (in group-defined mask) for shapes activation	25042	continuous		UK Biobank Assessment Centre > Imaging > Brain MRI > Task functional brain MRI		14069		0.406779303595931	0.0125524732575172			continuous-25042-both_sexes--irnt
Weighted-mean L1 in tract superior longitudinal fasciculus (right)	25591	continuous		UK Biobank Assessment Centre > Imaging > Brain MRI > Diffusion brain MRI > dMRI weighted means		14490		0.40682120363021	-0.0121119641847139			continuous-25591-both_sexes--irnt
K12 Stomatitis and related lesions	131576	icd_first_occurrence		Health-related outcomes > First occurrences > Digestive system disorders		1978	279607	0.40778284305428	-0.0403806553395913			icd_first_occurrence-131576-both_sexes--
Folate	100014	continuous		Online follow-up > Diet by 24-hour recall > Estimated nutrients yesterday		43938		0.408229461361203	0.0023119593426488			continuous-100014-both_sexes--irnt
P duration	12338	continuous		UK Biobank Assessment Centre > Physical measures > ECG at rest, 12-lead		17339		0.408377591160516	0.0130128076320367			continuous-12338-both_sexes--irnt
Body mass index (BMI)	23104	continuous		UK Biobank Assessment Centre > Physical measures > Anthropometry > Impedance measures		276710		0.408415035712219	-0.00332477077862324			continuous-23104-both_sexes--irnt
Mean MD in retrolenticular part of internal capsule on FA skeleton (left)	25125	continuous		UK Biobank Assessment Centre > Imaging > Brain MRI > Diffusion brain MRI > dMRI skeleton		14492		0.408973016022303	0.00387909774417711			continuous-25125-both_sexes--irnt
Weighted-mean ISOVF in tract parahippocampal part of cingulum (left)	25710	continuous		UK Biobank Assessment Centre > Imaging > Brain MRI > Diffusion brain MRI > dMRI weighted means		14489		0.409664137157861	-0.0123320217673684			continuous-25710-both_sexes--irnt
Loratadine	20003	categorical		UK Biobank Assessment Centre > Verbal interview > Medications		2044	279499	0.410282310434444	-0.040376172359069			categorical-20003-both_sexes-1140862772-
T52.1 Palmar fasciectomy	41200	categorical		Health-related outcomes > Hospital inpatient > Summary Operations		1667	279919	0.410846493651802	-0.0406327581824584			categorical-41200-both_sexes-T521-
Trunk fat-free mass	23129	continuous		UK Biobank Assessment Centre > Physical measures > Anthropometry > Impedance measures		276500		0.412020780846012	-0.00203325120254135			continuous-23129-both_sexes--irnt
Mean OD in posterior thalamic radiation on FA skeleton (right)	25420	continuous		UK Biobank Assessment Centre > Imaging > Brain MRI > Diffusion brain MRI > dMRI skeleton		14490		0.412523278629912	-0.00486166188968895			continuous-25420-both_sexes--irnt
Eye problems/disorders	6148	categorical		UK Biobank Assessment Centre > Touchscreen > Health and medical history > Eyesight		1677	98818	0.412571158842097	-0.0409979112452215			categorical-6148-both_sexes-3-
Y81.1 Epidural anaesthetic using lumbar approach	41210	categorical		Health-related outcomes > Hospital inpatient > Summary Operations		2254	279332	0.41266209427242	-0.0420438320299418			categorical-41210-both_sexes-Y811-
Mean MO in inferior cerebellar peduncle on FA skeleton (right)	25162	continuous		UK Biobank Assessment Centre > Imaging > Brain MRI > Diffusion brain MRI > dMRI skeleton		14492		0.413365972698192	-0.0118288670710028			continuous-25162-both_sexes--irnt
Weighted-mean L1 in tract corticospinal tract (left)	25577	continuous		UK Biobank Assessment Centre > Imaging > Brain MRI > Diffusion brain MRI > dMRI weighted means		14490		0.414223643802997	-0.0123066465484252			continuous-25577-both_sexes--irnt
Mean OD in medial lemniscus on FA skeleton (left)	25401	continuous		UK Biobank Assessment Centre > Imaging > Brain MRI > Diffusion brain MRI > dMRI skeleton		14490		0.415905743051214	-0.00171130093622352			continuous-25401-both_sexes--irnt
Volume of grey matter in Putamen (left)	25882	continuous		UK Biobank Assessment Centre > Imaging > Brain MRI > T1 structural brain MRI > Regional grey matter volumes (FAST)		16047		0.416047758990611	0.00247076816008718			continuous-25882-both_sexes--irnt
Y02.2 Insertion of prosthesis into organ NOC	41210	categorical		Health-related outcomes > Hospital inpatient > Summary Operations		1688	279898	0.416603638709798	-0.0405951724205891			categorical-41210-both_sexes-Y022-
F33 Recurrent depressive disorder	130896	icd_first_occurrence		Health-related outcomes > First occurrences > Mental and behavioural disorders		2096	279489	0.416616736839954	-0.0403770747035635			icd_first_occurrence-130896-both_sexes--
Mean ICVF in retrolenticular part of internal capsule on FA skeleton (right)	25364	continuous		UK Biobank Assessment Centre > Imaging > Brain MRI > Diffusion brain MRI > dMRI skeleton		14490		0.417098416366775	0.0122985790132682			continuous-25364-both_sexes--irnt
Allergy/hypersensitivity/anaphylaxis	20002	categorical		UK Biobank Assessment Centre > Verbal interview > Medical conditions		1996	279547	0.417445724879496	-0.040365681243093			categorical-20002-both_sexes-1374-
Multivitamins	20003	categorical		UK Biobank Assessment Centre > Verbal interview > Medications		8655	272888	0.418011394888912	0.002331181606036			categorical-20003-both_sexes-1140852976-
Y73.1 Cardiopulmonary bypass	41210	categorical		Health-related outcomes > Hospital inpatient > Summary Operations		1724	279862	0.418167792910737	-0.040601634693981			categorical-41210-both_sexes-Y731-
Weighted-mean MD in tract cingulate gyrus part of cingulum (right)	25520	continuous		UK Biobank Assessment Centre > Imaging > Brain MRI > Diffusion brain MRI > dMRI weighted means		14490		0.418498304051135	-0.0121978718774245			continuous-25520-both_sexes--irnt
Forced vital capacity (FVC), Best measure	20151	continuous		UK Biobank Assessment Centre > Physical measures > Spirometry		208760		0.419564228884249	-0.00252729080568272			continuous-20151-both_sexes--irnt
Allopurinol	20003	categorical		UK Biobank Assessment Centre > Verbal interview > Medications		2924	125291	0.419701179996819	0.0279988834357764			categorical-20003-both_sexes-1140875408-
Vitamin b compound tablet	20003	categorical		UK Biobank Assessment Centre > Verbal interview > Medications		1988	279555	0.420673232329294	-0.0403962157409369			categorical-20003-both_sexes-1140871024-
K14 Diseases of tongue	131580	icd_first_occurrence		Health-related outcomes > First occurrences > Digestive system disorders		1933	279652	0.421186519903644	-0.0403718862790241			icd_first_occurrence-131580-both_sexes--
Age when periods started (menarche)	2714	continuous		UK Biobank Assessment Centre > Touchscreen > Sex-specific factors > Female-specific factors		149031		0.42154936166525	-0.00356722391881296			continuous-2714-both_sexes--
Mean ISOVF in fornix cres+stria terminalis on FA skeleton (left)	25479	continuous		UK Biobank Assessment Centre > Imaging > Brain MRI > Diffusion brain MRI > dMRI skeleton		14490		0.421558207688891	0.0117114687808529			continuous-25479-both_sexes--irnt
Adcal-d3 1.5g/10micrograms chewable tablet	20003	categorical		UK Biobank Assessment Centre > Verbal interview > Medications		1957	279586	0.423458935928967	-0.0406877903974619			categorical-20003-both_sexes-1141164828-
Arm fat-free mass (left)	23125	continuous		UK Biobank Assessment Centre > Physical measures > Anthropometry > Impedance measures		276584		0.423576754910742	-0.00203726054649974			continuous-23125-both_sexes--irnt
Immature reticulocyte fraction	30280	continuous		Biological samples > Assay results > Blood assays > Blood count		268453		0.423780648336445	-0.0030337946473671			continuous-30280-both_sexes--irnt
Carbohydrate	100005	continuous		Online follow-up > Diet by 24-hour recall > Estimated nutrients yesterday		43938		0.426101982002667	0.00276118937006785			continuous-100005-both_sexes--irnt
Blood clot, DVT, bronchitis, emphysema, asthma, rhinitis, eczema, allergy diagnosed by doctor	6152	categorical		UK Biobank Assessment Centre > Touchscreen > Health and medical history > Medical conditions		2317	278682	0.426493782723811	0.0101045936084692			categorical-6152-both_sexes-7-
Pulmonary embolism +/- dvt	20002	categorical		UK Biobank Assessment Centre > Verbal interview > Medical conditions		2304	279239	0.42657793596031	0.0101072544110732			categorical-20002-both_sexes-1093-
M41 Scoliosis	131906	icd_first_occurrence		Health-related outcomes > First occurrences > Musculoskeletal system and connective tissue disorders		1675	279910	0.426789360919251	0.0318118397405522			icd_first_occurrence-131906-both_sexes--
Mean OD in superior fronto-occipital fasciculus on FA skeleton (right)	25434	continuous		UK Biobank Assessment Centre > Imaging > Brain MRI > Diffusion brain MRI > dMRI skeleton		14490		0.426989560080312	-0.00713006087127803			continuous-25434-both_sexes--irnt
Enalapril	20003	categorical		UK Biobank Assessment Centre > Verbal interview > Medications		2128	279415	0.427354085802773	0.0123255472019462			categorical-20003-both_sexes-1140888552-
Shoulder surgery	20004	categorical		UK Biobank Assessment Centre > Verbal interview > Operations		4232	277311	0.427437927711339	-0.0259679829947025			categorical-20004-both_sexes-1499-
Trunk predicted mass	23130	continuous		UK Biobank Assessment Centre > Physical measures > Anthropometry > Impedance measures		276472		0.428259074963825	-0.00197893742728617			continuous-23130-both_sexes--irnt
Eye problems/disorders	6148	categorical		UK Biobank Assessment Centre > Touchscreen > Health and medical history > Eyesight		1747	98748	0.428641043154491	-0.0409535605616957			categorical-6148-both_sexes-1-
Weighted-mean ISOVF in tract cingulate gyrus part of cingulum (right)	25709	continuous		UK Biobank Assessment Centre > Imaging > Brain MRI > Diffusion brain MRI > dMRI weighted means		14489		0.429413150518217	0.0120721849131039			continuous-25709-both_sexes--irnt
Mean FA in superior cerebellar peduncle on FA skeleton (left)	25069	continuous		UK Biobank Assessment Centre > Imaging > Brain MRI > Diffusion brain MRI > dMRI skeleton		14492		0.429581627990833	-0.000607758802838175			continuous-25069-both_sexes--irnt
Mean MO in corticospinal tract on FA skeleton (left)	25159	continuous		UK Biobank Assessment Centre > Imaging > Brain MRI > Diffusion brain MRI > dMRI skeleton		14492		0.430181383282776	0.0121504839199629			continuous-25159-both_sexes--irnt
Mean OD in uncinate fasciculus on FA skeleton (left)	25437	continuous		UK Biobank Assessment Centre > Imaging > Brain MRI > Diffusion brain MRI > dMRI skeleton		14490		0.431357225542957	0.0121941907732431			continuous-25437-both_sexes--irnt
Volume of grey matter in Temporal Occipital Fusiform Cortex (right)	25859	continuous		UK Biobank Assessment Centre > Imaging > Brain MRI > T1 structural brain MRI > Regional grey matter volumes (FAST)		16047		0.431359681164564	0.010971625536727			continuous-25859-both_sexes--irnt
Birth weight	20022	continuous		UK Biobank Assessment Centre > Verbal interview > Early life factors		160344		0.431957594952444	-0.00395237031875755			continuous-20022-both_sexes--irnt
Ever physically dependent on alcohol	20404	categorical		Online follow-up > Mental health > Addictions		571	1461	0.432136221093297				categorical-20404-both_sexes--
L73 Other follicular disorders	131796	icd_first_occurrence		Health-related outcomes > First occurrences > Skin and subcutaneous tissue disorders		2031	279554	0.433039174587746	0.0148361393756162			icd_first_occurrence-131796-both_sexes--
Y50.8 Other specified approach through abdominal cavity	41210	categorical		Health-related outcomes > Hospital inpatient > Summary Operations		4558	277028	0.433121485263705	-0.0259043645823462			categorical-41210-both_sexes-Y508-
L02 Cutaneous abscess, furuncle and carbuncle	131700	icd_first_occurrence		Health-related outcomes > First occurrences > Skin and subcutaneous tissue disorders		6478	275107	0.434248024139644	-0.0219189421913694			icd_first_occurrence-131700-both_sexes--
J03 Acute tonsillitis	131430	icd_first_occurrence		Health-related outcomes > First occurrences > Respiratory system disorders		9809	271776	0.434428487373317	-0.00204594720123336			icd_first_occurrence-131430-both_sexes--
H25 Senile cataract	131164	icd_first_occurrence		Health-related outcomes > First occurrences > Eye and adnexa disorders		8040	273545	0.434432537319341	-0.0189859873926877			icd_first_occurrence-131164-both_sexes--
K75.1 Percutaneous transluminal balloon angioplasty and insertion of 1-2 drug-eluting stents into coronary artery	41200	categorical		Health-related outcomes > Hospital inpatient > Summary Operations		2770	278816	0.434664037230686	0.0173689581156099			categorical-41200-both_sexes-K751-
Weighted-mean L3 in tract inferior fronto-occipital fasciculus (right)	25636	continuous		UK Biobank Assessment Centre > Imaging > Brain MRI > Diffusion brain MRI > dMRI weighted means		14490		0.436498712207807	-0.00982544572763837			continuous-25636-both_sexes--irnt
Mean L3 in sagittal stratum on FA skeleton (right)	25326	continuous		UK Biobank Assessment Centre > Imaging > Brain MRI > Diffusion brain MRI > dMRI skeleton		14492		0.436548547435402	-0.00994594437591469			continuous-25326-both_sexes--irnt
Zinc product	20003	categorical		UK Biobank Assessment Centre > Verbal interview > Medications		1898	279645	0.437145842866283	-0.0403601440984404			categorical-20003-both_sexes-1140888538-
Tonsillectomy / tonsil surgery	20004	categorical		UK Biobank Assessment Centre > Verbal interview > Operations		13914	267629	0.4374747018917	0.00674094742395165			categorical-20004-both_sexes-1561-
Ezetimibe	20003	categorical		UK Biobank Assessment Centre > Verbal interview > Medications		1617	279926	0.438068644791197	-0.0404622751056012			categorical-20003-both_sexes-1141192736-
Arm predicted mass (left)	23126	continuous		UK Biobank Assessment Centre > Physical measures > Anthropometry > Impedance measures		276573		0.438883652014894	-0.00198406379931314			continuous-23126-both_sexes--irnt
Mean OD in cingulum cingulate gyrus on FA skeleton (left)	25427	continuous		UK Biobank Assessment Centre > Imaging > Brain MRI > Diffusion brain MRI > dMRI skeleton		14490		0.438980914787131	0.000585267590708207			continuous-25427-both_sexes--irnt
Maximum carotid IMT (intima-medial thickness) at 150 degrees	22675	continuous		UK Biobank Assessment Centre > Physical measures > Carotid ultrasound		18767		0.439228342190396	0.0112613493077999			continuous-22675-both_sexes--irnt
Osteoporosis	20002	categorical		UK Biobank Assessment Centre > Verbal interview > Medical conditions		4556	276987	0.439922728409525	-0.00105844467597677			categorical-20002-both_sexes-1309-
Bladder surgery	20004	categorical		UK Biobank Assessment Centre > Verbal interview > Operations		1816	279727	0.44137421236301	-0.0403793379323069			categorical-20004-both_sexes-1427-
Mean MD in fornix cres+stria terminalis on FA skeleton (left)	25143	continuous		UK Biobank Assessment Centre > Imaging > Brain MRI > Diffusion brain MRI > dMRI skeleton		14492		0.441744768211493	0.00284780739701618			continuous-25143-both_sexes--irnt
Monocyte count	30130	continuous		Biological samples > Assay results > Blood assays > Blood count		273110		0.44214997200643	0.00260236356721383			continuous-30130-both_sexes--irnt
Alendronate sodium	20003	categorical		UK Biobank Assessment Centre > Verbal interview > Medications		3301	278242	0.442402797587493	0.0141095022477407			categorical-20003-both_sexes-1140922174-
Mean L1 in cingulum hippocampus on FA skeleton (right)	25236	continuous		UK Biobank Assessment Centre > Imaging > Brain MRI > Diffusion brain MRI > dMRI skeleton		14492		0.443360916041509	-0.0119230864115107			continuous-25236-both_sexes--irnt
Anterior/posterior repair bladder/uterus	20004	categorical		UK Biobank Assessment Centre > Verbal interview > Operations		2553	150775	0.444335865638035	0.0090088636446135			categorical-20004-both_sexes-1488-
T87.3 Excision or biopsy of axillary lymph node	41210	categorical		Health-related outcomes > Hospital inpatient > Summary Operations		2041	151307	0.444419732548242	-0.0406392047635587			categorical-41210-both_sexes-T873-
Aspartate aminotransferase	30650	continuous		Biological samples > Assay results > Blood assays > Blood biochemistry		267606		0.444648554080223	0.00307737116701482			continuous-30650-both_sexes--irnt
Volume of grey matter in Amygdala (left)	25888	continuous		UK Biobank Assessment Centre > Imaging > Brain MRI > T1 structural brain MRI > Regional grey matter volumes (FAST)		16047		0.446501505952071	0.0104386684878763			continuous-25888-both_sexes--irnt
Mean L2 in tapetum on FA skeleton (right)	25294	continuous		UK Biobank Assessment Centre > Imaging > Brain MRI > Diffusion brain MRI > dMRI skeleton		14492		0.447216583498118	-0.00183374964749882			continuous-25294-both_sexes--irnt
Volume of grey matter in Cingulate Gyrus, posterior division (left)	25840	continuous		UK Biobank Assessment Centre > Imaging > Brain MRI > T1 structural brain MRI > Regional grey matter volumes (FAST)		16047		0.447702512669236	0.0102093461255593			continuous-25840-both_sexes--irnt
Mean ICVF in posterior limb of internal capsule on FA skeleton (left)	25363	continuous		UK Biobank Assessment Centre > Imaging > Brain MRI > Diffusion brain MRI > dMRI skeleton		14490		0.447832435567112	0.0117043297229702			continuous-25363-both_sexes--irnt
Anal surgery	20004	categorical		UK Biobank Assessment Centre > Verbal interview > Operations		1679	279864	0.448399295036457	0.0270975997810862			categorical-20004-both_sexes-1460-
Weighted-mean L1 in tract parahippocampal part of cingulum (right)	25576	continuous		UK Biobank Assessment Centre > Imaging > Brain MRI > Diffusion brain MRI > dMRI weighted means		14490		0.448446327164981	-0.0113040724743838			continuous-25576-both_sexes--irnt
Q08.9 Unspecified vaginal excision of uterus	41210	categorical		Health-related outcomes > Hospital inpatient > Summary Operations		1993	151355	0.448611240801156	-0.040735730939775			categorical-41210-both_sexes-Q089-
Mean MD in posterior corona radiata on FA skeleton (right)	25130	continuous		UK Biobank Assessment Centre > Imaging > Brain MRI > Diffusion brain MRI > dMRI skeleton		14492		0.448919699494335	-0.00387211144584482			continuous-25130-both_sexes--irnt
Mean OD in posterior limb of internal capsule on FA skeleton (right)	25410	continuous		UK Biobank Assessment Centre > Imaging > Brain MRI > Diffusion brain MRI > dMRI skeleton		14490		0.449064381068484	0.0115492326768177			continuous-25410-both_sexes--irnt
Volume of grey matter in I-IV Cerebellum (left)	25893	continuous		UK Biobank Assessment Centre > Imaging > Brain MRI > T1 structural brain MRI > Regional grey matter volumes (FAST)		16047		0.449247723129194	0.011025166690677			continuous-25893-both_sexes--irnt
Recent easy annoyance or irritability	20505	continuous		Online follow-up > Mental health > Anxiety		92891		0.449370600169166	0.000172810870543443			continuous-20505-both_sexes--
Weighted-mean ISOVF in tract corticospinal tract (left)	25712	continuous		UK Biobank Assessment Centre > Imaging > Brain MRI > Diffusion brain MRI > dMRI weighted means		14489		0.449817702868258	-0.0118504913757616			continuous-25712-both_sexes--irnt
H43 Disorders of vitreous body	131190	icd_first_occurrence		Health-related outcomes > First occurrences > Eye and adnexa disorders		5758	275827	0.449839899845061	0.0128924471747049			icd_first_occurrence-131190-both_sexes--
Volume of grey matter in Crus I Cerebellum (left)	25900	continuous		UK Biobank Assessment Centre > Imaging > Brain MRI > T1 structural brain MRI > Regional grey matter volumes (FAST)		16047		0.450654349809751	0.0107977612445733			continuous-25900-both_sexes--irnt
E03 Other hypothyroidism	130696	icd_first_occurrence		Health-related outcomes > First occurrences > Endocrine, nutritional and metabolic diseases		19152	262433	0.451636666331115	-0.0127496883526079			icd_first_occurrence-130696-both_sexes--
Heel bone mineral density (BMD) T-score, automated	78	continuous		UK Biobank Assessment Centre > Physical measures > Bone-densitometry of heel		153237		0.45213590442851	0.00440219611006978			continuous-78-both_sexes--irnt
Mean ICVF in superior cerebellar peduncle on FA skeleton (right)	25356	continuous		UK Biobank Assessment Centre > Imaging > Brain MRI > Diffusion brain MRI > dMRI skeleton		14490		0.453927544908581	-0.00843812830239058			continuous-25356-both_sexes--irnt
Volume of grey matter in Supracalcarine Cortex (right)	25875	continuous		UK Biobank Assessment Centre > Imaging > Brain MRI > T1 structural brain MRI > Regional grey matter volumes (FAST)		16047		0.456648537102784	0.0109329181151114			continuous-25875-both_sexes--irnt
K63.6 Coronary arteriography NEC	41200	categorical		Health-related outcomes > Hospital inpatient > Summary Operations		4010	277576	0.458127531395925	-0.0253529636777035			categorical-41200-both_sexes-K636-
K86 Other diseases of pancreas	131684	icd_first_occurrence		Health-related outcomes > First occurrences > Digestive system disorders		1103	280482	0.458291543461431	0.00947271647417047			icd_first_occurrence-131684-both_sexes--
L25 Unspecified contact dermatitis	131730	icd_first_occurrence		Health-related outcomes > First occurrences > Skin and subcutaneous tissue disorders		1820	279765	0.458664816593206	-0.040354888101693			icd_first_occurrence-131730-both_sexes--
R15.1 Medical induction of labour	41210	categorical		Health-related outcomes > Hospital inpatient > Summary Operations		1827	151521	0.460158646754245	-0.0440145230406459			categorical-41210-both_sexes-R151-
Median T2star in amygdala (left)	25036	continuous		UK Biobank Assessment Centre > Imaging > Brain MRI > Susceptibility weighted brain MRI		14767		0.460195561973791	0.0111592187150628			continuous-25036-both_sexes--irnt
Mean FA in cerebral peduncle on FA skeleton (left)	25071	continuous		UK Biobank Assessment Centre > Imaging > Brain MRI > Diffusion brain MRI > dMRI skeleton		14492		0.460443841353762	0.00562845122764815			continuous-25071-both_sexes--irnt
Other bowel surgery	20004	categorical		UK Biobank Assessment Centre > Verbal interview > Operations		1694	279849	0.461127594999374	-0.0403543186971213			categorical-20004-both_sexes-1466-
J33 Nasal polyp	131470	icd_first_occurrence		Health-related outcomes > First occurrences > Respiratory system disorders		4300	277285	0.462085052406375	0.0102579359126597			icd_first_occurrence-131470-both_sexes--
I21 Acute myocardial infarction	131298	icd_first_occurrence		Health-related outcomes > First occurrences > Circulatory system disorders		9593	271992	0.462300572411766	0.0164654479350351			icd_first_occurrence-131298-both_sexes--
T72.3 Release of constriction of sheath of tendon	41200	categorical		Health-related outcomes > Hospital inpatient > Summary Operations		1713	279873	0.463888250365958	-0.0403563351462696			categorical-41200-both_sexes-T723-
H10 Conjunctivitis	131142	icd_first_occurrence		Health-related outcomes > First occurrences > Eye and adnexa disorders		13336	268249	0.464499556582782	0.01013587281006			icd_first_occurrence-131142-both_sexes--
R32.3 Repair of obstetric laceration of vagina and floor of pelvis	41210	categorical		Health-related outcomes > Hospital inpatient > Summary Operations		1850	151498	0.465063182785959	-0.0438820787449295			categorical-41210-both_sexes-R323-
Volume of grey matter in Superior Frontal Gyrus (left)	25786	continuous		UK Biobank Assessment Centre > Imaging > Brain MRI > T1 structural brain MRI > Regional grey matter volumes (FAST)		16047		0.465779478012999	0.00714328874444307			continuous-25786-both_sexes--irnt
Mean ISOVF in cingulum hippocampus on FA skeleton (left)	25477	continuous		UK Biobank Assessment Centre > Imaging > Brain MRI > Diffusion brain MRI > dMRI skeleton		14490		0.466310774473986	-0.00579931709143973			continuous-25477-both_sexes--irnt
Breast cyst/abscess removal	20004	categorical		UK Biobank Assessment Centre > Verbal interview > Operations		2601	150727	0.467645658600336	0.0308614732655482			categorical-20004-both_sexes-1513-
Mean L2 in cingulum hippocampus on FA skeleton (left)	25285	continuous		UK Biobank Assessment Centre > Imaging > Brain MRI > Diffusion brain MRI > dMRI skeleton		14492		0.467723581587271	-0.0100344765405117			continuous-25285-both_sexes--irnt
Mean L1 in body of corpus callosum on FA skeleton	25203	continuous		UK Biobank Assessment Centre > Imaging > Brain MRI > Diffusion brain MRI > dMRI skeleton		14492		0.467963066787366	-0.0111485781633912			continuous-25203-both_sexes--irnt
Mean time to correctly identify matches	20023	continuous		UK Biobank Assessment Centre > Cognitive function > Reaction time		279555		0.468223018896199	0.000914997224582912			continuous-20023-both_sexes--irnt
H90 Conductive and sensorineural hearing loss	131258	icd_first_occurrence		Health-related outcomes > First occurrences > Ear and mastoid process disorders		4147	277438	0.468394736115556	0.0160245815621855			icd_first_occurrence-131258-both_sexes--
Vitamin E	100025	continuous		Online follow-up > Diet by 24-hour recall > Estimated nutrients yesterday		43938		0.468463940760415	0.000235036231432031			continuous-100025-both_sexes--irnt
Pilonidal sinus surgery (anal)	20004	categorical		UK Biobank Assessment Centre > Verbal interview > Operations		1578	279965	0.468530848976411	-0.040385351318346			categorical-20004-both_sexes-1484-
Mean L2 in genu of corpus callosum on FA skeleton	25250	continuous		UK Biobank Assessment Centre > Imaging > Brain MRI > Diffusion brain MRI > dMRI skeleton		14492		0.468660176900664	0.0093082497894764			continuous-25250-both_sexes--irnt
Q10.3 Dilation of cervix uteri and curettage of uterus NEC	41210	categorical		Health-related outcomes > Hospital inpatient > Summary Operations		1763	151585	0.468787089389384	-0.0406071002840958			categorical-41210-both_sexes-Q103-
Weighted-mean MO in tract posterior thalamic radiation (left)	25561	continuous		UK Biobank Assessment Centre > Imaging > Brain MRI > Diffusion brain MRI > dMRI weighted means		14490		0.468971341929396	-0.0114136725765437			continuous-25561-both_sexes--irnt
Z27.3 Pylorus	41210	categorical		Health-related outcomes > Hospital inpatient > Summary Operations		1422	280164	0.469691604435183	-0.0403962800896482			categorical-41210-both_sexes-Z273-
J93 Pneumothorax	131540	icd_first_occurrence		Health-related outcomes > First occurrences > Respiratory system disorders		1556	280029	0.470454879151049	-0.0403694654799935			icd_first_occurrence-131540-both_sexes--
Mean MD in body of corpus callosum on FA skeleton	25107	continuous		UK Biobank Assessment Centre > Imaging > Brain MRI > Diffusion brain MRI > dMRI skeleton		14492		0.471016339395415	-0.00635899273176486			continuous-25107-both_sexes--irnt
K49.1 Percutaneous transluminal balloon angioplasty of one coronary artery	41200	categorical		Health-related outcomes > Hospital inpatient > Summary Operations		1436	280150	0.471073763122376	-0.0405840831691052			categorical-41200-both_sexes-K491-
U20.1 Transthoracic echocardiography	41200	categorical		Health-related outcomes > Hospital inpatient > Summary Operations		2448	279138	0.47238292318043	0.025996430444347			categorical-41200-both_sexes-U201-
Monocyte percentage	30190	continuous		Biological samples > Assay results > Blood assays > Blood count		273112		0.472472795788231	0.002946757808933			continuous-30190-both_sexes--irnt
Weighted-mean MO in tract inferior longitudinal fasciculus (left)	25556	continuous		UK Biobank Assessment Centre > Imaging > Brain MRI > Diffusion brain MRI > dMRI weighted means		14490		0.472683641029641	0.0112041272095012			continuous-25556-both_sexes--irnt
Wisdom teeth surgery	20004	categorical		UK Biobank Assessment Centre > Verbal interview > Operations		11050	270493	0.473060305859756	0.00246732336547648			categorical-20004-both_sexes-1480-
Volume of grey matter in Juxtapositional Lobule Cortex (formerly Supplementary Motor Cortex) (left)	25832	continuous		UK Biobank Assessment Centre > Imaging > Brain MRI > T1 structural brain MRI > Regional grey matter volumes (FAST)		16047		0.473297546909486	0.0108025980535319			continuous-25832-both_sexes--irnt
Allergy or anaphylactic reaction to drug	20002	categorical		UK Biobank Assessment Centre > Verbal interview > Medical conditions		2442	279101	0.473833956384213	0.0107517644208349			categorical-20002-both_sexes-1386-
Weighted-mean L2 in tract middle cerebellar peduncle	25612	continuous		UK Biobank Assessment Centre > Imaging > Brain MRI > Diffusion brain MRI > dMRI weighted means		14490		0.474345686735584	-0.0111028523183289			continuous-25612-both_sexes--irnt
Volume of grey matter in Lingual Gyrus (left)	25852	continuous		UK Biobank Assessment Centre > Imaging > Brain MRI > T1 structural brain MRI > Regional grey matter volumes (FAST)		16047		0.475059373137616	0.00967353781708979			continuous-25852-both_sexes--irnt
Ginkgo forte tablet	20003	categorical		UK Biobank Assessment Centre > Verbal interview > Medications		1617	279926	0.475380256770225	-0.0403775704181973			categorical-20003-both_sexes-1140911734-
Mental health problems ever diagnosed by a professional	20544	categorical		Online follow-up > Mental health > Mental distress		5201	87879	0.475473288814635	0.0202355767643262			categorical-20544-both_sexes-6-
Candesartan cilexetil	20003	categorical		UK Biobank Assessment Centre > Verbal interview > Medications		3099	278444	0.47556698510312	-0.00296128490388114			categorical-20003-both_sexes-1141156836-
Mean L3 in retrolenticular part of internal capsule on FA skeleton (right)	25316	continuous		UK Biobank Assessment Centre > Imaging > Brain MRI > Diffusion brain MRI > dMRI skeleton		14492		0.476045457949746	-0.0112820431486074			continuous-25316-both_sexes--irnt
A04 Other bacterial intestinal infections	130008	icd_first_occurrence		Health-related outcomes > First occurrences > Certain infectious and parasitic diseases		4072	277513	0.476420738140181	-0.0249897753321438			icd_first_occurrence-130008-both_sexes--
Alanine aminotransferase	30620	continuous		Biological samples > Assay results > Blood assays > Blood biochemistry		268464		0.476551284457223	0.00288019811780367			continuous-30620-both_sexes--irnt
Mean ICVF in anterior limb of internal capsule on FA skeleton (right)	25360	continuous		UK Biobank Assessment Centre > Imaging > Brain MRI > Diffusion brain MRI > dMRI skeleton		14490		0.476689528929268	0.0107970452212865			continuous-25360-both_sexes--irnt
E66 Obesity	130792	icd_first_occurrence		Health-related outcomes > First occurrences > Endocrine, nutritional and metabolic diseases		18928	262657	0.477070460175134	-0.0122483479448737			icd_first_occurrence-130792-both_sexes--
Volume of white matter (normalised for head size)	25007	continuous		UK Biobank Assessment Centre > Imaging > Brain MRI > T1 structural brain MRI		16052		0.477562685259635	-0.00638774374726843			continuous-25007-both_sexes--irnt
F40 Phobic anxiety disorders	130904	icd_first_occurrence		Health-related outcomes > First occurrences > Mental and behavioural disorders		1753	279832	0.47777582849256	-0.0403493855499746			icd_first_occurrence-130904-both_sexes--
C90.3 Subtenons anaesthetic	41210	categorical		Health-related outcomes > Hospital inpatient > Summary Operations		1512	280074	0.477844839044912	-0.0405518445412083			categorical-41210-both_sexes-C903-
Weighted-mean MO in tract corticospinal tract (right)	25551	continuous		UK Biobank Assessment Centre > Imaging > Brain MRI > Diffusion brain MRI > dMRI weighted means		14490		0.477959654956541	0.0113456116761483			continuous-25551-both_sexes--irnt
Recent lack of interest or pleasure in doing things	20514	continuous		Online follow-up > Mental health > Depression		93113		0.478270494452502	-0.000591064659321248			continuous-20514-both_sexes--
Leg fat mass (left)	23116	continuous		UK Biobank Assessment Centre > Physical measures > Anthropometry > Impedance measures		276675		0.478405919105969	-0.00237811350564368			continuous-23116-both_sexes--irnt
Smoking compared to 10 years previous	3506	continuous		UK Biobank Assessment Centre > Touchscreen > Lifestyle and environment > Smoking		20857		0.478840818449544	0.00812332068763862			continuous-3506-both_sexes--
Mean FA in tapetum on FA skeleton (right)	25102	continuous		UK Biobank Assessment Centre > Imaging > Brain MRI > Diffusion brain MRI > dMRI skeleton		14492		0.479202767521947	0.00492751472732769			continuous-25102-both_sexes--irnt
Father's age at death	1807	continuous		UK Biobank Assessment Centre > Touchscreen > Family history		207146		0.479696663110648	-0.00285647409217602			continuous-1807-both_sexes--irnt
C90.1 Topical anaesthetic	41210	categorical		Health-related outcomes > Hospital inpatient > Summary Operations		1470	280116	0.479704667057153	-0.0404553168378335			categorical-41210-both_sexes-C901-
S47.2 Drainage of lesion of skin NEC	41200	categorical		Health-related outcomes > Hospital inpatient > Summary Operations		1779	279807	0.479997056479621	0.0245610990571308			categorical-41200-both_sexes-S472-
Volume of caudate (right)	25014	continuous		UK Biobank Assessment Centre > Imaging > Brain MRI > T1 structural brain MRI > Subcortical volumes (FIRST)		16038		0.480007116362366	0.010417641017541			continuous-25014-both_sexes--irnt
Mean L1 in fornix cres+stria terminalis on FA skeleton (left)	25239	continuous		UK Biobank Assessment Centre > Imaging > Brain MRI > Diffusion brain MRI > dMRI skeleton		14492		0.480368833284169	0.0113466657963488			continuous-25239-both_sexes--irnt
I25 Chronic ischaemic heart disease	131306	icd_first_occurrence		Health-related outcomes > First occurrences > Circulatory system disorders		20464	261121	0.481096778720309	0.011460117133142			icd_first_occurrence-131306-both_sexes--
Mean FA in superior fronto-occipital fasciculus on FA skeleton (left)	25099	continuous		UK Biobank Assessment Centre > Imaging > Brain MRI > Diffusion brain MRI > dMRI skeleton		14492		0.481893591189995	0.00339592002017336			continuous-25099-both_sexes--irnt
Mean OD in splenium of corpus callosum on FA skeleton	25396	continuous		UK Biobank Assessment Centre > Imaging > Brain MRI > Diffusion brain MRI > dMRI skeleton		14490		0.482278383927228	0.00589774604872192			continuous-25396-both_sexes--irnt
Citalopram	20003	categorical		UK Biobank Assessment Centre > Verbal interview > Medications		4805	276738	0.482727717496688	0.0219809189690225			categorical-20003-both_sexes-1140921600-
H51.1 Haemorrhoidectomy	41200	categorical		Health-related outcomes > Hospital inpatient > Summary Operations		1593	279993	0.48299768339729	-0.0403030622521624			categorical-41200-both_sexes-H511-
Iron	100011	continuous		Online follow-up > Diet by 24-hour recall > Estimated nutrients yesterday		43938		0.484609466735004	0.00554773803516849			continuous-100011-both_sexes--irnt
Q01.3 Excision of lesion of cervix uteri	41200	categorical		Health-related outcomes > Hospital inpatient > Summary Operations		1667	151681	0.486136365346041	-0.0406155500242693			categorical-41200-both_sexes-Q013-
Part of a multiple birth	1777	categorical		UK Biobank Assessment Centre > Touchscreen > Early life factors		6252	270894	0.48656854883209	-0.020417492290916			categorical-1777-both_sexes--
Mean L2 in sagittal stratum on FA skeleton (right)	25278	continuous		UK Biobank Assessment Centre > Imaging > Brain MRI > Diffusion brain MRI > dMRI skeleton		14492		0.4866547787995	-0.0110531535817185			continuous-25278-both_sexes--irnt
Q08.9 Unspecified vaginal excision of uterus	41200	categorical		Health-related outcomes > Hospital inpatient > Summary Operations		1437	151911	0.488757785211376	0.00916232453285848			categorical-41200-both_sexes-Q089-
N30 Cystitis	132054	icd_first_occurrence		Health-related outcomes > First occurrences > Genitourinary system disorders		10129	271456	0.489428034338005	0.00426618102395424			icd_first_occurrence-132054-both_sexes--
L08 Other local infections of skin and subcutaneous tissue	131708	icd_first_occurrence		Health-related outcomes > First occurrences > Skin and subcutaneous tissue disorders		8230	273355	0.489904300447768	0.0173154105826318			icd_first_occurrence-131708-both_sexes--
Mean ISOVF in sagittal stratum on FA skeleton (left)	25471	continuous		UK Biobank Assessment Centre > Imaging > Brain MRI > Diffusion brain MRI > dMRI skeleton		14490		0.490712604708699	0.0111105542828653			continuous-25471-both_sexes--irnt
Weighted-mean OD in tract uncinate fasciculus (right)	25703	continuous		UK Biobank Assessment Centre > Imaging > Brain MRI > Diffusion brain MRI > dMRI weighted means		14489		0.491120306637228	0.00668620069845924			continuous-25703-both_sexes--irnt
Stroke	20002	categorical		UK Biobank Assessment Centre > Verbal interview > Medical conditions		3651	277892	0.492090164949154	-0.0246739233864997			categorical-20002-both_sexes-1081-
Gaviscon liquid	20003	categorical		UK Biobank Assessment Centre > Verbal interview > Medications		1507	280036	0.493891801465788	-0.0403760834562884			categorical-20003-both_sexes-1140865354-
Upper limb surgery	20004	categorical		UK Biobank Assessment Centre > Verbal interview > Operations		1448	280095	0.494039381108953	-0.0403365781038261			categorical-20004-both_sexes-1498-
A15 Respiratory tuberculosis, bacteriologically and histologically confirmed	130020	icd_first_occurrence		Health-related outcomes > First occurrences > Certain infectious and parasitic diseases		1417	280168	0.494565546148074	-0.0404085106298453			icd_first_occurrence-130020-both_sexes--
M45.1 Diagnostic endoscopic examination of bladder and biopsy of lesion of bladder NEC	41200	categorical		Health-related outcomes > Hospital inpatient > Summary Operations		1475	280111	0.494655640622023	-0.0403549395102072			categorical-41200-both_sexes-M451-
Eczema/dermatitis	20002	categorical		UK Biobank Assessment Centre > Verbal interview > Medical conditions		7148	274395	0.494746263135513	0.013863122019689			categorical-20002-both_sexes-1452-
Mean FA in posterior thalamic radiation on FA skeleton (left)	25085	continuous		UK Biobank Assessment Centre > Imaging > Brain MRI > Diffusion brain MRI > dMRI skeleton		14492		0.496261192216872	0.000158437906457684			continuous-25085-both_sexes--irnt
Weighted-mean ISOVF in tract superior longitudinal fasciculus (left)	25725	continuous		UK Biobank Assessment Centre > Imaging > Brain MRI > Diffusion brain MRI > dMRI weighted means		14489		0.496412378615892	0.0108111237661804			continuous-25725-both_sexes--irnt
I34 Nonrheumatic mitral valve disorders	131322	icd_first_occurrence		Health-related outcomes > First occurrences > Circulatory system disorders		2445	279140	0.496976760955265	0.0271960485875878			icd_first_occurrence-131322-both_sexes--
Weighted-mean ICVF in tract superior thalamic radiation (right)	25674	continuous		UK Biobank Assessment Centre > Imaging > Brain MRI > Diffusion brain MRI > dMRI weighted means		14489		0.497145393473059	0.00952328500645288			continuous-25674-both_sexes--irnt
Volume of grey matter in Precuneous Cortex (right)	25843	continuous		UK Biobank Assessment Centre > Imaging > Brain MRI > T1 structural brain MRI > Regional grey matter volumes (FAST)		16047		0.497308537086693	0.0098277783481379			continuous-25843-both_sexes--irnt
Volume of grey matter (normalised for head size)	25005	continuous		UK Biobank Assessment Centre > Imaging > Brain MRI > T1 structural brain MRI		16052		0.498147221831607	-0.00019016023991444			continuous-25005-both_sexes--irnt
Contemplated self-harm in past year	20486	categorical		Online follow-up > Mental health > Self-harm behaviours		2720	10917	0.498540432158288	-0.0293816893058239			categorical-20486-both_sexes--
Volume of grey matter in Postcentral Gyrus (left)	25814	continuous		UK Biobank Assessment Centre > Imaging > Brain MRI > T1 structural brain MRI > Regional grey matter volumes (FAST)		16047		0.499368595570128	0.0101554745230176			continuous-25814-both_sexes--irnt
K52 Other non-infective gastro-enteritis and colitis	131630	icd_first_occurrence		Health-related outcomes > First occurrences > Digestive system disorders		13939	267646	0.500472083990655	-0.00619200549695646			icd_first_occurrence-131630-both_sexes--
N18 Chronic renal failure	132032	icd_first_occurrence		Health-related outcomes > First occurrences > Genitourinary system disorders		9856	271729	0.500618469383752	0.00160476177766236			icd_first_occurrence-132032-both_sexes--
Minimum carotid IMT (intima-medial thickness) at 240 degrees	22679	continuous		UK Biobank Assessment Centre > Physical measures > Carotid ultrasound		18561		0.501223712993478	0.0104548302163039			continuous-22679-both_sexes--irnt
Ulcerative colitis	20002	categorical		UK Biobank Assessment Centre > Verbal interview > Medical conditions		1486	280057	0.501387351022294	-0.0402971194833816			categorical-20002-both_sexes-1463-
Pravastatin	20003	categorical		UK Biobank Assessment Centre > Verbal interview > Medications		1330	280213	0.501484921224247	-0.0404281789056689			categorical-20003-both_sexes-1140888648-
Mean ISOVF in retrolenticular part of internal capsule on FA skeleton (left)	25461	continuous		UK Biobank Assessment Centre > Imaging > Brain MRI > Diffusion brain MRI > dMRI skeleton		14490		0.501542200135763	0.0108238317992024			continuous-25461-both_sexes--irnt
Caesarean section / caesarian section	20004	categorical		UK Biobank Assessment Centre > Verbal interview > Operations		14489	138839	0.501633879147372	0.00322146329794446			categorical-20004-both_sexes-1477-
C71.2 Phacoemulsification of lens	41210	categorical		Health-related outcomes > Hospital inpatient > Summary Operations		12807	268779	0.502421817230487	-0.0136410590949713			categorical-41210-both_sexes-C712-
Maximum heart rate during fitness test	6033	continuous		UK Biobank Assessment Centre > Physical measures > ECG during exercise		53327		0.502665433080883	0.000965368168336572			continuous-6033-both_sexes--irnt
Mean ISOVF in superior fronto-occipital fasciculus on FA skeleton (left)	25483	continuous		UK Biobank Assessment Centre > Imaging > Brain MRI > Diffusion brain MRI > dMRI skeleton		14490		0.502706178944617	-0.00337479431396591			continuous-25483-both_sexes--irnt
Mean OD in anterior corona radiata on FA skeleton (left)	25415	continuous		UK Biobank Assessment Centre > Imaging > Brain MRI > Diffusion brain MRI > dMRI skeleton		14490		0.503040113911285	-0.00201960863627118			continuous-25415-both_sexes--irnt
Mean MO in fornix cres+stria terminalis on FA skeleton (left)	25191	continuous		UK Biobank Assessment Centre > Imaging > Brain MRI > Diffusion brain MRI > dMRI skeleton		14492		0.503288585405783	0.00833668845300245			continuous-25191-both_sexes--irnt
Mean ISOVF in fornix cres+stria terminalis on FA skeleton (right)	25478	continuous		UK Biobank Assessment Centre > Imaging > Brain MRI > Diffusion brain MRI > dMRI skeleton		14490		0.50391883705554	0.0101142946109465			continuous-25478-both_sexes--irnt
Weighted-mean L1 in tract corticospinal tract (right)	25578	continuous		UK Biobank Assessment Centre > Imaging > Brain MRI > Diffusion brain MRI > dMRI weighted means		14490		0.504076293665849	-0.0106681643289394			continuous-25578-both_sexes--irnt
Mean L3 in retrolenticular part of internal capsule on FA skeleton (left)	25317	continuous		UK Biobank Assessment Centre > Imaging > Brain MRI > Diffusion brain MRI > dMRI skeleton		14492		0.504426596067445	0.00144570133454263			continuous-25317-both_sexes--irnt
Mean ICVF in retrolenticular part of internal capsule on FA skeleton (left)	25365	continuous		UK Biobank Assessment Centre > Imaging > Brain MRI > Diffusion brain MRI > dMRI skeleton		14490		0.50514057827356	0.00605824630852964			continuous-25365-both_sexes--irnt
Volume of grey matter in Planum Temporale (left)	25872	continuous		UK Biobank Assessment Centre > Imaging > Brain MRI > T1 structural brain MRI > Regional grey matter volumes (FAST)		16047		0.505165116697374	0.00196280466413725			continuous-25872-both_sexes--irnt
Glucose	30740	continuous		Biological samples > Assay results > Blood assays > Blood biochemistry		245993		0.505283821416366	-0.00308772991702144			continuous-30740-both_sexes--irnt
Mean MO in retrolenticular part of internal capsule on FA skeleton (left)	25173	continuous		UK Biobank Assessment Centre > Imaging > Brain MRI > Diffusion brain MRI > dMRI skeleton		14492		0.505928467138066	0.00593086104507679			continuous-25173-both_sexes--irnt
Seen doctor (GP) for nerves, anxiety, tension or depression	2090	categorical		UK Biobank Assessment Centre > Touchscreen > Psychosocial factors > Mental health		96431	183144	0.505934056223458	-0.00319110720099877			categorical-2090-both_sexes--
Nasonex 0.05% aqueous nasal spray	20003	categorical		UK Biobank Assessment Centre > Verbal interview > Medications		1437	280106	0.506542928971623	-0.0402985029757976			categorical-20003-both_sexes-1141150944-
Weighted-mean ISOVF in tract inferior fronto-occipital fasciculus (right)	25717	continuous		UK Biobank Assessment Centre > Imaging > Brain MRI > Diffusion brain MRI > dMRI weighted means		14489		0.506863210590025	-0.00182004826431397			continuous-25717-both_sexes--irnt
Weighted-mean MO in tract anterior thalamic radiation (left)	25544	continuous		UK Biobank Assessment Centre > Imaging > Brain MRI > Diffusion brain MRI > dMRI weighted means		14490		0.506929337157229	0.001077768187062			continuous-25544-both_sexes--irnt
Weighted-mean MO in tract posterior thalamic radiation (right)	25562	continuous		UK Biobank Assessment Centre > Imaging > Brain MRI > Diffusion brain MRI > dMRI weighted means		14490		0.507079320262849	-0.00793298141019249			continuous-25562-both_sexes--irnt
Tuberculosis (tb)	20002	categorical		UK Biobank Assessment Centre > Verbal interview > Medical conditions		1356	280187	0.507590444851679	-0.0404102926474768			categorical-20002-both_sexes-1440-
Weighted-mean MO in tract uncinate fasciculus (left)	25567	continuous		UK Biobank Assessment Centre > Imaging > Brain MRI > Diffusion brain MRI > dMRI weighted means		14490		0.50885482227295	0.00110354897297203			continuous-25567-both_sexes--irnt
Mean L3 in fornix cres+stria terminalis on FA skeleton (right)	25334	continuous		UK Biobank Assessment Centre > Imaging > Brain MRI > Diffusion brain MRI > dMRI skeleton		14492		0.509849400470315	0.000434403470320415			continuous-25334-both_sexes--irnt
Volume of grey matter in Superior Temporal Gyrus, anterior division (right)	25799	continuous		UK Biobank Assessment Centre > Imaging > Brain MRI > T1 structural brain MRI > Regional grey matter volumes (FAST)		16047		0.512074027080763	-0.0100533018387091			continuous-25799-both_sexes--irnt
B35 Dermatophytosis	130226	icd_first_occurrence		Health-related outcomes > First occurrences > Certain infectious and parasitic diseases		18717	262868	0.512543464913871	0.00702662462678905			icd_first_occurrence-130226-both_sexes--
I73 Other peripheral vascular diseases	131386	icd_first_occurrence		Health-related outcomes > First occurrences > Circulatory system disorders		5763	275822	0.515056586220395	-0.0194458812438456			icd_first_occurrence-131386-both_sexes--
Glucosamine product	20003	categorical		UK Biobank Assessment Centre > Verbal interview > Medications		18617	262926	0.515278565931328	-0.0115778230517637			categorical-20003-both_sexes-1141188442-
J43 Emphysema	131490	icd_first_occurrence		Health-related outcomes > First occurrences > Respiratory system disorders		1709	279876	0.516497739082775	0.0191545484731546			icd_first_occurrence-131490-both_sexes--
Median T2star in putamen (right)	25031	continuous		UK Biobank Assessment Centre > Imaging > Brain MRI > Susceptibility weighted brain MRI		14767		0.517025673415596	-0.0102799819867623			continuous-25031-both_sexes--irnt
Weighted-mean L2 in tract medial lemniscus (right)	25614	continuous		UK Biobank Assessment Centre > Imaging > Brain MRI > Diffusion brain MRI > dMRI weighted means		14490		0.517231243253368	0.00229290619565869			continuous-25614-both_sexes--irnt
M42.1 Endoscopic resection of lesion of bladder	41200	categorical		Health-related outcomes > Hospital inpatient > Summary Operations		1312	280274	0.517303502310568	-0.0404526692927924			categorical-41200-both_sexes-M421-
Mean MO in superior longitudinal fasciculus on FA skeleton (left)	25193	continuous		UK Biobank Assessment Centre > Imaging > Brain MRI > Diffusion brain MRI > dMRI skeleton		14492		0.517555891087852	0.0106537639168823			continuous-25193-both_sexes--irnt
E05 Thyrotoxicosis [hyperthyroidism]	130700	icd_first_occurrence		Health-related outcomes > First occurrences > Endocrine, nutritional and metabolic diseases		3979	277606	0.517569026642802	0.00594486843246618			icd_first_occurrence-130700-both_sexes--
Median T2star in thalamus (right)	25027	continuous		UK Biobank Assessment Centre > Imaging > Brain MRI > Susceptibility weighted brain MRI		14767		0.517896313890057	-0.001701999330698			continuous-25027-both_sexes--irnt
Ever addicted to alcohol	20406	categorical		Online follow-up > Mental health > Addictions		2133	2961	0.518584107880277	-0.0373996926251557			categorical-20406-both_sexes--
Sitting height	20015	continuous		UK Biobank Assessment Centre > Physical measures > Anthropometry > Body size measures		280890		0.519226207468517	-0.00206536743046938			continuous-20015-both_sexes--irnt
C75.1 Insertion of prosthetic replacement for lens NEC	41200	categorical		Health-related outcomes > Hospital inpatient > Summary Operations		12702	268884	0.519455826339869	-0.0133588650484974			categorical-41200-both_sexes-C751-
Volume of grey matter in Inferior Frontal Gyrus, pars triangularis (left)	25790	continuous		UK Biobank Assessment Centre > Imaging > Brain MRI > T1 structural brain MRI > Regional grey matter volumes (FAST)		16047		0.519691070130396	-0.01009384645822			continuous-25790-both_sexes--irnt
G45.1 Fibreoptic endoscopic examination of upper gastrointestinal tract and biopsy of lesion of upper gastrointestinal tract	41210	categorical		Health-related outcomes > Hospital inpatient > Summary Operations		1983	279603	0.520110306783139	0.0174733999373348			categorical-41210-both_sexes-G451-
Volume of grey matter in Pallidum (right)	25885	continuous		UK Biobank Assessment Centre > Imaging > Brain MRI > T1 structural brain MRI > Regional grey matter volumes (FAST)		16047		0.520163853729144	0.0101713476655027			continuous-25885-both_sexes--irnt
Volume of grey matter in Superior Parietal Lobule (right)	25817	continuous		UK Biobank Assessment Centre > Imaging > Brain MRI > T1 structural brain MRI > Regional grey matter volumes (FAST)		16047		0.520599814322177	0.0101212917521215			continuous-25817-both_sexes--irnt
X72.2 Delivery of complex parenteral chemotherapy for neoplasm at first attendance	41210	categorical		Health-related outcomes > Hospital inpatient > Summary Operations		1453	280133	0.52116852006077	-0.0403466398016291			categorical-41210-both_sexes-X722-
Weighted-mean L1 in tract forceps major	25579	continuous		UK Biobank Assessment Centre > Imaging > Brain MRI > Diffusion brain MRI > dMRI weighted means		14490		0.522420787626604	-0.00355645669501316			continuous-25579-both_sexes--irnt
U05.2 Magnetic resonance imaging of head	41200	categorical		Health-related outcomes > Hospital inpatient > Summary Operations		1304	280282	0.522480479576426	-0.0402979842711435			categorical-41200-both_sexes-U052-
Waking too early	20535	categorical		Online follow-up > Mental health > Depression		27483	8725	0.52278118406647	-0.0162007125987744			categorical-20535-both_sexes--
Heart rate during PWA	12673	continuous		UK Biobank Assessment Centre > Imaging > Heart MRI > Pulse wave analysis		17303		0.524612501342934	-0.00991867231477451			continuous-12673-both_sexes--irnt
Magnesium	100017	continuous		Online follow-up > Diet by 24-hour recall > Estimated nutrients yesterday		43938		0.524698372884831	0.00648798673651914			continuous-100017-both_sexes--irnt
Mean MO in superior longitudinal fasciculus on FA skeleton (right)	25192	continuous		UK Biobank Assessment Centre > Imaging > Brain MRI > Diffusion brain MRI > dMRI skeleton		14492		0.525162515010155	0.0104146900285662			continuous-25192-both_sexes--irnt
E53 Deficiency of other b group vitamins	130770	icd_first_occurrence		Health-related outcomes > First occurrences > Endocrine, nutritional and metabolic diseases		1307	280278	0.525207006232012	-0.040319602149035			icd_first_occurrence-130770-both_sexes--
Medication for cholesterol, blood pressure, diabetes, or take exogenous hormones	6153	categorical		UK Biobank Assessment Centre > Touchscreen > Health and medical history > Medication		26233	126378	0.525714386909193	-0.0110019411129455			categorical-6153-both_sexes-2-
I42 Cardiomyopathy	131338	icd_first_occurrence		Health-related outcomes > First occurrences > Circulatory system disorders		1273	280312	0.52578512098717	-0.0403378816892841			icd_first_occurrence-131338-both_sexes--
Weighted-mean L1 in tract inferior fronto-occipital fasciculus (left)	25581	continuous		UK Biobank Assessment Centre > Imaging > Brain MRI > Diffusion brain MRI > dMRI weighted means		14490		0.526095262373879	-0.00906191271957721			continuous-25581-both_sexes--irnt
Weighted-mean MO in tract superior longitudinal fasciculus (left)	25563	continuous		UK Biobank Assessment Centre > Imaging > Brain MRI > Diffusion brain MRI > dMRI weighted means		14490		0.526285842922895	0.0104231936594323			continuous-25563-both_sexes--irnt
Weighted-mean L3 in tract posterior thalamic radiation (left)	25642	continuous		UK Biobank Assessment Centre > Imaging > Brain MRI > Diffusion brain MRI > dMRI weighted means		14490		0.526312375736496	0.00977555714042981			continuous-25642-both_sexes--irnt
Blood clot, DVT, bronchitis, emphysema, asthma, rhinitis, eczema, allergy diagnosed by doctor	6152	categorical		UK Biobank Assessment Centre > Touchscreen > Health and medical history > Medical conditions		190735	90264	0.526348484807059	-0.00531297341017678			categorical-6152-both_sexes-100-
Fluticasone	20003	categorical		UK Biobank Assessment Centre > Verbal interview > Medications		1247	280296	0.526408738195586	0.00630320871459912			categorical-20003-both_sexes-1140888098-
H53 Visual disturbances	131210	icd_first_occurrence		Health-related outcomes > First occurrences > Eye and adnexa disorders		5860	275725	0.527731272484494	-0.0191468357953768			icd_first_occurrence-131210-both_sexes--
Fracture lower leg / ankle	20002	categorical		UK Biobank Assessment Centre > Verbal interview > Medical conditions		1283	280260	0.52836124147951	-0.040436095958801			categorical-20002-both_sexes-1651-
Y53.5 Approach to organ under image intensifier	41210	categorical		Health-related outcomes > Hospital inpatient > Summary Operations		4906	276680	0.52849490645507	0.0199588022463395			categorical-41210-both_sexes-Y535-
Position of the shoulder on the pulse waveform	4200	continuous		UK Biobank Assessment Centre > Physical measures > Arterial stiffness		101696		0.528738848699512	0.00433817824044811			continuous-4200-both_sexes--irnt
Recent feelings or nervousness or anxiety	20506	continuous		Online follow-up > Mental health > Anxiety		92999		0.529115789009422	-0.00298950493911909			continuous-20506-both_sexes--
Weighted-mean ISOVF in tract inferior fronto-occipital fasciculus (left)	25716	continuous		UK Biobank Assessment Centre > Imaging > Brain MRI > Diffusion brain MRI > dMRI weighted means		14489		0.529816013690431	0.0104334131985073			continuous-25716-both_sexes--irnt
Removal of mole/skin lesion	20004	categorical		UK Biobank Assessment Centre > Verbal interview > Operations		3843	277700	0.530183338687838	-0.0244724469405177			categorical-20004-both_sexes-1504-
Mean FA in retrolenticular part of internal capsule on FA skeleton (left)	25077	continuous		UK Biobank Assessment Centre > Imaging > Brain MRI > Diffusion brain MRI > dMRI skeleton		14492		0.530317350126572	0.00416861956361657			continuous-25077-both_sexes--irnt
Ectopic pregnancy surgery	20004	categorical		UK Biobank Assessment Centre > Verbal interview > Operations		1613	151715	0.530354198135938	-0.0405233332781904			categorical-20004-both_sexes-1507-
Weighted-mean FA in tract superior thalamic radiation (right)	25512	continuous		UK Biobank Assessment Centre > Imaging > Brain MRI > Diffusion brain MRI > dMRI weighted means		14490		0.530524312604803	0.0104153438011348			continuous-25512-both_sexes--irnt
Volume of grey matter in Lateral Occipital Cortex, inferior division (left)	25826	continuous		UK Biobank Assessment Centre > Imaging > Brain MRI > T1 structural brain MRI > Regional grey matter volumes (FAST)		16047		0.531418790360245	0.0097314251780765			continuous-25826-both_sexes--irnt
Lower limb surgery	20004	categorical		UK Biobank Assessment Centre > Verbal interview > Operations		1282	280261	0.53147942032086	-0.0403086717417564			categorical-20004-both_sexes-1495-
Volume of grey matter in VI Cerebellum (left)	25897	continuous		UK Biobank Assessment Centre > Imaging > Brain MRI > T1 structural brain MRI > Regional grey matter volumes (FAST)		16047		0.532332682113519	0.00940692958636994			continuous-25897-both_sexes--irnt
K07 Dentofacial anomalies [including malocclusion]	131566	icd_first_occurrence		Health-related outcomes > First occurrences > Digestive system disorders		1473	280112	0.532736033301579	-0.0402943287922182			icd_first_occurrence-131566-both_sexes--
Mean L1 in posterior thalamic radiation on FA skeleton (right)	25228	continuous		UK Biobank Assessment Centre > Imaging > Brain MRI > Diffusion brain MRI > dMRI skeleton		14492		0.532787255500685	-0.00175409747579678			continuous-25228-both_sexes--irnt
Weighted-mean L1 in tract superior longitudinal fasciculus (left)	25590	continuous		UK Biobank Assessment Centre > Imaging > Brain MRI > Diffusion brain MRI > dMRI weighted means		14490		0.533014983922028	-0.00373258985681424			continuous-25590-both_sexes--irnt
ECG, heart rate	5983	continuous		UK Biobank Assessment Centre > Physical measures > ECG during exercise		53138		0.533146447663503	-0.000319762457030146			continuous-5983-both_sexes--irnt
Mebeverine	20003	categorical		UK Biobank Assessment Centre > Verbal interview > Medications		1427	280116	0.533199948578698	-0.0403037939380626			categorical-20003-both_sexes-1140879428-
Mean ISOVF in posterior limb of internal capsule on FA skeleton (right)	25458	continuous		UK Biobank Assessment Centre > Imaging > Brain MRI > Diffusion brain MRI > dMRI skeleton		14490		0.534100469228946	-0.00672100929738151			continuous-25458-both_sexes--irnt
Propranolol	20003	categorical		UK Biobank Assessment Centre > Verbal interview > Medications		1824	279719	0.534120275754072	0.0270330545559966			categorical-20003-both_sexes-1140879842-
Forced vital capacity (FVC)	3062	continuous		UK Biobank Assessment Centre > Physical measures > Spirometry		255820		0.534259241675914	0.000121629703376147			continuous-3062-both_sexes--irnt
Alcohol drinker status	20117	categorical		UK Biobank Assessment Centre > Touchscreen > Lifestyle and environment > Alcohol		262484	18674	0.535176287664323	0.0113210394562139			categorical-20117-both_sexes-2-
Weighted-mean MO in tract acoustic radiation (right)	25543	continuous		UK Biobank Assessment Centre > Imaging > Brain MRI > Diffusion brain MRI > dMRI weighted means		14490		0.535244821881919	0.0104884378009278			continuous-25543-both_sexes--irnt
Substances taken for depression	20546	categorical		Online follow-up > Mental health > Depression		3282	89850	0.535329421554985	-0.0251955863030015			categorical-20546-both_sexes-1-
L50 Urticaria	131754	icd_first_occurrence		Health-related outcomes > First occurrences > Skin and subcutaneous tissue disorders		6252	275333	0.535429253751695	-0.0194686498833095			icd_first_occurrence-131754-both_sexes--
Y98.3 Radiology of three body areas (or 20-40 minutes)	41210	categorical		Health-related outcomes > Hospital inpatient > Summary Operations		2596	278990	0.535999291504008	0.0221634938056622			categorical-41210-both_sexes-Y983-
Garlic product	20003	categorical		UK Biobank Assessment Centre > Verbal interview > Medications		3663	277880	0.536258687814443	-0.0235955541174317			categorical-20003-both_sexes-1140911732-
M16 Coxarthrosis [arthrosis of hip]	131870	icd_first_occurrence		Health-related outcomes > First occurrences > Musculoskeletal system and connective tissue disorders		11064	270521	0.536406436947966	0.0139165346013303			icd_first_occurrence-131870-both_sexes--
Mean L3 in cingulum hippocampus on FA skeleton (left)	25333	continuous		UK Biobank Assessment Centre > Imaging > Brain MRI > Diffusion brain MRI > dMRI skeleton		14492		0.53689280508234	-0.0103056439945185			continuous-25333-both_sexes--irnt
Chronic fatigue syndrome	20002	categorical		UK Biobank Assessment Centre > Verbal interview > Medical conditions		1253	280290	0.537001446272015	0.0112987638689813			categorical-20002-both_sexes-1482-
Diclofenac	20003	categorical		UK Biobank Assessment Centre > Verbal interview > Medications		5795	275748	0.537445180270177	-0.0196649348821195			categorical-20003-both_sexes-1140884488-
Y80.4 Intravenous anaesthetic NEC	41210	categorical		Health-related outcomes > Hospital inpatient > Summary Operations		1359	280227	0.537480716439455	0.00503483118738486			categorical-41210-both_sexes-Y804-
M35 Other systemic involvement of connective tissue	131900	icd_first_occurrence		Health-related outcomes > First occurrences > Musculoskeletal system and connective tissue disorders		2688	278897	0.537526260256614	0.00429519023301914			icd_first_occurrence-131900-both_sexes--
Weighted-mean MO in tract corticospinal tract (left)	25550	continuous		UK Biobank Assessment Centre > Imaging > Brain MRI > Diffusion brain MRI > dMRI weighted means		14490		0.538037346939434	0.00553830358154024			continuous-25550-both_sexes--irnt
Mean L3 in anterior limb of internal capsule on FA skeleton (right)	25312	continuous		UK Biobank Assessment Centre > Imaging > Brain MRI > Diffusion brain MRI > dMRI skeleton		14492		0.538118681105806	-0.0094330014057583			continuous-25312-both_sexes--irnt
Essential hypertension	20002	categorical		UK Biobank Assessment Centre > Verbal interview > Medical conditions		1224	280319	0.539136744090919	-0.0403455387701456			categorical-20002-both_sexes-1072-
Potassium	100016	continuous		Online follow-up > Diet by 24-hour recall > Estimated nutrients yesterday		43938		0.539660299760274	0.00617302146207102			continuous-100016-both_sexes--irnt
Mental health problems ever diagnosed by a professional	20544	categorical		Online follow-up > Mental health > Mental distress		19943	73183	0.541167873302362	0.0113447408799845			categorical-20544-both_sexes-11-
K90 Intestinal malabsorption	131688	icd_first_occurrence		Health-related outcomes > First occurrences > Digestive system disorders		2378	279207	0.541705475969049	0.0103302340998322			icd_first_occurrence-131688-both_sexes--
Volume of grey matter in Occipital Fusiform Gyrus (right)	25861	continuous		UK Biobank Assessment Centre > Imaging > Brain MRI > T1 structural brain MRI > Regional grey matter volumes (FAST)		16047		0.541949689657417	0.00935058452328722			continuous-25861-both_sexes--irnt
Y80.3 Inhalation anaesthetic NEC	41210	categorical		Health-related outcomes > Hospital inpatient > Summary Operations		1477	280109	0.542538788333986	-0.0406774146323249			categorical-41210-both_sexes-Y803-
A65.1 Carpal tunnel release	41200	categorical		Health-related outcomes > Hospital inpatient > Summary Operations		6304	275282	0.542807837895918	0.0173674436742897			categorical-41200-both_sexes-A651-
Weighted-mean L1 in tract cingulate gyrus part of cingulum (left)	25573	continuous		UK Biobank Assessment Centre > Imaging > Brain MRI > Diffusion brain MRI > dMRI weighted means		14490		0.543322883966792	-0.0103088133750619			continuous-25573-both_sexes--irnt
V55.3 Greater than two levels of spine	41210	categorical		Health-related outcomes > Hospital inpatient > Summary Operations		1338	280248	0.543352977667755	-0.0403090354190483			categorical-41210-both_sexes-V553-
Gabapentin	20003	categorical		UK Biobank Assessment Centre > Verbal interview > Medications		1301	280242	0.543435177590192	-0.0402616774240928			categorical-20003-both_sexes-1140872228-
Recent trouble concentrating on things	20508	continuous		Online follow-up > Mental health > Depression		93221		0.543533823196884	-0.0025771198379198			continuous-20508-both_sexes--
Mean MD in posterior thalamic radiation on FA skeleton (right)	25132	continuous		UK Biobank Assessment Centre > Imaging > Brain MRI > Diffusion brain MRI > dMRI skeleton		14492		0.544206153661303	-0.0066875749774971			continuous-25132-both_sexes--irnt
Weighted-mean ISOVF in tract inferior longitudinal fasciculus (right)	25719	continuous		UK Biobank Assessment Centre > Imaging > Brain MRI > Diffusion brain MRI > dMRI weighted means		14489		0.544421495766979	0.00996306136984774			continuous-25719-both_sexes--irnt
O26 Maternal care for other conditions predominantly related to pregnancy	132206	icd_first_occurrence		Health-related outcomes > First occurrences > Pregnancy, childbirth and the puerperium		1375	151972	0.544485812029089	-0.0426175146085598			icd_first_occurrence-132206-both_sexes--
Throat/larynx surgery (incl tracheostomy)	20004	categorical		UK Biobank Assessment Centre > Verbal interview > Operations		1681	279862	0.544823190512135	0.0274072161001279			categorical-20004-both_sexes-1129-
Omega-3/fish oil supplement	20003	categorical		UK Biobank Assessment Centre > Verbal interview > Medications		10509	271034	0.544856422206355	0.000530533547501345			categorical-20003-both_sexes-1193-
Kidney stone/ureter stone/bladder stone	20002	categorical		UK Biobank Assessment Centre > Verbal interview > Medical conditions		2231	279312	0.544978439004302	0.00925166182640059			categorical-20002-both_sexes-1197-
N97 Female infertility	132156	icd_first_occurrence		Health-related outcomes > First occurrences > Genitourinary system disorders		2236	151111	0.545529164698761	0.0258410815345094			icd_first_occurrence-132156-both_sexes--
Weighted-mean OD in tract inferior fronto-occipital fasciculus (left)	25689	continuous		UK Biobank Assessment Centre > Imaging > Brain MRI > Diffusion brain MRI > dMRI weighted means		14489		0.545857307295701	0.0102085066732665			continuous-25689-both_sexes--irnt
Weight change during worst episode of depression	20536	categorical		Online follow-up > Mental health > Depression		18123	26795	0.5472979658711	-0.0135918872696366			categorical-20536-both_sexes-0-
Mean MO in external capsule on FA skeleton (left)	25185	continuous		UK Biobank Assessment Centre > Imaging > Brain MRI > Diffusion brain MRI > dMRI skeleton		14492		0.547570348948021	-0.0098610498116609			continuous-25185-both_sexes--irnt
P23.3 Posterior colporrhaphy NEC	41200	categorical		Health-related outcomes > Hospital inpatient > Summary Operations		1423	151925	0.547769111149934	-0.040512244299159			categorical-41200-both_sexes-P233-
Eye/eyelid problem	20002	categorical		UK Biobank Assessment Centre > Verbal interview > Medical conditions		2187	279356	0.548205814655421	0.0134183351156278			categorical-20002-both_sexes-1242-
Volume of grey matter in Superior Frontal Gyrus (right)	25787	continuous		UK Biobank Assessment Centre > Imaging > Brain MRI > T1 structural brain MRI > Regional grey matter volumes (FAST)		16047		0.549690275970942	0.00124678657282215			continuous-25787-both_sexes--irnt
Mean rfMRI head motion, averaged across space and time points	25741	continuous		UK Biobank Assessment Centre > Imaging > Brain MRI > Resting functional brain MRI		14932		0.549701881345426	-0.00520118473438981			continuous-25741-both_sexes--irnt
Volume of grey matter in Supramarginal Gyrus, posterior division (right)	25821	continuous		UK Biobank Assessment Centre > Imaging > Brain MRI > T1 structural brain MRI > Regional grey matter volumes (FAST)		16047		0.54982226197441	0.00949939811428517			continuous-25821-both_sexes--irnt
Duration of eprime test	12651	continuous		UK Biobank Assessment Centre > Imaging > Brain MRI > Task functional brain MRI		17728		0.55025761565728	-0.00190109163267887			continuous-12651-both_sexes--irnt
Mean MO in uncinate fasciculus on FA skeleton (left)	25197	continuous		UK Biobank Assessment Centre > Imaging > Brain MRI > Diffusion brain MRI > dMRI skeleton		14492		0.550277160155225	-0.0101537204519559			continuous-25197-both_sexes--irnt
Weighted-mean OD in tract corticospinal tract (right)	25686	continuous		UK Biobank Assessment Centre > Imaging > Brain MRI > Diffusion brain MRI > dMRI weighted means		14489		0.55036129482998	0.0039734647639652			continuous-25686-both_sexes--irnt
Weighted-mean OD in tract cingulate gyrus part of cingulum (left)	25681	continuous		UK Biobank Assessment Centre > Imaging > Brain MRI > Diffusion brain MRI > dMRI weighted means		14489		0.55111771822338	0.00476851501589766			continuous-25681-both_sexes--irnt
M94 Other disorders of cartilage	131990	icd_first_occurrence		Health-related outcomes > First occurrences > Musculoskeletal system and connective tissue disorders		1372	280213	0.551193723517513	-0.0402848425910881			icd_first_occurrence-131990-both_sexes--
Volume of amygdala (left)	25021	continuous		UK Biobank Assessment Centre > Imaging > Brain MRI > T1 structural brain MRI > Subcortical volumes (FIRST)		16038		0.551624832656226	0.00950051671417615			continuous-25021-both_sexes--irnt
Y58.8 Other specified harvest of skin for graft	41210	categorical		Health-related outcomes > Hospital inpatient > Summary Operations		1236	280350	0.551674808996407	-0.0403028156457025			categorical-41210-both_sexes-Y588-
L03 Cellulitis	131702	icd_first_occurrence		Health-related outcomes > First occurrences > Skin and subcutaneous tissue disorders		16258	265327	0.55307463113587	-0.011621527314227			icd_first_occurrence-131702-both_sexes--
Alcohol drinker status	20117	categorical		UK Biobank Assessment Centre > Touchscreen > Lifestyle and environment > Alcohol		9028	272130	0.553579738078485	0.0095359354119954			categorical-20117-both_sexes-0-
Volume of grey matter in Pallidum (left)	25884	continuous		UK Biobank Assessment Centre > Imaging > Brain MRI > T1 structural brain MRI > Regional grey matter volumes (FAST)		16047		0.55365243277402	0.00573456736467148			continuous-25884-both_sexes--irnt
Squint correction	20004	categorical		UK Biobank Assessment Centre > Verbal interview > Operations		3731	277812	0.554519271138398	-0.0240014301776195			categorical-20004-both_sexes-1491-
J32 Chronic sinusitis	131468	icd_first_occurrence		Health-related outcomes > First occurrences > Respiratory system disorders		7362	274223	0.554520536128069	0.0168039287930004			icd_first_occurrence-131468-both_sexes--
Ibuprofen	20003	categorical		UK Biobank Assessment Centre > Verbal interview > Medications		35252	246291	0.554647115132447	-0.00847603080800759			categorical-20003-both_sexes-1140871310-
B86 Scabies	130320	icd_first_occurrence		Health-related outcomes > First occurrences > Certain infectious and parasitic diseases		1361	280224	0.555366829391566	-0.0402674850681177			icd_first_occurrence-130320-both_sexes--
Z07.3 Spinal nerve root of lumbar spine	41210	categorical		Health-related outcomes > Hospital inpatient > Summary Operations		1264	280322	0.555565779640703	-0.0402841508905855			categorical-41210-both_sexes-Z073-
A37 Whooping cough	130062	icd_first_occurrence		Health-related outcomes > First occurrences > Certain infectious and parasitic diseases		1294	280291	0.556040962168451	-0.0402647151130776			icd_first_occurrence-130062-both_sexes--
L43 Lichen planus	131748	icd_first_occurrence		Health-related outcomes > First occurrences > Skin and subcutaneous tissue disorders		1297	280288	0.556217127698837	-0.040284998967607			icd_first_occurrence-131748-both_sexes--
Posterior thigh lean muscle volume (right)	22404	continuous		UK Biobank Assessment Centre > Imaging > Abdominal MRI > Abdominal composition		5376		0.55760102082028	0.00331467604757228			continuous-22404-both_sexes--irnt
M65 Synovitis and tenosynovitis	131938	icd_first_occurrence		Health-related outcomes > First occurrences > Musculoskeletal system and connective tissue disorders		10183	271402	0.55763070219181	0.00219487826187091			icd_first_occurrence-131938-both_sexes--
Mean OD in superior longitudinal fasciculus on FA skeleton (left)	25433	continuous		UK Biobank Assessment Centre > Imaging > Brain MRI > Diffusion brain MRI > dMRI skeleton		14490		0.558136998628873	-0.0100746460714057			continuous-25433-both_sexes--irnt
Z49.3 Skin of anterior trunk	41210	categorical		Health-related outcomes > Hospital inpatient > Summary Operations		3080	278506	0.558479895531246	0.0167268615087643			categorical-41210-both_sexes-Z493-
Emphysema/chronic bronchitis	20002	categorical		UK Biobank Assessment Centre > Verbal interview > Medical conditions		3840	277703	0.558836786826777	0.0153184818946934			categorical-20002-both_sexes-1113-
O82 Single delivery by caesarean section	132280	icd_first_occurrence		Health-related outcomes > First occurrences > Pregnancy, childbirth and the puerperium		1544	151803	0.560118675727158	-0.0408463459971956			icd_first_occurrence-132280-both_sexes--
H93 Other disorders of ear, not elsewhere classified	131264	icd_first_occurrence		Health-related outcomes > First occurrences > Ear and mastoid process disorders		8240	273345	0.560171236493795	0.00895274166438689			icd_first_occurrence-131264-both_sexes--
Volume of grey matter in Thalamus (right)	25879	continuous		UK Biobank Assessment Centre > Imaging > Brain MRI > T1 structural brain MRI > Regional grey matter volumes (FAST)		16047		0.561068754539913	0.00213341485820069			continuous-25879-both_sexes--irnt
L21 Seborrhoeic dermatitis	131722	icd_first_occurrence		Health-related outcomes > First occurrences > Skin and subcutaneous tissue disorders		5792	275793	0.561108346754158	0.0103901793404069			icd_first_occurrence-131722-both_sexes--
Mean L2 in body of corpus callosum on FA skeleton	25251	continuous		UK Biobank Assessment Centre > Imaging > Brain MRI > Diffusion brain MRI > dMRI skeleton		14492		0.561138070515636	-0.000767604909770383			continuous-25251-both_sexes--irnt
Weighted-mean FA in tract acoustic radiation (right)	25489	continuous		UK Biobank Assessment Centre > Imaging > Brain MRI > Diffusion brain MRI > dMRI weighted means		14490		0.562040852295931	-0.000126521959439693			continuous-25489-both_sexes--irnt
I95 Hypotension	131416	icd_first_occurrence		Health-related outcomes > First occurrences > Circulatory system disorders		5818	275767	0.563364076104656	0.0175555235056666			icd_first_occurrence-131416-both_sexes--
Recent poor appetite or overeating	20511	continuous		Online follow-up > Mental health > Depression		93231		0.563851827256764	-0.00275016054722518			continuous-20511-both_sexes--
Seretide 50 evohaler	20003	categorical		UK Biobank Assessment Centre > Verbal interview > Medications		3369	278174	0.563919755958372	-0.0238312008665358			categorical-20003-both_sexes-1141176832-
90th percentile of BOLD effect (in group-defined amygdala activation mask) for faces-shapes contrast	25767	continuous		UK Biobank Assessment Centre > Imaging > Brain MRI > Task functional brain MRI		14069		0.564131925306151	0.00999798947640454			continuous-25767-both_sexes--irnt
N17.1 Bilateral vasectomy	41200	categorical		Health-related outcomes > Hospital inpatient > Summary Operations		3030	125208	0.564537124371724	-0.0245069289246781			categorical-41200-both_sexes-N171-
Volume of grey matter in Heschl's Gyrus (includes H1 and H2) (left)	25870	continuous		UK Biobank Assessment Centre > Imaging > Brain MRI > T1 structural brain MRI > Regional grey matter volumes (FAST)		16047		0.565666577343369	0.00151210881174709			continuous-25870-both_sexes--irnt
I67 Other cerebrovascular diseases	131374	icd_first_occurrence		Health-related outcomes > First occurrences > Circulatory system disorders		2745	278840	0.566049416879399	0.0000622013789991246			icd_first_occurrence-131374-both_sexes--
Leg fat percentage (right)	23111	continuous		UK Biobank Assessment Centre > Physical measures > Anthropometry > Impedance measures		276690		0.566298825498975	-0.00163477645766488			continuous-23111-both_sexes--irnt
Volume of grey matter in Inferior Temporal Gyrus, posterior division (left)	25810	continuous		UK Biobank Assessment Centre > Imaging > Brain MRI > T1 structural brain MRI > Regional grey matter volumes (FAST)		16047		0.566775507478348	-0.00907201638339552			continuous-25810-both_sexes--irnt
Mental health problems ever diagnosed by a professional	20544	categorical		Online follow-up > Mental health > Mental distress		1136	91938	0.568281384767571	0.003809752524156			categorical-20544-both_sexes-1-
Ferrous sulphate	20003	categorical		UK Biobank Assessment Centre > Verbal interview > Medications		1341	280202	0.568987190064634	-0.0403374734123977			categorical-20003-both_sexes-1140870390-
Endometrial ablation	20004	categorical		UK Biobank Assessment Centre > Verbal interview > Operations		1424	151904	0.569134910268162	0.00937637167113644			categorical-20004-both_sexes-1360-
Mean ICVF in anterior limb of internal capsule on FA skeleton (left)	25361	continuous		UK Biobank Assessment Centre > Imaging > Brain MRI > Diffusion brain MRI > dMRI skeleton		14490		0.570630296445114	0.00937911420292167			continuous-25361-both_sexes--irnt
Y53.4 Approach to organ under fluoroscopic control	41210	categorical		Health-related outcomes > Hospital inpatient > Summary Operations		13808	267778	0.572516325552213	-0.0118763089627987			categorical-41210-both_sexes-Y534-
Mean MD in posterior limb of internal capsule on FA skeleton (right)	25122	continuous		UK Biobank Assessment Centre > Imaging > Brain MRI > Diffusion brain MRI > dMRI skeleton		14492		0.573184875626669	-0.00941546607507794			continuous-25122-both_sexes--irnt
K82 Other diseases of gallbladder	131678	icd_first_occurrence		Health-related outcomes > First occurrences > Digestive system disorders		1821	279764	0.574064666524553	0.0261485544984375			icd_first_occurrence-131678-both_sexes--
Valsartan	20003	categorical		UK Biobank Assessment Centre > Verbal interview > Medications		1302	280241	0.57454236194755	0.00417326644252326			categorical-20003-both_sexes-1141145660-
G35 Multiple sclerosis	131042	icd_first_occurrence		Health-related outcomes > First occurrences > Nervous system disorders		1343	280242	0.575389584272882	-0.040279032008566			icd_first_occurrence-131042-both_sexes--
J34 Other disorders of nose and nasal sinuses	131472	icd_first_occurrence		Health-related outcomes > First occurrences > Respiratory system disorders		9791	271794	0.575499744875748	0.000981487459753676			icd_first_occurrence-131472-both_sexes--
Bipolar and major depression status	20126	categorical		UK Biobank Assessment Centre > Touchscreen > Psychosocial factors > Mental health		5418	68724	0.575543882640006	-0.0191946257197195			categorical-20126-both_sexes-3-
Weighted-mean FA in tract anterior thalamic radiation (right)	25491	continuous		UK Biobank Assessment Centre > Imaging > Brain MRI > Diffusion brain MRI > dMRI weighted means		14490		0.575564951394083	-0.0045423115119298			continuous-25491-both_sexes--irnt
M47.9 Unspecified urethral catheterisation of bladder	41210	categorical		Health-related outcomes > Hospital inpatient > Summary Operations		1901	279685	0.575767086142436	0.01826666191519			categorical-41210-both_sexes-M479-
H35 Other retinal disorders	131182	icd_first_occurrence		Health-related outcomes > First occurrences > Eye and adnexa disorders		6389	275196	0.576073131713127	-0.002942363352055			icd_first_occurrence-131182-both_sexes--
Y82.1 Local anaesthetic nerve block	41210	categorical		Health-related outcomes > Hospital inpatient > Summary Operations		1387	280199	0.576543969996376	0.00328422215046367			categorical-41210-both_sexes-Y821-
Y98.1 Radiology of one body area (or < 20 minutes)	41210	categorical		Health-related outcomes > Hospital inpatient > Summary Operations		17051	264535	0.577378259358198	-0.0106153532168692			categorical-41210-both_sexes-Y981-
Volume of grey matter in Superior Temporal Gyrus, posterior division (right)	25801	continuous		UK Biobank Assessment Centre > Imaging > Brain MRI > T1 structural brain MRI > Regional grey matter volumes (FAST)		16047		0.57774582146793	0.00387417969000066			continuous-25801-both_sexes--irnt
Weighted-mean OD in tract corticospinal tract (left)	25685	continuous		UK Biobank Assessment Centre > Imaging > Brain MRI > Diffusion brain MRI > dMRI weighted means		14489		0.578052575033553	0.00649270180692775			continuous-25685-both_sexes--irnt
J22 Unspecified acute lower respiratory infection	131462	icd_first_occurrence		Health-related outcomes > First occurrences > Respiratory system disorders		33733	247852	0.578702085675659	0.0000243268486921057			icd_first_occurrence-131462-both_sexes--
Mean MD in superior fronto-occipital fasciculus on FA skeleton (left)	25147	continuous		UK Biobank Assessment Centre > Imaging > Brain MRI > Diffusion brain MRI > dMRI skeleton		14492		0.579264198136055	-0.00870346476049196			continuous-25147-both_sexes--irnt
Q18.9 Unspecified diagnostic endoscopic examination of uterus	41200	categorical		Health-related outcomes > Hospital inpatient > Summary Operations		4206	149142	0.580220021518381	0.0215527864093874			categorical-41200-both_sexes-Q189-
Volume of grey matter in X Cerebellum (right)	25920	continuous		UK Biobank Assessment Centre > Imaging > Brain MRI > T1 structural brain MRI > Regional grey matter volumes (FAST)		16047		0.580245061907409	0.00877762183645465			continuous-25920-both_sexes--irnt
Volume of grey matter in Paracingulate Gyrus (left)	25836	continuous		UK Biobank Assessment Centre > Imaging > Brain MRI > T1 structural brain MRI > Regional grey matter volumes (FAST)		16047		0.580862586811762	-0.00859578179425627			continuous-25836-both_sexes--irnt
Mean FA in fornix cres+stria terminalis on FA skeleton (right)	25094	continuous		UK Biobank Assessment Centre > Imaging > Brain MRI > Diffusion brain MRI > dMRI skeleton		14492		0.58122894142429	0.000785740832722088			continuous-25094-both_sexes--irnt
Y53.1 Approach to organ under radiological control	41210	categorical		Health-related outcomes > Hospital inpatient > Summary Operations		5064	276522	0.583869924752308	0.0160076081625038			categorical-41210-both_sexes-Y531-
Allergy or anaphylactic reaction to food	20002	categorical		UK Biobank Assessment Centre > Verbal interview > Medical conditions		1259	280284	0.583976652698021	-0.0402636422228853			categorical-20002-both_sexes-1385-
D75 Other diseases of blood and blood-forming organs	130670	icd_first_occurrence		Health-related outcomes > First occurrences > Blood, blood-forming organs and certain immune disorders		1106	280479	0.584152439775166	-0.0402475120734121			icd_first_occurrence-130670-both_sexes--
Myomectomy/fibroids removed	20004	categorical		UK Biobank Assessment Centre > Verbal interview > Operations		1594	151734	0.586662701602142	0.00430458777965439			categorical-20004-both_sexes-1509-
Mean L2 in retrolenticular part of internal capsule on FA skeleton (right)	25268	continuous		UK Biobank Assessment Centre > Imaging > Brain MRI > Diffusion brain MRI > dMRI skeleton		14492		0.586715808922951	-0.00948343293084939			continuous-25268-both_sexes--irnt
R17.2 Elective lower uterine segment caesarean delivery	41200	categorical		Health-related outcomes > Hospital inpatient > Summary Operations		1304	152044	0.588250747778104	-0.0421403345926943			categorical-41200-both_sexes-R172-
Mental health problems ever diagnosed by a professional	20544	categorical		Online follow-up > Mental health > Mental distress		13211	79887	0.588392051747437	0.000199996455060509			categorical-20544-both_sexes-15-
K75 Other inflammatory liver diseases	131668	icd_first_occurrence		Health-related outcomes > First occurrences > Digestive system disorders		1118	280467	0.588649994135167	-0.0402397333319593			icd_first_occurrence-131668-both_sexes--
I63 Cerebral infarction	131366	icd_first_occurrence		Health-related outcomes > First occurrences > Circulatory system disorders		3189	278396	0.588684613667543	-0.0223154704891597			icd_first_occurrence-131366-both_sexes--
Minimum carotid IMT (intima-medial thickness) at 210 degrees	22676	continuous		UK Biobank Assessment Centre > Physical measures > Carotid ultrasound		18712		0.588763239103707	0.0015637523718385			continuous-22676-both_sexes--irnt
Mean MO in external capsule on FA skeleton (right)	25184	continuous		UK Biobank Assessment Centre > Imaging > Brain MRI > Diffusion brain MRI > dMRI skeleton		14492		0.59008177811219	-0.0090509207248306			continuous-25184-both_sexes--irnt
Weighted-mean ISOVF in tract middle cerebellar peduncle	25720	continuous		UK Biobank Assessment Centre > Imaging > Brain MRI > Diffusion brain MRI > dMRI weighted means		14489		0.590946593555375	-0.0092338328965954			continuous-25720-both_sexes--irnt
J31 Chronic rhinitis, nasopharyngitis and pharyngitis	131466	icd_first_occurrence		Health-related outcomes > First occurrences > Respiratory system disorders		3710	277875	0.591303859163958	0.0199823071350195			icd_first_occurrence-131466-both_sexes--
Mean ISOVF in anterior limb of internal capsule on FA skeleton (left)	25457	continuous		UK Biobank Assessment Centre > Imaging > Brain MRI > Diffusion brain MRI > dMRI skeleton		14490		0.591460108944999	-0.00149387760957747			continuous-25457-both_sexes--irnt
Beclomethasone	20003	categorical		UK Biobank Assessment Centre > Verbal interview > Medications		1137	280406	0.592129061922994	-0.0402347499530854			categorical-20003-both_sexes-1140884654-
Volume of grey matter in Occipital Pole (right)	25877	continuous		UK Biobank Assessment Centre > Imaging > Brain MRI > T1 structural brain MRI > Regional grey matter volumes (FAST)		16047		0.592780713492808	-0.00830373409217704			continuous-25877-both_sexes--irnt
Paracetamol	20003	categorical		UK Biobank Assessment Centre > Verbal interview > Medications		52127	229416	0.592894978697597	0.00112929892320593			categorical-20003-both_sexes-2038460150-
Weighted-mean L1 in tract superior thalamic radiation (left)	25592	continuous		UK Biobank Assessment Centre > Imaging > Brain MRI > Diffusion brain MRI > dMRI weighted means		14490		0.592971033778025	0.00860403952512065			continuous-25592-both_sexes--irnt
E10 Insulin-dependent diabetes mellitus	130706	icd_first_occurrence		Health-related outcomes > First occurrences > Endocrine, nutritional and metabolic diseases		2271	279314	0.593282874187111	0.00960507083078498			icd_first_occurrence-130706-both_sexes--
High cholesterol	20002	categorical		UK Biobank Assessment Centre > Verbal interview > Medical conditions		34270	247273	0.59428042173255	0.00777607167343579			categorical-20002-both_sexes-1473-
Mean OD in retrolenticular part of internal capsule on FA skeleton (left)	25413	continuous		UK Biobank Assessment Centre > Imaging > Brain MRI > Diffusion brain MRI > dMRI skeleton		14490		0.595436650438496	-0.00942851862048641			continuous-25413-both_sexes--irnt
Weighted-mean L1 in tract superior thalamic radiation (right)	25593	continuous		UK Biobank Assessment Centre > Imaging > Brain MRI > Diffusion brain MRI > dMRI weighted means		14490		0.596310387711949	0.00853005799562311			continuous-25593-both_sexes--irnt
Volume of grey matter in Intracalcarine Cortex (left)	25828	continuous		UK Biobank Assessment Centre > Imaging > Brain MRI > T1 structural brain MRI > Regional grey matter volumes (FAST)		16047		0.596328837968712	0.00613909082378515			continuous-25828-both_sexes--irnt
K60 Fissure and fistula of anal and rectal regions	131642	icd_first_occurrence		Health-related outcomes > First occurrences > Digestive system disorders		3473	278112	0.596680052646241	-0.0223097883737642			icd_first_occurrence-131642-both_sexes--
Volume of grey matter in Precentral Gyrus (left)	25794	continuous		UK Biobank Assessment Centre > Imaging > Brain MRI > T1 structural brain MRI > Regional grey matter volumes (FAST)		16047		0.598152846466031	0.00833538739133221			continuous-25794-both_sexes--irnt
B96 Other bacterial agents as the cause of diseases classified to other chapters	130338	icd_first_occurrence		Health-related outcomes > First occurrences > Certain infectious and parasitic diseases		7068	274517	0.598442659094533	-0.00798835637348358			icd_first_occurrence-130338-both_sexes--
Bipolar and major depression status	20126	categorical		UK Biobank Assessment Centre > Touchscreen > Psychosocial factors > Mental health		53407	20735	0.598982947505944	-0.00540007827312565			categorical-20126-both_sexes-0-
COVID-19 positive (controls only COVID-19 negative)	COVID19	categorical				849	5972	0.599191227375045	-0.0455922699647694			categorical-COVID19-both_sexes-C1_v2-06
K56 Paralytic ileus and intestinal obstruction without hernia	131634	icd_first_occurrence		Health-related outcomes > First occurrences > Digestive system disorders		3715	277870	0.599216296258786	0.00651768190674651			icd_first_occurrence-131634-both_sexes--
H22.9 Unspecified diagnostic endoscopic examination of colon	41210	categorical		Health-related outcomes > Hospital inpatient > Summary Operations		2641	278945	0.599777291807885	0.0249418205923304			categorical-41210-both_sexes-H229-
O63 Long labour	132250	icd_first_occurrence		Health-related outcomes > First occurrences > Pregnancy, childbirth and the puerperium		1373	151974	0.600559577224707	-0.0423251210673785			icd_first_occurrence-132250-both_sexes--
Atenolol	20003	categorical		UK Biobank Assessment Centre > Verbal interview > Medications		10578	270965	0.600888223041916	0.00727608997348742			categorical-20003-both_sexes-1140866738-
N40 Hyperplasia of prostate	132072	icd_first_occurrence		Health-related outcomes > First occurrences > Genitourinary system disorders		14657	113581	0.601475327431158	0.0109798934470738			icd_first_occurrence-132072-both_sexes--
J90 Pleural effusion, not elsewhere classified	131534	icd_first_occurrence		Health-related outcomes > First occurrences > Respiratory system disorders		4781	276804	0.602676245998137	-0.00522136722320551			icd_first_occurrence-131534-both_sexes--
Mean L2 in cingulum cingulate gyrus on FA skeleton (right)	25282	continuous		UK Biobank Assessment Centre > Imaging > Brain MRI > Diffusion brain MRI > dMRI skeleton		14492		0.602789790627188	-0.00829904955672803			continuous-25282-both_sexes--irnt
Volume of grey matter in Insular Cortex (right)	25785	continuous		UK Biobank Assessment Centre > Imaging > Brain MRI > T1 structural brain MRI > Regional grey matter volumes (FAST)		16047		0.603822457258169	-0.00808327808160094			continuous-25785-both_sexes--irnt
Mean MD in cingulum hippocampus on FA skeleton (left)	25141	continuous		UK Biobank Assessment Centre > Imaging > Brain MRI > Diffusion brain MRI > dMRI skeleton		14492		0.604037565027721	-0.00920860679223711			continuous-25141-both_sexes--irnt
Weighted-mean ISOVF in tract anterior thalamic radiation (left)	25706	continuous		UK Biobank Assessment Centre > Imaging > Brain MRI > Diffusion brain MRI > dMRI weighted means		14489		0.604254930968124	-0.00862289503254875			continuous-25706-both_sexes--irnt
Mean MO in uncinate fasciculus on FA skeleton (right)	25196	continuous		UK Biobank Assessment Centre > Imaging > Brain MRI > Diffusion brain MRI > dMRI skeleton		14492		0.605106344634447	-0.00626610734252984			continuous-25196-both_sexes--irnt
Mean ISOVF in anterior corona radiata on FA skeleton (left)	25463	continuous		UK Biobank Assessment Centre > Imaging > Brain MRI > Diffusion brain MRI > dMRI skeleton		14490		0.606340723353898	0.00591164293393437			continuous-25463-both_sexes--irnt
Mean L1 in superior corona radiata on FA skeleton (left)	25225	continuous		UK Biobank Assessment Centre > Imaging > Brain MRI > Diffusion brain MRI > dMRI skeleton		14492		0.607165758406789	0.00876476271866327			continuous-25225-both_sexes--irnt
Mean OD in superior corona radiata on FA skeleton (right)	25416	continuous		UK Biobank Assessment Centre > Imaging > Brain MRI > Diffusion brain MRI > dMRI skeleton		14490		0.607168993394708	-0.00922115170820431			continuous-25416-both_sexes--irnt
Mean L2 in inferior cerebellar peduncle on FA skeleton (right)	25258	continuous		UK Biobank Assessment Centre > Imaging > Brain MRI > Diffusion brain MRI > dMRI skeleton		14492		0.607342360698834	0.00893983984619988			continuous-25258-both_sexes--irnt
Mean L2 in fornix cres+stria terminalis on FA skeleton (right)	25286	continuous		UK Biobank Assessment Centre > Imaging > Brain MRI > Diffusion brain MRI > dMRI skeleton		14492		0.607477480728331	-0.00305207201088273			continuous-25286-both_sexes--irnt
F32 Depressive episode	130894	icd_first_occurrence		Health-related outcomes > First occurrences > Mental and behavioural disorders		30034	251551	0.607839113917946	0.00811123725807449			icd_first_occurrence-130894-both_sexes--
Mean L3 in fornix cres+stria terminalis on FA skeleton (left)	25335	continuous		UK Biobank Assessment Centre > Imaging > Brain MRI > Diffusion brain MRI > dMRI skeleton		14492		0.608123480569799	0.00072604787584075			continuous-25335-both_sexes--irnt
I77 Other disorders of arteries and arterioles	131390	icd_first_occurrence		Health-related outcomes > First occurrences > Circulatory system disorders		1325	280260	0.608405837637201	0.00120776008521498			icd_first_occurrence-131390-both_sexes--
Calcium	100024	continuous		Online follow-up > Diet by 24-hour recall > Estimated nutrients yesterday		43938		0.608893330191281	0.00570455120275033			continuous-100024-both_sexes--irnt
Mean L1 in superior fronto-occipital fasciculus on FA skeleton (left)	25243	continuous		UK Biobank Assessment Centre > Imaging > Brain MRI > Diffusion brain MRI > dMRI skeleton		14492		0.60924957459282	-0.0063773760402758			continuous-25243-both_sexes--irnt
L71 Rosacea	131792	icd_first_occurrence		Health-related outcomes > First occurrences > Skin and subcutaneous tissue disorders		3334	278251	0.612989127693634	0.0119626556378931			icd_first_occurrence-131792-both_sexes--
Joint pain	20002	categorical		UK Biobank Assessment Centre > Verbal interview > Medical conditions		1043	280500	0.613455868085072	-0.0402787220117265			categorical-20002-both_sexes-1537-
I64 Stroke, not specified as haemorrhage or infarction	131368	icd_first_occurrence		Health-related outcomes > First occurrences > Circulatory system disorders		4836	276749	0.61515576383649	-0.0175831394789234			icd_first_occurrence-131368-both_sexes--
Ever addicted to prescription or over-the-counter medication	20503	categorical		Online follow-up > Mental health > Addictions		755	4675	0.616055933576514	-0.0463438378157562			categorical-20503-both_sexes--
Pulse rate	4194	continuous		UK Biobank Assessment Centre > Physical measures > Arterial stiffness		101696		0.617071800588335	-0.000339340509330645			continuous-4194-both_sexes--irnt
Y82.3 Application of local anaesthetic NEC	41210	categorical		Health-related outcomes > Hospital inpatient > Summary Operations		3831	277755	0.617513732310043	0.0203545905438125			categorical-41210-both_sexes-Y823-
Mean L1 in superior longitudinal fasciculus on FA skeleton (right)	25240	continuous		UK Biobank Assessment Centre > Imaging > Brain MRI > Diffusion brain MRI > dMRI skeleton		14492		0.617814335507679	-0.00879442330671325			continuous-25240-both_sexes--irnt
Weighted-mean MD in tract superior thalamic radiation (left)	25538	continuous		UK Biobank Assessment Centre > Imaging > Brain MRI > Diffusion brain MRI > dMRI weighted means		14490		0.618598325601192	0.00835287058035409			continuous-25538-both_sexes--irnt
F09.1 Surgical removal of impacted wisdom tooth	41200	categorical		Health-related outcomes > Hospital inpatient > Summary Operations		1174	280412	0.61862017554312	-0.0403107994062303			categorical-41200-both_sexes-F091-
Mean OD in retrolenticular part of internal capsule on FA skeleton (right)	25412	continuous		UK Biobank Assessment Centre > Imaging > Brain MRI > Diffusion brain MRI > dMRI skeleton		14490		0.61978965224145	0.007713454577166			continuous-25412-both_sexes--irnt
Colposcopy +/- biopsy	20004	categorical		UK Biobank Assessment Centre > Verbal interview > Operations		1147	152181	0.620526856378412	-0.0404783332121752			categorical-20004-both_sexes-1522-
Mean ICVF in corticospinal tract on FA skeleton (left)	25351	continuous		UK Biobank Assessment Centre > Imaging > Brain MRI > Diffusion brain MRI > dMRI skeleton		14490		0.620603099069942	-0.00887207637085557			continuous-25351-both_sexes--irnt
Mean L1 in sagittal stratum on FA skeleton (left)	25231	continuous		UK Biobank Assessment Centre > Imaging > Brain MRI > Diffusion brain MRI > dMRI skeleton		14492		0.620655160638602	-0.0040296570847713			continuous-25231-both_sexes--irnt
F41 Other anxiety disorders	130906	icd_first_occurrence		Health-related outcomes > First occurrences > Mental and behavioural disorders		13152	268433	0.6208309332017	-0.0118032473308896			icd_first_occurrence-130906-both_sexes--
I48 Atrial fibrillation and flutter	131350	icd_first_occurrence		Health-related outcomes > First occurrences > Circulatory system disorders		14045	267540	0.621129127186433	-0.0105559271574093			icd_first_occurrence-131350-both_sexes--
Z67.6 Lumbosacral joint	41210	categorical		Health-related outcomes > Hospital inpatient > Summary Operations		1269	280317	0.621303172965635	0.00657940558860613			categorical-41210-both_sexes-Z676-
I26 Pulmonary embolism	131308	icd_first_occurrence		Health-related outcomes > First occurrences > Circulatory system disorders		4756	276829	0.621329263976085	0.00866622460774859			icd_first_occurrence-131308-both_sexes--
K26 Duodenal ulcer	131592	icd_first_occurrence		Health-related outcomes > First occurrences > Digestive system disorders		4880	276705	0.621813700848701	-0.0171868401148317			icd_first_occurrence-131592-both_sexes--
Varicose vein surgery	20004	categorical		UK Biobank Assessment Centre > Verbal interview > Operations		11457	270086	0.622334596304062	0.0121779985405332			categorical-20004-both_sexes-1479-
Mean L3 in corticospinal tract on FA skeleton (left)	25303	continuous		UK Biobank Assessment Centre > Imaging > Brain MRI > Diffusion brain MRI > dMRI skeleton		14492		0.624019528703138	-0.00758020507669838			continuous-25303-both_sexes--irnt
Weighted-mean OD in tract posterior thalamic radiation (right)	25697	continuous		UK Biobank Assessment Centre > Imaging > Brain MRI > Diffusion brain MRI > dMRI weighted means		14489		0.624062585354671	-0.00847402029692618			continuous-25697-both_sexes--irnt
N89 Other noninflammatory disorders of vagina	132140	icd_first_occurrence		Health-related outcomes > First occurrences > Genitourinary system disorders		7168	146179	0.624089010711741	0.00123852427365728			icd_first_occurrence-132140-both_sexes--
Median T2star in thalamus (left)	25026	continuous		UK Biobank Assessment Centre > Imaging > Brain MRI > Susceptibility weighted brain MRI		14767		0.62461940189812	-0.00632016277262458			continuous-25026-both_sexes--irnt
M20 Acquired deformities of fingers and toes	131878	icd_first_occurrence		Health-related outcomes > First occurrences > Musculoskeletal system and connective tissue disorders		11724	269861	0.626387754948866	-0.00202271745447215			icd_first_occurrence-131878-both_sexes--
Bipolar and major depression status	20126	categorical		UK Biobank Assessment Centre > Touchscreen > Psychosocial factors > Mental health		5020	69122	0.62700304055599	-0.00263336653602485			categorical-20126-both_sexes-5-
B37 Candidiasis	130230	icd_first_occurrence		Health-related outcomes > First occurrences > Certain infectious and parasitic diseases		5314	276271	0.627281811322238	-0.017758660119054			icd_first_occurrence-130230-both_sexes--
Leg fat percentage (left)	23115	continuous		UK Biobank Assessment Centre > Physical measures > Anthropometry > Impedance measures		276677		0.627659394633006	-0.00145193044122012			continuous-23115-both_sexes--irnt
Mean L2 in posterior thalamic radiation on FA skeleton (right)	25276	continuous		UK Biobank Assessment Centre > Imaging > Brain MRI > Diffusion brain MRI > dMRI skeleton		14492		0.627856026727648	-0.00848320625652899			continuous-25276-both_sexes--irnt
Volume of peripheral cortical grey matter (normalised for head size)	25001	continuous		UK Biobank Assessment Centre > Imaging > Brain MRI > T1 structural brain MRI		16052		0.629154551528111	-0.00373400551247633			continuous-25001-both_sexes--irnt
M53 Other dorsopathies, not elsewhere classified	131926	icd_first_occurrence		Health-related outcomes > First occurrences > Musculoskeletal system and connective tissue disorders		3562	278023	0.629334971059351	-0.0214965728113923			icd_first_occurrence-131926-both_sexes--
M48 Other spondylopathies	131918	icd_first_occurrence		Health-related outcomes > First occurrences > Musculoskeletal system and connective tissue disorders		6798	274787	0.629972786949436	-0.0150176640425378			icd_first_occurrence-131918-both_sexes--
Volume of grey matter in Middle Frontal Gyrus (left)	25788	continuous		UK Biobank Assessment Centre > Imaging > Brain MRI > T1 structural brain MRI > Regional grey matter volumes (FAST)		16047		0.630321032743097	-0.00820551445132466			continuous-25788-both_sexes--irnt
Volume of grey matter in Middle Frontal Gyrus (right)	25789	continuous		UK Biobank Assessment Centre > Imaging > Brain MRI > T1 structural brain MRI > Regional grey matter volumes (FAST)		16047		0.630412789892704	0.00384641250987044			continuous-25789-both_sexes--irnt
Mean ICVF in middle cerebellar peduncle on FA skeleton	25344	continuous		UK Biobank Assessment Centre > Imaging > Brain MRI > Diffusion brain MRI > dMRI skeleton		14490		0.630735765274785	-0.00524556677835077			continuous-25344-both_sexes--irnt
O70 Perineal laceration during delivery	132264	icd_first_occurrence		Health-related outcomes > First occurrences > Pregnancy, childbirth and the puerperium		3938	149409	0.630952285203433	-0.0233924218677599			icd_first_occurrence-132264-both_sexes--
H25.1 Diagnostic endoscopic examination of lower bowel and biopsy of lesion of lower bowel using fibreoptic sigmoidoscope	41200	categorical		Health-related outcomes > Hospital inpatient > Summary Operations		6366	275220	0.631571500525361	0.0144185778087699			categorical-41200-both_sexes-H251-
W40.1 Primary total prosthetic replacement of knee joint using cement	41200	categorical		Health-related outcomes > Hospital inpatient > Summary Operations		5587	275999	0.631703563458384	-0.00113468720277168			categorical-41200-both_sexes-W401-
Medication for pain relief, constipation, heartburn	6154	categorical		UK Biobank Assessment Centre > Touchscreen > Health and medical history > Medication		41667	236844	0.633297272235031	-0.00698155268924506			categorical-6154-both_sexes-2-
Mean ISOVF in splenium of corpus callosum on FA skeleton	25444	continuous		UK Biobank Assessment Centre > Imaging > Brain MRI > Diffusion brain MRI > dMRI skeleton		14490		0.633863280284486	-0.00866869659236164			continuous-25444-both_sexes--irnt
Pulse wave Arterial Stiffness index	21021	continuous		UK Biobank Assessment Centre > Physical measures > Arterial stiffness		101388		0.633963316446444	0.001623790453328			continuous-21021-both_sexes--irnt
Y76.7 Arthroscopic approach to joint	41210	categorical		Health-related outcomes > Hospital inpatient > Summary Operations		4890	276696	0.634349866375848	-0.0175760587338681			categorical-41210-both_sexes-Y767-
End systolic pressure index during PWA	12684	continuous		UK Biobank Assessment Centre > Imaging > Heart MRI > Pulse wave analysis		16912		0.634549652424131	-0.00483717217918333			continuous-12684-both_sexes--irnt
Ever talked to a health professional about unusual or psychotic experiences	20477	categorical		Online follow-up > Mental health > Unusual and psychotic experiences		976	3609	0.635238932005853	-0.0472538369022493			categorical-20477-both_sexes--
Mean L2 in anterior limb of internal capsule on FA skeleton (right)	25264	continuous		UK Biobank Assessment Centre > Imaging > Brain MRI > Diffusion brain MRI > dMRI skeleton		14492		0.635763001643378	-0.00866911687101974			continuous-25264-both_sexes--irnt
Volume of grey matter in Subcallosal Cortex (left)	25834	continuous		UK Biobank Assessment Centre > Imaging > Brain MRI > T1 structural brain MRI > Regional grey matter volumes (FAST)		16047		0.636752211676462	0.00772865749215028			continuous-25834-both_sexes--irnt
Z81.4 Shoulder joint	41210	categorical		Health-related outcomes > Hospital inpatient > Summary Operations		3053	278533	0.636968782324052	-0.0220189973869403			categorical-41210-both_sexes-Z814-
Depression	20002	categorical		UK Biobank Assessment Centre > Verbal interview > Medical conditions		16242	265301	0.636997847258154	0.0101888351733909			categorical-20002-both_sexes-1286-
Z94.3 Left sided operation	41210	categorical		Health-related outcomes > Hospital inpatient > Summary Operations		76252	205334	0.637754425905319	0.0053075857930049			categorical-41210-both_sexes-Z943-
Mean L3 in pontine crossing tract on FA skeleton	25297	continuous		UK Biobank Assessment Centre > Imaging > Brain MRI > Diffusion brain MRI > dMRI skeleton		14492		0.638033202677264	0.00115497890550117			continuous-25297-both_sexes--irnt
Mean carotid IMT (intima-medial thickness) at 240 degrees	22680	continuous		UK Biobank Assessment Centre > Physical measures > Carotid ultrasound		18561		0.638214746873601	0.00362796289575234			continuous-22680-both_sexes--irnt
Weight change during worst episode of depression	20536	categorical		Online follow-up > Mental health > Depression		2829	42089	0.638966879663152	-0.0219770692823245			categorical-20536-both_sexes-3-
I44 Atrioventricular and left bundle-branch block	131342	icd_first_occurrence		Health-related outcomes > First occurrences > Circulatory system disorders		3571	278014	0.640525458417969	-0.0096321179745883			icd_first_occurrence-131342-both_sexes--
Mean FA in uncinate fasciculus on FA skeleton (right)	25100	continuous		UK Biobank Assessment Centre > Imaging > Brain MRI > Diffusion brain MRI > dMRI skeleton		14492		0.641143965571808	-0.00596126471324992			continuous-25100-both_sexes--irnt
U05.1 Computed tomography of head	41200	categorical		Health-related outcomes > Hospital inpatient > Summary Operations		6663	274923	0.641442277198755	-0.0147613653326607			categorical-41200-both_sexes-U051-
K51 Ulcerative colitis	131628	icd_first_occurrence		Health-related outcomes > First occurrences > Digestive system disorders		3184	278401	0.641842749908465	-0.0211692211178117			icd_first_occurrence-131628-both_sexes--
N23 Unspecified renal colic	132042	icd_first_occurrence		Health-related outcomes > First occurrences > Genitourinary system disorders		3153	278432	0.642281331170102	-0.0210080523439364			icd_first_occurrence-132042-both_sexes--
Starch	100023	continuous		Online follow-up > Diet by 24-hour recall > Estimated nutrients yesterday		43938		0.642519209081789	-0.00213594280734462			continuous-100023-both_sexes--irnt
Recent feelings of inadequacy	20507	continuous		Online follow-up > Mental health > Depression		92923		0.643007170206719	-0.00231200442243063			continuous-20507-both_sexes--
Inguinal/femoral hernia repair	20004	categorical		UK Biobank Assessment Centre > Verbal interview > Operations		8953	272590	0.644401579251062	-0.00292752499970381			categorical-20004-both_sexes-1403-
Sciatica	20002	categorical		UK Biobank Assessment Centre > Verbal interview > Medical conditions		2619	278924	0.645018790228054	0.00438687384414394			categorical-20002-both_sexes-1476-
Weighted-mean L3 in tract posterior thalamic radiation (right)	25643	continuous		UK Biobank Assessment Centre > Imaging > Brain MRI > Diffusion brain MRI > dMRI weighted means		14490		0.645288002976697	-0.0080376693192551			continuous-25643-both_sexes--irnt
Chest pain or discomfort	2335	categorical		UK Biobank Assessment Centre > Touchscreen > Health and medical history > Chest pain		44062	234558	0.647127472346713	-0.0063448043386634			categorical-2335-both_sexes--
Mean MO in superior corona radiata on FA skeleton (right)	25176	continuous		UK Biobank Assessment Centre > Imaging > Brain MRI > Diffusion brain MRI > dMRI skeleton		14492		0.648699709808193	0.00830430037003422			continuous-25176-both_sexes--irnt
F43 Reaction to severe stress, and adjustment disorders	130910	icd_first_occurrence		Health-related outcomes > First occurrences > Mental and behavioural disorders		8334	273251	0.649337896480152	0.0138152921450025			icd_first_occurrence-130910-both_sexes--
Y82.2 Injection of local anaesthetic NEC	41210	categorical		Health-related outcomes > Hospital inpatient > Summary Operations		5806	275780	0.650865966269483	0.0106508816539152			categorical-41210-both_sexes-Y822-
Lansoprazole	20003	categorical		UK Biobank Assessment Centre > Verbal interview > Medications		9998	271545	0.651186137155909	-0.0118988311724486			categorical-20003-both_sexes-1140864752-
Rectal or colon polypectomy	20004	categorical		UK Biobank Assessment Centre > Verbal interview > Operations		1180	280363	0.651880084656231	0.0069040337649151			categorical-20004-both_sexes-1463-
Weighted-mean ICVF in tract superior thalamic radiation (left)	25673	continuous		UK Biobank Assessment Centre > Imaging > Brain MRI > Diffusion brain MRI > dMRI weighted means		14489		0.651940850840335	0.00804897852006397			continuous-25673-both_sexes--irnt
Mean OD in sagittal stratum on FA skeleton (right)	25422	continuous		UK Biobank Assessment Centre > Imaging > Brain MRI > Diffusion brain MRI > dMRI skeleton		14490		0.652012357316767	0.00842093208281945			continuous-25422-both_sexes--irnt
W90.3 Injection of therapeutic substance into joint	41200	categorical		Health-related outcomes > Hospital inpatient > Summary Operations		5080	276506	0.652545065626496	0.0143643764049781			categorical-41200-both_sexes-W903-
Weighted-mean ISOVF in tract uncinate fasciculus (right)	25730	continuous		UK Biobank Assessment Centre > Imaging > Brain MRI > Diffusion brain MRI > dMRI weighted means		14489		0.653348242037547	-0.00443059860699118			continuous-25730-both_sexes--irnt
M86 Osteomyelitis	131974	icd_first_occurrence		Health-related outcomes > First occurrences > Musculoskeletal system and connective tissue disorders		1231	280354	0.654157559193612	0.00694523866124736			icd_first_occurrence-131974-both_sexes--
Mean OD in fornix cres+stria terminalis on FA skeleton (left)	25431	continuous		UK Biobank Assessment Centre > Imaging > Brain MRI > Diffusion brain MRI > dMRI skeleton		14490		0.655141605260019	-0.00796458720782447			continuous-25431-both_sexes--irnt
K30 Dyspepsia	131600	icd_first_occurrence		Health-related outcomes > First occurrences > Digestive system disorders		10360	271225	0.65603986719615	0.0118945461858831			icd_first_occurrence-131600-both_sexes--
M89 Other disorders of bone	131980	icd_first_occurrence		Health-related outcomes > First occurrences > Musculoskeletal system and connective tissue disorders		2914	278671	0.656142865475628	0.0210242117252651			icd_first_occurrence-131980-both_sexes--
Rheumatoid arthritis	20002	categorical		UK Biobank Assessment Centre > Verbal interview > Medical conditions		3146	278397	0.657695706932154	-0.020854649036895			categorical-20002-both_sexes-1464-
N32 Other disorders of bladder	132058	icd_first_occurrence		Health-related outcomes > First occurrences > Genitourinary system disorders		9364	272221	0.658471228975913	-0.00391346898859733			icd_first_occurrence-132058-both_sexes--
Mean MD in cingulum cingulate gyrus on FA skeleton (left)	25139	continuous		UK Biobank Assessment Centre > Imaging > Brain MRI > Diffusion brain MRI > dMRI skeleton		14492		0.658614453940454	-0.00616291864157751			continuous-25139-both_sexes--irnt
Volume of grey matter	25006	continuous		UK Biobank Assessment Centre > Imaging > Brain MRI > T1 structural brain MRI		16052		0.660859907363708	0.00660368437286695			continuous-25006-both_sexes--irnt
Leg pain on walking	4728	categorical		UK Biobank Assessment Centre > Touchscreen > Health and medical history > Claudication and peripheral artery disease		22326	79304	0.660991412791973	-0.00886753702455913			categorical-4728-both_sexes--
N84 Polyp of female genital tract	132130	icd_first_occurrence		Health-related outcomes > First occurrences > Genitourinary system disorders		9832	143515	0.661753240421076	0.00113744916877505			icd_first_occurrence-132130-both_sexes--
Weighted-mean FA in tract acoustic radiation (left)	25488	continuous		UK Biobank Assessment Centre > Imaging > Brain MRI > Diffusion brain MRI > dMRI weighted means		14490		0.661784512139743	-0.00831075799939344			continuous-25488-both_sexes--irnt
Mean ISOVF in superior corona radiata on FA skeleton (right)	25464	continuous		UK Biobank Assessment Centre > Imaging > Brain MRI > Diffusion brain MRI > dMRI skeleton		14490		0.661869519643574	0.00775518697515439			continuous-25464-both_sexes--irnt
G81 Hemiplegia	131102	icd_first_occurrence		Health-related outcomes > First occurrences > Nervous system disorders		1403	280182	0.662865870064999	-0.00138345992163652			icd_first_occurrence-131102-both_sexes--
Volume of accumbens (right)	25024	continuous		UK Biobank Assessment Centre > Imaging > Brain MRI > T1 structural brain MRI > Subcortical volumes (FIRST)		16038		0.664121522921717	0.00736475867274333			continuous-25024-both_sexes--irnt
Weighted-mean MD in tract corticospinal tract (right)	25524	continuous		UK Biobank Assessment Centre > Imaging > Brain MRI > Diffusion brain MRI > dMRI weighted means		14490		0.665604587080487	-0.00818836393461845			continuous-25524-both_sexes--irnt
Methotrexate	20003	categorical		UK Biobank Assessment Centre > Verbal interview > Medications		1520	280023	0.666278229502687	-0.00168810739436708			categorical-20003-both_sexes-1140869848-
Z70.5 Lower end of radius NEC	41210	categorical		Health-related outcomes > Hospital inpatient > Summary Operations		2969	278617	0.666779919542496	0.021767688908655			categorical-41210-both_sexes-Z705-
G47 Sleep disorders	131060	icd_first_occurrence		Health-related outcomes > First occurrences > Nervous system disorders		9445	272140	0.66718269193932	-0.00343968563057928			icd_first_occurrence-131060-both_sexes--
Weighted-mean FA in tract posterior thalamic radiation (left)	25507	continuous		UK Biobank Assessment Centre > Imaging > Brain MRI > Diffusion brain MRI > dMRI weighted means		14490		0.668061936947764	-0.00796813875875776			continuous-25507-both_sexes--irnt
Mean MD in superior corona radiata on FA skeleton (left)	25129	continuous		UK Biobank Assessment Centre > Imaging > Brain MRI > Diffusion brain MRI > dMRI skeleton		14492		0.668195871791685	0.00197927989688315			continuous-25129-both_sexes--irnt
Z47.3 Skin of cheek	41210	categorical		Health-related outcomes > Hospital inpatient > Summary Operations		2946	278640	0.668314399355044	0.000501231566446184			categorical-41210-both_sexes-Z473-
Q12.1 Introduction of intrauterine contraceptive device	41210	categorical		Health-related outcomes > Hospital inpatient > Summary Operations		1601	151747	0.668441796545096	0.00689173861521522			categorical-41210-both_sexes-Q121-
Z66.3 Cervical vertebra	41210	categorical		Health-related outcomes > Hospital inpatient > Summary Operations		1233	280353	0.668629596776077	0.00644282342054086			categorical-41210-both_sexes-Z663-
Mean sphered cell volume	30270	continuous		Biological samples > Assay results > Blood assays > Blood count		268454		0.66882183905977	-0.00106115292486547			continuous-30270-both_sexes--irnt
Ever used hormone-replacement therapy (HRT)	2814	categorical		UK Biobank Assessment Centre > Touchscreen > Sex-specific factors > Female-specific factors		59542	93303	0.669274537530036	-0.00125715729324503			categorical-2814-both_sexes--
F17 Mental and behavioural disorders due to use of tobacco	130868	icd_first_occurrence		Health-related outcomes > First occurrences > Mental and behavioural disorders		21955	259630	0.669559651873436	-0.00203024946100592			icd_first_occurrence-130868-both_sexes--
Weighted-mean L2 in tract corticospinal tract (right)	25605	continuous		UK Biobank Assessment Centre > Imaging > Brain MRI > Diffusion brain MRI > dMRI weighted means		14490		0.669914531460076	-0.00512877463863444			continuous-25605-both_sexes--irnt
Z92.4 Chest NEC	41210	categorical		Health-related outcomes > Hospital inpatient > Summary Operations		2962	278624	0.670927441911999	-0.0202866888633952			categorical-41210-both_sexes-Z924-
Mean L3 in posterior limb of internal capsule on FA skeleton (right)	25314	continuous		UK Biobank Assessment Centre > Imaging > Brain MRI > Diffusion brain MRI > dMRI skeleton		14492		0.67095881110916	-0.00612841786581069			continuous-25314-both_sexes--irnt
N20 Calculus of kidney and ureter	132036	icd_first_occurrence		Health-related outcomes > First occurrences > Genitourinary system disorders		4243	277342	0.671275066792981	0.0117904618238693			icd_first_occurrence-132036-both_sexes--
Q17.1 Endoscopic resection of lesion of uterus	41200	categorical		Health-related outcomes > Hospital inpatient > Summary Operations		3752	149596	0.672261156207947	-0.0205392407874361			categorical-41200-both_sexes-Q171-
Mean ISOVF in uncinate fasciculus on FA skeleton (right)	25484	continuous		UK Biobank Assessment Centre > Imaging > Brain MRI > Diffusion brain MRI > dMRI skeleton		14490		0.672793173269917	0.00804781833085775			continuous-25484-both_sexes--irnt
Psoriasis	20002	categorical		UK Biobank Assessment Centre > Verbal interview > Medical conditions		3135	278408	0.673042394632502	-0.021004905825245			categorical-20002-both_sexes-1453-
B05 Measles	130184	icd_first_occurrence		Health-related outcomes > First occurrences > Certain infectious and parasitic diseases		5044	276541	0.673393689781926	-0.0162231554627795			icd_first_occurrence-130184-both_sexes--
Mean MD in superior corona radiata on FA skeleton (right)	25128	continuous		UK Biobank Assessment Centre > Imaging > Brain MRI > Diffusion brain MRI > dMRI skeleton		14492		0.673628677194048	-0.00244071026847407			continuous-25128-both_sexes--irnt
Microalbumin in urine	30500	continuous		Biological samples > Assay results > Urine assays		85030		0.673748685049919	-0.00375747843702568			continuous-30500-both_sexes--irnt
Mean MO in splenium of corpus callosum on FA skeleton	25156	continuous		UK Biobank Assessment Centre > Imaging > Brain MRI > Diffusion brain MRI > dMRI skeleton		14492		0.674739983952754	-0.00667464691368185			continuous-25156-both_sexes--irnt
Thyroxine product	20003	categorical		UK Biobank Assessment Centre > Verbal interview > Medications		3290	278253	0.674827167070866	-0.0205264591140367			categorical-20003-both_sexes-1140884516-
Age hayfever or allergic rhinitis diagnosed by doctor	22146	continuous		Online follow-up > Work environment > Medical information		16495		0.676494757501851	-0.00915441412179329			continuous-22146-both_sexes--irnt
H00 Hordeolum and chalazion	131128	icd_first_occurrence		Health-related outcomes > First occurrences > Eye and adnexa disorders		7083	274502	0.677194364325822	0.00994569163007379			icd_first_occurrence-131128-both_sexes--
Volume of grey matter in Middle Temporal Gyrus, temporooccipital part (right)	25807	continuous		UK Biobank Assessment Centre > Imaging > Brain MRI > T1 structural brain MRI > Regional grey matter volumes (FAST)		16047		0.677582356654461	0.0073834575248648			continuous-25807-both_sexes--irnt
Mean MO in superior fronto-occipital fasciculus on FA skeleton (right)	25194	continuous		UK Biobank Assessment Centre > Imaging > Brain MRI > Diffusion brain MRI > dMRI skeleton		14492		0.677697708301502	-0.0000661875482836355			continuous-25194-both_sexes--irnt
Mean FA in medial lemniscus on FA skeleton (left)	25065	continuous		UK Biobank Assessment Centre > Imaging > Brain MRI > Diffusion brain MRI > dMRI skeleton		14492		0.678199626758677	-0.00784996738246419			continuous-25065-both_sexes--irnt
Mean MD in cerebral peduncle on FA skeleton (left)	25119	continuous		UK Biobank Assessment Centre > Imaging > Brain MRI > Diffusion brain MRI > dMRI skeleton		14492		0.679126147006487	-0.00798430583343436			continuous-25119-both_sexes--irnt
Weighted-mean MO in tract middle cerebellar peduncle	25558	continuous		UK Biobank Assessment Centre > Imaging > Brain MRI > Diffusion brain MRI > dMRI weighted means		14490		0.679510319343592	0.00789188894816696			continuous-25558-both_sexes--irnt
Mean platelet (thrombocyte) volume	30100	continuous		Biological samples > Assay results > Blood assays > Blood count		273539		0.679929719194212	0.00222386764786187			continuous-30100-both_sexes--irnt
Unilateral oophorectomy	20004	categorical		UK Biobank Assessment Centre > Verbal interview > Operations		1692	151636	0.680016995664059	-0.00025913586584862			categorical-20004-both_sexes-1356-
Bunion/hallus valgus surgery	20004	categorical		UK Biobank Assessment Centre > Verbal interview > Operations		3517	149811	0.680869502506881	-0.0205679321078881			categorical-20004-both_sexes-1503-
Tense, sore, or aching muscles during worst period of anxiety	20417	categorical		Online follow-up > Mental health > Anxiety		10407	16091	0.681094339190591	-0.0125398677460198			categorical-20417-both_sexes--
Weighted-mean L3 in tract superior thalamic radiation (left)	25646	continuous		UK Biobank Assessment Centre > Imaging > Brain MRI > Diffusion brain MRI > dMRI weighted means		14490		0.681260779929196	0.00699965274077183			continuous-25646-both_sexes--irnt
Weighted-mean ICVF in tract middle cerebellar peduncle	25666	continuous		UK Biobank Assessment Centre > Imaging > Brain MRI > Diffusion brain MRI > dMRI weighted means		14489		0.681537085696972	-0.00774528843339662			continuous-25666-both_sexes--irnt
Weighted-mean MO in tract anterior thalamic radiation (right)	25545	continuous		UK Biobank Assessment Centre > Imaging > Brain MRI > Diffusion brain MRI > dMRI weighted means		14490		0.682310210751089	-0.00326278554445063			continuous-25545-both_sexes--irnt
Ever suffered mental distress preventing usual activities	20500	categorical		Online follow-up > Mental health > Mental distress		30718	61360	0.683340046873926	-0.00781980172456301			categorical-20500-both_sexes--
Mean corpuscular haemoglobin	30050	continuous		Biological samples > Assay results > Blood assays > Blood count		273541		0.683851576266346	0.00215064947684888			continuous-30050-both_sexes--irnt
Chondroitin product	20003	categorical		UK Biobank Assessment Centre > Verbal interview > Medications		3581	277962	0.684934713101342	-0.00536568200999507			categorical-20003-both_sexes-1187-
Mean L1 in retrolenticular part of internal capsule on FA skeleton (left)	25221	continuous		UK Biobank Assessment Centre > Imaging > Brain MRI > Diffusion brain MRI > dMRI skeleton		14492		0.685159672226848	0.00783613024486829			continuous-25221-both_sexes--irnt
Mean ICVF in body of corpus callosum on FA skeleton	25347	continuous		UK Biobank Assessment Centre > Imaging > Brain MRI > Diffusion brain MRI > dMRI skeleton		14490		0.686283734964939	-0.000187255560399185			continuous-25347-both_sexes--irnt
Heart attack/myocardial infarction	20002	categorical		UK Biobank Assessment Centre > Verbal interview > Medical conditions		5696	275847	0.687191021597786	0.0139576891685146			categorical-20002-both_sexes-1075-
W36.5 Diagnostic extraction of bone marrow NEC	41200	categorical		Health-related outcomes > Hospital inpatient > Summary Operations		2220	279366	0.687890353352529	0.0117739017612042			categorical-41200-both_sexes-W365-
Mean L3 in cerebral peduncle on FA skeleton (left)	25311	continuous		UK Biobank Assessment Centre > Imaging > Brain MRI > Diffusion brain MRI > dMRI skeleton		14492		0.688213424114761	-0.00564141341186449			continuous-25311-both_sexes--irnt
Posterior thigh lean muscle volume (left)	22406	continuous		UK Biobank Assessment Centre > Imaging > Abdominal MRI > Abdominal composition		5331		0.688849842275787	0.00520053109278244			continuous-22406-both_sexes--irnt
Insulin product	20003	categorical		UK Biobank Assessment Centre > Verbal interview > Medications		2690	278853	0.690132186648913	0.0202245648070302			categorical-20003-both_sexes-1140883066-
Weighted-mean FA in tract corticospinal tract (right)	25497	continuous		UK Biobank Assessment Centre > Imaging > Brain MRI > Diffusion brain MRI > dMRI weighted means		14490		0.690893968616712	0.00194623509802511			continuous-25497-both_sexes--irnt
S06.9 Unspecified other excision of lesion of skin	41200	categorical		Health-related outcomes > Hospital inpatient > Summary Operations		11861	269725	0.691571635100612	0.0104085729876057			categorical-41200-both_sexes-S069-
Volume of grey matter in Parietal Operculum Cortex (left)	25866	continuous		UK Biobank Assessment Centre > Imaging > Brain MRI > T1 structural brain MRI > Regional grey matter volumes (FAST)		16047		0.693195200299639	0.0038651785313873			continuous-25866-both_sexes--irnt
Mean L3 in superior cerebellar peduncle on FA skeleton (left)	25309	continuous		UK Biobank Assessment Centre > Imaging > Brain MRI > Diffusion brain MRI > dMRI skeleton		14492		0.693518230042704	0.00170057287188582			continuous-25309-both_sexes--irnt
Mean FA in superior fronto-occipital fasciculus on FA skeleton (right)	25098	continuous		UK Biobank Assessment Centre > Imaging > Brain MRI > Diffusion brain MRI > dMRI skeleton		14492		0.695166493862081	0.00610486131783301			continuous-25098-both_sexes--irnt
J20 Acute bronchitis	131458	icd_first_occurrence		Health-related outcomes > First occurrences > Respiratory system disorders		3007	278578	0.696740603976667	-0.0201363535628361			icd_first_occurrence-131458-both_sexes--
Ever contemplated self-harm	20485	continuous		Online follow-up > Mental health > Self-harm behaviours		92964		0.69678230404591	-0.00113192321318532			continuous-20485-both_sexes--
Ever seen an un-real vision	20471	categorical		Online follow-up > Mental health > Unusual and psychotic experiences		2970	89415	0.698732014746346	-0.00218617120384857			categorical-20471-both_sexes--
Anterior thigh lean muscle volume (left)	22405	continuous		UK Biobank Assessment Centre > Imaging > Abdominal MRI > Abdominal composition		5331		0.699145905462203	0.00633134188354452			continuous-22405-both_sexes--irnt
Mean MO in inferior cerebellar peduncle on FA skeleton (left)	25163	continuous		UK Biobank Assessment Centre > Imaging > Brain MRI > Diffusion brain MRI > dMRI skeleton		14492		0.699641246459187	-0.00745956350551807			continuous-25163-both_sexes--irnt
H01 Other inflammation of eyelid	131130	icd_first_occurrence		Health-related outcomes > First occurrences > Eye and adnexa disorders		2805	278780	0.700207606915733	0.00131351245035648			icd_first_occurrence-131130-both_sexes--
Weighted-mean L3 in tract medial lemniscus (right)	25641	continuous		UK Biobank Assessment Centre > Imaging > Brain MRI > Diffusion brain MRI > dMRI weighted means		14490		0.700996214621409	0.00753062211063982			continuous-25641-both_sexes--irnt
A09 Diarrhoea and gastro-enteritis of presumed infectious origin	130018	icd_first_occurrence		Health-related outcomes > First occurrences > Certain infectious and parasitic diseases		8486	273099	0.701635160308656	-0.0117298218040673			icd_first_occurrence-130018-both_sexes--
H20.6 Fibreoptic endoscopic resection of lesion of colon NEC	41200	categorical		Health-related outcomes > Hospital inpatient > Summary Operations		2653	278933	0.701878382920294	-0.0201020681055927			categorical-41200-both_sexes-H206-
B26 Mumps	130216	icd_first_occurrence		Health-related outcomes > First occurrences > Certain infectious and parasitic diseases		3217	278368	0.70206345069821	-0.00266182110522516			icd_first_occurrence-130216-both_sexes--
I20 Angina pectoris	131296	icd_first_occurrence		Health-related outcomes > First occurrences > Circulatory system disorders		16742	264843	0.702092616518156	-0.00845766011518919			icd_first_occurrence-131296-both_sexes--
Mean MD in corticospinal tract on FA skeleton (right)	25110	continuous		UK Biobank Assessment Centre > Imaging > Brain MRI > Diffusion brain MRI > dMRI skeleton		14492		0.702565424086485	0.00234499739201942			continuous-25110-both_sexes--irnt
M54 Dorsalgia	131928	icd_first_occurrence		Health-related outcomes > First occurrences > Musculoskeletal system and connective tissue disorders		39838	241747	0.703165534772488	-0.00030030877375895			icd_first_occurrence-131928-both_sexes--
Mean L1 in superior cerebellar peduncle on FA skeleton (left)	25213	continuous		UK Biobank Assessment Centre > Imaging > Brain MRI > Diffusion brain MRI > dMRI skeleton		14492		0.703214758362075	-0.00728090283047965			continuous-25213-both_sexes--irnt
Weighted-mean OD in tract superior longitudinal fasciculus (left)	25698	continuous		UK Biobank Assessment Centre > Imaging > Brain MRI > Diffusion brain MRI > dMRI weighted means		14489		0.703885702290513	-0.00757530662386837			continuous-25698-both_sexes--irnt
Vascular/heart problems diagnosed by doctor	6150	categorical		UK Biobank Assessment Centre > Touchscreen > Health and medical history > Medical conditions		5753	275171	0.704354883121632	0.0133855720243432			categorical-6150-both_sexes-1-
Pulse rate (during blood-pressure measurement)	95	continuous		UK Biobank Assessment Centre > Physical measures > Blood pressure		22896		0.70461656728501	-0.00644995044410565			continuous-95-both_sexes--irnt
Appendicectomy	20004	categorical		UK Biobank Assessment Centre > Verbal interview > Operations		33508	248035	0.706093170446767	-0.00507681818043172			categorical-20004-both_sexes-1458-
Mean L1 in anterior corona radiata on FA skeleton (right)	25222	continuous		UK Biobank Assessment Centre > Imaging > Brain MRI > Diffusion brain MRI > dMRI skeleton		14492		0.706329525188217	-0.0031433225637737			continuous-25222-both_sexes--irnt
T43.9 Unspecified diagnostic endoscopic examination of peritoneum	41200	categorical		Health-related outcomes > Hospital inpatient > Summary Operations		1952	151396	0.707458509828517	-0.00069998464377488			categorical-41200-both_sexes-T439-
Volume of hippocampus (right)	25020	continuous		UK Biobank Assessment Centre > Imaging > Brain MRI > T1 structural brain MRI > Subcortical volumes (FIRST)		16038		0.708099589036803	-0.00691062072778414			continuous-25020-both_sexes--irnt
M81 Osteoporosis without pathological fracture	131964	icd_first_occurrence		Health-related outcomes > First occurrences > Musculoskeletal system and connective tissue disorders		9967	271618	0.709002673807315	-0.0110211953833208			icd_first_occurrence-131964-both_sexes--
Mean L2 in superior fronto-occipital fasciculus on FA skeleton (right)	25290	continuous		UK Biobank Assessment Centre > Imaging > Brain MRI > Diffusion brain MRI > dMRI skeleton		14492		0.709659631957988	-0.00698593714570225			continuous-25290-both_sexes--irnt
L90 Atrophic disorders of skin	131822	icd_first_occurrence		Health-related outcomes > First occurrences > Skin and subcutaneous tissue disorders		3062	278523	0.710031835090115	-0.0199970612744996			icd_first_occurrence-131822-both_sexes--
Weighted-mean OD in tract parahippocampal part of cingulum (left)	25683	continuous		UK Biobank Assessment Centre > Imaging > Brain MRI > Diffusion brain MRI > dMRI weighted means		14489		0.710486972975887	0.00736329617830468			continuous-25683-both_sexes--irnt
J96 Respiratory failure, not elsewhere classified	131546	icd_first_occurrence		Health-related outcomes > First occurrences > Respiratory system disorders		2064	279521	0.710640083012425	0.0110054157956519			icd_first_occurrence-131546-both_sexes--
F45 Somatoform disorders	130914	icd_first_occurrence		Health-related outcomes > First occurrences > Mental and behavioural disorders		1750	279835	0.710755917690007	-0.00190000994718516			icd_first_occurrence-130914-both_sexes--
Volume of amygdala (right)	25022	continuous		UK Biobank Assessment Centre > Imaging > Brain MRI > T1 structural brain MRI > Subcortical volumes (FIRST)		16038		0.712000419401945	-0.00705164855139709			continuous-25022-both_sexes--irnt
Volume of grey matter in Temporal Pole (left)	25796	continuous		UK Biobank Assessment Centre > Imaging > Brain MRI > T1 structural brain MRI > Regional grey matter volumes (FAST)		16047		0.712232714620461	0.00649290992686807			continuous-25796-both_sexes--irnt
Mean ISOVF in cingulum cingulate gyrus on FA skeleton (left)	25475	continuous		UK Biobank Assessment Centre > Imaging > Brain MRI > Diffusion brain MRI > dMRI skeleton		14490		0.712307102982365	0.00738506226783708			continuous-25475-both_sexes--irnt
Haematocrit percentage	30030	continuous		Biological samples > Assay results > Blood assays > Blood count		273542		0.713293050527901	-0.000471427812847738			continuous-30030-both_sexes--irnt
O16.1 Pelvis NEC	41210	categorical		Health-related outcomes > Hospital inpatient > Summary Operations		4694	276892	0.71334490094187	-0.0152004993257163			categorical-41210-both_sexes-O161-
Diabetes	20002	categorical		UK Biobank Assessment Centre > Verbal interview > Medical conditions		11011	270532	0.713962920122559	-0.0100900520318774			categorical-20002-both_sexes-1220-
E11 Non-insulin-dependent diabetes mellitus	130708	icd_first_occurrence		Health-related outcomes > First occurrences > Endocrine, nutritional and metabolic diseases		17079	264506	0.715692083082779	-0.00160142065409125			icd_first_occurrence-130708-both_sexes--
Mean L1 in inferior cerebellar peduncle on FA skeleton (left)	25211	continuous		UK Biobank Assessment Centre > Imaging > Brain MRI > Diffusion brain MRI > dMRI skeleton		14492		0.71620246753668	-0.00739377075036914			continuous-25211-both_sexes--irnt
Mean carotid IMT (intima-medial thickness) at 210 degrees	22677	continuous		UK Biobank Assessment Centre > Physical measures > Carotid ultrasound		18712		0.716998525895746	0.00376524124751211			continuous-22677-both_sexes--irnt
Total thigh muscle volume	22409	continuous		UK Biobank Assessment Centre > Imaging > Abdominal MRI > Abdominal composition		5282		0.717465600408901	0.00443438194523873			continuous-22409-both_sexes--irnt
Mean ISOVF in pontine crossing tract on FA skeleton	25441	continuous		UK Biobank Assessment Centre > Imaging > Brain MRI > Diffusion brain MRI > dMRI skeleton		14490		0.718992288156571	0.007312735847323			continuous-25441-both_sexes--irnt
Volume of grey matter in V Cerebellum (right)	25896	continuous		UK Biobank Assessment Centre > Imaging > Brain MRI > T1 structural brain MRI > Regional grey matter volumes (FAST)		16047		0.719008485512203	0.0045063915844223			continuous-25896-both_sexes--irnt
Appendicitis	20002	categorical		UK Biobank Assessment Centre > Verbal interview > Medical conditions		2745	278798	0.719471576601541	-0.019721972645355			categorical-20002-both_sexes-1502-
Ever thought that life not worth living	20479	continuous		Online follow-up > Mental health > Self-harm behaviours		92725		0.719776081454052	-0.00113199628261094			continuous-20479-both_sexes--
Volume of grey matter in X Cerebellum (left)	25918	continuous		UK Biobank Assessment Centre > Imaging > Brain MRI > T1 structural brain MRI > Regional grey matter volumes (FAST)		16047		0.719890756748736	0.00667917041006571			continuous-25918-both_sexes--irnt
Ventolin 100micrograms inhaler	20003	categorical		UK Biobank Assessment Centre > Verbal interview > Medications		8046	273497	0.720676826864643	-0.00247815391590911			categorical-20003-both_sexes-1140861998-
Weighted-mean MO in tract forceps minor	25553	continuous		UK Biobank Assessment Centre > Imaging > Brain MRI > Diffusion brain MRI > dMRI weighted means		14490		0.721138758054791	-0.00723818887028936			continuous-25553-both_sexes--irnt
E87 Other disorders of fluid, electrolyte and acid-base balance	130828	icd_first_occurrence		Health-related outcomes > First occurrences > Endocrine, nutritional and metabolic diseases		6364	275221	0.721570558192939	0.0032398445856603			icd_first_occurrence-130828-both_sexes--
Volume of grey matter in Parahippocampal Gyrus, posterior division (right)	25851	continuous		UK Biobank Assessment Centre > Imaging > Brain MRI > T1 structural brain MRI > Regional grey matter volumes (FAST)		16047		0.721669601133639	-0.00681715429330205			continuous-25851-both_sexes--irnt
Endoscopy / gastroscopy	20004	categorical		UK Biobank Assessment Centre > Verbal interview > Operations		5625	275918	0.721734865476485	-0.000512070619099697			categorical-20004-both_sexes-1517-
Mean corpuscular volume	30040	continuous		Biological samples > Assay results > Blood assays > Blood count		273540		0.721948745998138	-0.000205484239083947			continuous-30040-both_sexes--irnt
Z50.3 Skin of finger	41210	categorical		Health-related outcomes > Hospital inpatient > Summary Operations		2801	278785	0.722123766235562	-0.0195215480213569			categorical-41210-both_sexes-Z503-
Volume of grey matter in Precuneous Cortex (left)	25842	continuous		UK Biobank Assessment Centre > Imaging > Brain MRI > T1 structural brain MRI > Regional grey matter volumes (FAST)		16047		0.722308921034197	0.00649175535625347			continuous-25842-both_sexes--irnt
Weighted-mean MO in tract superior thalamic radiation (right)	25566	continuous		UK Biobank Assessment Centre > Imaging > Brain MRI > Diffusion brain MRI > dMRI weighted means		14490		0.723717588322034	0.00692348147475145			continuous-25566-both_sexes--irnt
Weighted-mean ISOVF in tract medial lemniscus (right)	25722	continuous		UK Biobank Assessment Centre > Imaging > Brain MRI > Diffusion brain MRI > dMRI weighted means		14489		0.724001864590025	0.00477735666604184			continuous-25722-both_sexes--irnt
Weighted-mean OD in tract cingulate gyrus part of cingulum (right)	25682	continuous		UK Biobank Assessment Centre > Imaging > Brain MRI > Diffusion brain MRI > dMRI weighted means		14489		0.724547221093172	-0.00728508492132618			continuous-25682-both_sexes--irnt
I35 Nonrheumatic aortic valve disorders	131324	icd_first_occurrence		Health-related outcomes > First occurrences > Circulatory system disorders		2598	278987	0.724840081913845	-0.0194442749244347			icd_first_occurrence-131324-both_sexes--
V55.1 One level of spine	41210	categorical		Health-related outcomes > Hospital inpatient > Summary Operations		2971	278615	0.725261325527969	-0.000631846626423755			categorical-41210-both_sexes-V551-
Mean FA in splenium of corpus callosum on FA skeleton	25060	continuous		UK Biobank Assessment Centre > Imaging > Brain MRI > Diffusion brain MRI > dMRI skeleton		14492		0.72644406260594	-0.000478257454465162			continuous-25060-both_sexes--irnt
Weighted-mean MO in tract cingulate gyrus part of cingulum (right)	25547	continuous		UK Biobank Assessment Centre > Imaging > Brain MRI > Diffusion brain MRI > dMRI weighted means		14490		0.726745551914712	0.0070888714032542			continuous-25547-both_sexes--irnt
Y98.2 Radiology of two body areas	41210	categorical		Health-related outcomes > Hospital inpatient > Summary Operations		6348	275238	0.727763513251624	-0.0127997593205193			categorical-41210-both_sexes-Y982-
E14 Unspecified diabetes mellitus	130714	icd_first_occurrence		Health-related outcomes > First occurrences > Endocrine, nutritional and metabolic diseases		12379	269206	0.728467511928503	-0.00920413050640418			icd_first_occurrence-130714-both_sexes--
Mean ISOVF in anterior corona radiata on FA skeleton (right)	25462	continuous		UK Biobank Assessment Centre > Imaging > Brain MRI > Diffusion brain MRI > dMRI skeleton		14490		0.728814820856595	0.00304230632044544			continuous-25462-both_sexes--irnt
Weighted-mean OD in tract superior thalamic radiation (left)	25700	continuous		UK Biobank Assessment Centre > Imaging > Brain MRI > Diffusion brain MRI > dMRI weighted means		14489		0.729033236265759	0.00356947990117254			continuous-25700-both_sexes--irnt
C12.1 Excision of lesion of eyelid NEC	41200	categorical		Health-related outcomes > Hospital inpatient > Summary Operations		2759	278827	0.729767360193543	-0.0189702366994637			categorical-41200-both_sexes-C121-
Volume of grey matter in Frontal Orbital Cortex (right)	25847	continuous		UK Biobank Assessment Centre > Imaging > Brain MRI > T1 structural brain MRI > Regional grey matter volumes (FAST)		16047		0.73026567559878	-0.00624016705866354			continuous-25847-both_sexes--irnt
Volume of grey matter in VI Cerebellum (right)	25899	continuous		UK Biobank Assessment Centre > Imaging > Brain MRI > T1 structural brain MRI > Regional grey matter volumes (FAST)		16047		0.730866269800114	0.00646463290398148			continuous-25899-both_sexes--irnt
Z84.6 Knee joint	41210	categorical		Health-related outcomes > Hospital inpatient > Summary Operations		6047	275539	0.731522795680574	-0.0128747745494381			categorical-41210-both_sexes-Z846-
Ranitidine	20003	categorical		UK Biobank Assessment Centre > Verbal interview > Medications		4554	276989	0.73164087856436	-0.0147312872305273			categorical-20003-both_sexes-1140879406-
Ovarian cyst removal/surgery	20004	categorical		UK Biobank Assessment Centre > Verbal interview > Operations		3309	150019	0.732221442122448	-0.0187940870013115			categorical-20004-both_sexes-1506-
Back problem	20002	categorical		UK Biobank Assessment Centre > Verbal interview > Medical conditions		4847	276696	0.732244892652112	-0.00255334297246764			categorical-20002-both_sexes-1294-
Pulse wave peak to peak time	4196	continuous		UK Biobank Assessment Centre > Physical measures > Arterial stiffness		101642		0.732899669332721	-0.00127553101222935			continuous-4196-both_sexes--irnt
H36 Retinal disorders in diseases classified elsewhere	131184	icd_first_occurrence		Health-related outcomes > First occurrences > Eye and adnexa disorders		1547	280038	0.734184383058768	-0.00330924449187815			icd_first_occurrence-131184-both_sexes--
Volume of grey matter in Cingulate Gyrus, anterior division (left)	25838	continuous		UK Biobank Assessment Centre > Imaging > Brain MRI > T1 structural brain MRI > Regional grey matter volumes (FAST)		16047		0.734650145071331	0.00154683690238515			continuous-25838-both_sexes--irnt
Skin operation or plastic surgery	20004	categorical		UK Biobank Assessment Centre > Verbal interview > Operations		2311	279232	0.735172654721783	0.011789589900744			categorical-20004-both_sexes-1474-
K81 Cholecystitis	131676	icd_first_occurrence		Health-related outcomes > First occurrences > Digestive system disorders		2896	278689	0.735182575193936	-0.0184506424767057			icd_first_occurrence-131676-both_sexes--
Beclometasone	20003	categorical		UK Biobank Assessment Centre > Verbal interview > Medications		2536	279007	0.735286868484084	0.00658186220779849			categorical-20003-both_sexes-1140909786-
Central augmentation pressure during PWA	12680	continuous		UK Biobank Assessment Centre > Imaging > Heart MRI > Pulse wave analysis		17176		0.737160933765179	-0.00362126073273316			continuous-12680-both_sexes--irnt
Prolapsed disc/slipped disc	20002	categorical		UK Biobank Assessment Centre > Verbal interview > Medical conditions		4698	276845	0.737304629685686	-0.0147277188985483			categorical-20002-both_sexes-1312-
Mean MD in inferior cerebellar peduncle on FA skeleton (left)	25115	continuous		UK Biobank Assessment Centre > Imaging > Brain MRI > Diffusion brain MRI > dMRI skeleton		14492		0.737791122489156	-0.00693103431728086			continuous-25115-both_sexes--irnt
Adenoid surgery / adenoidectomy	20004	categorical		UK Biobank Assessment Centre > Verbal interview > Operations		1667	279876	0.737909870179966	-0.00449962747432176			categorical-20004-both_sexes-1562-
J44 Other chronic obstructive pulmonary disease	131492	icd_first_occurrence		Health-related outcomes > First occurrences > Respiratory system disorders		8847	272738	0.738504917201136	-0.0102654140767885			icd_first_occurrence-131492-both_sexes--
Medication for cholesterol, blood pressure or diabetes	6177	categorical		UK Biobank Assessment Centre > Touchscreen > Health and medical history > Medication		31371	95664	0.738801518275092	0.00217196046231453			categorical-6177-both_sexes-2-
Blood clot, DVT, bronchitis, emphysema, asthma, rhinitis, eczema, allergy diagnosed by doctor	6152	categorical		UK Biobank Assessment Centre > Touchscreen > Health and medical history > Medical conditions		4693	276306	0.738833591130737	0.00602583565447892			categorical-6152-both_sexes-6-
Muscle/soft tissue surgery	20004	categorical		UK Biobank Assessment Centre > Verbal interview > Operations		7973	273570	0.738848605484478	0.0107527718394699			categorical-20004-both_sexes-1297-
Carpal tunnel surgery	20004	categorical		UK Biobank Assessment Centre > Verbal interview > Operations		2940	278603	0.739450368654623	-0.0188932857278924			categorical-20004-both_sexes-1501-
Volume of grey matter in Insular Cortex (left)	25784	continuous		UK Biobank Assessment Centre > Imaging > Brain MRI > T1 structural brain MRI > Regional grey matter volumes (FAST)		16047		0.739814645944111	-0.00610711399552564			continuous-25784-both_sexes--irnt
H52 Disorders of refraction and accommodation	131208	icd_first_occurrence		Health-related outcomes > First occurrences > Eye and adnexa disorders		2944	278641	0.739903840521745	-0.0182475615474271			icd_first_occurrence-131208-both_sexes--
Volume of grey matter in Superior Temporal Gyrus, posterior division (left)	25800	continuous		UK Biobank Assessment Centre > Imaging > Brain MRI > T1 structural brain MRI > Regional grey matter volumes (FAST)		16047		0.740477821657708	-0.00643866308075794			continuous-25800-both_sexes--irnt
Heart arrhythmia	20002	categorical		UK Biobank Assessment Centre > Verbal interview > Medical conditions		1492	280051	0.741320581521719	-0.000792822719147803			categorical-20002-both_sexes-1077-
Heel bone mineral density (BMD) T-score, automated (left)	4106	continuous		UK Biobank Assessment Centre > Physical measures > Bone-densitometry of heel		97889		0.741413467066838	0.0029618028576135			continuous-4106-both_sexes--irnt
Mean ICVF in medial lemniscus on FA skeleton (left)	25353	continuous		UK Biobank Assessment Centre > Imaging > Brain MRI > Diffusion brain MRI > dMRI skeleton		14490		0.742206981981356	-0.00399064490136944			continuous-25353-both_sexes--irnt
Weighted-mean ISOVF in tract anterior thalamic radiation (right)	25707	continuous		UK Biobank Assessment Centre > Imaging > Brain MRI > Diffusion brain MRI > dMRI weighted means		14489		0.742361396764744	-0.00654798163764963			continuous-25707-both_sexes--irnt
Weighted-mean OD in tract medial lemniscus (right)	25695	continuous		UK Biobank Assessment Centre > Imaging > Brain MRI > Diffusion brain MRI > dMRI weighted means		14489		0.742472294522919	0.00315196400268522			continuous-25695-both_sexes--irnt
Weighted-mean OD in tract uncinate fasciculus (left)	25702	continuous		UK Biobank Assessment Centre > Imaging > Brain MRI > Diffusion brain MRI > dMRI weighted means		14489		0.743277249141566	-0.00386326117496896			continuous-25702-both_sexes--irnt
H26 Other cataract	131166	icd_first_occurrence		Health-related outcomes > First occurrences > Eye and adnexa disorders		17311	264274	0.74358470923763	-0.00775958411365485			icd_first_occurrence-131166-both_sexes--
N35 Urethral stricture	132064	icd_first_occurrence		Health-related outcomes > First occurrences > Genitourinary system disorders		2591	278994	0.744815121205135	-0.0180445156458299			icd_first_occurrence-132064-both_sexes--
I80 Phlebitis and thrombophlebitis	131396	icd_first_occurrence		Health-related outcomes > First occurrences > Circulatory system disorders		9555	272030	0.744837460107267	-0.0101802869354725			icd_first_occurrence-131396-both_sexes--
Age started hormone-replacement therapy (HRT)	3536	continuous		UK Biobank Assessment Centre > Touchscreen > Sex-specific factors > Female-specific factors		53460		0.745487210570503	-0.00206203020006231			continuous-3536-both_sexes--irnt
N41 Inflammatory diseases of prostate	132074	icd_first_occurrence		Health-related outcomes > First occurrences > Genitourinary system disorders		2391	125847	0.745941753557212	0.00335804330226338			icd_first_occurrence-132074-both_sexes--
H65 Nonsuppurative otitis media	131228	icd_first_occurrence		Health-related outcomes > First occurrences > Ear and mastoid process disorders		3377	278208	0.745959383010828	0.0132781808645745			icd_first_occurrence-131228-both_sexes--
Volume of grey matter in Intracalcarine Cortex (right)	25829	continuous		UK Biobank Assessment Centre > Imaging > Brain MRI > T1 structural brain MRI > Regional grey matter volumes (FAST)		16047		0.746434851866771	-0.00425118976827901			continuous-25829-both_sexes--irnt
Cholecystectomy/gall bladder removal	20004	categorical		UK Biobank Assessment Centre > Verbal interview > Operations		11057	270486	0.74650603122378	0.00975107232347391			categorical-20004-both_sexes-1455-
C79.5 Internal tamponade of retina using gas	41210	categorical		Health-related outcomes > Hospital inpatient > Summary Operations		1314	280272	0.746811407259074	0.00304885122220104			categorical-41210-both_sexes-C795-
S57.1 Debridement of skin NEC	41210	categorical		Health-related outcomes > Hospital inpatient > Summary Operations		1283	280303	0.748062895903673	0.00264444233204934			categorical-41210-both_sexes-S571-
Mean MO in cerebral peduncle on FA skeleton (left)	25167	continuous		UK Biobank Assessment Centre > Imaging > Brain MRI > Diffusion brain MRI > dMRI skeleton		14492		0.748921380445604	-0.00146661482486337			continuous-25167-both_sexes--irnt
Calcium salts	20003	categorical		UK Biobank Assessment Centre > Verbal interview > Medications		1730	279813	0.748963182391832	-0.00251948086967678			categorical-20003-both_sexes-1140870788-
Mean L3 in superior fronto-occipital fasciculus on FA skeleton (right)	25338	continuous		UK Biobank Assessment Centre > Imaging > Brain MRI > Diffusion brain MRI > dMRI skeleton		14492		0.750009986523648	-0.00620867908878211			continuous-25338-both_sexes--irnt
Mean L1 in corticospinal tract on FA skeleton (right)	25206	continuous		UK Biobank Assessment Centre > Imaging > Brain MRI > Diffusion brain MRI > dMRI skeleton		14492		0.75003322008087	0.00678853487782284			continuous-25206-both_sexes--irnt
H11 Other disorders of conjunctiva	131144	icd_first_occurrence		Health-related outcomes > First occurrences > Eye and adnexa disorders		4611	276974	0.750065129030929	-0.0144549235494075			icd_first_occurrence-131144-both_sexes--
M45.9 Unspecified diagnostic endoscopic examination of bladder	41200	categorical		Health-related outcomes > Hospital inpatient > Summary Operations		18397	263189	0.750089152980847	0.0030289323637414			categorical-41200-both_sexes-M459-
Vascular/heart problems diagnosed by doctor	6150	categorical		UK Biobank Assessment Centre > Touchscreen > Health and medical history > Medical conditions		4212	276712	0.750545424888279	-0.014160775167251			categorical-6150-both_sexes-3-
Weighted-mean L2 in tract superior thalamic radiation (left)	25619	continuous		UK Biobank Assessment Centre > Imaging > Brain MRI > Diffusion brain MRI > dMRI weighted means		14490		0.753458080194129	0.00648491223749165			continuous-25619-both_sexes--irnt
Hyperthyroidism/thyrotoxicosis	20002	categorical		UK Biobank Assessment Centre > Verbal interview > Medical conditions		2140	279403	0.754015723641551	0.0162477596039796			categorical-20002-both_sexes-1225-
M25 Other joint disorders, not elsewhere classified	131888	icd_first_occurrence		Health-related outcomes > First occurrences > Musculoskeletal system and connective tissue disorders		48780	232805	0.754391869067518	-0.00394155373664097			icd_first_occurrence-131888-both_sexes--
Weighted-mean OD in tract superior thalamic radiation (right)	25701	continuous		UK Biobank Assessment Centre > Imaging > Brain MRI > Diffusion brain MRI > dMRI weighted means		14489		0.754575551625914	-0.00627394218286387			continuous-25701-both_sexes--irnt
Volume of grey matter in Cuneal Cortex (left)	25844	continuous		UK Biobank Assessment Centre > Imaging > Brain MRI > T1 structural brain MRI > Regional grey matter volumes (FAST)		16047		0.754962411036877	-0.00630091269617275			continuous-25844-both_sexes--irnt
L60 Nail disorders	131774	icd_first_occurrence		Health-related outcomes > First occurrences > Skin and subcutaneous tissue disorders		6468	275117	0.755081222532807	-0.0120996191283926			icd_first_occurrence-131774-both_sexes--
Volume of brain stem + 4th ventricle	25025	continuous		UK Biobank Assessment Centre > Imaging > Brain MRI > T1 structural brain MRI		16038		0.755483500404997	0.000399576685256322			continuous-25025-both_sexes--irnt
Maximum carotid IMT (intima-medial thickness) at 210 degrees	22678	continuous		UK Biobank Assessment Centre > Physical measures > Carotid ultrasound		18712		0.757531691914846	0.00578267321942083			continuous-22678-both_sexes--irnt
Weighted-mean ISOVF in tract forceps major	25714	continuous		UK Biobank Assessment Centre > Imaging > Brain MRI > Diffusion brain MRI > dMRI weighted means		14489		0.758444945459771	0.00668071711274542			continuous-25714-both_sexes--irnt
Volume of grey matter in Cuneal Cortex (right)	25845	continuous		UK Biobank Assessment Centre > Imaging > Brain MRI > T1 structural brain MRI > Regional grey matter volumes (FAST)		16047		0.758932379978353	-0.00613034506200552			continuous-25845-both_sexes--irnt
Volume of grey matter in Juxtapositional Lobule Cortex (formerly Supplementary Motor Cortex) (right)	25833	continuous		UK Biobank Assessment Centre > Imaging > Brain MRI > T1 structural brain MRI > Regional grey matter volumes (FAST)		16047		0.759313465281149	0.00435352732924204			continuous-25833-both_sexes--irnt
I84 Haemorrhoids	131404	icd_first_occurrence		Health-related outcomes > First occurrences > Circulatory system disorders		17624	263961	0.759505393464262	-0.00728718503208038			icd_first_occurrence-131404-both_sexes--
I51 Complications and ill-defined descriptions of heart disease	131356	icd_first_occurrence		Health-related outcomes > First occurrences > Circulatory system disorders		4910	276675	0.760239555978873	0.0124114141021675			icd_first_occurrence-131356-both_sexes--
Tramadol	20003	categorical		UK Biobank Assessment Centre > Verbal interview > Medications		3080	278463	0.760545004548428	0.0166816055941397			categorical-20003-both_sexes-1140864992-
Mean L1 in superior corona radiata on FA skeleton (right)	25224	continuous		UK Biobank Assessment Centre > Imaging > Brain MRI > Diffusion brain MRI > dMRI skeleton		14492		0.760554988692008	0.00634194601490167			continuous-25224-both_sexes--irnt
N87 Dysplasia of cervix uteri	132136	icd_first_occurrence		Health-related outcomes > First occurrences > Genitourinary system disorders		4385	148962	0.760789773453253	-0.00533169583441369			icd_first_occurrence-132136-both_sexes--
Y80.1 Inhalation anaesthetic using muscle relaxant	41210	categorical		Health-related outcomes > Hospital inpatient > Summary Operations		1788	279798	0.760804105600429	-0.00273497865644576			categorical-41210-both_sexes-Y801-
Weighted-mean MO in tract inferior fronto-occipital fasciculus (right)	25555	continuous		UK Biobank Assessment Centre > Imaging > Brain MRI > Diffusion brain MRI > dMRI weighted means		14490		0.760880733759724	0.00656994078470897			continuous-25555-both_sexes--irnt
Diverticular disease/diverticulitis	20002	categorical		UK Biobank Assessment Centre > Verbal interview > Medical conditions		3112	278431	0.760954691645635	-0.0027616468567119			categorical-20002-both_sexes-1458-
Heel bone mineral density (BMD) (left)	4105	continuous		UK Biobank Assessment Centre > Physical measures > Bone-densitometry of heel		97832		0.761766140301528	0.00281244565725879			continuous-4105-both_sexes--irnt
Mean OD in middle cerebellar peduncle on FA skeleton	25392	continuous		UK Biobank Assessment Centre > Imaging > Brain MRI > Diffusion brain MRI > dMRI skeleton		14490		0.76228039612111	-0.00332605765888319			continuous-25392-both_sexes--irnt
Eye problems/disorders	6148	categorical		UK Biobank Assessment Centre > Touchscreen > Health and medical history > Eyesight		8936	91559	0.763256576743111	0.00994442463950257			categorical-6148-both_sexes-4-
A08 Viral and other specified intestinal infections	130016	icd_first_occurrence		Health-related outcomes > First occurrences > Certain infectious and parasitic diseases		2723	278862	0.763532387112423	-0.0182884565649991			icd_first_occurrence-130016-both_sexes--
Weighted-mean ICVF in tract medial lemniscus (right)	25668	continuous		UK Biobank Assessment Centre > Imaging > Brain MRI > Diffusion brain MRI > dMRI weighted means		14489		0.764665968069356	-0.00624550757205419			continuous-25668-both_sexes--irnt
Calcichew d3 tablet	20003	categorical		UK Biobank Assessment Centre > Verbal interview > Medications		2711	278832	0.764850500363569	-0.0177196390652138			categorical-20003-both_sexes-1140871050-
K61 Abscess of anal and rectal regions	131644	icd_first_occurrence		Health-related outcomes > First occurrences > Digestive system disorders		1642	279943	0.76549474000683	-0.00398379318711374			icd_first_occurrence-131644-both_sexes--
Mean ISOVF in cerebral peduncle on FA skeleton (left)	25455	continuous		UK Biobank Assessment Centre > Imaging > Brain MRI > Diffusion brain MRI > dMRI skeleton		14490		0.765511220156194	-0.00646103063713083			continuous-25455-both_sexes--irnt
Mean OD in cerebral peduncle on FA skeleton (left)	25407	continuous		UK Biobank Assessment Centre > Imaging > Brain MRI > Diffusion brain MRI > dMRI skeleton		14490		0.765804898891778	-0.0054018279155164			continuous-25407-both_sexes--irnt
Volume of grey matter in Planum Polare (right)	25869	continuous		UK Biobank Assessment Centre > Imaging > Brain MRI > T1 structural brain MRI > Regional grey matter volumes (FAST)		16047		0.765848666536499	-0.00584281484038771			continuous-25869-both_sexes--irnt
Mean L2 in splenium of corpus callosum on FA skeleton	25252	continuous		UK Biobank Assessment Centre > Imaging > Brain MRI > Diffusion brain MRI > dMRI skeleton		14492		0.766620349614155	-0.00131410472610908			continuous-25252-both_sexes--irnt
Vitamin C	100015	continuous		Online follow-up > Diet by 24-hour recall > Estimated nutrients yesterday		43938		0.766940353233924	-0.00245553825314558			continuous-100015-both_sexes--irnt
Z50.2 Skin of hand	41210	categorical		Health-related outcomes > Hospital inpatient > Summary Operations		1343	280243	0.767091750168821	0.00329007680836937			categorical-41210-both_sexes-Z502-
Mean carotid IMT (intima-medial thickness) at 120 degrees	22671	continuous		UK Biobank Assessment Centre > Physical measures > Carotid ultrasound		18686		0.767404898119571	0.00172795029967042			continuous-22671-both_sexes--irnt
Oestradiol	30800	continuous		Biological samples > Assay results > Blood assays > Blood biochemistry		43259		0.768693031446767	-0.00410615512111254			continuous-30800-both_sexes--irnt
Weighted-mean ICVF in tract corticospinal tract (right)	25659	continuous		UK Biobank Assessment Centre > Imaging > Brain MRI > Diffusion brain MRI > dMRI weighted means		14489		0.768816504849928	-0.00233238125282301			continuous-25659-both_sexes--irnt
Volume of grey matter in Inferior Temporal Gyrus, temporooccipital part (left)	25812	continuous		UK Biobank Assessment Centre > Imaging > Brain MRI > T1 structural brain MRI > Regional grey matter volumes (FAST)		16047		0.76901846983506	0.00604188641579737			continuous-25812-both_sexes--irnt
Recent inability to stop or control worrying	20509	continuous		Online follow-up > Mental health > Anxiety		92989		0.769524750038412	-0.00186912283787866			continuous-20509-both_sexes--
Mean L1 in middle cerebellar peduncle on FA skeleton	25200	continuous		UK Biobank Assessment Centre > Imaging > Brain MRI > Diffusion brain MRI > dMRI skeleton		14492		0.769593386144405	-0.00616155296887513			continuous-25200-both_sexes--irnt
M72 Fibroblastic disorders	131950	icd_first_occurrence		Health-related outcomes > First occurrences > Musculoskeletal system and connective tissue disorders		13771	267814	0.7705813866007	-0.00627970258964451			icd_first_occurrence-131950-both_sexes--
K63 Other diseases of intestine	131648	icd_first_occurrence		Health-related outcomes > First occurrences > Digestive system disorders		13903	267682	0.770955119817843	-0.00775586348101409			icd_first_occurrence-131648-both_sexes--
Codeine	20003	categorical		UK Biobank Assessment Centre > Verbal interview > Medications		1427	280116	0.771002188363181	0.00216384575794508			categorical-20003-both_sexes-1140884444-
Weighted-mean MD in tract medial lemniscus (right)	25533	continuous		UK Biobank Assessment Centre > Imaging > Brain MRI > Diffusion brain MRI > dMRI weighted means		14490		0.771141391228635	0.00408363478217204			continuous-25533-both_sexes--irnt
Weighted-mean MO in tract acoustic radiation (left)	25542	continuous		UK Biobank Assessment Centre > Imaging > Brain MRI > Diffusion brain MRI > dMRI weighted means		14490		0.771771344417508	0.00646539661302419			continuous-25542-both_sexes--irnt
Mean MD in cingulum cingulate gyrus on FA skeleton (right)	25138	continuous		UK Biobank Assessment Centre > Imaging > Brain MRI > Diffusion brain MRI > dMRI skeleton		14492		0.773405204633686	-0.00627797074400256			continuous-25138-both_sexes--irnt
Weighted-mean OD in tract inferior longitudinal fasciculus (left)	25691	continuous		UK Biobank Assessment Centre > Imaging > Brain MRI > Diffusion brain MRI > dMRI weighted means		14489		0.773625773983537	0.00329413958297882			continuous-25691-both_sexes--irnt
Y53.2 Approach to organ under ultrasonic control	41210	categorical		Health-related outcomes > Hospital inpatient > Summary Operations		10533	271053	0.773874317479013	-0.00215836880967465			categorical-41210-both_sexes-Y532-
Laparotomy nos	20004	categorical		UK Biobank Assessment Centre > Verbal interview > Operations		1565	279978	0.775613892218379	-0.00235577605425168			categorical-20004-both_sexes-1486-
Mean OD in superior corona radiata on FA skeleton (left)	25417	continuous		UK Biobank Assessment Centre > Imaging > Brain MRI > Diffusion brain MRI > dMRI skeleton		14490		0.776126804119796	-0.00631562556565559			continuous-25417-both_sexes--irnt
G56 Mononeuropathies of upper limb	131074	icd_first_occurrence		Health-related outcomes > First occurrences > Nervous system disorders		13023	268562	0.77633687045473	0.00829056415763796			icd_first_occurrence-131074-both_sexes--
Weighted-mean FA in tract inferior fronto-occipital fasciculus (right)	25501	continuous		UK Biobank Assessment Centre > Imaging > Brain MRI > Diffusion brain MRI > dMRI weighted means		14490		0.776731886691406	0.0061989920219941			continuous-25501-both_sexes--irnt
U21.2 Computed tomography NEC	41200	categorical		Health-related outcomes > Hospital inpatient > Summary Operations		6784	274802	0.77776782532951	0.0108102539015703			categorical-41200-both_sexes-U212-
G57 Mononeuropathies of lower limb	131076	icd_first_occurrence		Health-related outcomes > First occurrences > Nervous system disorders		2828	278757	0.778198957078637	-0.0178031468660378			icd_first_occurrence-131076-both_sexes--
Weighted-mean ISOVF in tract corticospinal tract (right)	25713	continuous		UK Biobank Assessment Centre > Imaging > Brain MRI > Diffusion brain MRI > dMRI weighted means		14489		0.778683608667227	-0.00625617049700076			continuous-25713-both_sexes--irnt
Mean L2 in pontine crossing tract on FA skeleton	25249	continuous		UK Biobank Assessment Centre > Imaging > Brain MRI > Diffusion brain MRI > dMRI skeleton		14492		0.77886081108382	0.00351256583187925			continuous-25249-both_sexes--irnt
Seen a psychiatrist for nerves, anxiety, tension or depression	2100	categorical		UK Biobank Assessment Centre > Touchscreen > Psychosocial factors > Mental health		32325	247924	0.779130880137115	0.00161350415282436			categorical-2100-both_sexes--
M23 Internal derangement of knee	131884	icd_first_occurrence		Health-related outcomes > First occurrences > Musculoskeletal system and connective tissue disorders		12389	269196	0.779514754822158	-0.00808834478429116			icd_first_occurrence-131884-both_sexes--
Mean MO in posterior thalamic radiation on FA skeleton (right)	25180	continuous		UK Biobank Assessment Centre > Imaging > Brain MRI > Diffusion brain MRI > dMRI skeleton		14492		0.779713012026054	0.00248602023571995			continuous-25180-both_sexes--irnt
Mean MO in sagittal stratum on FA skeleton (left)	25183	continuous		UK Biobank Assessment Centre > Imaging > Brain MRI > Diffusion brain MRI > dMRI skeleton		14492		0.780957808533982	0.00239991807542392			continuous-25183-both_sexes--irnt
Mean ICVF in pontine crossing tract on FA skeleton	25345	continuous		UK Biobank Assessment Centre > Imaging > Brain MRI > Diffusion brain MRI > dMRI skeleton		14490		0.781566689573105	-0.00183375837557632			continuous-25345-both_sexes--irnt
Mean OD in superior longitudinal fasciculus on FA skeleton (right)	25432	continuous		UK Biobank Assessment Centre > Imaging > Brain MRI > Diffusion brain MRI > dMRI skeleton		14490		0.782630715027536	-0.00623090850253602			continuous-25432-both_sexes--irnt
Eye problems/disorders	6148	categorical		UK Biobank Assessment Centre > Touchscreen > Health and medical history > Eyesight		3881	96614	0.782724923514802	0.00462005951107157			categorical-6148-both_sexes-2-
Volume of grey matter in Hippocampus (right)	25887	continuous		UK Biobank Assessment Centre > Imaging > Brain MRI > T1 structural brain MRI > Regional grey matter volumes (FAST)		16047		0.782755127314228	-0.00126916014558915			continuous-25887-both_sexes--irnt
Weighted-mean FA in tract superior thalamic radiation (left)	25511	continuous		UK Biobank Assessment Centre > Imaging > Brain MRI > Diffusion brain MRI > dMRI weighted means		14490		0.782976624175286	0.00345160640600368			continuous-25511-both_sexes--irnt
Hayfever/allergic rhinitis	20002	categorical		UK Biobank Assessment Centre > Verbal interview > Medical conditions		15953	265590	0.783125383600248	0.00743706726629701			categorical-20002-both_sexes-1387-
A52.2 Therapeutic sacral epidural injection	41200	categorical		Health-related outcomes > Hospital inpatient > Summary Operations		1544	280042	0.783476491824185	-0.00222969770371921			categorical-41200-both_sexes-A522-
Mean OD in cingulum cingulate gyrus on FA skeleton (right)	25426	continuous		UK Biobank Assessment Centre > Imaging > Brain MRI > Diffusion brain MRI > dMRI skeleton		14490		0.783503458200838	-0.00239767190753976			continuous-25426-both_sexes--irnt
Volume of grey matter in Cingulate Gyrus, anterior division (right)	25839	continuous		UK Biobank Assessment Centre > Imaging > Brain MRI > T1 structural brain MRI > Regional grey matter volumes (FAST)		16047		0.785101149603992	0.00583878621589317			continuous-25839-both_sexes--irnt
G43 Migraine	131052	icd_first_occurrence		Health-related outcomes > First occurrences > Nervous system disorders		13949	267636	0.785652929529075	0.00154822203818776			icd_first_occurrence-131052-both_sexes--
Bendroflumethiazide	20003	categorical		UK Biobank Assessment Centre > Verbal interview > Medications		15702	265841	0.785740731016784	-0.00726637561915882			categorical-20003-both_sexes-1141194794-
J18.3 Total cholecystectomy NEC	41200	categorical		Health-related outcomes > Hospital inpatient > Summary Operations		8222	273364	0.786034981003105	-0.0100785000633264			categorical-41200-both_sexes-J183-
E83 Disorders of mineral metabolism	130820	icd_first_occurrence		Health-related outcomes > First occurrences > Endocrine, nutritional and metabolic diseases		2524	279061	0.786889117472839	-0.0168229043849478			icd_first_occurrence-130820-both_sexes--
Age when last took cannabis	20455	continuous		Online follow-up > Mental health > Cannabis use		20643		0.787013289560706	-0.00304690668296537			continuous-20455-both_sexes--irnt
N43 Hydrocele and spermatocele	132078	icd_first_occurrence		Health-related outcomes > First occurrences > Genitourinary system disorders		1267	126971	0.787151999418778	0.000787630873648652			icd_first_occurrence-132078-both_sexes--
Lipoprotein A	30790	continuous		Biological samples > Assay results > Blood assays > Blood biochemistry		213892		0.788320674464606	0.0000546540024957455			continuous-30790-both_sexes--irnt
Medication for cholesterol, blood pressure or diabetes	6177	categorical		UK Biobank Assessment Centre > Touchscreen > Health and medical history > Medication		29093	97942	0.789221408440652	0.00571086788489269			categorical-6177-both_sexes-1-
Symbicort 100/6 turbohaler	20003	categorical		UK Biobank Assessment Centre > Verbal interview > Medications		1763	279780	0.790277530287496	-0.00599940793777614			categorical-20003-both_sexes-1141174520-
Elbow surgery	20004	categorical		UK Biobank Assessment Centre > Verbal interview > Operations		1724	279819	0.790716661937808	-0.00633671555083804			categorical-20004-both_sexes-1500-
Mean MO in body of corpus callosum on FA skeleton	25155	continuous		UK Biobank Assessment Centre > Imaging > Brain MRI > Diffusion brain MRI > dMRI skeleton		14492		0.790837848883146	0.00134092459024317			continuous-25155-both_sexes--irnt
Mean FA in cingulum hippocampus on FA skeleton (left)	25093	continuous		UK Biobank Assessment Centre > Imaging > Brain MRI > Diffusion brain MRI > dMRI skeleton		14492		0.792801055709996	0.00596094760125199			continuous-25093-both_sexes--irnt
D51 Vitamin b12 deficiency anaemia	130624	icd_first_occurrence		Health-related outcomes > First occurrences > Blood, blood-forming organs and certain immune disorders		1806	279779	0.793490829142712	-0.00687037774061689			icd_first_occurrence-130624-both_sexes--
Frequency of inability to cease drinking in last year	20413	continuous		Online follow-up > Mental health > Alcohol use		51410		0.794307156646952	-0.00128585128157357			continuous-20413-both_sexes--
N30.3 Circumcision	41200	categorical		Health-related outcomes > Hospital inpatient > Summary Operations		1542	126696	0.794485983776418	-0.00596038881019502			categorical-41200-both_sexes-N303-
Mean MD in pontine crossing tract on FA skeleton	25105	continuous		UK Biobank Assessment Centre > Imaging > Brain MRI > Diffusion brain MRI > dMRI skeleton		14492		0.795492584876521	0.00347981994061247			continuous-25105-both_sexes--irnt
Weighted-mean MO in tract forceps major	25552	continuous		UK Biobank Assessment Centre > Imaging > Brain MRI > Diffusion brain MRI > dMRI weighted means		14490		0.796053700528931	-0.00599608569870614			continuous-25552-both_sexes--irnt
Mean ISOVF in superior longitudinal fasciculus on FA skeleton (left)	25481	continuous		UK Biobank Assessment Centre > Imaging > Brain MRI > Diffusion brain MRI > dMRI skeleton		14490		0.796176390175104	0.00593828834250771			continuous-25481-both_sexes--irnt
K59 Other functional intestinal disorders	131640	icd_first_occurrence		Health-related outcomes > First occurrences > Digestive system disorders		12717	268868	0.796442050885793	0.00596528239215644			icd_first_occurrence-131640-both_sexes--
Cruciate ligament surgery	20004	categorical		UK Biobank Assessment Centre > Verbal interview > Operations		1450	280093	0.797249926643749	-0.0011189125756098			categorical-20004-both_sexes-1502-
Mean MO in retrolenticular part of internal capsule on FA skeleton (right)	25172	continuous		UK Biobank Assessment Centre > Imaging > Brain MRI > Diffusion brain MRI > dMRI skeleton		14492		0.797456590472737	-0.00353704946481742			continuous-25172-both_sexes--irnt
R27.1 Episiotomy to facilitate delivery	41210	categorical		Health-related outcomes > Hospital inpatient > Summary Operations		1597	151751	0.797726390312324	0.00837301200391498			categorical-41210-both_sexes-R271-
Diastolic brachial blood pressure during PWA	12675	continuous		UK Biobank Assessment Centre > Imaging > Heart MRI > Pulse wave analysis		17184		0.798226938516097	-0.00545214131796918			continuous-12675-both_sexes--irnt
B36 Other superficial mycoses	130228	icd_first_occurrence		Health-related outcomes > First occurrences > Certain infectious and parasitic diseases		3270	278315	0.798807721412258	-0.00341043016646027			icd_first_occurrence-130228-both_sexes--
Weighted-mean L1 in tract medial lemniscus (right)	25587	continuous		UK Biobank Assessment Centre > Imaging > Brain MRI > Diffusion brain MRI > dMRI weighted means		14490		0.799308100284183	0.00246678245102263			continuous-25587-both_sexes--irnt
H20 Iridocyclitis	131158	icd_first_occurrence		Health-related outcomes > First occurrences > Eye and adnexa disorders		1493	280092	0.799751374201929	0.000794392172738267			icd_first_occurrence-131158-both_sexes--
Weighted-mean L3 in tract corticospinal tract (right)	25632	continuous		UK Biobank Assessment Centre > Imaging > Brain MRI > Diffusion brain MRI > dMRI weighted means		14490		0.8010117157942	0.000108461824108388			continuous-25632-both_sexes--irnt
Mean MO in cingulum cingulate gyrus on FA skeleton (right)	25186	continuous		UK Biobank Assessment Centre > Imaging > Brain MRI > Diffusion brain MRI > dMRI skeleton		14492		0.801405602260976	0.0055592333129903			continuous-25186-both_sexes--irnt
Mean MO in cingulum hippocampus on FA skeleton (left)	25189	continuous		UK Biobank Assessment Centre > Imaging > Brain MRI > Diffusion brain MRI > dMRI skeleton		14492		0.801411024682368	0.00462834191922055			continuous-25189-both_sexes--irnt
Cone biopsy	20004	categorical		UK Biobank Assessment Centre > Verbal interview > Operations		2394	150934	0.801462188313559	0.0143536047967636			categorical-20004-both_sexes-1512-
Umbilical hernia repair	20004	categorical		UK Biobank Assessment Centre > Verbal interview > Operations		2474	279069	0.801541877542871	-0.0161187642993386			categorical-20004-both_sexes-1404-
B34 Viral infection of unspecified site	130224	icd_first_occurrence		Health-related outcomes > First occurrences > Certain infectious and parasitic diseases		6347	275238	0.80280618647234	-0.0108390485151462			icd_first_occurrence-130224-both_sexes--
Cancer diagnosed by doctor	2453	categorical		UK Biobank Assessment Centre > Touchscreen > Health and medical history > Medical conditions		21927	258643	0.803030924054284	-0.00187837710368351			categorical-2453-both_sexes--
N13 Obstructive and reflux uropathy	132022	icd_first_occurrence		Health-related outcomes > First occurrences > Genitourinary system disorders		2431	279154	0.803639768959385	-0.0167112928628556			icd_first_occurrence-132022-both_sexes--
Red blood cell (erythrocyte) distribution width	30070	continuous		Biological samples > Assay results > Blood assays > Blood count		273540		0.804930293921301	0.00153883758544061			continuous-30070-both_sexes--irnt
Potassium in urine	30520	continuous		Biological samples > Assay results > Urine assays		273001		0.805584434916759	0.000997255704324275			continuous-30520-both_sexes--irnt
Vitamin c product	20003	categorical		UK Biobank Assessment Centre > Verbal interview > Medications		3518	278025	0.805625011681549	-0.00458848968216948			categorical-20003-both_sexes-1140909726-
Volume of brain, grey+white matter	25010	continuous		UK Biobank Assessment Centre > Imaging > Brain MRI > T1 structural brain MRI		16052		0.805741033330874	0.00450322912684532			continuous-25010-both_sexes--irnt
Mean L1 in superior fronto-occipital fasciculus on FA skeleton (right)	25242	continuous		UK Biobank Assessment Centre > Imaging > Brain MRI > Diffusion brain MRI > dMRI skeleton		14492		0.806216702531681	-0.00416752197650454			continuous-25242-both_sexes--irnt
Mean FA in cingulum hippocampus on FA skeleton (right)	25092	continuous		UK Biobank Assessment Centre > Imaging > Brain MRI > Diffusion brain MRI > dMRI skeleton		14492		0.806246616468424	0.000762175287765575			continuous-25092-both_sexes--irnt
I50 Heart failure	131354	icd_first_occurrence		Health-related outcomes > First occurrences > Circulatory system disorders		5395	276190	0.806581159676783	-0.0106855054012306			icd_first_occurrence-131354-both_sexes--
J11 Influenza, virus not identified	131442	icd_first_occurrence		Health-related outcomes > First occurrences > Respiratory system disorders		6143	275442	0.807025102162712	-0.0107210983867538			icd_first_occurrence-131442-both_sexes--
Weighted-mean MD in tract middle cerebellar peduncle	25531	continuous		UK Biobank Assessment Centre > Imaging > Brain MRI > Diffusion brain MRI > dMRI weighted means		14490		0.8075875419126	-0.00556455981106405			continuous-25531-both_sexes--irnt
Cholelithiasis/gall stones	20002	categorical		UK Biobank Assessment Centre > Verbal interview > Medical conditions		4682	276861	0.808184159008651	0.0109620320121267			categorical-20002-both_sexes-1162-
O14.2 Sentinel lymph node	41210	categorical		Health-related outcomes > Hospital inpatient > Summary Operations		2064	151284	0.809090501458851	-0.00679990269923874			categorical-41210-both_sexes-O142-
Weighted-mean FA in tract medial lemniscus (right)	25506	continuous		UK Biobank Assessment Centre > Imaging > Brain MRI > Diffusion brain MRI > dMRI weighted means		14490		0.809591829979054	-0.00567030465366796			continuous-25506-both_sexes--irnt
Mean L1 in cerebral peduncle on FA skeleton (left)	25215	continuous		UK Biobank Assessment Centre > Imaging > Brain MRI > Diffusion brain MRI > dMRI skeleton		14492		0.809998343133636	-0.00566364937519296			continuous-25215-both_sexes--irnt
B28.2 Partial excision of breast NEC	41200	categorical		Health-related outcomes > Hospital inpatient > Summary Operations		2857	150491	0.81083024771186	-0.0158441643154115			categorical-41200-both_sexes-B282-
Weighted-mean L1 in tract posterior thalamic radiation (right)	25589	continuous		UK Biobank Assessment Centre > Imaging > Brain MRI > Diffusion brain MRI > dMRI weighted means		14490		0.81131286365976	0.00151743634106974			continuous-25589-both_sexes--irnt
Mean OD in posterior corona radiata on FA skeleton (right)	25418	continuous		UK Biobank Assessment Centre > Imaging > Brain MRI > Diffusion brain MRI > dMRI skeleton		14490		0.8113737008127	-0.0054445116001795			continuous-25418-both_sexes--irnt
Mean ICVF in cerebral peduncle on FA skeleton (left)	25359	continuous		UK Biobank Assessment Centre > Imaging > Brain MRI > Diffusion brain MRI > dMRI skeleton		14490		0.812319775347294	-0.00560356103192187			continuous-25359-both_sexes--irnt
Mean MO in pontine crossing tract on FA skeleton	25153	continuous		UK Biobank Assessment Centre > Imaging > Brain MRI > Diffusion brain MRI > dMRI skeleton		14492		0.812780671263958	0.000789197559121456			continuous-25153-both_sexes--irnt
Mean L1 in superior longitudinal fasciculus on FA skeleton (left)	25241	continuous		UK Biobank Assessment Centre > Imaging > Brain MRI > Diffusion brain MRI > dMRI skeleton		14492		0.812890018879131	-0.0026728463487404			continuous-25241-both_sexes--irnt
Mean MD in superior fronto-occipital fasciculus on FA skeleton (right)	25146	continuous		UK Biobank Assessment Centre > Imaging > Brain MRI > Diffusion brain MRI > dMRI skeleton		14492		0.814139357021964	-0.00508808745478818			continuous-25146-both_sexes--irnt
Mean OD in body of corpus callosum on FA skeleton	25395	continuous		UK Biobank Assessment Centre > Imaging > Brain MRI > Diffusion brain MRI > dMRI skeleton		14490		0.814577634160684	0.00556171226485023			continuous-25395-both_sexes--irnt
Mean OD in superior fronto-occipital fasciculus on FA skeleton (left)	25435	continuous		UK Biobank Assessment Centre > Imaging > Brain MRI > Diffusion brain MRI > dMRI skeleton		14490		0.814623179976637	-0.000738362470628788			continuous-25435-both_sexes--irnt
Gout	20002	categorical		UK Biobank Assessment Centre > Verbal interview > Medical conditions		3709	124506	0.814682189441458	-0.0124403648794635			categorical-20002-both_sexes-1466-
Mean L1 in posterior corona radiata on FA skeleton (right)	25226	continuous		UK Biobank Assessment Centre > Imaging > Brain MRI > Diffusion brain MRI > dMRI skeleton		14492		0.816568069573988	-0.00145143358287606			continuous-25226-both_sexes--irnt
Doctor diagnosed hayfever or allergic rhinitis	22126	categorical		Online follow-up > Work environment > Medical information		16495	55692	0.817524622098969	-0.00584682600454825			categorical-22126-both_sexes--
A41 Other septicaemia	130070	icd_first_occurrence		Health-related outcomes > First occurrences > Certain infectious and parasitic diseases		4071	277514	0.817534810286172	-0.0123340661968751			icd_first_occurrence-130070-both_sexes--
I45 Other conduction disorders	131344	icd_first_occurrence		Health-related outcomes > First occurrences > Circulatory system disorders		2305	279280	0.818303956231235	-0.0154664790366913			icd_first_occurrence-131344-both_sexes--
Eye problems/disorders	6148	categorical		UK Biobank Assessment Centre > Touchscreen > Health and medical history > Eyesight		2217	98278	0.818575460324984	-0.0161621098258117			categorical-6148-both_sexes-5-
L30 Other dermatitis	131740	icd_first_occurrence		Health-related outcomes > First occurrences > Skin and subcutaneous tissue disorders		27241	254344	0.818580123097547	-0.00443266439096075			icd_first_occurrence-131740-both_sexes--
H22.9 Unspecified diagnostic endoscopic examination of colon	41200	categorical		Health-related outcomes > Hospital inpatient > Summary Operations		21348	260238	0.819536210451285	-0.00555877523661757			categorical-41200-both_sexes-H229-
Volume of grey matter in Lingual Gyrus (right)	25853	continuous		UK Biobank Assessment Centre > Imaging > Brain MRI > T1 structural brain MRI > Regional grey matter volumes (FAST)		16047		0.819655323931216	0.00470852776568012			continuous-25853-both_sexes--irnt
K63.4 Coronary arteriography using two catheters	41210	categorical		Health-related outcomes > Hospital inpatient > Summary Operations		2471	279115	0.819844157062043	0.00187998479926557			categorical-41210-both_sexes-K634-
Mean L1 in cingulum cingulate gyrus on FA skeleton (left)	25235	continuous		UK Biobank Assessment Centre > Imaging > Brain MRI > Diffusion brain MRI > dMRI skeleton		14492		0.820235760071338	-0.000349878249540666			continuous-25235-both_sexes--irnt
Gamma glutamyltransferase	30730	continuous		Biological samples > Assay results > Blood assays > Blood biochemistry		268411		0.820339833645297	-0.000179288841972502			continuous-30730-both_sexes--irnt
G45.1 Fibreoptic endoscopic examination of upper gastrointestinal tract and biopsy of lesion of upper gastrointestinal tract	41200	categorical		Health-related outcomes > Hospital inpatient > Summary Operations		33796	247790	0.820820844761959	0.00449648406489353			categorical-41200-both_sexes-G451-
Volume of grey matter in Crus II Cerebellum (right)	25905	continuous		UK Biobank Assessment Centre > Imaging > Brain MRI > T1 structural brain MRI > Regional grey matter volumes (FAST)		16047		0.820934676935389	-0.00463646100661355			continuous-25905-both_sexes--irnt
Perindopril	20003	categorical		UK Biobank Assessment Centre > Verbal interview > Medications		3860	277683	0.821050701894716	-0.0121914438390711			categorical-20003-both_sexes-1140888560-
W87.9 Unspecified diagnostic endoscopic examination of knee joint	41200	categorical		Health-related outcomes > Hospital inpatient > Summary Operations		1879	279707	0.821060451217414	-0.00891525707495394			categorical-41200-both_sexes-W879-
Mean OD in sagittal stratum on FA skeleton (left)	25423	continuous		UK Biobank Assessment Centre > Imaging > Brain MRI > Diffusion brain MRI > dMRI skeleton		14490		0.821226061462486	0.00543554017880709			continuous-25423-both_sexes--irnt
Felodipine	20003	categorical		UK Biobank Assessment Centre > Verbal interview > Medications		2416	279127	0.822270068032884	-0.0160370822323621			categorical-20003-both_sexes-1140888646-
Mean ISOVF in tapetum on FA skeleton (left)	25487	continuous		UK Biobank Assessment Centre > Imaging > Brain MRI > Diffusion brain MRI > dMRI skeleton		14490		0.822550415190826	0.00505523643906953			continuous-25487-both_sexes--irnt
M62 Other disorders of muscle	131934	icd_first_occurrence		Health-related outcomes > First occurrences > Musculoskeletal system and connective tissue disorders		2407	279178	0.822759243299005	-0.0154210087973			icd_first_occurrence-131934-both_sexes--
M77 Other enthesopathies	131958	icd_first_occurrence		Health-related outcomes > First occurrences > Musculoskeletal system and connective tissue disorders		18811	262774	0.822966466347982	-0.00503855058566297			icd_first_occurrence-131958-both_sexes--
Mean MO in posterior corona radiata on FA skeleton (right)	25178	continuous		UK Biobank Assessment Centre > Imaging > Brain MRI > Diffusion brain MRI > dMRI skeleton		14492		0.82318917770071	-0.00401880535830423			continuous-25178-both_sexes--irnt
Weighted-mean ICVF in tract medial lemniscus (left)	25667	continuous		UK Biobank Assessment Centre > Imaging > Brain MRI > Diffusion brain MRI > dMRI weighted means		14489		0.823341922809018	-0.00523871580888154			continuous-25667-both_sexes--irnt
J98 Other respiratory disorders	131548	icd_first_occurrence		Health-related outcomes > First occurrences > Respiratory system disorders		8549	273036	0.823605051746228	-0.00537881834737705			icd_first_occurrence-131548-both_sexes--
Phosphate	30810	continuous		Biological samples > Assay results > Blood assays > Blood biochemistry		245839		0.824391817268456	-0.00152195239686692			continuous-30810-both_sexes--irnt
Z28.4 Transverse colon	41210	categorical		Health-related outcomes > Hospital inpatient > Summary Operations		5559	276027	0.824714346096411	0.000964647852232348			categorical-41210-both_sexes-Z284-
Mean ISOVF in superior cerebellar peduncle on FA skeleton (left)	25453	continuous		UK Biobank Assessment Centre > Imaging > Brain MRI > Diffusion brain MRI > dMRI skeleton		14490		0.825439830411333	-0.00206739550450583			continuous-25453-both_sexes--irnt
Mean FA in sagittal stratum on FA skeleton (right)	25086	continuous		UK Biobank Assessment Centre > Imaging > Brain MRI > Diffusion brain MRI > dMRI skeleton		14492		0.825608855131851	0.00532905671578378			continuous-25086-both_sexes--irnt
Medication for pain relief, constipation, heartburn	6154	categorical		UK Biobank Assessment Centre > Touchscreen > Health and medical history > Medication		16898	261613	0.826320450716812	-0.00607684012422609			categorical-6154-both_sexes-5-
Weighted-mean FA in tract middle cerebellar peduncle	25504	continuous		UK Biobank Assessment Centre > Imaging > Brain MRI > Diffusion brain MRI > dMRI weighted means		14490		0.827534196880671	0.00375159515601471			continuous-25504-both_sexes--irnt
M18 Arthrosis of first carpometacarpal joint	131874	icd_first_occurrence		Health-related outcomes > First occurrences > Musculoskeletal system and connective tissue disorders		1204	280381	0.828076992990988	0.00976560351218388			icd_first_occurrence-131874-both_sexes--
L20 Atopic dermatitis	131720	icd_first_occurrence		Health-related outcomes > First occurrences > Skin and subcutaneous tissue disorders		7801	273784	0.828718119765394	-0.0090255406351192			icd_first_occurrence-131720-both_sexes--
Medication for cholesterol, blood pressure, diabetes, or take exogenous hormones	6153	categorical		UK Biobank Assessment Centre > Touchscreen > Health and medical history > Medication		4029	148582	0.829232687788294	0.00459686525706584			categorical-6153-both_sexes-5-
M24 Other specific joint derangements	131886	icd_first_occurrence		Health-related outcomes > First occurrences > Musculoskeletal system and connective tissue disorders		2450	279135	0.83014584365949	-0.0156969071341906			icd_first_occurrence-131886-both_sexes--
Forced expiratory volume in 1-second (FEV1)	3063	continuous		UK Biobank Assessment Centre > Physical measures > Spirometry		255820		0.830256916939145	0.000655097906956703			continuous-3063-both_sexes--irnt
E03.6 Septoplasty of nose NEC	41200	categorical		Health-related outcomes > Hospital inpatient > Summary Operations		2303	279283	0.831400290612194	-0.0150150299143809			categorical-41200-both_sexes-E036-
Amlodipine	20003	categorical		UK Biobank Assessment Centre > Verbal interview > Medications		11405	270138	0.831605620892964	-0.00705295334702809			categorical-20003-both_sexes-1140879802-
Rosuvastatin	20003	categorical		UK Biobank Assessment Centre > Verbal interview > Medications		1695	279848	0.831734659824327	-0.00732080181248904			categorical-20003-both_sexes-1141192410-
Diastolic brachial blood pressure	12698	continuous		UK Biobank Assessment Centre > Imaging > Heart MRI > Pulse wave analysis		17413		0.832622558951939	-0.00483894300422016			continuous-12698-both_sexes--irnt
Mean L2 in tapetum on FA skeleton (left)	25295	continuous		UK Biobank Assessment Centre > Imaging > Brain MRI > Diffusion brain MRI > dMRI skeleton		14492		0.832762971848382	0.00396266606197065			continuous-25295-both_sexes--irnt
Omeprazole	20003	categorical		UK Biobank Assessment Centre > Verbal interview > Medications		16600	264943	0.833315625187613	-0.00594547434498067			categorical-20003-both_sexes-1140865634-
X29.2 Continuous intravenous infusion of therapeutic substance NEC	41200	categorical		Health-related outcomes > Hospital inpatient > Summary Operations		3111	278475	0.833862908903938	-0.00156243654157514			categorical-41200-both_sexes-X292-
Volume of grey matter in Temporal Fusiform Cortex, anterior division (left)	25854	continuous		UK Biobank Assessment Centre > Imaging > Brain MRI > T1 structural brain MRI > Regional grey matter volumes (FAST)		16047		0.834035108355425	-0.000265685227169953			continuous-25854-both_sexes--irnt
Volume of grey matter in Parahippocampal Gyrus, posterior division (left)	25850	continuous		UK Biobank Assessment Centre > Imaging > Brain MRI > T1 structural brain MRI > Regional grey matter volumes (FAST)		16047		0.834115565058988	-0.004849908784363			continuous-25850-both_sexes--irnt
Mean L1 in superior cerebellar peduncle on FA skeleton (right)	25212	continuous		UK Biobank Assessment Centre > Imaging > Brain MRI > Diffusion brain MRI > dMRI skeleton		14492		0.835315447385011	0.0049908082482551			continuous-25212-both_sexes--irnt
Spinal laminectomy	20004	categorical		UK Biobank Assessment Centre > Verbal interview > Operations		2359	279184	0.835581064920834	-0.0146661521888321			categorical-20004-both_sexes-1492-
K83 Other diseases of biliary tract	131680	icd_first_occurrence		Health-related outcomes > First occurrences > Digestive system disorders		1875	279710	0.835842406921556	-0.00841787898253805			icd_first_occurrence-131680-both_sexes--
Frequency of consuming six or more units of alcohol	20416	continuous		Online follow-up > Mental health > Alcohol use		85780		0.836173053806711	0.00271157901305684			continuous-20416-both_sexes--
Position of pulse wave notch	4199	continuous		UK Biobank Assessment Centre > Physical measures > Arterial stiffness		101696		0.836215329382139	0.0022372760308287			continuous-4199-both_sexes--irnt
Augmentation index for PWA	12681	continuous		UK Biobank Assessment Centre > Imaging > Heart MRI > Pulse wave analysis		17299		0.836382378721622	0.00416296055101687			continuous-12681-both_sexes--irnt
I86 Varicose veins of other sites	131408	icd_first_occurrence		Health-related outcomes > First occurrences > Circulatory system disorders		1136	280449	0.836673004374616	0.00624553814525068			icd_first_occurrence-131408-both_sexes--
Weighted-mean L3 in tract parahippocampal part of cingulum (right)	25630	continuous		UK Biobank Assessment Centre > Imaging > Brain MRI > Diffusion brain MRI > dMRI weighted means		14490		0.837129376268716	0.0051545853484019			continuous-25630-both_sexes--irnt
E04 Other non-toxic goitre	130698	icd_first_occurrence		Health-related outcomes > First occurrences > Endocrine, nutritional and metabolic diseases		2623	278962	0.837169854585056	0.0079036578159558			icd_first_occurrence-130698-both_sexes--
Mean OD in cingulum hippocampus on FA skeleton (right)	25428	continuous		UK Biobank Assessment Centre > Imaging > Brain MRI > Diffusion brain MRI > dMRI skeleton		14490		0.837608104637858	-0.00401173926645767			continuous-25428-both_sexes--irnt
Weighted-mean MO in tract superior longitudinal fasciculus (right)	25564	continuous		UK Biobank Assessment Centre > Imaging > Brain MRI > Diffusion brain MRI > dMRI weighted means		14490		0.837763782407502	0.00288606293196817			continuous-25564-both_sexes--irnt
Gliclazide	20003	categorical		UK Biobank Assessment Centre > Verbal interview > Medications		2298	279245	0.838040839410358	-0.0151084897607328			categorical-20003-both_sexes-1140874744-
K92 Other diseases of digestive system	131692	icd_first_occurrence		Health-related outcomes > First occurrences > Digestive system disorders		9256	272329	0.838050584648119	0.00284535191511482			icd_first_occurrence-131692-both_sexes--
Dilatation and curettage/d+c	20004	categorical		UK Biobank Assessment Centre > Verbal interview > Operations		15951	137377	0.838613162564181	0.00659051268298277			categorical-20004-both_sexes-1510-
Deep venous thrombosis (dvt)	20002	categorical		UK Biobank Assessment Centre > Verbal interview > Medical conditions		5615	275928	0.839020515137071	0.00172745801578946			categorical-20002-both_sexes-1094-
T20.2 Primary repair of inguinal hernia using insert of prosthetic material	41200	categorical		Health-related outcomes > Hospital inpatient > Summary Operations		8312	119926	0.841011538337609	0.00459839886131266			categorical-41200-both_sexes-T202-
Folic acid product	20003	categorical		UK Biobank Assessment Centre > Verbal interview > Medications		2364	279179	0.841030625217967	-0.0145440515886403			categorical-20003-both_sexes-1140870422-
Maximum carotid IMT (intima-medial thickness) at 120 degrees	22672	continuous		UK Biobank Assessment Centre > Physical measures > Carotid ultrasound		18686		0.841471083394912	0.00418535760753158			continuous-22672-both_sexes--irnt
Mean ISOVF in external capsule on FA skeleton (left)	25473	continuous		UK Biobank Assessment Centre > Imaging > Brain MRI > Diffusion brain MRI > dMRI skeleton		14490		0.842088820370442	-0.00282002597394305			continuous-25473-both_sexes--irnt
Migraine	20002	categorical		UK Biobank Assessment Centre > Verbal interview > Medical conditions		8216	273327	0.842862633955694	-0.00788082205695864			categorical-20002-both_sexes-1265-
Q10.3 Dilation of cervix uteri and curettage of uterus NEC	41200	categorical		Health-related outcomes > Hospital inpatient > Summary Operations		2708	150640	0.842869084867296	0.00575168337577747			categorical-41200-both_sexes-Q103-
H22.1 Diagnostic fibreoptic endoscopic examination of colon and biopsy of lesion of colon	41210	categorical		Health-related outcomes > Hospital inpatient > Summary Operations		1314	280272	0.844192118278565	0.00474619337227459			categorical-41210-both_sexes-H221-
Mean OD in posterior corona radiata on FA skeleton (left)	25419	continuous		UK Biobank Assessment Centre > Imaging > Brain MRI > Diffusion brain MRI > dMRI skeleton		14490		0.844976463603309	0.000533711937192653			continuous-25419-both_sexes--irnt
Mean L1 in cerebral peduncle on FA skeleton (right)	25214	continuous		UK Biobank Assessment Centre > Imaging > Brain MRI > Diffusion brain MRI > dMRI skeleton		14492		0.845307346319703	-0.00491880930874214			continuous-25214-both_sexes--irnt
Mean MO in superior corona radiata on FA skeleton (left)	25177	continuous		UK Biobank Assessment Centre > Imaging > Brain MRI > Diffusion brain MRI > dMRI skeleton		14492		0.845421113898375	0.00483843972642726			continuous-25177-both_sexes--irnt
Weighted-mean MD in tract superior thalamic radiation (right)	25539	continuous		UK Biobank Assessment Centre > Imaging > Brain MRI > Diffusion brain MRI > dMRI weighted means		14490		0.845826978831483	0.00459618338215668			continuous-25539-both_sexes--irnt
Thyroidectomy/partial thyroidectomy	20004	categorical		UK Biobank Assessment Centre > Verbal interview > Operations		2681	278862	0.846351196873746	-0.0144619332680216			categorical-20004-both_sexes-1432-
Mean ISOVF in inferior cerebellar peduncle on FA skeleton (left)	25451	continuous		UK Biobank Assessment Centre > Imaging > Brain MRI > Diffusion brain MRI > dMRI skeleton		14490		0.847136152369627	-0.00277641578333984			continuous-25451-both_sexes--irnt
Z27.4 Duodenum	41210	categorical		Health-related outcomes > Hospital inpatient > Summary Operations		21575	260011	0.848661286763227	-0.00506180305094515			categorical-41210-both_sexes-Z274-
Mean ICVF in inferior cerebellar peduncle on FA skeleton (left)	25355	continuous		UK Biobank Assessment Centre > Imaging > Brain MRI > Diffusion brain MRI > dMRI skeleton		14490		0.84894453105411	0.000593281339258404			continuous-25355-both_sexes--irnt
Weight change during worst episode of depression	20536	categorical		Online follow-up > Mental health > Depression		7799	37119	0.849385704871212	-0.0083574830633889			categorical-20536-both_sexes-1-
Volume of hippocampus (left)	25019	continuous		UK Biobank Assessment Centre > Imaging > Brain MRI > T1 structural brain MRI > Subcortical volumes (FIRST)		16038		0.849392692886876	-0.00456412651129929			continuous-25019-both_sexes--irnt
Volume of grey matter in Central Opercular Cortex (left)	25864	continuous		UK Biobank Assessment Centre > Imaging > Brain MRI > T1 structural brain MRI > Regional grey matter volumes (FAST)		16047		0.849484587128195	0.00437200859266285			continuous-25864-both_sexes--irnt
M21 Other acquired deformities of limbs	131880	icd_first_occurrence		Health-related outcomes > First occurrences > Musculoskeletal system and connective tissue disorders		2306	279279	0.849674746026837	-0.0147646678144051			icd_first_occurrence-131880-both_sexes--
M45.9 Unspecified diagnostic endoscopic examination of bladder	41210	categorical		Health-related outcomes > Hospital inpatient > Summary Operations		3506	278080	0.849704279984473	0.0100935400383249			categorical-41210-both_sexes-M459-
Mean OD in anterior corona radiata on FA skeleton (right)	25414	continuous		UK Biobank Assessment Centre > Imaging > Brain MRI > Diffusion brain MRI > dMRI skeleton		14490		0.849754490973152	0.000060115267192953			continuous-25414-both_sexes--irnt
Mean MO in anterior limb of internal capsule on FA skeleton (right)	25168	continuous		UK Biobank Assessment Centre > Imaging > Brain MRI > Diffusion brain MRI > dMRI skeleton		14492		0.850187931179243	-0.00450385783482797			continuous-25168-both_sexes--irnt
Haemoglobin concentration	30020	continuous		Biological samples > Assay results > Blood assays > Blood count		273542		0.85041624323669	0.00104896625087051			continuous-30020-both_sexes--irnt
Weighted-mean L3 in tract middle cerebellar peduncle	25639	continuous		UK Biobank Assessment Centre > Imaging > Brain MRI > Diffusion brain MRI > dMRI weighted means		14490		0.850590072195886	-0.0047659474079631			continuous-25639-both_sexes--irnt
Mean ISOVF in retrolenticular part of internal capsule on FA skeleton (right)	25460	continuous		UK Biobank Assessment Centre > Imaging > Brain MRI > Diffusion brain MRI > dMRI skeleton		14490		0.850935448600542	-0.00358579519682071			continuous-25460-both_sexes--irnt
H50 Other strabismus	131204	icd_first_occurrence		Health-related outcomes > First occurrences > Eye and adnexa disorders		1350	280235	0.851050447484029	0.005435873755025			icd_first_occurrence-131204-both_sexes--
Volume of grey matter in Lateral Occipital Cortex, superior division (right)	25825	continuous		UK Biobank Assessment Centre > Imaging > Brain MRI > T1 structural brain MRI > Regional grey matter volumes (FAST)		16047		0.852445391200348	0.00443169921933628			continuous-25825-both_sexes--irnt
Mean MD in superior cerebellar peduncle on FA skeleton (left)	25117	continuous		UK Biobank Assessment Centre > Imaging > Brain MRI > Diffusion brain MRI > dMRI skeleton		14492		0.852554970367378	-0.00359423029226379			continuous-25117-both_sexes--irnt
Volume of grey matter in I-IV Cerebellum (right)	25894	continuous		UK Biobank Assessment Centre > Imaging > Brain MRI > T1 structural brain MRI > Regional grey matter volumes (FAST)		16047		0.85290315376363	0.00450890859620531			continuous-25894-both_sexes--irnt
Y81.9 Unspecified spinal anaesthetic	41210	categorical		Health-related outcomes > Hospital inpatient > Summary Operations		2375	279211	0.853542607521684	-0.014560505109167			categorical-41210-both_sexes-Y819-
Z47.1 Skin of forehead	41210	categorical		Health-related outcomes > Hospital inpatient > Summary Operations		1844	279742	0.853665655736458	-0.00896508235190271			categorical-41210-both_sexes-Z471-
K21 Gastro-oesophageal reflux disease	131584	icd_first_occurrence		Health-related outcomes > First occurrences > Digestive system disorders		34603	246982	0.853925748159961	-0.0039938611251615			icd_first_occurrence-131584-both_sexes--
Foot surgery	20004	categorical		UK Biobank Assessment Centre > Verbal interview > Operations		5519	276024	0.854673590514	-0.00694843942449322			categorical-20004-both_sexes-1494-
P23.2 Anterior colporrhaphy NEC	41200	categorical		Health-related outcomes > Hospital inpatient > Summary Operations		2368	150980	0.854792847803607	-0.0108187676318956			categorical-41200-both_sexes-P232-
Volume of peripheral cortical grey matter	25002	continuous		UK Biobank Assessment Centre > Imaging > Brain MRI > T1 structural brain MRI		16052		0.855099517757854	0.0038459280190156			continuous-25002-both_sexes--irnt
Irbesartan	20003	categorical		UK Biobank Assessment Centre > Verbal interview > Medications		1991	279552	0.855851609895422	-0.0134483370341454			categorical-20003-both_sexes-1141152998-
Bronchitis	20002	categorical		UK Biobank Assessment Centre > Verbal interview > Medical conditions		2061	279482	0.856273463866281	-0.0107418054176404			categorical-20002-both_sexes-1412-
Y53.3 Approach to organ under computed tomography scan control	41210	categorical		Health-related outcomes > Hospital inpatient > Summary Operations		1554	280032	0.857297357789135	-0.00263709245105834			categorical-41210-both_sexes-Y533-
Mastectomy	20004	categorical		UK Biobank Assessment Centre > Verbal interview > Operations		2800	150528	0.859111794504325	0.00768050567163946			categorical-20004-both_sexes-1368-
Mean L1 in inferior cerebellar peduncle on FA skeleton (right)	25210	continuous		UK Biobank Assessment Centre > Imaging > Brain MRI > Diffusion brain MRI > dMRI skeleton		14492		0.859938302702426	-0.00458586232137468			continuous-25210-both_sexes--irnt
Mean ICVF in superior fronto-occipital fasciculus on FA skeleton (right)	25386	continuous		UK Biobank Assessment Centre > Imaging > Brain MRI > Diffusion brain MRI > dMRI skeleton		14490		0.85998170549614	0.000136845183546366			continuous-25386-both_sexes--irnt
L72 Follicular cysts of skin and subcutaneous tissue	131794	icd_first_occurrence		Health-related outcomes > First occurrences > Skin and subcutaneous tissue disorders		8322	273263	0.860055114759594	0.00244396036238171			icd_first_occurrence-131794-both_sexes--
N76 Other inflammation of vagina and vulva	132118	icd_first_occurrence		Health-related outcomes > First occurrences > Genitourinary system disorders		2784	150563	0.860738049026983	-0.0143836951209731			icd_first_occurrence-132118-both_sexes--
Blood clot, DVT, bronchitis, emphysema, asthma, rhinitis, eczema, allergy diagnosed by doctor	6152	categorical		UK Biobank Assessment Centre > Touchscreen > Health and medical history > Medical conditions		5730	275269	0.860867726811978	0.000916411335202608			categorical-6152-both_sexes-5-
Volume of grey matter in Temporal Fusiform Cortex, posterior division (right)	25857	continuous		UK Biobank Assessment Centre > Imaging > Brain MRI > T1 structural brain MRI > Regional grey matter volumes (FAST)		16047		0.861511906413375	0.00199166974113501			continuous-25857-both_sexes--irnt
Mean ISOVF in inferior cerebellar peduncle on FA skeleton (right)	25450	continuous		UK Biobank Assessment Centre > Imaging > Brain MRI > Diffusion brain MRI > dMRI skeleton		14490		0.861564761997722	0.00459923090774624			continuous-25450-both_sexes--irnt
Medication for pain relief, constipation, heartburn	6154	categorical		UK Biobank Assessment Centre > Touchscreen > Health and medical history > Medication		5298	273213	0.861758523367687	-0.00724895435387908			categorical-6154-both_sexes-4-
Bilateral oophorectomy	20004	categorical		UK Biobank Assessment Centre > Verbal interview > Operations		12030	141298	0.861792766724284	-0.00257639779045298			categorical-20004-both_sexes-1355-
K11 Diseases of salivary glands	131574	icd_first_occurrence		Health-related outcomes > First occurrences > Digestive system disorders		1856	279729	0.863492550428718	-0.00686492164412806			icd_first_occurrence-131574-both_sexes--
Sleeping too much	20534	categorical		Online follow-up > Mental health > Depression		7490	28718	0.864461869085767	-0.00749737220022132			categorical-20534-both_sexes--
Age stopped smoking	2897	continuous		UK Biobank Assessment Centre > Touchscreen > Lifestyle and environment > Smoking		69003		0.864844483458693	0.00232076412517379			continuous-2897-both_sexes--irnt
Coronary artery bypass grafts (cabg)	20004	categorical		UK Biobank Assessment Centre > Verbal interview > Operations		1930	279613	0.864882971905828	-0.0140375043350311			categorical-20004-both_sexes-1095-
Naproxen	20003	categorical		UK Biobank Assessment Centre > Verbal interview > Medications		1830	279713	0.865239894197941	-0.00783842458365125			categorical-20003-both_sexes-1140871462-
[truncated: 239 more rows]
