# Supplementary material for: Proteome-wide systems genetics identifies UFMylation as a regulator of skeletal muscle function
Source: eLife. 2022 Dec 6;11:e82951. doi: 10.7554/eLife.82951 (PMC9833826; doi:10.7554/eLife.82951)
Supplement: Source data 1. [file elife-82951-data1.zip › genebass/gene-phewas-exomes_ENSG00000158716_DUSP23_2021_08_25_11_57_50.csv]

Description	Phenotype	Trait type	Sex	Category	Info	N cases	N controls	P-Value (SKAT-O)	Beta	Select		analysis_id
Frequency of failure to fulfil normal expectations due to drinking alcohol in last year	20407	continuous		Online follow-up > Mental health > Alcohol use		51479		0.00029088977078473	0.0117463222876927			continuous-20407-both_sexes--
Y53.9 Unspecified approach to organ under image control	41210	categorical		Health-related outcomes > Hospital inpatient > Summary Operations		3463	278123	0.000504818300450904	0.127079877229645			categorical-41210-both_sexes-Y539-
Umbilical hernia repair	20004	categorical		UK Biobank Assessment Centre > Verbal interview > Operations		2474	279069	0.000506984473840344	0.14374768641792			categorical-20004-both_sexes-1404-
Z28.4 Transverse colon	41210	categorical		Health-related outcomes > Hospital inpatient > Summary Operations		5559	276027	0.000684589011883174	0.0997034134382111			categorical-41210-both_sexes-Z284-
K59 Other functional intestinal disorders	131640	icd_first_occurrence		Health-related outcomes > First occurrences > Digestive system disorders		12717	268868	0.0011534485818101	0.0718765724790113			icd_first_occurrence-131640-both_sexes--
M50 Cervical disk disorders	131922	icd_first_occurrence		Health-related outcomes > First occurrences > Musculoskeletal system and connective tissue disorders		2147	279438	0.00119298140804669	0.141650640020282			icd_first_occurrence-131922-both_sexes--
Back problem	20002	categorical		UK Biobank Assessment Centre > Verbal interview > Medical conditions		4847	276696	0.00162642140032698	0.103826198589132			categorical-20002-both_sexes-1294-
Blood clot, DVT, bronchitis, emphysema, asthma, rhinitis, eczema, allergy diagnosed by doctor	6152	categorical		UK Biobank Assessment Centre > Touchscreen > Health and medical history > Medical conditions		190735	90264	0.00177277460738279	-0.036857920139661			categorical-6152-both_sexes-100-
Bisoprolol	20003	categorical		UK Biobank Assessment Centre > Verbal interview > Medications		4032	277511	0.00216682086507913	0.105405194890009			categorical-20003-both_sexes-1140879760-
L50 Urticaria	131754	icd_first_occurrence		Health-related outcomes > First occurrences > Skin and subcutaneous tissue disorders		6252	275333	0.00358319525185979	0.0921743298769227			icd_first_occurrence-131754-both_sexes--
Ever contemplated self-harm	20485	continuous		Online follow-up > Mental health > Self-harm behaviours		92964		0.00417004560261969	0.0141355141853782			continuous-20485-both_sexes--
Vasectomy	20004	categorical		UK Biobank Assessment Centre > Verbal interview > Operations		6847	121368	0.00440838304374913	0.0825345358088281			categorical-20004-both_sexes-1218-
I80 Phlebitis and thrombophlebitis	131396	icd_first_occurrence		Health-related outcomes > First occurrences > Circulatory system disorders		9555	272030	0.00454039585054833	0.0756183067541055			icd_first_occurrence-131396-both_sexes--
Y53.1 Approach to organ under radiological control	41210	categorical		Health-related outcomes > Hospital inpatient > Summary Operations		5064	276522	0.00467032692033076	0.104612735665141			categorical-41210-both_sexes-Y531-
Q22.1 Bilateral salpingoophorectomy	41210	categorical		Health-related outcomes > Hospital inpatient > Summary Operations		5443	147905	0.0046819200985373	0.105421069200476			categorical-41210-both_sexes-Q221-
M15 Polyarthrosis	131868	icd_first_occurrence		Health-related outcomes > First occurrences > Musculoskeletal system and connective tissue disorders		5968	275617	0.00468506281611203	0.092546435021566			icd_first_occurrence-131868-both_sexes--
L71 Rosacea	131792	icd_first_occurrence		Health-related outcomes > First occurrences > Skin and subcutaneous tissue disorders		3334	278251	0.00470360014933047	0.11446079311518			icd_first_occurrence-131792-both_sexes--
M45.9 Unspecified diagnostic endoscopic examination of bladder	41200	categorical		Health-related outcomes > Hospital inpatient > Summary Operations		18397	263189	0.00485070224503559	0.0532625867498071			categorical-41200-both_sexes-M459-
B28.5 Wire guided partial excision of breast	41200	categorical		Health-related outcomes > Hospital inpatient > Summary Operations		1412	151936	0.00495297621759261	0.164016536388543			categorical-41200-both_sexes-B285-
N92 Excessive, frequent and irregular menstruation	132146	icd_first_occurrence		Health-related outcomes > First occurrences > Genitourinary system disorders		16751	136596	0.00522301027469796	0.071662361781953			icd_first_occurrence-132146-both_sexes--
J06 Acute upper respiratory infections of multiple and unspecified sites	131436	icd_first_occurrence		Health-related outcomes > First occurrences > Respiratory system disorders		29418	252167	0.00601314290610011	0.0431796574361876			icd_first_occurrence-131436-both_sexes--
I84 Haemorrhoids	131404	icd_first_occurrence		Health-related outcomes > First occurrences > Circulatory system disorders		17624	263961	0.00601475929154127	0.0628259497242144			icd_first_occurrence-131404-both_sexes--
T86.2 Sampling of axillary lymph nodes	41210	categorical		Health-related outcomes > Hospital inpatient > Summary Operations		1664	151684	0.00618627038970909	0.15878536693462			categorical-41210-both_sexes-T862-
Mean ICVF in inferior cerebellar peduncle on FA skeleton (right)	25354	continuous		UK Biobank Assessment Centre > Imaging > Brain MRI > Diffusion brain MRI > dMRI skeleton		14490		0.00630860073685873				continuous-25354-both_sexes--irnt
H20 Iridocyclitis	131158	icd_first_occurrence		Health-related outcomes > First occurrences > Eye and adnexa disorders		1493	280092	0.00664466945191911	0.152613967470955			icd_first_occurrence-131158-both_sexes--
Y53.2 Approach to organ under ultrasonic control	41210	categorical		Health-related outcomes > Hospital inpatient > Summary Operations		10533	271053	0.00690042693059134	0.074421549307498			categorical-41210-both_sexes-Y532-
A52.2 Therapeutic sacral epidural injection	41200	categorical		Health-related outcomes > Hospital inpatient > Summary Operations		1544	280042	0.00720032715083485	0.150377429545151			categorical-41200-both_sexes-A522-
N40 Hyperplasia of prostate	132072	icd_first_occurrence		Health-related outcomes > First occurrences > Genitourinary system disorders		14657	113581	0.00734973168815178	0.0639830389729808			icd_first_occurrence-132072-both_sexes--
N45 Orchitis and epididymitis	132082	icd_first_occurrence		Health-related outcomes > First occurrences > Genitourinary system disorders		1528	126710	0.00781544691854519	0.144170009892712			icd_first_occurrence-132082-both_sexes--
Coronary angioplasty (ptca) +/- stent	20004	categorical		UK Biobank Assessment Centre > Verbal interview > Operations		2829	278714	0.00805306537053163	0.106350088389418			categorical-20004-both_sexes-1070-
J11 Influenza, virus not identified	131442	icd_first_occurrence		Health-related outcomes > First occurrences > Respiratory system disorders		6143	275442	0.00810902780008582	0.0964722569352196			icd_first_occurrence-131442-both_sexes--
I77 Other disorders of arteries and arterioles	131390	icd_first_occurrence		Health-related outcomes > First occurrences > Circulatory system disorders		1325	280260	0.00815960970145335	0.151267486688532			icd_first_occurrence-131390-both_sexes--
M48 Other spondylopathies	131918	icd_first_occurrence		Health-related outcomes > First occurrences > Musculoskeletal system and connective tissue disorders		6798	274787	0.00816020961819608	0.0822990508459758			icd_first_occurrence-131918-both_sexes--
Mean L1 in cingulum hippocampus on FA skeleton (right)	25236	continuous		UK Biobank Assessment Centre > Imaging > Brain MRI > Diffusion brain MRI > dMRI skeleton		14492		0.00831543881019519				continuous-25236-both_sexes--irnt
A04 Other bacterial intestinal infections	130008	icd_first_occurrence		Health-related outcomes > First occurrences > Certain infectious and parasitic diseases		4072	277513	0.0102326419160524	0.0982919319616214			icd_first_occurrence-130008-both_sexes--
M45.1 Diagnostic endoscopic examination of bladder and biopsy of lesion of bladder NEC	41200	categorical		Health-related outcomes > Hospital inpatient > Summary Operations		1475	280111	0.0104286778446636	0.141623198405115			categorical-41200-both_sexes-M451-
H02 Other disorders of eyelid	131132	icd_first_occurrence		Health-related outcomes > First occurrences > Eye and adnexa disorders		6422	275163	0.0124352969734196	0.0899889908876864			icd_first_occurrence-131132-both_sexes--
Multivitamin+mineral preparations	20003	categorical		UK Biobank Assessment Centre > Verbal interview > Medications		3778	277765	0.0126190666730672	0.112217436598842			categorical-20003-both_sexes-1140876592-
D51 Vitamin b12 deficiency anaemia	130624	icd_first_occurrence		Health-related outcomes > First occurrences > Blood, blood-forming organs and certain immune disorders		1806	279779	0.012825987538492	0.134875586116218			icd_first_occurrence-130624-both_sexes--
Volume of grey matter in VI Cerebellum (vermis)	25898	continuous		UK Biobank Assessment Centre > Imaging > Brain MRI > T1 structural brain MRI > Regional grey matter volumes (FAST)		16047		0.0133370555455825				continuous-25898-both_sexes--irnt
Z81.2 Acromioclavicular joint	41210	categorical		Health-related outcomes > Hospital inpatient > Summary Operations		1921	279665	0.0134422680376701	0.129417773828368			categorical-41210-both_sexes-Z812-
Testosterone	30850	continuous		Biological samples > Assay results > Blood assays > Blood biochemistry		243015		0.0140012942369607	-0.00941368458569414			continuous-30850-both_sexes--irnt
H25.1 Diagnostic endoscopic examination of lower bowel and biopsy of lesion of lower bowel using fibreoptic sigmoidoscope	41200	categorical		Health-related outcomes > Hospital inpatient > Summary Operations		6366	275220	0.0165919635466689	0.0860324487664913			categorical-41200-both_sexes-H251-
Clopidogrel	20003	categorical		UK Biobank Assessment Centre > Verbal interview > Medications		1726	279817	0.0166818927093471	0.128201155914401			categorical-20003-both_sexes-1141168318-
N42 Other disorders of prostate	132076	icd_first_occurrence		Health-related outcomes > First occurrences > Genitourinary system disorders		1663	126575	0.0170035776545421	0.125139641885601			icd_first_occurrence-132076-both_sexes--
Bilateral oophorectomy	20004	categorical		UK Biobank Assessment Centre > Verbal interview > Operations		12030	141298	0.0173068234972182	0.0747418184597691			categorical-20004-both_sexes-1355-
Gout	20002	categorical		UK Biobank Assessment Centre > Verbal interview > Medical conditions		3709	124506	0.0173471826472961	0.0869351930231681			categorical-20002-both_sexes-1466-
L30 Other dermatitis	131740	icd_first_occurrence		Health-related outcomes > First occurrences > Skin and subcutaneous tissue disorders		27241	254344	0.0175081384880215	0.0381995761248883			icd_first_occurrence-131740-both_sexes--
Duration of eprime test	12651	continuous		UK Biobank Assessment Centre > Imaging > Brain MRI > Task functional brain MRI		17728		0.0179556303207763				continuous-12651-both_sexes--irnt
Mean ISOVF in sagittal stratum on FA skeleton (right)	25470	continuous		UK Biobank Assessment Centre > Imaging > Brain MRI > Diffusion brain MRI > dMRI skeleton		14490		0.0180320824254129				continuous-25470-both_sexes--irnt
Volume of pallidum (right)	25018	continuous		UK Biobank Assessment Centre > Imaging > Brain MRI > T1 structural brain MRI > Subcortical volumes (FIRST)		16038		0.0181564183593676				continuous-25018-both_sexes--irnt
Cholecystectomy/gall bladder removal	20004	categorical		UK Biobank Assessment Centre > Verbal interview > Operations		11057	270486	0.0186581693034842	0.0724172181522939			categorical-20004-both_sexes-1455-
O29.1 Subacromial decompression	41200	categorical		Health-related outcomes > Hospital inpatient > Summary Operations		2357	279229	0.0192528152356862	0.118748842503429			categorical-41200-both_sexes-O291-
Ear surgery	20004	categorical		UK Biobank Assessment Centre > Verbal interview > Operations		4376	277167	0.0194670133203222	0.0514520701148441			categorical-20004-both_sexes-1127-
Mean MO in posterior corona radiata on FA skeleton (right)	25178	continuous		UK Biobank Assessment Centre > Imaging > Brain MRI > Diffusion brain MRI > dMRI skeleton		14492		0.0196016523236748				continuous-25178-both_sexes--irnt
Weighted-mean MO in tract medial lemniscus (right)	25560	continuous		UK Biobank Assessment Centre > Imaging > Brain MRI > Diffusion brain MRI > dMRI weighted means		14490		0.0196567421121488				continuous-25560-both_sexes--irnt
Mean ICVF in inferior cerebellar peduncle on FA skeleton (left)	25355	continuous		UK Biobank Assessment Centre > Imaging > Brain MRI > Diffusion brain MRI > dMRI skeleton		14490		0.0199651472998356				continuous-25355-both_sexes--irnt
Cholelithiasis/gall stones	20002	categorical		UK Biobank Assessment Centre > Verbal interview > Medical conditions		4682	276861	0.020304402861732	0.103314693026799			categorical-20002-both_sexes-1162-
Mean ISOVF in inferior cerebellar peduncle on FA skeleton (right)	25450	continuous		UK Biobank Assessment Centre > Imaging > Brain MRI > Diffusion brain MRI > dMRI skeleton		14490		0.0203805433874133				continuous-25450-both_sexes--irnt
K42 Umbilical hernia	131616	icd_first_occurrence		Health-related outcomes > First occurrences > Digestive system disorders		4051	277534	0.0204292874283428	0.103900563580264			icd_first_occurrence-131616-both_sexes--
Z94.1 Bilateral operation	41210	categorical		Health-related outcomes > Hospital inpatient > Summary Operations		16541	265045	0.0208159083763062	0.0482952455250859			categorical-41210-both_sexes-Z941-
Spine arthritis/spondylitis	20002	categorical		UK Biobank Assessment Centre > Verbal interview > Medical conditions		2439	279104	0.0213286291995716	0.119304563284454			categorical-20002-both_sexes-1311-
Mean MO in anterior limb of internal capsule on FA skeleton (left)	25169	continuous		UK Biobank Assessment Centre > Imaging > Brain MRI > Diffusion brain MRI > dMRI skeleton		14492		0.021576910508111				continuous-25169-both_sexes--irnt
S47.2 Drainage of lesion of skin NEC	41200	categorical		Health-related outcomes > Hospital inpatient > Summary Operations		1779	279807	0.0218912051725526	0.141961040475549			categorical-41200-both_sexes-S472-
P duration	12338	continuous		UK Biobank Assessment Centre > Physical measures > ECG at rest, 12-lead		17339		0.0222462353911307				continuous-12338-both_sexes--irnt
Volume of grey matter in X Cerebellum (vermis)	25919	continuous		UK Biobank Assessment Centre > Imaging > Brain MRI > T1 structural brain MRI > Regional grey matter volumes (FAST)		16047		0.022391892697289				continuous-25919-both_sexes--irnt
Bilateral oophorectomy (both ovaries removed)	2834	categorical		UK Biobank Assessment Centre > Touchscreen > Sex-specific factors > Female-specific factors		12390	138785	0.0224731615235787	0.0709892746685364			categorical-2834-both_sexes--
Z29.1 Rectum	41210	categorical		Health-related outcomes > Hospital inpatient > Summary Operations		8132	273454	0.0228352700567109	0.0658823128722115			categorical-41210-both_sexes-Z291-
Ibuprofen	20003	categorical		UK Biobank Assessment Centre > Verbal interview > Medications		35252	246291	0.0238025818925317	0.0423777809288597			categorical-20003-both_sexes-1140871310-
Appendicitis	20002	categorical		UK Biobank Assessment Centre > Verbal interview > Medical conditions		2745	278798	0.0245600010444479	0.109585646410245			categorical-20002-both_sexes-1502-
Volume of grey matter in Lateral Occipital Cortex, inferior division (right)	25827	continuous		UK Biobank Assessment Centre > Imaging > Brain MRI > T1 structural brain MRI > Regional grey matter volumes (FAST)		16047		0.0248225427974979				continuous-25827-both_sexes--irnt
M19 Other arthrosis	131876	icd_first_occurrence		Health-related outcomes > First occurrences > Musculoskeletal system and connective tissue disorders		41993	239592	0.0251110729944116	0.0305186366588373			icd_first_occurrence-131876-both_sexes--
Q18.8 Other specified diagnostic endoscopic examination of uterus	41200	categorical		Health-related outcomes > Hospital inpatient > Summary Operations		2918	150430	0.0256058213775605	0.111118269681035			categorical-41200-both_sexes-Q188-
N93 Other abnormal uterine and vaginal bleeding	132148	icd_first_occurrence		Health-related outcomes > First occurrences > Genitourinary system disorders		6287	147060	0.0260554776357803	0.0810458562845865			icd_first_occurrence-132148-both_sexes--
J34 Other disorders of nose and nasal sinuses	131472	icd_first_occurrence		Health-related outcomes > First occurrences > Respiratory system disorders		9791	271794	0.0263661413783995	0.0589299786012711			icd_first_occurrence-131472-both_sexes--
M75 Shoulder lesions	131954	icd_first_occurrence		Health-related outcomes > First occurrences > Musculoskeletal system and connective tissue disorders		18392	263193	0.0269428745451799	0.0447892238107218			icd_first_occurrence-131954-both_sexes--
Volume of grey matter in Occipital Pole (left)	25876	continuous		UK Biobank Assessment Centre > Imaging > Brain MRI > T1 structural brain MRI > Regional grey matter volumes (FAST)		16047		0.027350089524134				continuous-25876-both_sexes--irnt
Z27.1 Oesophagus	41210	categorical		Health-related outcomes > Hospital inpatient > Summary Operations		5058	276528	0.0273825014722745	0.0805480124176039			categorical-41210-both_sexes-Z271-
H52.4 Rubber band ligation of haemorrhoid	41200	categorical		Health-related outcomes > Hospital inpatient > Summary Operations		2705	278881	0.0274770817604018	0.108126611878747			categorical-41200-both_sexes-H524-
Potassium in urine	30520	continuous		Biological samples > Assay results > Urine assays		273001		0.0291349510299567	-0.0124237065971225			continuous-30520-both_sexes--irnt
Arthroscopy nos	20004	categorical		UK Biobank Assessment Centre > Verbal interview > Operations		6225	275318	0.0291368308635496	0.0722481762101411			categorical-20004-both_sexes-1493-
Weighted-mean L2 in tract corticospinal tract (left)	25604	continuous		UK Biobank Assessment Centre > Imaging > Brain MRI > Diffusion brain MRI > dMRI weighted means		14490		0.0318408785975541				continuous-25604-both_sexes--irnt
Folate	100014	continuous		Online follow-up > Diet by 24-hour recall > Estimated nutrients yesterday		43938		0.0327325929818912	0.0333275308591811			continuous-100014-both_sexes--irnt
B28.3 Excision of lesion of breast NEC	41200	categorical		Health-related outcomes > Hospital inpatient > Summary Operations		2375	150973	0.0330444461214758	0.1284347105919			categorical-41200-both_sexes-B283-
K26 Duodenal ulcer	131592	icd_first_occurrence		Health-related outcomes > First occurrences > Digestive system disorders		4880	276705	0.0350249363672885	0.0767076156886874			icd_first_occurrence-131592-both_sexes--
K63.3 Angiocardiography of left side of heart NEC	41200	categorical		Health-related outcomes > Hospital inpatient > Summary Operations		5383	276203	0.0351609317433514	0.0771801026667192			categorical-41200-both_sexes-K633-
H20.6 Fibreoptic endoscopic resection of lesion of colon NEC	41200	categorical		Health-related outcomes > Hospital inpatient > Summary Operations		2653	278933	0.035172841409767	0.105036800103395			categorical-41200-both_sexes-H206-
Weighted-mean FA in tract parahippocampal part of cingulum (right)	25495	continuous		UK Biobank Assessment Centre > Imaging > Brain MRI > Diffusion brain MRI > dMRI weighted means		14490		0.0351822733571488				continuous-25495-both_sexes--irnt
Psoriasis	20002	categorical		UK Biobank Assessment Centre > Verbal interview > Medical conditions		3135	278408	0.0370530437110964	0.0975101894126653			categorical-20002-both_sexes-1453-
L29 Pruritus	131738	icd_first_occurrence		Health-related outcomes > First occurrences > Skin and subcutaneous tissue disorders		6908	274677	0.039414405144109	0.0727733527108307			icd_first_occurrence-131738-both_sexes--
Lansoprazole	20003	categorical		UK Biobank Assessment Centre > Verbal interview > Medications		9998	271545	0.0399366935123801	0.0575335528080489			categorical-20003-both_sexes-1140864752-
I35 Nonrheumatic aortic valve disorders	131324	icd_first_occurrence		Health-related outcomes > First occurrences > Circulatory system disorders		2598	278987	0.0400362333871709	0.105736412574594			icd_first_occurrence-131324-both_sexes--
Touchscreen duration	630	continuous		UK Biobank Assessment Centre > Procedural metrics > Process durations		281430		0.043416172069341	-0.0112056978327344			continuous-630-both_sexes--irnt
M47 Spondylosis	131916	icd_first_occurrence		Health-related outcomes > First occurrences > Musculoskeletal system and connective tissue disorders		16228	265357	0.0436456642306823	0.0534597541247724			icd_first_occurrence-131916-both_sexes--
Mean OD in corticospinal tract on FA skeleton (left)	25399	continuous		UK Biobank Assessment Centre > Imaging > Brain MRI > Diffusion brain MRI > dMRI skeleton		14490		0.0440158635866869				continuous-25399-both_sexes--irnt
Weighted-mean MD in tract corticospinal tract (left)	25523	continuous		UK Biobank Assessment Centre > Imaging > Brain MRI > Diffusion brain MRI > dMRI weighted means		14490		0.0442941272185922				continuous-25523-both_sexes--irnt
Mean ISOVF in inferior cerebellar peduncle on FA skeleton (left)	25451	continuous		UK Biobank Assessment Centre > Imaging > Brain MRI > Diffusion brain MRI > dMRI skeleton		14490		0.0454680684107958				continuous-25451-both_sexes--irnt
I34 Nonrheumatic mitral valve disorders	131322	icd_first_occurrence		Health-related outcomes > First occurrences > Circulatory system disorders		2445	279140	0.0458004531576113	0.117517041387503			icd_first_occurrence-131322-both_sexes--
Immature reticulocyte fraction	30280	continuous		Biological samples > Assay results > Blood assays > Blood count		268453		0.0461927040550131	0.0113344132094594			continuous-30280-both_sexes--irnt
Median T2star in amygdala (left)	25036	continuous		UK Biobank Assessment Centre > Imaging > Brain MRI > Susceptibility weighted brain MRI		14767		0.046894224999554				continuous-25036-both_sexes--irnt
Inguinal/femoral hernia repair	20004	categorical		UK Biobank Assessment Centre > Verbal interview > Operations		8953	272590	0.0472330138807525	0.0564393782827822			categorical-20004-both_sexes-1403-
Median T2star in accumbens (left)	25038	continuous		UK Biobank Assessment Centre > Imaging > Brain MRI > Susceptibility weighted brain MRI		14767		0.0478015276302036				continuous-25038-both_sexes--irnt
Bipolar and major depression status	20126	categorical		UK Biobank Assessment Centre > Touchscreen > Psychosocial factors > Mental health		9369	64773	0.0481745840890463	0.0570313581520697			categorical-20126-both_sexes-4-
Gamma glutamyltransferase	30730	continuous		Biological samples > Assay results > Blood assays > Blood biochemistry		268411		0.0482171048372133	0.0110924332563734			continuous-30730-both_sexes--irnt
Doxazosin	20003	categorical		UK Biobank Assessment Centre > Verbal interview > Medications		3105	278438	0.0487627827931557	0.0971632891819731			categorical-20003-both_sexes-1140879778-
Eczema/dermatitis	20002	categorical		UK Biobank Assessment Centre > Verbal interview > Medical conditions		7148	274395	0.0491207333906668	0.0653847433971028			categorical-20002-both_sexes-1452-
Spine or back surgery	20004	categorical		UK Biobank Assessment Centre > Verbal interview > Operations		3291	278252	0.049387629168667	0.0926693767152206			categorical-20004-both_sexes-1320-
Salbutamol	20003	categorical		UK Biobank Assessment Centre > Verbal interview > Medications		3329	278214	0.050531808525724	0.092548027256312			categorical-20003-both_sexes-1140881856-
K37 Unspecified appendicitis	131608	icd_first_occurrence		Health-related outcomes > First occurrences > Digestive system disorders		3808	277777	0.0509435279261935	0.0886519767553621			icd_first_occurrence-131608-both_sexes--
O99 Other maternal diseases classifiable elsewhere but complicating pregnancy, childbirth and the puerperium	132312	icd_first_occurrence		Health-related outcomes > First occurrences > Pregnancy, childbirth and the puerperium		1388	151959	0.0543539198808494	0.180520296166104			icd_first_occurrence-132312-both_sexes--
Substances taken for depression	20546	categorical		Online follow-up > Mental health > Depression		22401	70731	0.0544713374226183	0.042388338954799			categorical-20546-both_sexes-3-
Position of pulse wave notch	4199	continuous		UK Biobank Assessment Centre > Physical measures > Arterial stiffness		101696		0.0548671552893858	0.0207407644669681			continuous-4199-both_sexes--irnt
Medication for cholesterol, blood pressure, diabetes, or take exogenous hormones	6153	categorical		UK Biobank Assessment Centre > Touchscreen > Health and medical history > Medication		11352	141259	0.0550192727458158	0.0511639268251626			categorical-6153-both_sexes-4-
K43 Ventral hernia	131618	icd_first_occurrence		Health-related outcomes > First occurrences > Digestive system disorders		3467	278118	0.0572949025125518	0.0903525924066704			icd_first_occurrence-131618-both_sexes--
N87 Dysplasia of cervix uteri	132136	icd_first_occurrence		Health-related outcomes > First occurrences > Genitourinary system disorders		4385	148962	0.0590938147686525	0.0921571307569673			icd_first_occurrence-132136-both_sexes--
Q55.3 Papanicolau smear NEC	41210	categorical		Health-related outcomes > Hospital inpatient > Summary Operations		1096	152252	0.0594161926318582	0.160308295345143			categorical-41210-both_sexes-Q553-
Pulse rate	4194	continuous		UK Biobank Assessment Centre > Physical measures > Arterial stiffness		101696		0.0603150923393078	0.0206804497468505			continuous-4194-both_sexes--irnt
Weighted-mean ISOVF in tract corticospinal tract (left)	25712	continuous		UK Biobank Assessment Centre > Imaging > Brain MRI > Diffusion brain MRI > dMRI weighted means		14489		0.0607836147236712				continuous-25712-both_sexes--irnt
Volume of grey matter in Precentral Gyrus (right)	25795	continuous		UK Biobank Assessment Centre > Imaging > Brain MRI > T1 structural brain MRI > Regional grey matter volumes (FAST)		16047		0.061540146667144				continuous-25795-both_sexes--irnt
S57.1 Debridement of skin NEC	41210	categorical		Health-related outcomes > Hospital inpatient > Summary Operations		1283	280303	0.0625147869757784	0.0942369056799511			categorical-41210-both_sexes-S571-
Weighted-mean L3 in tract corticospinal tract (left)	25631	continuous		UK Biobank Assessment Centre > Imaging > Brain MRI > Diffusion brain MRI > dMRI weighted means		14490		0.0628819364854741				continuous-25631-both_sexes--irnt
Mean MO in medial lemniscus on FA skeleton (left)	25161	continuous		UK Biobank Assessment Centre > Imaging > Brain MRI > Diffusion brain MRI > dMRI skeleton		14492		0.0637258232672955				continuous-25161-both_sexes--irnt
Mean L1 in anterior limb of internal capsule on FA skeleton (left)	25217	continuous		UK Biobank Assessment Centre > Imaging > Brain MRI > Diffusion brain MRI > dMRI skeleton		14492		0.0637849303426125				continuous-25217-both_sexes--irnt
M47.3 Removal of urethral catheter from bladder	41210	categorical		Health-related outcomes > Hospital inpatient > Summary Operations		1162	280424	0.0666014430053626	0.0918458044908671			categorical-41210-both_sexes-M473-
K04 Diseases of pulp and periapical tissues	131560	icd_first_occurrence		Health-related outcomes > First occurrences > Digestive system disorders		4291	277294	0.0673830160902353	0.0838766373503846			icd_first_occurrence-131560-both_sexes--
K40 Inguinal hernia	131612	icd_first_occurrence		Health-related outcomes > First occurrences > Digestive system disorders		14272	113966	0.0679363585765763	0.0488149612564655			icd_first_occurrence-131612-both_sexes--
Volume of grey matter in Frontal Orbital Cortex (right)	25847	continuous		UK Biobank Assessment Centre > Imaging > Brain MRI > T1 structural brain MRI > Regional grey matter volumes (FAST)		16047		0.0682109934450092				continuous-25847-both_sexes--irnt
Median T2star in thalamus (right)	25027	continuous		UK Biobank Assessment Centre > Imaging > Brain MRI > Susceptibility weighted brain MRI		14767		0.0690775059970871				continuous-25027-both_sexes--irnt
Mean MO in middle cerebellar peduncle on FA skeleton	25152	continuous		UK Biobank Assessment Centre > Imaging > Brain MRI > Diffusion brain MRI > dMRI skeleton		14492		0.069516552429313				continuous-25152-both_sexes--irnt
Y82.1 Local anaesthetic nerve block	41210	categorical		Health-related outcomes > Hospital inpatient > Summary Operations		1387	280199	0.0704155678745357	0.153260642495327			categorical-41210-both_sexes-Y821-
Essential hypertension	20002	categorical		UK Biobank Assessment Centre > Verbal interview > Medical conditions		1224	280319	0.0709274959155335	0.158449104130381			categorical-20002-both_sexes-1072-
Weighted-mean L1 in tract corticospinal tract (right)	25578	continuous		UK Biobank Assessment Centre > Imaging > Brain MRI > Diffusion brain MRI > dMRI weighted means		14490		0.0727585051635908				continuous-25578-both_sexes--irnt
Beclomethasone	20003	categorical		UK Biobank Assessment Centre > Verbal interview > Medications		1137	280406	0.0732793907404977	0.14814664684913			categorical-20003-both_sexes-1140884654-
Z28.2 Caecum	41210	categorical		Health-related outcomes > Hospital inpatient > Summary Operations		16548	265038	0.0759371577102799	0.0455541961813979			categorical-41210-both_sexes-Z282-
Mean ISOVF in retrolenticular part of internal capsule on FA skeleton (right)	25460	continuous		UK Biobank Assessment Centre > Imaging > Brain MRI > Diffusion brain MRI > dMRI skeleton		14490		0.0760071734501087				continuous-25460-both_sexes--irnt
L43 Lichen planus	131748	icd_first_occurrence		Health-related outcomes > First occurrences > Skin and subcutaneous tissue disorders		1297	280288	0.0762282285718272	0.147703914122266			icd_first_occurrence-131748-both_sexes--
Mean OD in posterior corona radiata on FA skeleton (right)	25418	continuous		UK Biobank Assessment Centre > Imaging > Brain MRI > Diffusion brain MRI > dMRI skeleton		14490		0.0764526579834744				continuous-25418-both_sexes--irnt
Sertraline	20003	categorical		UK Biobank Assessment Centre > Verbal interview > Medications		1209	280334	0.0764824594414767	0.145967854867355			categorical-20003-both_sexes-1140867878-
Median T2star in pallidum (right)	25033	continuous		UK Biobank Assessment Centre > Imaging > Brain MRI > Susceptibility weighted brain MRI		14767		0.076560079503224				continuous-25033-both_sexes--irnt
V55.3 Greater than two levels of spine	41210	categorical		Health-related outcomes > Hospital inpatient > Summary Operations		1338	280248	0.0769034148524932	0.149398408658368			categorical-41210-both_sexes-V553-
Rectal or colon polypectomy	20004	categorical		UK Biobank Assessment Centre > Verbal interview > Operations		1180	280363	0.0771109003895358	0.150314140772082			categorical-20004-both_sexes-1463-
I86 Varicose veins of other sites	131408	icd_first_occurrence		Health-related outcomes > First occurrences > Circulatory system disorders		1136	280449	0.0777564701085277	0.138089025216524			icd_first_occurrence-131408-both_sexes--
Allopurinol	20003	categorical		UK Biobank Assessment Centre > Verbal interview > Medications		2924	125291	0.0782335330770493	0.0828476933400563			categorical-20003-both_sexes-1140875408-
Mean ISOVF in cingulum hippocampus on FA skeleton (right)	25476	continuous		UK Biobank Assessment Centre > Imaging > Brain MRI > Diffusion brain MRI > dMRI skeleton		14490		0.0789361018100598				continuous-25476-both_sexes--irnt
SHBG	30830	continuous		Biological samples > Assay results > Blood assays > Blood biochemistry		243925		0.079401940886756	-0.0104810683057462			continuous-30830-both_sexes--irnt
M94 Other disorders of cartilage	131990	icd_first_occurrence		Health-related outcomes > First occurrences > Musculoskeletal system and connective tissue disorders		1372	280213	0.0802837542199912	0.140911969647903			icd_first_occurrence-131990-both_sexes--
Heart attack/myocardial infarction	20002	categorical		UK Biobank Assessment Centre > Verbal interview > Medical conditions		5696	275847	0.0805856538584961	0.0613140335333538			categorical-20002-both_sexes-1075-
Volume of grey matter in Inferior Temporal Gyrus, posterior division (right)	25811	continuous		UK Biobank Assessment Centre > Imaging > Brain MRI > T1 structural brain MRI > Regional grey matter volumes (FAST)		16047		0.0824421844022821				continuous-25811-both_sexes--irnt
Mean OD in cingulum hippocampus on FA skeleton (right)	25428	continuous		UK Biobank Assessment Centre > Imaging > Brain MRI > Diffusion brain MRI > dMRI skeleton		14490		0.0830409901869135				continuous-25428-both_sexes--irnt
Adenoid surgery / adenoidectomy	20004	categorical		UK Biobank Assessment Centre > Verbal interview > Operations		1667	279876	0.0830664351943451	0.0792974196001347			categorical-20004-both_sexes-1562-
Central augmentation pressure during PWA	12680	continuous		UK Biobank Assessment Centre > Imaging > Heart MRI > Pulse wave analysis		17176		0.0832021213835932				continuous-12680-both_sexes--irnt
Weighted-mean L1 in tract inferior fronto-occipital fasciculus (right)	25582	continuous		UK Biobank Assessment Centre > Imaging > Brain MRI > Diffusion brain MRI > dMRI weighted means		14490		0.0836452242076254				continuous-25582-both_sexes--irnt
Z67.6 Lumbosacral joint	41210	categorical		Health-related outcomes > Hospital inpatient > Summary Operations		1269	280317	0.0839266826367377	0.14178615334048			categorical-41210-both_sexes-Z676-
Vascular/heart problems diagnosed by doctor	6150	categorical		UK Biobank Assessment Centre > Touchscreen > Health and medical history > Medical conditions		5753	275171	0.0843213189648251	0.0601761603479275			categorical-6150-both_sexes-1-
Weighted-mean L3 in tract parahippocampal part of cingulum (right)	25630	continuous		UK Biobank Assessment Centre > Imaging > Brain MRI > Diffusion brain MRI > dMRI weighted means		14490		0.0844395328191667				continuous-25630-both_sexes--irnt
Joint disorder	20002	categorical		UK Biobank Assessment Centre > Verbal interview > Medical conditions		1301	280242	0.0849472521750398	0.139547800396799			categorical-20002-both_sexes-1295-
Weighted-mean L2 in tract medial lemniscus (right)	25614	continuous		UK Biobank Assessment Centre > Imaging > Brain MRI > Diffusion brain MRI > dMRI weighted means		14490		0.085769328882004				continuous-25614-both_sexes--irnt
Y80.3 Inhalation anaesthetic NEC	41210	categorical		Health-related outcomes > Hospital inpatient > Summary Operations		1477	280109	0.085954236086532	0.138931581035315			categorical-41210-both_sexes-Y803-
H18 Other disorders of cornea	131154	icd_first_occurrence		Health-related outcomes > First occurrences > Eye and adnexa disorders		1331	280254	0.0860076403016329	0.139048976284156			icd_first_occurrence-131154-both_sexes--
Volume of grey matter in Frontal Operculum Cortex (left)	25862	continuous		UK Biobank Assessment Centre > Imaging > Brain MRI > T1 structural brain MRI > Regional grey matter volumes (FAST)		16047		0.0864593441999054				continuous-25862-both_sexes--irnt
M10 Gout	131858	icd_first_occurrence		Health-related outcomes > First occurrences > Musculoskeletal system and connective tissue disorders		9725	271860	0.0876149215345776	0.0444128248156086			icd_first_occurrence-131858-both_sexes--
Cruciate ligament surgery	20004	categorical		UK Biobank Assessment Centre > Verbal interview > Operations		1450	280093	0.0877558328443533	0.128905297482058			categorical-20004-both_sexes-1502-
Mean MO in fornix cres+stria terminalis on FA skeleton (right)	25190	continuous		UK Biobank Assessment Centre > Imaging > Brain MRI > Diffusion brain MRI > dMRI skeleton		14492		0.0877834013316673				continuous-25190-both_sexes--irnt
H68 Eustachian salpingitis and obstruction	131234	icd_first_occurrence		Health-related outcomes > First occurrences > Ear and mastoid process disorders		1481	280104	0.0879697242901212	0.139201693794111			icd_first_occurrence-131234-both_sexes--
Z07.3 Spinal nerve root of lumbar spine	41210	categorical		Health-related outcomes > Hospital inpatient > Summary Operations		1264	280322	0.0883698923816298	0.140434463933942			categorical-41210-both_sexes-Z073-
Cetirizine	20003	categorical		UK Biobank Assessment Centre > Verbal interview > Medications		3189	278354	0.0890844114547993	0.095646678665868			categorical-20003-both_sexes-1140883504-
High cholesterol	20002	categorical		UK Biobank Assessment Centre > Verbal interview > Medical conditions		34270	247273	0.0898168721570762	-0.0327090258192344			categorical-20002-both_sexes-1473-
K07 Dentofacial anomalies [including malocclusion]	131566	icd_first_occurrence		Health-related outcomes > First occurrences > Digestive system disorders		1473	280112	0.0905474929413743	0.138337595638524			icd_first_occurrence-131566-both_sexes--
X33.9 Unspecified other blood transfusion	41200	categorical		Health-related outcomes > Hospital inpatient > Summary Operations		1333	280253	0.0923024975767659	0.140569532168065			categorical-41200-both_sexes-X339-
Volume of grey matter in Middle Frontal Gyrus (left)	25788	continuous		UK Biobank Assessment Centre > Imaging > Brain MRI > T1 structural brain MRI > Regional grey matter volumes (FAST)		16047		0.0926444870402406				continuous-25788-both_sexes--irnt
Age when last used oral contraceptive pill	2804	continuous		UK Biobank Assessment Centre > Touchscreen > Sex-specific factors > Female-specific factors		110192		0.0930006744646432	0.0124353560521276			continuous-2804-both_sexes--irnt
Medication for pain relief, constipation, heartburn	6154	categorical		UK Biobank Assessment Centre > Touchscreen > Health and medical history > Medication		41667	236844	0.0935782280220251	0.0307533822707904			categorical-6154-both_sexes-2-
ECG, heart rate	5983	continuous		UK Biobank Assessment Centre > Physical measures > ECG during exercise		53138		0.094312446530889	0.0268896637984518			continuous-5983-both_sexes--irnt
Volume of grey matter in Parahippocampal Gyrus, posterior division (left)	25850	continuous		UK Biobank Assessment Centre > Imaging > Brain MRI > T1 structural brain MRI > Regional grey matter volumes (FAST)		16047		0.0943539101279507				continuous-25850-both_sexes--irnt
Mean OD in medial lemniscus on FA skeleton (left)	25401	continuous		UK Biobank Assessment Centre > Imaging > Brain MRI > Diffusion brain MRI > dMRI skeleton		14490		0.0948332308944851				continuous-25401-both_sexes--irnt
L40 Psoriasis	131742	icd_first_occurrence		Health-related outcomes > First occurrences > Skin and subcutaneous tissue disorders		8105	273480	0.0955592690739302	0.0519928142823434			icd_first_occurrence-131742-both_sexes--
E53 Deficiency of other b group vitamins	130770	icd_first_occurrence		Health-related outcomes > First occurrences > Endocrine, nutritional and metabolic diseases		1307	280278	0.0956266279268373	0.140031059056202			icd_first_occurrence-130770-both_sexes--
H22.1 Diagnostic fibreoptic endoscopic examination of colon and biopsy of lesion of colon	41210	categorical		Health-related outcomes > Hospital inpatient > Summary Operations		1314	280272	0.0960527780961641	0.137351932211882			categorical-41210-both_sexes-H221-
K25 Gastric ulcer	131590	icd_first_occurrence		Health-related outcomes > First occurrences > Digestive system disorders		5726	275859	0.0968738822888935	0.0680201769938265			icd_first_occurrence-131590-both_sexes--
Weighted-mean OD in tract medial lemniscus (right)	25695	continuous		UK Biobank Assessment Centre > Imaging > Brain MRI > Diffusion brain MRI > dMRI weighted means		14489		0.0977471374481406				continuous-25695-both_sexes--irnt
Mean L1 in sagittal stratum on FA skeleton (right)	25230	continuous		UK Biobank Assessment Centre > Imaging > Brain MRI > Diffusion brain MRI > dMRI skeleton		14492		0.0977686391806741				continuous-25230-both_sexes--irnt
H91 Other hearing loss	131260	icd_first_occurrence		Health-related outcomes > First occurrences > Ear and mastoid process disorders		7392	274193	0.0986380025940126	0.0559197612856545			icd_first_occurrence-131260-both_sexes--
Volume of grey matter in Supracalcarine Cortex (right)	25875	continuous		UK Biobank Assessment Centre > Imaging > Brain MRI > T1 structural brain MRI > Regional grey matter volumes (FAST)		16047		0.0991472134946992				continuous-25875-both_sexes--irnt
Mean L2 in posterior corona radiata on FA skeleton (right)	25274	continuous		UK Biobank Assessment Centre > Imaging > Brain MRI > Diffusion brain MRI > dMRI skeleton		14492		0.100971292702201				continuous-25274-both_sexes--irnt
90th percentile of BOLD effect (in group-defined amygdala activation mask) for faces-shapes contrast	25767	continuous		UK Biobank Assessment Centre > Imaging > Brain MRI > Task functional brain MRI		14069		0.101558513083037				continuous-25767-both_sexes--irnt
Calcium	100024	continuous		Online follow-up > Diet by 24-hour recall > Estimated nutrients yesterday		43938		0.1016280197951	0.0266126043026188			continuous-100024-both_sexes--irnt
Volume of grey matter in Superior Frontal Gyrus (left)	25786	continuous		UK Biobank Assessment Centre > Imaging > Brain MRI > T1 structural brain MRI > Regional grey matter volumes (FAST)		16047		0.102015492268625				continuous-25786-both_sexes--irnt
Ferrous sulphate	20003	categorical		UK Biobank Assessment Centre > Verbal interview > Medications		1341	280202	0.102095970300913	0.135363418158459			categorical-20003-both_sexes-1140870390-
Weighted-mean L3 in tract parahippocampal part of cingulum (left)	25629	continuous		UK Biobank Assessment Centre > Imaging > Brain MRI > Diffusion brain MRI > dMRI weighted means		14490		0.102894478774822				continuous-25629-both_sexes--irnt
Sleeping too much	20534	categorical		Online follow-up > Mental health > Depression		7490	28718	0.1046019182111	-0.00444009050659404			categorical-20534-both_sexes--
Mental health problems ever diagnosed by a professional	20544	categorical		Online follow-up > Mental health > Mental distress		1136	91938	0.104755466953914	0.123089186109983			categorical-20544-both_sexes-1-
Mean MD in medial lemniscus on FA skeleton (right)	25112	continuous		UK Biobank Assessment Centre > Imaging > Brain MRI > Diffusion brain MRI > dMRI skeleton		14492		0.105145727020855				continuous-25112-both_sexes--irnt
Weighted-mean OD in tract inferior fronto-occipital fasciculus (right)	25690	continuous		UK Biobank Assessment Centre > Imaging > Brain MRI > Diffusion brain MRI > dMRI weighted means		14489		0.105529574689404				continuous-25690-both_sexes--irnt
Q08.9 Unspecified vaginal excision of uterus	41200	categorical		Health-related outcomes > Hospital inpatient > Summary Operations		1437	151911	0.105835548530507	0.131332210447289			categorical-41200-both_sexes-Q089-
Z49.4 Skin of back	41210	categorical		Health-related outcomes > Hospital inpatient > Summary Operations		4158	277428	0.108988033189323	0.071372107130877			categorical-41210-both_sexes-Z494-
Mean rfMRI head motion, averaged across space and time points	25741	continuous		UK Biobank Assessment Centre > Imaging > Brain MRI > Resting functional brain MRI		14932		0.109033434235568				continuous-25741-both_sexes--irnt
Mean FA in corticospinal tract on FA skeleton (left)	25063	continuous		UK Biobank Assessment Centre > Imaging > Brain MRI > Diffusion brain MRI > dMRI skeleton		14492		0.109909854357647				continuous-25063-both_sexes--irnt
Weighted-mean MO in tract medial lemniscus (left)	25559	continuous		UK Biobank Assessment Centre > Imaging > Brain MRI > Diffusion brain MRI > dMRI weighted means		14490		0.110224461688846				continuous-25559-both_sexes--irnt
Weighted-mean OD in tract parahippocampal part of cingulum (right)	25684	continuous		UK Biobank Assessment Centre > Imaging > Brain MRI > Diffusion brain MRI > dMRI weighted means		14489		0.111558733317716				continuous-25684-both_sexes--irnt
J18.3 Total cholecystectomy NEC	41200	categorical		Health-related outcomes > Hospital inpatient > Summary Operations		8222	273364	0.112935832805836	0.051418142917277			categorical-41200-both_sexes-J183-
Apolipoprotein A	30630	continuous		Biological samples > Assay results > Blood assays > Blood biochemistry		244741		0.113942883090868	-0.0100015841960073			continuous-30630-both_sexes--irnt
Reduction or fixation of bone fracture	20004	categorical		UK Biobank Assessment Centre > Verbal interview > Operations		12757	268786	0.114832850907966	0.037589745877139			categorical-20004-both_sexes-1439-
J22 Unspecified acute lower respiratory infection	131462	icd_first_occurrence		Health-related outcomes > First occurrences > Respiratory system disorders		33733	247852	0.115546370363332	0.0228895290549476			icd_first_occurrence-131462-both_sexes--
Vitamin b compound tablet	20003	categorical		UK Biobank Assessment Centre > Verbal interview > Medications		1988	279555	0.115981941674779	0.0639086932253766			categorical-20003-both_sexes-1140871024-
Volume of grey matter in Lateral Occipital Cortex, inferior division (left)	25826	continuous		UK Biobank Assessment Centre > Imaging > Brain MRI > T1 structural brain MRI > Regional grey matter volumes (FAST)		16047		0.11628958768268				continuous-25826-both_sexes--irnt
Mean FA in cingulum hippocampus on FA skeleton (right)	25092	continuous		UK Biobank Assessment Centre > Imaging > Brain MRI > Diffusion brain MRI > dMRI skeleton		14492		0.117330786725443				continuous-25092-both_sexes--irnt
Augmentation index for PWA	12681	continuous		UK Biobank Assessment Centre > Imaging > Heart MRI > Pulse wave analysis		17299		0.117471576812431				continuous-12681-both_sexes--irnt
Mean L1 in medial lemniscus on FA skeleton (right)	25208	continuous		UK Biobank Assessment Centre > Imaging > Brain MRI > Diffusion brain MRI > dMRI skeleton		14492		0.118563886220625				continuous-25208-both_sexes--irnt
H22.1 Diagnostic fibreoptic endoscopic examination of colon and biopsy of lesion of colon	41200	categorical		Health-related outcomes > Hospital inpatient > Summary Operations		16027	265559	0.119047558213343	0.0330331484979249			categorical-41200-both_sexes-H221-
O63 Long labour	132250	icd_first_occurrence		Health-related outcomes > First occurrences > Pregnancy, childbirth and the puerperium		1373	151974	0.119472610642617	0.132054846923907			icd_first_occurrence-132250-both_sexes--
Weighted-mean FA in tract parahippocampal part of cingulum (left)	25494	continuous		UK Biobank Assessment Centre > Imaging > Brain MRI > Diffusion brain MRI > dMRI weighted means		14490		0.119492667750587				continuous-25494-both_sexes--irnt
H20.1 Fibreoptic endoscopic snare resection of lesion of colon	41200	categorical		Health-related outcomes > Hospital inpatient > Summary Operations		5941	275645	0.120705764626253	0.062975447433076			categorical-41200-both_sexes-H201-
Emphysema/chronic bronchitis	20002	categorical		UK Biobank Assessment Centre > Verbal interview > Medical conditions		3840	277703	0.120721142606757	0.0701887976372304			categorical-20002-both_sexes-1113-
Mean ISOVF in cingulum hippocampus on FA skeleton (left)	25477	continuous		UK Biobank Assessment Centre > Imaging > Brain MRI > Diffusion brain MRI > dMRI skeleton		14490		0.120822737653674				continuous-25477-both_sexes--irnt
Ulcerative colitis	20002	categorical		UK Biobank Assessment Centre > Verbal interview > Medical conditions		1486	280057	0.121958287828841	0.120363450169128			categorical-20002-both_sexes-1463-
Unilateral oophorectomy	20004	categorical		UK Biobank Assessment Centre > Verbal interview > Operations		1692	151636	0.122338849147243	0.125258000787632			categorical-20004-both_sexes-1356-
Mean L1 in fornix on FA skeleton	25205	continuous		UK Biobank Assessment Centre > Imaging > Brain MRI > Diffusion brain MRI > dMRI skeleton		14492		0.122363931454624				continuous-25205-both_sexes--irnt
M47.9 Unspecified urethral catheterisation of bladder	41200	categorical		Health-related outcomes > Hospital inpatient > Summary Operations		1574	280012	0.123347908983387	0.0625219073902898			categorical-41200-both_sexes-M479-
L65 Other nonscarring hair loss	131782	icd_first_occurrence		Health-related outcomes > First occurrences > Skin and subcutaneous tissue disorders		1765	279820	0.123502133302626	0.124286691792677			icd_first_occurrence-131782-both_sexes--
Median T2star in pallidum (left)	25032	continuous		UK Biobank Assessment Centre > Imaging > Brain MRI > Susceptibility weighted brain MRI		14767		0.125071435982653				continuous-25032-both_sexes--irnt
H25.9 Unspecified diagnostic endoscopic examination of lower bowel using fibreoptic sigmoidoscope	41200	categorical		Health-related outcomes > Hospital inpatient > Summary Operations		14364	267222	0.125833260512536	0.0437203522294026			categorical-41200-both_sexes-H259-
Mean MD in anterior limb of internal capsule on FA skeleton (left)	25121	continuous		UK Biobank Assessment Centre > Imaging > Brain MRI > Diffusion brain MRI > dMRI skeleton		14492		0.126052692816599				continuous-25121-both_sexes--irnt
Y76.7 Arthroscopic approach to joint	41210	categorical		Health-related outcomes > Hospital inpatient > Summary Operations		4890	276696	0.12655509906153	0.065241567063341			categorical-41210-both_sexes-Y767-
Volume of grey matter in Putamen (left)	25882	continuous		UK Biobank Assessment Centre > Imaging > Brain MRI > T1 structural brain MRI > Regional grey matter volumes (FAST)		16047		0.12704367277815				continuous-25882-both_sexes--irnt
Mean tfMRI head motion, averaged across space and time points	25742	continuous		UK Biobank Assessment Centre > Imaging > Brain MRI > Task functional brain MRI		14078		0.128569390720788				continuous-25742-both_sexes--irnt
Mean L2 in corticospinal tract on FA skeleton (left)	25255	continuous		UK Biobank Assessment Centre > Imaging > Brain MRI > Diffusion brain MRI > dMRI skeleton		14492		0.128657419959948				continuous-25255-both_sexes--irnt
B27.4 Total mastectomy NEC	41200	categorical		Health-related outcomes > Hospital inpatient > Summary Operations		1766	151582	0.129698708010037	0.121627148256887			categorical-41200-both_sexes-B274-
Volume of grey matter in Frontal Medial Cortex (left)	25830	continuous		UK Biobank Assessment Centre > Imaging > Brain MRI > T1 structural brain MRI > Regional grey matter volumes (FAST)		16047		0.13019007165283				continuous-25830-both_sexes--irnt
Volume of grey matter in Lingual Gyrus (right)	25853	continuous		UK Biobank Assessment Centre > Imaging > Brain MRI > T1 structural brain MRI > Regional grey matter volumes (FAST)		16047		0.13033726308467				continuous-25853-both_sexes--irnt
Vitamin E	100025	continuous		Online follow-up > Diet by 24-hour recall > Estimated nutrients yesterday		43938		0.131265872182093	0.02531724974881			continuous-100025-both_sexes--irnt
A52.1 Therapeutic lumbar epidural injection	41200	categorical		Health-related outcomes > Hospital inpatient > Summary Operations		1716	279870	0.132094677569796	0.118379922154738			categorical-41200-both_sexes-A521-
Paracetamol	20003	categorical		UK Biobank Assessment Centre > Verbal interview > Medications		52127	229416	0.132375174318376	0.0251961956917571			categorical-20003-both_sexes-2038460150-
O80 Single spontaneous delivery	132276	icd_first_occurrence		Health-related outcomes > First occurrences > Pregnancy, childbirth and the puerperium		8622	144725	0.133682865251279	0.0506290259445975			icd_first_occurrence-132276-both_sexes--
Weighted-mean MO in tract anterior thalamic radiation (right)	25545	continuous		UK Biobank Assessment Centre > Imaging > Brain MRI > Diffusion brain MRI > dMRI weighted means		14490		0.134602015515434				continuous-25545-both_sexes--irnt
Frequency of difficulty controlling worry during worst period of anxiety	20537	continuous		Online follow-up > Mental health > Anxiety		28762		0.134923211532453				continuous-20537-both_sexes--
B95 Streptococcus and staphylococcus as the cause of diseases classified to other chapters	130336	icd_first_occurrence		Health-related outcomes > First occurrences > Certain infectious and parasitic diseases		3299	278286	0.135841799067663	0.0802594304505085			icd_first_occurrence-130336-both_sexes--
Mean OD in superior longitudinal fasciculus on FA skeleton (right)	25432	continuous		UK Biobank Assessment Centre > Imaging > Brain MRI > Diffusion brain MRI > dMRI skeleton		14490		0.136259337178043				continuous-25432-both_sexes--irnt
Q01.3 Excision of lesion of cervix uteri	41200	categorical		Health-related outcomes > Hospital inpatient > Summary Operations		1667	151681	0.136380599724881	0.118371006627579			categorical-41200-both_sexes-Q013-
Y50.8 Other specified approach through abdominal cavity	41210	categorical		Health-related outcomes > Hospital inpatient > Summary Operations		4558	277028	0.136995943460307	0.0660780141213487			categorical-41210-both_sexes-Y508-
Volume of grey matter in Temporal Occipital Fusiform Cortex (left)	25858	continuous		UK Biobank Assessment Centre > Imaging > Brain MRI > T1 structural brain MRI > Regional grey matter volumes (FAST)		16047		0.137078455292995				continuous-25858-both_sexes--irnt
Furosemide	20003	categorical		UK Biobank Assessment Centre > Verbal interview > Medications		2010	279533	0.137288268517531	0.0545970183483092			categorical-20003-both_sexes-1140909708-
Mean MO in posterior corona radiata on FA skeleton (left)	25179	continuous		UK Biobank Assessment Centre > Imaging > Brain MRI > Diffusion brain MRI > dMRI skeleton		14492		0.138849115724233				continuous-25179-both_sexes--irnt
Haemoglobin concentration	30020	continuous		Biological samples > Assay results > Blood assays > Blood count		273542		0.142280001489013	-0.00725511898221799			continuous-30020-both_sexes--irnt
Volume of accumbens (left)	25023	continuous		UK Biobank Assessment Centre > Imaging > Brain MRI > T1 structural brain MRI > Subcortical volumes (FIRST)		16038		0.143626643381553				continuous-25023-both_sexes--irnt
Direct bilirubin	30660	continuous		Biological samples > Assay results > Blood assays > Blood biochemistry		228253		0.143671977925579	-0.0109132036240747			continuous-30660-both_sexes--irnt
Mean L3 in fornix on FA skeleton	25301	continuous		UK Biobank Assessment Centre > Imaging > Brain MRI > Diffusion brain MRI > dMRI skeleton		14492		0.144157568486588				continuous-25301-both_sexes--irnt
Weighted-mean MO in tract forceps major	25552	continuous		UK Biobank Assessment Centre > Imaging > Brain MRI > Diffusion brain MRI > dMRI weighted means		14490		0.144916572735185				continuous-25552-both_sexes--irnt
Mean OD in superior longitudinal fasciculus on FA skeleton (left)	25433	continuous		UK Biobank Assessment Centre > Imaging > Brain MRI > Diffusion brain MRI > dMRI skeleton		14490		0.146268709090132				continuous-25433-both_sexes--irnt
Mean OD in genu of corpus callosum on FA skeleton	25394	continuous		UK Biobank Assessment Centre > Imaging > Brain MRI > Diffusion brain MRI > dMRI skeleton		14490		0.147351249549013				continuous-25394-both_sexes--irnt
Weighted-mean OD in tract superior thalamic radiation (right)	25701	continuous		UK Biobank Assessment Centre > Imaging > Brain MRI > Diffusion brain MRI > dMRI weighted means		14489		0.14754746150035				continuous-25701-both_sexes--irnt
H25 Senile cataract	131164	icd_first_occurrence		Health-related outcomes > First occurrences > Eye and adnexa disorders		8040	273545	0.147575262517629	0.0491255704314652			icd_first_occurrence-131164-both_sexes--
Weight change during worst episode of depression	20536	categorical		Online follow-up > Mental health > Depression		7799	37119	0.147647747065235	-0.0498519465249286			categorical-20536-both_sexes-1-
Codeine	20003	categorical		UK Biobank Assessment Centre > Verbal interview > Medications		1427	280116	0.148468417672473	0.111521015540668			categorical-20003-both_sexes-1140884444-
Mean MD in fornix on FA skeleton	25109	continuous		UK Biobank Assessment Centre > Imaging > Brain MRI > Diffusion brain MRI > dMRI skeleton		14492		0.149687587497075				continuous-25109-both_sexes--irnt
Minimum carotid IMT (intima-medial thickness) at 210 degrees	22676	continuous		UK Biobank Assessment Centre > Physical measures > Carotid ultrasound		18712		0.150178046824241				continuous-22676-both_sexes--irnt
M42.1 Endoscopic resection of lesion of bladder	41200	categorical		Health-related outcomes > Hospital inpatient > Summary Operations		1312	280274	0.150872592726583	0.115012238767615			categorical-41200-both_sexes-M421-
Mean MD in cingulum hippocampus on FA skeleton (right)	25140	continuous		UK Biobank Assessment Centre > Imaging > Brain MRI > Diffusion brain MRI > dMRI skeleton		14492		0.152392819425944				continuous-25140-both_sexes--irnt
Volume of grey matter in Pallidum (left)	25884	continuous		UK Biobank Assessment Centre > Imaging > Brain MRI > T1 structural brain MRI > Regional grey matter volumes (FAST)		16047		0.153021219706933				continuous-25884-both_sexes--irnt
W90.3 Injection of therapeutic substance into joint	41200	categorical		Health-related outcomes > Hospital inpatient > Summary Operations		5080	276506	0.153623212479039	0.0627595247570075			categorical-41200-both_sexes-W903-
Volume of grey matter in VI Cerebellum (left)	25897	continuous		UK Biobank Assessment Centre > Imaging > Brain MRI > T1 structural brain MRI > Regional grey matter volumes (FAST)		16047		0.1559420163381				continuous-25897-both_sexes--irnt
M25 Other joint disorders, not elsewhere classified	131888	icd_first_occurrence		Health-related outcomes > First occurrences > Musculoskeletal system and connective tissue disorders		48780	232805	0.156897239492746	0.0155375315064612			icd_first_occurrence-131888-both_sexes--
Calcium salts	20003	categorical		UK Biobank Assessment Centre > Verbal interview > Medications		1730	279813	0.158080510663868	0.110234881966745			categorical-20003-both_sexes-1140870788-
M72 Fibroblastic disorders	131950	icd_first_occurrence		Health-related outcomes > First occurrences > Musculoskeletal system and connective tissue disorders		13771	267814	0.158309153639602	-0.0425079390426968			icd_first_occurrence-131950-both_sexes--
Volume of grey matter in Pallidum (right)	25885	continuous		UK Biobank Assessment Centre > Imaging > Brain MRI > T1 structural brain MRI > Regional grey matter volumes (FAST)		16047		0.158449443821047				continuous-25885-both_sexes--irnt
Atorvastatin	20003	categorical		UK Biobank Assessment Centre > Verbal interview > Medications		8252	273291	0.158511410416173	0.0463239894956864			categorical-20003-both_sexes-1141146234-
F45 Somatoform disorders	130914	icd_first_occurrence		Health-related outcomes > First occurrences > Mental and behavioural disorders		1750	279835	0.158639956571847	0.107719923556438			icd_first_occurrence-130914-both_sexes--
Mean OD in anterior limb of internal capsule on FA skeleton (left)	25409	continuous		UK Biobank Assessment Centre > Imaging > Brain MRI > Diffusion brain MRI > dMRI skeleton		14490		0.159173486384736				continuous-25409-both_sexes--irnt
Weighted-mean MD in tract corticospinal tract (right)	25524	continuous		UK Biobank Assessment Centre > Imaging > Brain MRI > Diffusion brain MRI > dMRI weighted means		14490		0.160309678885606				continuous-25524-both_sexes--irnt
K80 Cholelithiasis	131674	icd_first_occurrence		Health-related outcomes > First occurrences > Digestive system disorders		15687	265898	0.162589990698507	0.0402540902531496			icd_first_occurrence-131674-both_sexes--
Volume of grey matter in VIIIa Cerebellum (vermis)	25910	continuous		UK Biobank Assessment Centre > Imaging > Brain MRI > T1 structural brain MRI > Regional grey matter volumes (FAST)		16047		0.16262022085542				continuous-25910-both_sexes--irnt
Becotide 50 inhaler	20003	categorical		UK Biobank Assessment Centre > Verbal interview > Medications		1688	279855	0.165339453535244	0.10158738201905			categorical-20003-both_sexes-1140862382-
Creatinine (enzymatic) in urine	30510	continuous		Biological samples > Assay results > Urine assays		273582		0.166332138094162	-0.00677263729190062			continuous-30510-both_sexes--irnt
Volume of grey matter in Inferior Temporal Gyrus, anterior division (left)	25808	continuous		UK Biobank Assessment Centre > Imaging > Brain MRI > T1 structural brain MRI > Regional grey matter volumes (FAST)		16047		0.16678428239505				continuous-25808-both_sexes--irnt
Maximum carotid IMT (intima-medial thickness) at 210 degrees	22678	continuous		UK Biobank Assessment Centre > Physical measures > Carotid ultrasound		18712		0.167503260099223				continuous-22678-both_sexes--irnt
Volume of grey matter in VIIIb Cerebellum (vermis)	25913	continuous		UK Biobank Assessment Centre > Imaging > Brain MRI > T1 structural brain MRI > Regional grey matter volumes (FAST)		16047		0.168073393750506				continuous-25913-both_sexes--irnt
Weighted-mean OD in tract anterior thalamic radiation (right)	25680	continuous		UK Biobank Assessment Centre > Imaging > Brain MRI > Diffusion brain MRI > dMRI weighted means		14489		0.168090727548722				continuous-25680-both_sexes--irnt
Mean L1 in external capsule on FA skeleton (left)	25233	continuous		UK Biobank Assessment Centre > Imaging > Brain MRI > Diffusion brain MRI > dMRI skeleton		14492		0.169074865977861				continuous-25233-both_sexes--irnt
Mean MO in superior longitudinal fasciculus on FA skeleton (right)	25192	continuous		UK Biobank Assessment Centre > Imaging > Brain MRI > Diffusion brain MRI > dMRI skeleton		14492		0.169729472658845				continuous-25192-both_sexes--irnt
Weighted-mean ISOVF in tract inferior fronto-occipital fasciculus (right)	25717	continuous		UK Biobank Assessment Centre > Imaging > Brain MRI > Diffusion brain MRI > dMRI weighted means		14489		0.169934039007143				continuous-25717-both_sexes--irnt
H51.1 Haemorrhoidectomy	41200	categorical		Health-related outcomes > Hospital inpatient > Summary Operations		1593	279993	0.169956585546992	0.10469162697817			categorical-41200-both_sexes-H511-
Volume of grey matter in Parahippocampal Gyrus, posterior division (right)	25851	continuous		UK Biobank Assessment Centre > Imaging > Brain MRI > T1 structural brain MRI > Regional grey matter volumes (FAST)		16047		0.17028254981691				continuous-25851-both_sexes--irnt
Mean MO in posterior thalamic radiation on FA skeleton (right)	25180	continuous		UK Biobank Assessment Centre > Imaging > Brain MRI > Diffusion brain MRI > dMRI skeleton		14492		0.170463034516948				continuous-25180-both_sexes--irnt
Mean OD in fornix on FA skeleton	25397	continuous		UK Biobank Assessment Centre > Imaging > Brain MRI > Diffusion brain MRI > dMRI skeleton		14490		0.170483445317454				continuous-25397-both_sexes--irnt
K90 Intestinal malabsorption	131688	icd_first_occurrence		Health-related outcomes > First occurrences > Digestive system disorders		2378	279207	0.170744056543228	0.0437272142103046			icd_first_occurrence-131688-both_sexes--
K31 Other diseases of stomach and duodenum	131602	icd_first_occurrence		Health-related outcomes > First occurrences > Digestive system disorders		7353	274232	0.170865287232282	0.0542621327788294			icd_first_occurrence-131602-both_sexes--
Mean carotid IMT (intima-medial thickness) at 210 degrees	22677	continuous		UK Biobank Assessment Centre > Physical measures > Carotid ultrasound		18712		0.171151027739777				continuous-22677-both_sexes--irnt
Mean FA in superior longitudinal fasciculus on FA skeleton (left)	25097	continuous		UK Biobank Assessment Centre > Imaging > Brain MRI > Diffusion brain MRI > dMRI skeleton		14492		0.173704202743435				continuous-25097-both_sexes--irnt
Median T2star in caudate (left)	25028	continuous		UK Biobank Assessment Centre > Imaging > Brain MRI > Susceptibility weighted brain MRI		14767		0.174043614223713				continuous-25028-both_sexes--irnt
Mean ISOVF in superior cerebellar peduncle on FA skeleton (right)	25452	continuous		UK Biobank Assessment Centre > Imaging > Brain MRI > Diffusion brain MRI > dMRI skeleton		14490		0.174487358566521				continuous-25452-both_sexes--irnt
Mean L3 in anterior limb of internal capsule on FA skeleton (left)	25313	continuous		UK Biobank Assessment Centre > Imaging > Brain MRI > Diffusion brain MRI > dMRI skeleton		14492		0.174784079080896				continuous-25313-both_sexes--irnt
Weight change during worst episode of depression	20536	categorical		Online follow-up > Mental health > Depression		18123	26795	0.176202506669564	0.0306712730508974			categorical-20536-both_sexes-0-
Mean L3 in corticospinal tract on FA skeleton (left)	25303	continuous		UK Biobank Assessment Centre > Imaging > Brain MRI > Diffusion brain MRI > dMRI skeleton		14492		0.177220333597992				continuous-25303-both_sexes--irnt
Weighted-mean ISOVF in tract inferior longitudinal fasciculus (right)	25719	continuous		UK Biobank Assessment Centre > Imaging > Brain MRI > Diffusion brain MRI > dMRI weighted means		14489		0.177307799180682				continuous-25719-both_sexes--irnt
Mean OD in posterior corona radiata on FA skeleton (left)	25419	continuous		UK Biobank Assessment Centre > Imaging > Brain MRI > Diffusion brain MRI > dMRI skeleton		14490		0.177793719904852				continuous-25419-both_sexes--irnt
Ever heard an un-real voice	20463	categorical		Online follow-up > Mental health > Unusual and psychotic experiences		1627	91296	0.178200426975121	0.0511823105944633			categorical-20463-both_sexes--
Oestradiol	30800	continuous		Biological samples > Assay results > Blood assays > Blood biochemistry		43259		0.1809308230202				continuous-30800-both_sexes--irnt
Haematocrit percentage	30030	continuous		Biological samples > Assay results > Blood assays > Blood count		273542		0.181173852931776	-0.00527397521363522			continuous-30030-both_sexes--irnt
Volume of grey matter in Superior Frontal Gyrus (right)	25787	continuous		UK Biobank Assessment Centre > Imaging > Brain MRI > T1 structural brain MRI > Regional grey matter volumes (FAST)		16047		0.181906390028462				continuous-25787-both_sexes--irnt
Mean FA in superior longitudinal fasciculus on FA skeleton (right)	25096	continuous		UK Biobank Assessment Centre > Imaging > Brain MRI > Diffusion brain MRI > dMRI skeleton		14492		0.182200586566432				continuous-25096-both_sexes--irnt
E16 Other disorders of pancreatic internal secretion	130718	icd_first_occurrence		Health-related outcomes > First occurrences > Endocrine, nutritional and metabolic diseases		1602	279983	0.182824226388465	0.102166797355389			icd_first_occurrence-130718-both_sexes--
W90.3 Injection of therapeutic substance into joint	41210	categorical		Health-related outcomes > Hospital inpatient > Summary Operations		1925	279661	0.183083900447692	0.101433334062204			categorical-41210-both_sexes-W903-
Weighted-mean MO in tract posterior thalamic radiation (left)	25561	continuous		UK Biobank Assessment Centre > Imaging > Brain MRI > Diffusion brain MRI > dMRI weighted means		14490		0.183693604151635				continuous-25561-both_sexes--irnt
Mean L2 in fornix on FA skeleton	25253	continuous		UK Biobank Assessment Centre > Imaging > Brain MRI > Diffusion brain MRI > dMRI skeleton		14492		0.18491954461128				continuous-25253-both_sexes--irnt
Other joint disorder	20002	categorical		UK Biobank Assessment Centre > Verbal interview > Medical conditions		1746	279797	0.185722117846609	0.0991277875382907			categorical-20002-both_sexes-1467-
Mean OD in medial lemniscus on FA skeleton (right)	25400	continuous		UK Biobank Assessment Centre > Imaging > Brain MRI > Diffusion brain MRI > dMRI skeleton		14490		0.187869231842749				continuous-25400-both_sexes--irnt
V55.2 Two levels of spine	41210	categorical		Health-related outcomes > Hospital inpatient > Summary Operations		1863	279723	0.188932181460583	0.0991492842337833			categorical-41210-both_sexes-V552-
Q10.3 Dilation of cervix uteri and curettage of uterus NEC	41210	categorical		Health-related outcomes > Hospital inpatient > Summary Operations		1763	151585	0.189366933726728	0.100737085423293			categorical-41210-both_sexes-Q103-
Retinol	100018	continuous		Online follow-up > Diet by 24-hour recall > Estimated nutrients yesterday		42615		0.189742487255347	0.0226886453629699			continuous-100018-both_sexes--irnt
L08 Other local infections of skin and subcutaneous tissue	131708	icd_first_occurrence		Health-related outcomes > First occurrences > Skin and subcutaneous tissue disorders		8230	273355	0.190312871744996	0.0519081687421323			icd_first_occurrence-131708-both_sexes--
Pulse wave reflection index	4195	continuous		UK Biobank Assessment Centre > Physical measures > Arterial stiffness		101696		0.191968792316131	-0.0147903239234609			continuous-4195-both_sexes--irnt
Weighted-mean L2 in tract parahippocampal part of cingulum (right)	25603	continuous		UK Biobank Assessment Centre > Imaging > Brain MRI > Diffusion brain MRI > dMRI weighted means		14490		0.192465684416423				continuous-25603-both_sexes--irnt
Mean L3 in superior fronto-occipital fasciculus on FA skeleton (left)	25339	continuous		UK Biobank Assessment Centre > Imaging > Brain MRI > Diffusion brain MRI > dMRI skeleton		14492		0.193027885521645				continuous-25339-both_sexes--irnt
D50 Iron deficiency anaemia	130622	icd_first_occurrence		Health-related outcomes > First occurrences > Blood, blood-forming organs and certain immune disorders		11753	269832	0.194187980077026	-0.0420840407895628			icd_first_occurrence-130622-both_sexes--
Haemorroidectomy / piles surgery/ banding of piles	20004	categorical		UK Biobank Assessment Centre > Verbal interview > Operations		4982	276561	0.194512626206797	0.0559453331659947			categorical-20004-both_sexes-1483-
Weighted-mean ISOVF in tract corticospinal tract (right)	25713	continuous		UK Biobank Assessment Centre > Imaging > Brain MRI > Diffusion brain MRI > dMRI weighted means		14489		0.195374309996797				continuous-25713-both_sexes--irnt
Weighted-mean L1 in tract anterior thalamic radiation (right)	25572	continuous		UK Biobank Assessment Centre > Imaging > Brain MRI > Diffusion brain MRI > dMRI weighted means		14490		0.197396140151049				continuous-25572-both_sexes--irnt
Weighted-mean MO in tract middle cerebellar peduncle	25558	continuous		UK Biobank Assessment Centre > Imaging > Brain MRI > Diffusion brain MRI > dMRI weighted means		14490		0.197800866567284				continuous-25558-both_sexes--irnt
Z28.3 Ascending colon	41210	categorical		Health-related outcomes > Hospital inpatient > Summary Operations		4902	276684	0.198194135050371	0.0552536233161987			categorical-41210-both_sexes-Z283-
K14 Diseases of tongue	131580	icd_first_occurrence		Health-related outcomes > First occurrences > Digestive system disorders		1933	279652	0.199137600442512	0.0956674016717831			icd_first_occurrence-131580-both_sexes--
Weighted-mean FA in tract inferior fronto-occipital fasciculus (left)	25500	continuous		UK Biobank Assessment Centre > Imaging > Brain MRI > Diffusion brain MRI > dMRI weighted means		14490		0.19967151311383				continuous-25500-both_sexes--irnt
Weighted-mean OD in tract superior longitudinal fasciculus (right)	25699	continuous		UK Biobank Assessment Centre > Imaging > Brain MRI > Diffusion brain MRI > dMRI weighted means		14489		0.200314034773517				continuous-25699-both_sexes--irnt
Median T2star in caudate (right)	25029	continuous		UK Biobank Assessment Centre > Imaging > Brain MRI > Susceptibility weighted brain MRI		14767		0.200437789048936				continuous-25029-both_sexes--irnt
Volume of grey matter in Superior Temporal Gyrus, anterior division (right)	25799	continuous		UK Biobank Assessment Centre > Imaging > Brain MRI > T1 structural brain MRI > Regional grey matter volumes (FAST)		16047		0.200983139818708				continuous-25799-both_sexes--irnt
Volume of grey matter in Superior Parietal Lobule (right)	25817	continuous		UK Biobank Assessment Centre > Imaging > Brain MRI > T1 structural brain MRI > Regional grey matter volumes (FAST)		16047		0.201049270436391				continuous-25817-both_sexes--irnt
Median T2star in thalamus (left)	25026	continuous		UK Biobank Assessment Centre > Imaging > Brain MRI > Susceptibility weighted brain MRI		14767		0.201327448305989				continuous-25026-both_sexes--irnt
N80 Endometriosis	132122	icd_first_occurrence		Health-related outcomes > First occurrences > Genitourinary system disorders		5548	147799	0.202188761184096	0.0552397256579682			icd_first_occurrence-132122-both_sexes--
Minimum carotid IMT (intima-medial thickness) at 240 degrees	22679	continuous		UK Biobank Assessment Centre > Physical measures > Carotid ultrasound		18561		0.202693728030636				continuous-22679-both_sexes--irnt
Mean L1 in anterior limb of internal capsule on FA skeleton (right)	25216	continuous		UK Biobank Assessment Centre > Imaging > Brain MRI > Diffusion brain MRI > dMRI skeleton		14492		0.203497102540762				continuous-25216-both_sexes--irnt
Recent feelings of tiredness or low energy	20519	continuous		Online follow-up > Mental health > Depression		93164		0.205174878085312	0.007044143532054			continuous-20519-both_sexes--
Mean L1 in corticospinal tract on FA skeleton (right)	25206	continuous		UK Biobank Assessment Centre > Imaging > Brain MRI > Diffusion brain MRI > dMRI skeleton		14492		0.205201613593415				continuous-25206-both_sexes--irnt
Warfarin	20003	categorical		UK Biobank Assessment Centre > Verbal interview > Medications		2703	278840	0.205675315492756	0.0311555215989034			categorical-20003-both_sexes-1140888266-
Mean ISOVF in fornix on FA skeleton	25445	continuous		UK Biobank Assessment Centre > Imaging > Brain MRI > Diffusion brain MRI > dMRI skeleton		14490		0.206019081879361				continuous-25445-both_sexes--irnt
Z50.3 Skin of finger	41210	categorical		Health-related outcomes > Hospital inpatient > Summary Operations		2801	278785	0.207167665726302	0.03520378023996			categorical-41210-both_sexes-Z503-
Z66.5 Lumbar vertebra	41210	categorical		Health-related outcomes > Hospital inpatient > Summary Operations		1796	279790	0.207398423349784	0.0948730645097465			categorical-41210-both_sexes-Z665-
Volume of grey matter in Intracalcarine Cortex (left)	25828	continuous		UK Biobank Assessment Centre > Imaging > Brain MRI > T1 structural brain MRI > Regional grey matter volumes (FAST)		16047		0.208971345139281				continuous-25828-both_sexes--irnt
O14.2 Sentinel lymph node	41210	categorical		Health-related outcomes > Hospital inpatient > Summary Operations		2064	151284	0.210151816737978	0.0953749356740784			categorical-41210-both_sexes-O142-
Mean L3 in medial lemniscus on FA skeleton (right)	25304	continuous		UK Biobank Assessment Centre > Imaging > Brain MRI > Diffusion brain MRI > dMRI skeleton		14492		0.212832866808883				continuous-25304-both_sexes--irnt
Weighted-mean ISOVF in tract cingulate gyrus part of cingulum (right)	25709	continuous		UK Biobank Assessment Centre > Imaging > Brain MRI > Diffusion brain MRI > dMRI weighted means		14489		0.214072871396019				continuous-25709-both_sexes--irnt
Mean MD in posterior limb of internal capsule on FA skeleton (left)	25123	continuous		UK Biobank Assessment Centre > Imaging > Brain MRI > Diffusion brain MRI > dMRI skeleton		14492		0.214262120787361				continuous-25123-both_sexes--irnt
Mean MD in external capsule on FA skeleton (left)	25137	continuous		UK Biobank Assessment Centre > Imaging > Brain MRI > Diffusion brain MRI > dMRI skeleton		14492		0.215112955276803				continuous-25137-both_sexes--irnt
Volume of grey matter in Temporal Fusiform Cortex, anterior division (right)	25855	continuous		UK Biobank Assessment Centre > Imaging > Brain MRI > T1 structural brain MRI > Regional grey matter volumes (FAST)		16047		0.215323744484481				continuous-25855-both_sexes--irnt
K12 Stomatitis and related lesions	131576	icd_first_occurrence		Health-related outcomes > First occurrences > Digestive system disorders		1978	279607	0.215684278945152	0.0925393327681806			icd_first_occurrence-131576-both_sexes--
Mean L2 in posterior corona radiata on FA skeleton (left)	25275	continuous		UK Biobank Assessment Centre > Imaging > Brain MRI > Diffusion brain MRI > dMRI skeleton		14492		0.215991129224187				continuous-25275-both_sexes--irnt
Recent feelings of foreboding	20512	continuous		Online follow-up > Mental health > Anxiety		92903		0.21657474948934	0.00636523099739594			continuous-20512-both_sexes--
Volume of grey matter in Insular Cortex (right)	25785	continuous		UK Biobank Assessment Centre > Imaging > Brain MRI > T1 structural brain MRI > Regional grey matter volumes (FAST)		16047		0.21723393553225				continuous-25785-both_sexes--irnt
Volume of grey matter in Temporal Fusiform Cortex, posterior division (right)	25857	continuous		UK Biobank Assessment Centre > Imaging > Brain MRI > T1 structural brain MRI > Regional grey matter volumes (FAST)		16047		0.220611112649162				continuous-25857-both_sexes--irnt
Mammoplasty/cosmetic operation on breast	20004	categorical		UK Biobank Assessment Centre > Verbal interview > Operations		2063	151265	0.22069933011354	0.0926817271837405			categorical-20004-both_sexes-1370-
Volume of grey matter in Amygdala (left)	25888	continuous		UK Biobank Assessment Centre > Imaging > Brain MRI > T1 structural brain MRI > Regional grey matter volumes (FAST)		16047		0.220797299283933				continuous-25888-both_sexes--irnt
Recent inability to stop or control worrying	20509	continuous		Online follow-up > Mental health > Anxiety		92989		0.221511015052284	0.00653334564330487			continuous-20509-both_sexes--
J38 Diseases of vocal cords and larynx, not elsewhere classified	131480	icd_first_occurrence		Health-related outcomes > First occurrences > Respiratory system disorders		1726	279859	0.222236727731415	0.0915596664673349			icd_first_occurrence-131480-both_sexes--
Volume of grey matter in IX Cerebellum (vermis)	25916	continuous		UK Biobank Assessment Centre > Imaging > Brain MRI > T1 structural brain MRI > Regional grey matter volumes (FAST)		16047		0.22235540810181				continuous-25916-both_sexes--irnt
T87.3 Excision or biopsy of axillary lymph node	41210	categorical		Health-related outcomes > Hospital inpatient > Summary Operations		2041	151307	0.222848381886349	0.0922904463729407			categorical-41210-both_sexes-T873-
Blood clot, DVT, bronchitis, emphysema, asthma, rhinitis, eczema, allergy diagnosed by doctor	6152	categorical		UK Biobank Assessment Centre > Touchscreen > Health and medical history > Medical conditions		4693	276306	0.223073512139415	0.0521666367332538			categorical-6152-both_sexes-6-
Mean ISOVF in retrolenticular part of internal capsule on FA skeleton (left)	25461	continuous		UK Biobank Assessment Centre > Imaging > Brain MRI > Diffusion brain MRI > dMRI skeleton		14490		0.22338507800433				continuous-25461-both_sexes--irnt
Volume of grey matter in Superior Temporal Gyrus, anterior division (left)	25798	continuous		UK Biobank Assessment Centre > Imaging > Brain MRI > T1 structural brain MRI > Regional grey matter volumes (FAST)		16047		0.223543192114209				continuous-25798-both_sexes--irnt
Volume of grey matter in Middle Temporal Gyrus, anterior division (right)	25803	continuous		UK Biobank Assessment Centre > Imaging > Brain MRI > T1 structural brain MRI > Regional grey matter volumes (FAST)		16047		0.224035743455934				continuous-25803-both_sexes--irnt
Mean ISOVF in superior longitudinal fasciculus on FA skeleton (right)	25480	continuous		UK Biobank Assessment Centre > Imaging > Brain MRI > Diffusion brain MRI > dMRI skeleton		14490		0.225971026285585				continuous-25480-both_sexes--irnt
Trouble falling or staying asleep, or sleeping too much	20517	continuous		Online follow-up > Mental health > Depression		93151		0.226460853160851	0.00720178018014809			continuous-20517-both_sexes--
Colonoscopy/sigmoidoscopy	20004	categorical		UK Biobank Assessment Centre > Verbal interview > Operations		5489	276054	0.226639295717983	0.0514190883430434			categorical-20004-both_sexes-1519-
Mean ICVF in sagittal stratum on FA skeleton (left)	25375	continuous		UK Biobank Assessment Centre > Imaging > Brain MRI > Diffusion brain MRI > dMRI skeleton		14490		0.228370443281735				continuous-25375-both_sexes--irnt
Mean MD in superior fronto-occipital fasciculus on FA skeleton (left)	25147	continuous		UK Biobank Assessment Centre > Imaging > Brain MRI > Diffusion brain MRI > dMRI skeleton		14492		0.230138728540921				continuous-25147-both_sexes--irnt
Z50.1 Skin of arm	41210	categorical		Health-related outcomes > Hospital inpatient > Summary Operations		3297	278289	0.230387599216077	0.0281781169133264			categorical-41210-both_sexes-Z501-
Mean L2 in retrolenticular part of internal capsule on FA skeleton (right)	25268	continuous		UK Biobank Assessment Centre > Imaging > Brain MRI > Diffusion brain MRI > dMRI skeleton		14492		0.230985093193288				continuous-25268-both_sexes--irnt
Central systolic blood pressure during PWA	12677	continuous		UK Biobank Assessment Centre > Imaging > Heart MRI > Pulse wave analysis		17183		0.232281915126983				continuous-12677-both_sexes--irnt
Median T2star in putamen (left)	25030	continuous		UK Biobank Assessment Centre > Imaging > Brain MRI > Susceptibility weighted brain MRI		14767		0.232495094070778				continuous-25030-both_sexes--irnt
L73 Other follicular disorders	131796	icd_first_occurrence		Health-related outcomes > First occurrences > Skin and subcutaneous tissue disorders		2031	279554	0.233999995196065	0.0870464849069237			icd_first_occurrence-131796-both_sexes--
Mean ICVF in cingulum hippocampus on FA skeleton (left)	25381	continuous		UK Biobank Assessment Centre > Imaging > Brain MRI > Diffusion brain MRI > dMRI skeleton		14490		0.234191510467239				continuous-25381-both_sexes--irnt
Mean MO in cingulum cingulate gyrus on FA skeleton (right)	25186	continuous		UK Biobank Assessment Centre > Imaging > Brain MRI > Diffusion brain MRI > dMRI skeleton		14492		0.236278933694796				continuous-25186-both_sexes--irnt
Volume of grey matter in Ventral Striatum (left)	25890	continuous		UK Biobank Assessment Centre > Imaging > Brain MRI > T1 structural brain MRI > Regional grey matter volumes (FAST)		16047		0.237118720869785				continuous-25890-both_sexes--irnt
K49.1 Percutaneous transluminal balloon angioplasty of one coronary artery	41200	categorical		Health-related outcomes > Hospital inpatient > Summary Operations		1436	280150	0.238152316837329	0.088828572748926			categorical-41200-both_sexes-K491-
Seen doctor (GP) for nerves, anxiety, tension or depression	2090	categorical		UK Biobank Assessment Centre > Touchscreen > Psychosocial factors > Mental health		96431	183144	0.239390237936536	0.0172012295919944			categorical-2090-both_sexes--
Mean MO in genu of corpus callosum on FA skeleton	25154	continuous		UK Biobank Assessment Centre > Imaging > Brain MRI > Diffusion brain MRI > dMRI skeleton		14492		0.239691965740042				continuous-25154-both_sexes--irnt
Mean MD in retrolenticular part of internal capsule on FA skeleton (right)	25124	continuous		UK Biobank Assessment Centre > Imaging > Brain MRI > Diffusion brain MRI > dMRI skeleton		14492		0.240499978346192				continuous-25124-both_sexes--irnt
Volume of hippocampus (left)	25019	continuous		UK Biobank Assessment Centre > Imaging > Brain MRI > T1 structural brain MRI > Subcortical volumes (FIRST)		16038		0.240692028620546				continuous-25019-both_sexes--irnt
Ever physically dependent on alcohol	20404	categorical		Online follow-up > Mental health > Addictions		571	1461	0.240941700387347				categorical-20404-both_sexes--
90th percentile of z-statistic (in group-defined amygdala activation mask) for faces-shapes contrast	25768	continuous		UK Biobank Assessment Centre > Imaging > Brain MRI > Task functional brain MRI		14069		0.241294520714209				continuous-25768-both_sexes--irnt
Volume of grey matter in Middle Temporal Gyrus, temporooccipital part (left)	25806	continuous		UK Biobank Assessment Centre > Imaging > Brain MRI > T1 structural brain MRI > Regional grey matter volumes (FAST)		16047		0.242425676060344				continuous-25806-both_sexes--irnt
Mean FA in sagittal stratum on FA skeleton (left)	25087	continuous		UK Biobank Assessment Centre > Imaging > Brain MRI > Diffusion brain MRI > dMRI skeleton		14492		0.242765447052611				continuous-25087-both_sexes--irnt
L84 Corns and callosities	131810	icd_first_occurrence		Health-related outcomes > First occurrences > Skin and subcutaneous tissue disorders		2059	279526	0.242912782496429	0.0863331150322551			icd_first_occurrence-131810-both_sexes--
Mean OD in anterior limb of internal capsule on FA skeleton (right)	25408	continuous		UK Biobank Assessment Centre > Imaging > Brain MRI > Diffusion brain MRI > dMRI skeleton		14490		0.244939406989997				continuous-25408-both_sexes--irnt
Weighted-mean L2 in tract medial lemniscus (left)	25613	continuous		UK Biobank Assessment Centre > Imaging > Brain MRI > Diffusion brain MRI > dMRI weighted means		14490		0.24606432343245				continuous-25613-both_sexes--irnt
Polyunsaturated fat	100007	continuous		Online follow-up > Diet by 24-hour recall > Estimated nutrients yesterday		43938		0.246672068891921	0.0204927098656883			continuous-100007-both_sexes--irnt
Mean L3 in sagittal stratum on FA skeleton (left)	25327	continuous		UK Biobank Assessment Centre > Imaging > Brain MRI > Diffusion brain MRI > dMRI skeleton		14492		0.247313809644058				continuous-25327-both_sexes--irnt
Simvastatin	20003	categorical		UK Biobank Assessment Centre > Verbal interview > Medications		31621	249922	0.247775486444978	-0.0242910364665901			categorical-20003-both_sexes-1140861958-
Shortness of breath walking on level ground	4717	categorical		UK Biobank Assessment Centre > Touchscreen > Health and medical history > Breathing		10591	90266	0.248028563795425	-0.0452759003531552			categorical-4717-both_sexes--
Weighted-mean ICVF in tract parahippocampal part of cingulum (left)	25656	continuous		UK Biobank Assessment Centre > Imaging > Brain MRI > Diffusion brain MRI > dMRI weighted means		14489		0.248096330070172				continuous-25656-both_sexes--irnt
I71 Aortic aneurysm and dissection	131382	icd_first_occurrence		Health-related outcomes > First occurrences > Circulatory system disorders		1566	280019	0.248108564391014	0.086770993731147			icd_first_occurrence-131382-both_sexes--
Eye problems/disorders	6148	categorical		UK Biobank Assessment Centre > Touchscreen > Health and medical history > Eyesight		1677	98818	0.248191914686633	0.0855261021663224			categorical-6148-both_sexes-3-
Mean ISOVF in external capsule on FA skeleton (right)	25472	continuous		UK Biobank Assessment Centre > Imaging > Brain MRI > Diffusion brain MRI > dMRI skeleton		14490		0.248953332586873				continuous-25472-both_sexes--irnt
Weighted-mean L3 in tract medial lemniscus (right)	25641	continuous		UK Biobank Assessment Centre > Imaging > Brain MRI > Diffusion brain MRI > dMRI weighted means		14490		0.248984891730337				continuous-25641-both_sexes--irnt
T85.2 Block dissection of axillary lymph nodes	41210	categorical		Health-related outcomes > Hospital inpatient > Summary Operations		2240	151108	0.250378668419972	0.0863832638652517			categorical-41210-both_sexes-T852-
Evening primrose oil	20003	categorical		UK Biobank Assessment Centre > Verbal interview > Medications		4228	149100	0.25057134225218	0.0202472922903012			categorical-20003-both_sexes-1140916682-
Volume of grey matter in Temporal Pole (right)	25797	continuous		UK Biobank Assessment Centre > Imaging > Brain MRI > T1 structural brain MRI > Regional grey matter volumes (FAST)		16047		0.251995395016365				continuous-25797-both_sexes--irnt
Squint correction	20004	categorical		UK Biobank Assessment Centre > Verbal interview > Operations		3731	277812	0.252897120060213	0.0192738298483496			categorical-20004-both_sexes-1491-
Omega-3/fish oil supplement	20003	categorical		UK Biobank Assessment Centre > Verbal interview > Medications		10509	271034	0.253272726653525	-0.0417367924679742			categorical-20003-both_sexes-1193-
Volume of grey matter in VIIIa Cerebellum (left)	25909	continuous		UK Biobank Assessment Centre > Imaging > Brain MRI > T1 structural brain MRI > Regional grey matter volumes (FAST)		16047		0.253460995378614				continuous-25909-both_sexes--irnt
Mean ISOVF in uncinate fasciculus on FA skeleton (left)	25485	continuous		UK Biobank Assessment Centre > Imaging > Brain MRI > Diffusion brain MRI > dMRI skeleton		14490		0.254636878470169				continuous-25485-both_sexes--irnt
Mean MD in corticospinal tract on FA skeleton (left)	25111	continuous		UK Biobank Assessment Centre > Imaging > Brain MRI > Diffusion brain MRI > dMRI skeleton		14492		0.25513745655856				continuous-25111-both_sexes--irnt
T43.9 Unspecified diagnostic endoscopic examination of peritoneum	41200	categorical		Health-related outcomes > Hospital inpatient > Summary Operations		1952	151396	0.2562627576214	0.0849640102790565			categorical-41200-both_sexes-T439-
N39 Other disorders of urinary system	132070	icd_first_occurrence		Health-related outcomes > First occurrences > Genitourinary system disorders		25277	256308	0.25662863150613	0.0205783951937934			icd_first_occurrence-132070-both_sexes--
Mean ISOVF in body of corpus callosum on FA skeleton	25443	continuous		UK Biobank Assessment Centre > Imaging > Brain MRI > Diffusion brain MRI > dMRI skeleton		14490		0.257374765222034				continuous-25443-both_sexes--irnt
Weighted-mean ISOVF in tract middle cerebellar peduncle	25720	continuous		UK Biobank Assessment Centre > Imaging > Brain MRI > Diffusion brain MRI > dMRI weighted means		14489		0.25831095160719				continuous-25720-both_sexes--irnt
Mean L3 in body of corpus callosum on FA skeleton	25299	continuous		UK Biobank Assessment Centre > Imaging > Brain MRI > Diffusion brain MRI > dMRI skeleton		14492		0.258977019809274				continuous-25299-both_sexes--irnt
Mean MD in corticospinal tract on FA skeleton (right)	25110	continuous		UK Biobank Assessment Centre > Imaging > Brain MRI > Diffusion brain MRI > dMRI skeleton		14492		0.259304949314563				continuous-25110-both_sexes--irnt
Z92.7 Trunk NEC	41210	categorical		Health-related outcomes > Hospital inpatient > Summary Operations		1842	279744	0.260618250068903	0.0833160994668134			categorical-41210-both_sexes-Z927-
Mean L1 in posterior limb of internal capsule on FA skeleton (left)	25219	continuous		UK Biobank Assessment Centre > Imaging > Brain MRI > Diffusion brain MRI > dMRI skeleton		14492		0.260744466128492				continuous-25219-both_sexes--irnt
Wisdom teeth surgery	20004	categorical		UK Biobank Assessment Centre > Verbal interview > Operations		11050	270493	0.26215864016828	-0.0419458496907919			categorical-20004-both_sexes-1480-
Mean OD in external capsule on FA skeleton (left)	25425	continuous		UK Biobank Assessment Centre > Imaging > Brain MRI > Diffusion brain MRI > dMRI skeleton		14490		0.263248414711228				continuous-25425-both_sexes--irnt
Mean ICVF in superior fronto-occipital fasciculus on FA skeleton (left)	25387	continuous		UK Biobank Assessment Centre > Imaging > Brain MRI > Diffusion brain MRI > dMRI skeleton		14490		0.263255292621499				continuous-25387-both_sexes--irnt
Vitamin D	100021	continuous		Online follow-up > Diet by 24-hour recall > Estimated nutrients yesterday		43938		0.263695858905567	0.0200236209095217			continuous-100021-both_sexes--irnt
Weighted-mean OD in tract corticospinal tract (left)	25685	continuous		UK Biobank Assessment Centre > Imaging > Brain MRI > Diffusion brain MRI > dMRI weighted means		14489		0.263722763549715				continuous-25685-both_sexes--irnt
Weighted-mean MO in tract cingulate gyrus part of cingulum (left)	25546	continuous		UK Biobank Assessment Centre > Imaging > Brain MRI > Diffusion brain MRI > dMRI weighted means		14490		0.264273226169037				continuous-25546-both_sexes--irnt
C-reactive protein	30710	continuous		Biological samples > Assay results > Blood assays > Blood biochemistry		267974		0.264914257687351	0.00854410701024276			continuous-30710-both_sexes--irnt
Volume of grey matter in Temporal Occipital Fusiform Cortex (right)	25859	continuous		UK Biobank Assessment Centre > Imaging > Brain MRI > T1 structural brain MRI > Regional grey matter volumes (FAST)		16047		0.265008945069788				continuous-25859-both_sexes--irnt
Mean corpuscular haemoglobin concentration	30060	continuous		Biological samples > Assay results > Blood assays > Blood count		273537		0.265424137042083	-0.00739776914809624			continuous-30060-both_sexes--irnt
Coronary angiogram	20004	categorical		UK Biobank Assessment Centre > Verbal interview > Operations		1817	279726	0.266106993947239	0.0822468065161896			categorical-20004-both_sexes-1514-
Volume of grey matter in Intracalcarine Cortex (right)	25829	continuous		UK Biobank Assessment Centre > Imaging > Brain MRI > T1 structural brain MRI > Regional grey matter volumes (FAST)		16047		0.266894615692832				continuous-25829-both_sexes--irnt
Mean OD in posterior limb of internal capsule on FA skeleton (right)	25410	continuous		UK Biobank Assessment Centre > Imaging > Brain MRI > Diffusion brain MRI > dMRI skeleton		14490		0.26774177477004				continuous-25410-both_sexes--irnt
Volume of grey matter in Inferior Frontal Gyrus, pars opercularis (left)	25792	continuous		UK Biobank Assessment Centre > Imaging > Brain MRI > T1 structural brain MRI > Regional grey matter volumes (FAST)		16047		0.268667493938419				continuous-25792-both_sexes--irnt
Mean FA in cingulum cingulate gyrus on FA skeleton (left)	25091	continuous		UK Biobank Assessment Centre > Imaging > Brain MRI > Diffusion brain MRI > dMRI skeleton		14492		0.268675027655521				continuous-25091-both_sexes--irnt
Mean ISOVF in posterior corona radiata on FA skeleton (left)	25467	continuous		UK Biobank Assessment Centre > Imaging > Brain MRI > Diffusion brain MRI > dMRI skeleton		14490		0.268970858393577				continuous-25467-both_sexes--irnt
I51 Complications and ill-defined descriptions of heart disease	131356	icd_first_occurrence		Health-related outcomes > First occurrences > Circulatory system disorders		4910	276675	0.269309705355912	0.00394518174699483			icd_first_occurrence-131356-both_sexes--
G62 Other polyneuropathies	131086	icd_first_occurrence		Health-related outcomes > First occurrences > Nervous system disorders		1891	279694	0.269385165456878	0.0807005739012163			icd_first_occurrence-131086-both_sexes--
Muscle/soft tissue problem	20002	categorical		UK Biobank Assessment Centre > Verbal interview > Medical conditions		2157	279386	0.269985397536546	0.0796135407838871			categorical-20002-both_sexes-1297-
Mean L2 in superior fronto-occipital fasciculus on FA skeleton (left)	25291	continuous		UK Biobank Assessment Centre > Imaging > Brain MRI > Diffusion brain MRI > dMRI skeleton		14492		0.27011449384043				continuous-25291-both_sexes--irnt
Mean ICVF in superior cerebellar peduncle on FA skeleton (right)	25356	continuous		UK Biobank Assessment Centre > Imaging > Brain MRI > Diffusion brain MRI > dMRI skeleton		14490		0.270500383888947				continuous-25356-both_sexes--irnt
Weighted-mean L2 in tract parahippocampal part of cingulum (left)	25602	continuous		UK Biobank Assessment Centre > Imaging > Brain MRI > Diffusion brain MRI > dMRI weighted means		14490		0.270523854954762				continuous-25602-both_sexes--irnt
Weighted-mean OD in tract parahippocampal part of cingulum (left)	25683	continuous		UK Biobank Assessment Centre > Imaging > Brain MRI > Diffusion brain MRI > dMRI weighted means		14489		0.270704705330964				continuous-25683-both_sexes--irnt
Total bilirubin	30840	continuous		Biological samples > Assay results > Blood assays > Blood biochemistry		267473		0.271160333081028	-0.00823140289984456			continuous-30840-both_sexes--irnt
Contemplated self-harm in past year	20486	categorical		Online follow-up > Mental health > Self-harm behaviours		2720	10917	0.272886063348239	-0.0505966573875577			categorical-20486-both_sexes--
Weighted-mean ISOVF in tract anterior thalamic radiation (right)	25707	continuous		UK Biobank Assessment Centre > Imaging > Brain MRI > Diffusion brain MRI > dMRI weighted means		14489		0.27353249659832				continuous-25707-both_sexes--irnt
Volume of grey matter in Inferior Temporal Gyrus, temporooccipital part (right)	25813	continuous		UK Biobank Assessment Centre > Imaging > Brain MRI > T1 structural brain MRI > Regional grey matter volumes (FAST)		16047		0.274068659139121				continuous-25813-both_sexes--irnt
Mean FA in posterior corona radiata on FA skeleton (left)	25083	continuous		UK Biobank Assessment Centre > Imaging > Brain MRI > Diffusion brain MRI > dMRI skeleton		14492		0.274788939086391				continuous-25083-both_sexes--irnt
Weighted-mean MO in tract posterior thalamic radiation (right)	25562	continuous		UK Biobank Assessment Centre > Imaging > Brain MRI > Diffusion brain MRI > dMRI weighted means		14490		0.275014348056404				continuous-25562-both_sexes--irnt
Volume of grey matter in Crus II Cerebellum (vermis)	25904	continuous		UK Biobank Assessment Centre > Imaging > Brain MRI > T1 structural brain MRI > Regional grey matter volumes (FAST)		16047		0.276314228594909				continuous-25904-both_sexes--irnt
Mean ISOVF in external capsule on FA skeleton (left)	25473	continuous		UK Biobank Assessment Centre > Imaging > Brain MRI > Diffusion brain MRI > dMRI skeleton		14490		0.276478529770212				continuous-25473-both_sexes--irnt
Volume of peripheral cortical grey matter	25002	continuous		UK Biobank Assessment Centre > Imaging > Brain MRI > T1 structural brain MRI		16052		0.277009982786787				continuous-25002-both_sexes--irnt
M65 Synovitis and tenosynovitis	131938	icd_first_occurrence		Health-related outcomes > First occurrences > Musculoskeletal system and connective tissue disorders		10183	271402	0.277496498615596	-0.0415908603783581			icd_first_occurrence-131938-both_sexes--
Alanine aminotransferase	30620	continuous		Biological samples > Assay results > Blood assays > Blood biochemistry		268464		0.278728822588083	0.00693142448669795			continuous-30620-both_sexes--irnt
H81 Disorders of vestibular function	131252	icd_first_occurrence		Health-related outcomes > First occurrences > Ear and mastoid process disorders		6782	274803	0.279429436348166	-0.00138540571858343			icd_first_occurrence-131252-both_sexes--
Weighted-mean OD in tract corticospinal tract (right)	25686	continuous		UK Biobank Assessment Centre > Imaging > Brain MRI > Diffusion brain MRI > dMRI weighted means		14489		0.281270543598161				continuous-25686-both_sexes--irnt
Mean MO in superior longitudinal fasciculus on FA skeleton (left)	25193	continuous		UK Biobank Assessment Centre > Imaging > Brain MRI > Diffusion brain MRI > dMRI skeleton		14492		0.281513034445071				continuous-25193-both_sexes--irnt
N95 Menopausal and other perimenopausal disorders	132152	icd_first_occurrence		Health-related outcomes > First occurrences > Genitourinary system disorders		21154	132193	0.283765067110337	-0.0311131830126689			icd_first_occurrence-132152-both_sexes--
Mean OD in cerebral peduncle on FA skeleton (right)	25406	continuous		UK Biobank Assessment Centre > Imaging > Brain MRI > Diffusion brain MRI > dMRI skeleton		14490		0.283891964877134				continuous-25406-both_sexes--irnt
Q07.4 Total abdominal hysterectomy NEC	41200	categorical		Health-related outcomes > Hospital inpatient > Summary Operations		6122	147226	0.284880200878675	0.0449225840418635			categorical-41200-both_sexes-Q074-
Volume of grey matter in Crus I Cerebellum (vermis)	25901	continuous		UK Biobank Assessment Centre > Imaging > Brain MRI > T1 structural brain MRI > Regional grey matter volumes (FAST)		16047		0.284927549531893				continuous-25901-both_sexes--irnt
I26 Pulmonary embolism	131308	icd_first_occurrence		Health-related outcomes > First occurrences > Circulatory system disorders		4756	276829	0.285752644984731	0.0549608281216809			icd_first_occurrence-131308-both_sexes--
K85 Acute pancreatitis	131682	icd_first_occurrence		Health-related outcomes > First occurrences > Digestive system disorders		2002	279583	0.285766248634465	0.0772766576588611			icd_first_occurrence-131682-both_sexes--
Ongoing addiction to alcohol	20415	categorical		Online follow-up > Mental health > Addictions		912	1190	0.285831344629129				categorical-20415-both_sexes--
Volume of grey matter in Frontal Orbital Cortex (left)	25846	continuous		UK Biobank Assessment Centre > Imaging > Brain MRI > T1 structural brain MRI > Regional grey matter volumes (FAST)		16047		0.28594575040766				continuous-25846-both_sexes--irnt
Mean FA in fornix on FA skeleton	25061	continuous		UK Biobank Assessment Centre > Imaging > Brain MRI > Diffusion brain MRI > dMRI skeleton		14492		0.287472273070976				continuous-25061-both_sexes--irnt
End systolic pressure during PWA	12683	continuous		UK Biobank Assessment Centre > Imaging > Heart MRI > Pulse wave analysis		17134		0.28769191283256				continuous-12683-both_sexes--irnt
Mean MD in anterior limb of internal capsule on FA skeleton (right)	25120	continuous		UK Biobank Assessment Centre > Imaging > Brain MRI > Diffusion brain MRI > dMRI skeleton		14492		0.287826781755364				continuous-25120-both_sexes--irnt
Eye/eyelid problem	20002	categorical		UK Biobank Assessment Centre > Verbal interview > Medical conditions		2187	279356	0.287869063319642	0.077021552429225			categorical-20002-both_sexes-1242-
Volume of caudate (left)	25013	continuous		UK Biobank Assessment Centre > Imaging > Brain MRI > T1 structural brain MRI > Subcortical volumes (FIRST)		16038		0.288315534553127				continuous-25013-both_sexes--irnt
Volume of ventricular cerebrospinal fluid	25004	continuous		UK Biobank Assessment Centre > Imaging > Brain MRI > T1 structural brain MRI		16052		0.289108488916078				continuous-25004-both_sexes--irnt
Red blood cell (erythrocyte) count	30010	continuous		Biological samples > Assay results > Blood assays > Blood count		273542		0.289136872198343	-0.00470968295440008			continuous-30010-both_sexes--irnt
Comparative height size at age 10	1697	continuous		UK Biobank Assessment Centre > Touchscreen > Early life factors		276881		0.289846585464613	-0.00485608968365721			continuous-1697-both_sexes--
O68 Labour and delivery complicated by foetal stress [distress]	132260	icd_first_occurrence		Health-related outcomes > First occurrences > Pregnancy, childbirth and the puerperium		2351	150996	0.290092261661472	0.0785316989577991			icd_first_occurrence-132260-both_sexes--
Weighted-mean ICVF in tract parahippocampal part of cingulum (right)	25657	continuous		UK Biobank Assessment Centre > Imaging > Brain MRI > Diffusion brain MRI > dMRI weighted means		14489		0.290150404036846				continuous-25657-both_sexes--irnt
Central pulse pressure during PWA	12678	continuous		UK Biobank Assessment Centre > Imaging > Heart MRI > Pulse wave analysis		17181		0.290272012144751				continuous-12678-both_sexes--irnt
I20 Angina pectoris	131296	icd_first_occurrence		Health-related outcomes > First occurrences > Circulatory system disorders		16742	264843	0.290523440414449	0.0231338287591055			icd_first_occurrence-131296-both_sexes--
Tonsiltis	20002	categorical		UK Biobank Assessment Centre > Verbal interview > Medical conditions		2262	279281	0.290531756190252	0.0750333793586711			categorical-20002-both_sexes-1598-
Volume of grey matter in Heschl's Gyrus (includes H1 and H2) (right)	25871	continuous		UK Biobank Assessment Centre > Imaging > Brain MRI > T1 structural brain MRI > Regional grey matter volumes (FAST)		16047		0.292230253900907				continuous-25871-both_sexes--irnt
Mean ISOVF in corticospinal tract on FA skeleton (left)	25447	continuous		UK Biobank Assessment Centre > Imaging > Brain MRI > Diffusion brain MRI > dMRI skeleton		14490		0.295059942746965				continuous-25447-both_sexes--irnt
Mean OD in sagittal stratum on FA skeleton (right)	25422	continuous		UK Biobank Assessment Centre > Imaging > Brain MRI > Diffusion brain MRI > dMRI skeleton		14490		0.295414277714829				continuous-25422-both_sexes--irnt
M54 Dorsalgia	131928	icd_first_occurrence		Health-related outcomes > First occurrences > Musculoskeletal system and connective tissue disorders		39838	241747	0.29559385652647	0.0130020977559457			icd_first_occurrence-131928-both_sexes--
Mean ISOVF in superior fronto-occipital fasciculus on FA skeleton (right)	25482	continuous		UK Biobank Assessment Centre > Imaging > Brain MRI > Diffusion brain MRI > dMRI skeleton		14490		0.296274492136429				continuous-25482-both_sexes--irnt
Rheumatoid factor	30820	continuous		Biological samples > Assay results > Blood assays > Blood biochemistry		23520		0.296335239463136				continuous-30820-both_sexes--irnt
Mean MD in body of corpus callosum on FA skeleton	25107	continuous		UK Biobank Assessment Centre > Imaging > Brain MRI > Diffusion brain MRI > dMRI skeleton		14492		0.296459294383793				continuous-25107-both_sexes--irnt
S06.5 Excision of lesion of skin of head or neck NEC	41200	categorical		Health-related outcomes > Hospital inpatient > Summary Operations		8309	273277	0.297409480858824	-0.0415456982497621			categorical-41200-both_sexes-S065-
Weighted-mean MO in tract acoustic radiation (left)	25542	continuous		UK Biobank Assessment Centre > Imaging > Brain MRI > Diffusion brain MRI > dMRI weighted means		14490		0.297891622471674				continuous-25542-both_sexes--irnt
Mean ISOVF in corticospinal tract on FA skeleton (right)	25446	continuous		UK Biobank Assessment Centre > Imaging > Brain MRI > Diffusion brain MRI > dMRI skeleton		14490		0.298225760876555				continuous-25446-both_sexes--irnt
N97 Female infertility	132156	icd_first_occurrence		Health-related outcomes > First occurrences > Genitourinary system disorders		2236	151111	0.299786817502283	0.0764879111604339			icd_first_occurrence-132156-both_sexes--
Medication for pain relief, constipation, heartburn	6154	categorical		UK Biobank Assessment Centre > Touchscreen > Health and medical history > Medication		16898	261613	0.299855485607938	0.0296435116489824			categorical-6154-both_sexes-5-
Volume of grey matter in IX Cerebellum (right)	25917	continuous		UK Biobank Assessment Centre > Imaging > Brain MRI > T1 structural brain MRI > Regional grey matter volumes (FAST)		16047		0.300625705740697				continuous-25917-both_sexes--irnt
K22 Other diseases of oesophagus	131586	icd_first_occurrence		Health-related outcomes > First occurrences > Digestive system disorders		9717	271868	0.301197577708806	0.0311411696592643			icd_first_occurrence-131586-both_sexes--
Mean ISOVF in cingulum cingulate gyrus on FA skeleton (right)	25474	continuous		UK Biobank Assessment Centre > Imaging > Brain MRI > Diffusion brain MRI > dMRI skeleton		14490		0.301544649935391				continuous-25474-both_sexes--irnt
Systolic brachial blood pressure	12697	continuous		UK Biobank Assessment Centre > Imaging > Heart MRI > Pulse wave analysis		17411		0.303880379497659				continuous-12697-both_sexes--irnt
Volume of grey matter in Inferior Temporal Gyrus, temporooccipital part (left)	25812	continuous		UK Biobank Assessment Centre > Imaging > Brain MRI > T1 structural brain MRI > Regional grey matter volumes (FAST)		16047		0.305423100173932				continuous-25812-both_sexes--irnt
M17 Gonarthrosis [arthrosis of knee]	131872	icd_first_occurrence		Health-related outcomes > First occurrences > Musculoskeletal system and connective tissue disorders		19933	261652	0.305465375325294	0.0204166007443278			icd_first_occurrence-131872-both_sexes--
E03 Other hypothyroidism	130696	icd_first_occurrence		Health-related outcomes > First occurrences > Endocrine, nutritional and metabolic diseases		19152	262433	0.305852858465528	-0.0294782267664794			icd_first_occurrence-130696-both_sexes--
Mean MD in external capsule on FA skeleton (right)	25136	continuous		UK Biobank Assessment Centre > Imaging > Brain MRI > Diffusion brain MRI > dMRI skeleton		14492		0.307058452114995				continuous-25136-both_sexes--irnt
Aspirin	20003	categorical		UK Biobank Assessment Centre > Verbal interview > Medications		36597	244946	0.307290200944898	-0.0208329258877942			categorical-20003-both_sexes-1140868226-
H40 Glaucoma	131186	icd_first_occurrence		Health-related outcomes > First occurrences > Eye and adnexa disorders		8243	273342	0.308517844029023	-0.0416678993006667			icd_first_occurrence-131186-both_sexes--
Weighted-mean OD in tract posterior thalamic radiation (left)	25696	continuous		UK Biobank Assessment Centre > Imaging > Brain MRI > Diffusion brain MRI > dMRI weighted means		14489		0.308764212200822				continuous-25696-both_sexes--irnt
Mean FA in posterior corona radiata on FA skeleton (right)	25082	continuous		UK Biobank Assessment Centre > Imaging > Brain MRI > Diffusion brain MRI > dMRI skeleton		14492		0.309447698827947				continuous-25082-both_sexes--irnt
Weighted-mean OD in tract superior longitudinal fasciculus (left)	25698	continuous		UK Biobank Assessment Centre > Imaging > Brain MRI > Diffusion brain MRI > dMRI weighted means		14489		0.310002309050793				continuous-25698-both_sexes--irnt
Median T2star in hippocampus (left)	25034	continuous		UK Biobank Assessment Centre > Imaging > Brain MRI > Susceptibility weighted brain MRI		14767		0.310470904105794				continuous-25034-both_sexes--irnt
Systolic brachial blood pressure during PWA	12674	continuous		UK Biobank Assessment Centre > Imaging > Heart MRI > Pulse wave analysis		17184		0.310699986799348				continuous-12674-both_sexes--irnt
Weighted-mean L1 in tract corticospinal tract (left)	25577	continuous		UK Biobank Assessment Centre > Imaging > Brain MRI > Diffusion brain MRI > dMRI weighted means		14490		0.310949051382635				continuous-25577-both_sexes--irnt
Medication for pain relief, constipation, heartburn	6154	categorical		UK Biobank Assessment Centre > Touchscreen > Health and medical history > Medication		8133	270378	0.312822450602803	-0.0416267730767832			categorical-6154-both_sexes-6-
Volume of ventricular cerebrospinal fluid (normalised for head size)	25003	continuous		UK Biobank Assessment Centre > Imaging > Brain MRI > T1 structural brain MRI		16052		0.314071167743877				continuous-25003-both_sexes--irnt
Weighted-mean ICVF in tract middle cerebellar peduncle	25666	continuous		UK Biobank Assessment Centre > Imaging > Brain MRI > Diffusion brain MRI > dMRI weighted means		14489		0.314560505445207				continuous-25666-both_sexes--irnt
Alcohol drinker status	20117	categorical		UK Biobank Assessment Centre > Touchscreen > Lifestyle and environment > Alcohol		9028	272130	0.314656264798628	-0.041573707253213			categorical-20117-both_sexes-0-
Mean ISOVF in sagittal stratum on FA skeleton (left)	25471	continuous		UK Biobank Assessment Centre > Imaging > Brain MRI > Diffusion brain MRI > dMRI skeleton		14490		0.315297648812328				continuous-25471-both_sexes--irnt
A09 Diarrhoea and gastro-enteritis of presumed infectious origin	130018	icd_first_occurrence		Health-related outcomes > First occurrences > Certain infectious and parasitic diseases		8486	273099	0.315340487303756	-0.0413618703636298			icd_first_occurrence-130018-both_sexes--
Weighted-mean MD in tract parahippocampal part of cingulum (left)	25521	continuous		UK Biobank Assessment Centre > Imaging > Brain MRI > Diffusion brain MRI > dMRI weighted means		14490		0.316446105381935				continuous-25521-both_sexes--irnt
Weighted-mean MD in tract medial lemniscus (right)	25533	continuous		UK Biobank Assessment Centre > Imaging > Brain MRI > Diffusion brain MRI > dMRI weighted means		14490		0.319146677685774				continuous-25533-both_sexes--irnt
HDL cholesterol	30760	continuous		Biological samples > Assay results > Blood assays > Blood biochemistry		246179		0.319351355503776	-0.00676166264455266			continuous-30760-both_sexes--irnt
Hypertension	20002	categorical		UK Biobank Assessment Centre > Verbal interview > Medical conditions		72697	208846	0.319880080529645	0.0118215094056615			categorical-20002-both_sexes-1065-
N32 Other disorders of bladder	132058	icd_first_occurrence		Health-related outcomes > First occurrences > Genitourinary system disorders		9364	272221	0.32023476207777	0.0307606808843914			icd_first_occurrence-132058-both_sexes--
Mean L1 in medial lemniscus on FA skeleton (left)	25209	continuous		UK Biobank Assessment Centre > Imaging > Brain MRI > Diffusion brain MRI > dMRI skeleton		14492		0.320554909696369				continuous-25209-both_sexes--irnt
Weighted-mean ISOVF in tract uncinate fasciculus (right)	25730	continuous		UK Biobank Assessment Centre > Imaging > Brain MRI > Diffusion brain MRI > dMRI weighted means		14489		0.321792320347055				continuous-25730-both_sexes--irnt
Weighted-mean FA in tract superior longitudinal fasciculus (left)	25509	continuous		UK Biobank Assessment Centre > Imaging > Brain MRI > Diffusion brain MRI > dMRI weighted means		14490		0.322231267695756				continuous-25509-both_sexes--irnt
Tense, sore, or aching muscles during worst period of anxiety	20417	categorical		Online follow-up > Mental health > Anxiety		10407	16091	0.322375229045937				categorical-20417-both_sexes--
W20.1 Primary open reduction of fracture of long bone and extramedullary fixation using plate NEC	41200	categorical		Health-related outcomes > Hospital inpatient > Summary Operations		2350	279236	0.323125050915147	0.0704619036021726			categorical-41200-both_sexes-W201-
Y84.2 Sedation NEC	41210	categorical		Health-related outcomes > Hospital inpatient > Summary Operations		2406	279180	0.324306033811444	0.0708574233870257			categorical-41210-both_sexes-Y842-
Mean ICVF in posterior corona radiata on FA skeleton (left)	25371	continuous		UK Biobank Assessment Centre > Imaging > Brain MRI > Diffusion brain MRI > dMRI skeleton		14490		0.325803250556142				continuous-25371-both_sexes--irnt
Mean ISOVF in anterior limb of internal capsule on FA skeleton (left)	25457	continuous		UK Biobank Assessment Centre > Imaging > Brain MRI > Diffusion brain MRI > dMRI skeleton		14490		0.326178514983287				continuous-25457-both_sexes--irnt
Vitamin B6	100012	continuous		Online follow-up > Diet by 24-hour recall > Estimated nutrients yesterday		43938		0.326204147153371	0.0179627194736973			continuous-100012-both_sexes--irnt
Weighted-mean MO in tract anterior thalamic radiation (left)	25544	continuous		UK Biobank Assessment Centre > Imaging > Brain MRI > Diffusion brain MRI > dMRI weighted means		14490		0.326506476736977				continuous-25544-both_sexes--irnt
Volume of grey matter in Supracalcarine Cortex (left)	25874	continuous		UK Biobank Assessment Centre > Imaging > Brain MRI > T1 structural brain MRI > Regional grey matter volumes (FAST)		16047		0.326522402649679				continuous-25874-both_sexes--irnt
Mean L1 in superior longitudinal fasciculus on FA skeleton (right)	25240	continuous		UK Biobank Assessment Centre > Imaging > Brain MRI > Diffusion brain MRI > dMRI skeleton		14492		0.326595331087631				continuous-25240-both_sexes--irnt
Mean ICVF in middle cerebellar peduncle on FA skeleton	25344	continuous		UK Biobank Assessment Centre > Imaging > Brain MRI > Diffusion brain MRI > dMRI skeleton		14490		0.326711567678049				continuous-25344-both_sexes--irnt
L72 Follicular cysts of skin and subcutaneous tissue	131794	icd_first_occurrence		Health-related outcomes > First occurrences > Skin and subcutaneous tissue disorders		8322	273263	0.328499464550211	-0.041318487667259			icd_first_occurrence-131794-both_sexes--
Mean carotid IMT (intima-medial thickness) at 240 degrees	22680	continuous		UK Biobank Assessment Centre > Physical measures > Carotid ultrasound		18561		0.328692469631938				continuous-22680-both_sexes--irnt
Mean L1 in fornix cres+stria terminalis on FA skeleton (right)	25238	continuous		UK Biobank Assessment Centre > Imaging > Brain MRI > Diffusion brain MRI > dMRI skeleton		14492		0.328942904791052				continuous-25238-both_sexes--irnt
Mean MO in sagittal stratum on FA skeleton (right)	25182	continuous		UK Biobank Assessment Centre > Imaging > Brain MRI > Diffusion brain MRI > dMRI skeleton		14492		0.328962220730666				continuous-25182-both_sexes--irnt
Weighted-mean FA in tract inferior longitudinal fasciculus (left)	25502	continuous		UK Biobank Assessment Centre > Imaging > Brain MRI > Diffusion brain MRI > dMRI weighted means		14490		0.330190634067541				continuous-25502-both_sexes--irnt
Frequency of drinking alcohol	20414	continuous		Online follow-up > Mental health > Alcohol use		93228		0.33069384363967	0.0113393781733658			continuous-20414-both_sexes--
L87.1 Stripping of long saphenous vein	41210	categorical		Health-related outcomes > Hospital inpatient > Summary Operations		2181	279405	0.331012067737352	0.0697544135205732			categorical-41210-both_sexes-L871-
H83 Other diseases of inner ear	131256	icd_first_occurrence		Health-related outcomes > First occurrences > Ear and mastoid process disorders		6755	274830	0.33289599286123	0.0391955578407766			icd_first_occurrence-131256-both_sexes--
Mean L1 in cingulum hippocampus on FA skeleton (left)	25237	continuous		UK Biobank Assessment Centre > Imaging > Brain MRI > Diffusion brain MRI > dMRI skeleton		14492		0.333029177589706				continuous-25237-both_sexes--irnt
I73 Other peripheral vascular diseases	131386	icd_first_occurrence		Health-related outcomes > First occurrences > Circulatory system disorders		5763	275822	0.334542597872381	0.0404277235349738			icd_first_occurrence-131386-both_sexes--
Volume of grey matter in Temporal Fusiform Cortex, anterior division (left)	25854	continuous		UK Biobank Assessment Centre > Imaging > Brain MRI > T1 structural brain MRI > Regional grey matter volumes (FAST)		16047		0.334860341255461				continuous-25854-both_sexes--irnt
X99.8 No procedure performed	41200	categorical		Health-related outcomes > Hospital inpatient > Summary Operations		91870	189716	0.335335380870457	0.00780373406964471			categorical-41200-both_sexes-X998-
I10 Essential (primary) hypertension	131286	icd_first_occurrence		Health-related outcomes > First occurrences > Circulatory system disorders		69256	212329	0.335360368206688	0.00758665798457589			icd_first_occurrence-131286-both_sexes--
Enalapril	20003	categorical		UK Biobank Assessment Centre > Verbal interview > Medications		2128	279415	0.336628681721795	0.0695193845160986			categorical-20003-both_sexes-1140888552-
Y02.2 Insertion of prosthesis into organ NOC	41210	categorical		Health-related outcomes > Hospital inpatient > Summary Operations		1688	279898	0.336746378488944	0.0694624336850191			categorical-41210-both_sexes-Y022-
Weighted-mean MO in tract inferior fronto-occipital fasciculus (left)	25554	continuous		UK Biobank Assessment Centre > Imaging > Brain MRI > Diffusion brain MRI > dMRI weighted means		14490		0.336752083812841				continuous-25554-both_sexes--irnt
Mean L3 in cingulum cingulate gyrus on FA skeleton (left)	25331	continuous		UK Biobank Assessment Centre > Imaging > Brain MRI > Diffusion brain MRI > dMRI skeleton		14492		0.337016599984615				continuous-25331-both_sexes--irnt
Mean FA in inferior cerebellar peduncle on FA skeleton (right)	25066	continuous		UK Biobank Assessment Centre > Imaging > Brain MRI > Diffusion brain MRI > dMRI skeleton		14492		0.338159933529517				continuous-25066-both_sexes--irnt
Ventolin 100micrograms inhaler	20003	categorical		UK Biobank Assessment Centre > Verbal interview > Medications		8046	273497	0.3384625774192	-0.0413364841369187			categorical-20003-both_sexes-1140861998-
Angina	20002	categorical		UK Biobank Assessment Centre > Verbal interview > Medical conditions		8633	272910	0.339556001572204	0.0307501131660362			categorical-20002-both_sexes-1074-
Volume of grey matter in Precuneous Cortex (right)	25843	continuous		UK Biobank Assessment Centre > Imaging > Brain MRI > T1 structural brain MRI > Regional grey matter volumes (FAST)		16047		0.339839177342276				continuous-25843-both_sexes--irnt
Glucosamine product	20003	categorical		UK Biobank Assessment Centre > Verbal interview > Medications		18617	262926	0.340307118005157	-0.0281465584427293			categorical-20003-both_sexes-1141188442-
Frequency of feeling guilt or remorse after drinking alcohol in last year	20409	continuous		Online follow-up > Mental health > Alcohol use		51440		0.341322508874925	0.00597561467397445			continuous-20409-both_sexes--
Mean FA in genu of corpus callosum on FA skeleton	25058	continuous		UK Biobank Assessment Centre > Imaging > Brain MRI > Diffusion brain MRI > dMRI skeleton		14492		0.341631905237578				continuous-25058-both_sexes--irnt
Mean FA in superior fronto-occipital fasciculus on FA skeleton (left)	25099	continuous		UK Biobank Assessment Centre > Imaging > Brain MRI > Diffusion brain MRI > dMRI skeleton		14492		0.343121540199782				continuous-25099-both_sexes--irnt
H93 Other disorders of ear, not elsewhere classified	131264	icd_first_occurrence		Health-related outcomes > First occurrences > Ear and mastoid process disorders		8240	273345	0.343276043589542	-0.0413833802428516			icd_first_occurrence-131264-both_sexes--
Weighted-mean OD in tract medial lemniscus (left)	25694	continuous		UK Biobank Assessment Centre > Imaging > Brain MRI > Diffusion brain MRI > dMRI weighted means		14489		0.343540882011109				continuous-25694-both_sexes--irnt
Mean L3 in inferior cerebellar peduncle on FA skeleton (right)	25306	continuous		UK Biobank Assessment Centre > Imaging > Brain MRI > Diffusion brain MRI > dMRI skeleton		14492		0.343550083391541				continuous-25306-both_sexes--irnt
Mean L3 in fornix cres+stria terminalis on FA skeleton (right)	25334	continuous		UK Biobank Assessment Centre > Imaging > Brain MRI > Diffusion brain MRI > dMRI skeleton		14492		0.343764143005837				continuous-25334-both_sexes--irnt
Pulmonary embolism +/- dvt	20002	categorical		UK Biobank Assessment Centre > Verbal interview > Medical conditions		2304	279239	0.344360945720754	0.0676064664976092			categorical-20002-both_sexes-1093-
Mean MO in tapetum on FA skeleton (left)	25199	continuous		UK Biobank Assessment Centre > Imaging > Brain MRI > Diffusion brain MRI > dMRI skeleton		14492		0.344952883636182				continuous-25199-both_sexes--irnt
Vascular/heart problems diagnosed by doctor	6150	categorical		UK Biobank Assessment Centre > Touchscreen > Health and medical history > Medical conditions		8690	272234	0.346016882090778	0.0302834623745805			categorical-6150-both_sexes-2-
Weighted-mean L2 in tract acoustic radiation (left)	25596	continuous		UK Biobank Assessment Centre > Imaging > Brain MRI > Diffusion brain MRI > dMRI weighted means		14490		0.346384498916074				continuous-25596-both_sexes--irnt
Mean arterial pressure during PWA	12687	continuous		UK Biobank Assessment Centre > Imaging > Heart MRI > Pulse wave analysis		17183		0.347333430657075				continuous-12687-both_sexes--irnt
Blood clot, DVT, bronchitis, emphysema, asthma, rhinitis, eczema, allergy diagnosed by doctor	6152	categorical		UK Biobank Assessment Centre > Touchscreen > Health and medical history > Medical conditions		2317	278682	0.348663316366835	0.0669021101366509			categorical-6152-both_sexes-7-
Weighted-mean FA in tract superior longitudinal fasciculus (right)	25510	continuous		UK Biobank Assessment Centre > Imaging > Brain MRI > Diffusion brain MRI > dMRI weighted means		14490		0.348710609426052				continuous-25510-both_sexes--irnt
Weighted-mean OD in tract inferior fronto-occipital fasciculus (left)	25689	continuous		UK Biobank Assessment Centre > Imaging > Brain MRI > Diffusion brain MRI > dMRI weighted means		14489		0.349578592494295				continuous-25689-both_sexes--irnt
Volume of grey matter in Inferior Temporal Gyrus, posterior division (left)	25810	continuous		UK Biobank Assessment Centre > Imaging > Brain MRI > T1 structural brain MRI > Regional grey matter volumes (FAST)		16047		0.3507331529994				continuous-25810-both_sexes--irnt
Mean OD in posterior thalamic radiation on FA skeleton (right)	25420	continuous		UK Biobank Assessment Centre > Imaging > Brain MRI > Diffusion brain MRI > dMRI skeleton		14490		0.351421605970115				continuous-25420-both_sexes--irnt
M77 Other enthesopathies	131958	icd_first_occurrence		Health-related outcomes > First occurrences > Musculoskeletal system and connective tissue disorders		18811	262774	0.353222725689848	-0.0278933254834698			icd_first_occurrence-131958-both_sexes--
Weighted-mean L1 in tract inferior longitudinal fasciculus (right)	25584	continuous		UK Biobank Assessment Centre > Imaging > Brain MRI > Diffusion brain MRI > dMRI weighted means		14490		0.354046615356619				continuous-25584-both_sexes--irnt
Maximum carotid IMT (intima-medial thickness) at 240 degrees	22681	continuous		UK Biobank Assessment Centre > Physical measures > Carotid ultrasound		18561		0.354693915189917				continuous-22681-both_sexes--irnt
Kidney stone/ureter stone/bladder stone	20002	categorical		UK Biobank Assessment Centre > Verbal interview > Medical conditions		2231	279312	0.354732505176696	0.0655414232762577			categorical-20002-both_sexes-1197-
Mastectomy	20004	categorical		UK Biobank Assessment Centre > Verbal interview > Operations		2800	150528	0.354765775383947	0.0668965177841698			categorical-20004-both_sexes-1368-
H25.9 Unspecified diagnostic endoscopic examination of lower bowel using fibreoptic sigmoidoscope	41210	categorical		Health-related outcomes > Hospital inpatient > Summary Operations		2353	279233	0.354829523706456	0.0660806208256074			categorical-41210-both_sexes-H259-
Mean L2 in superior longitudinal fasciculus on FA skeleton (left)	25289	continuous		UK Biobank Assessment Centre > Imaging > Brain MRI > Diffusion brain MRI > dMRI skeleton		14492		0.355060138326544				continuous-25289-both_sexes--irnt
J04 Acute laryngitis and tracheitis	131432	icd_first_occurrence		Health-related outcomes > First occurrences > Respiratory system disorders		2582	279003	0.355920549212607	0.0658098800159927			icd_first_occurrence-131432-both_sexes--
Smoking status	20116	categorical		UK Biobank Assessment Centre > Touchscreen > Lifestyle and environment > Smoking		28570	251824	0.355971713788984	-0.00782129210428388			categorical-20116-both_sexes-2-
Mean ICVF in posterior limb of internal capsule on FA skeleton (left)	25363	continuous		UK Biobank Assessment Centre > Imaging > Brain MRI > Diffusion brain MRI > dMRI skeleton		14490		0.356741825178378				continuous-25363-both_sexes--irnt
Weighted-mean ISOVF in tract superior longitudinal fasciculus (right)	25726	continuous		UK Biobank Assessment Centre > Imaging > Brain MRI > Diffusion brain MRI > dMRI weighted means		14489		0.35692091526023				continuous-25726-both_sexes--irnt
Age when periods started (menarche)	2714	continuous		UK Biobank Assessment Centre > Touchscreen > Sex-specific factors > Female-specific factors		149031		0.356965743750805	-0.00667530387288114			continuous-2714-both_sexes--
Mean L2 in external capsule on FA skeleton (left)	25281	continuous		UK Biobank Assessment Centre > Imaging > Brain MRI > Diffusion brain MRI > dMRI skeleton		14492		0.356970524159867				continuous-25281-both_sexes--irnt
Mean MO in superior fronto-occipital fasciculus on FA skeleton (right)	25194	continuous		UK Biobank Assessment Centre > Imaging > Brain MRI > Diffusion brain MRI > dMRI skeleton		14492		0.357177716651152				continuous-25194-both_sexes--irnt
Volume of grey matter in Postcentral Gyrus (left)	25814	continuous		UK Biobank Assessment Centre > Imaging > Brain MRI > T1 structural brain MRI > Regional grey matter volumes (FAST)		16047		0.357391956042913				continuous-25814-both_sexes--irnt
Mean MO in cerebral peduncle on FA skeleton (right)	25166	continuous		UK Biobank Assessment Centre > Imaging > Brain MRI > Diffusion brain MRI > dMRI skeleton		14492		0.35830054947122				continuous-25166-both_sexes--irnt
Weighted-mean FA in tract corticospinal tract (right)	25497	continuous		UK Biobank Assessment Centre > Imaging > Brain MRI > Diffusion brain MRI > dMRI weighted means		14490		0.358682622484274				continuous-25497-both_sexes--irnt
Mean L3 in superior cerebellar peduncle on FA skeleton (right)	25308	continuous		UK Biobank Assessment Centre > Imaging > Brain MRI > Diffusion brain MRI > dMRI skeleton		14492		0.358841866906703				continuous-25308-both_sexes--irnt
Ever had period of mania / excitability	20501	categorical		Online follow-up > Mental health > Mania		3911	87299	0.359140357491481	0.00735261658877231			categorical-20501-both_sexes--
Mean MO in cingulum hippocampus on FA skeleton (left)	25189	continuous		UK Biobank Assessment Centre > Imaging > Brain MRI > Diffusion brain MRI > dMRI skeleton		14492		0.359243278698064				continuous-25189-both_sexes--irnt
Mean L2 in cingulum cingulate gyrus on FA skeleton (left)	25283	continuous		UK Biobank Assessment Centre > Imaging > Brain MRI > Diffusion brain MRI > dMRI skeleton		14492		0.359563410736303				continuous-25283-both_sexes--irnt
L98 Other disorders of skin and subcutaneous tissue, not elsewhere classified	131836	icd_first_occurrence		Health-related outcomes > First occurrences > Skin and subcutaneous tissue disorders		26561	255024	0.360483713424298	-0.0230079764977871			icd_first_occurrence-131836-both_sexes--
Ever had period extreme irritability	20502	categorical		Online follow-up > Mental health > Mania		23782	66732	0.360566678648127	-0.0131129039553072			categorical-20502-both_sexes--
M65.3 Endoscopic resection of prostate NEC	41200	categorical		Health-related outcomes > Hospital inpatient > Summary Operations		1654	126584	0.360945499386169	0.0661854409405955			categorical-41200-both_sexes-M653-
Volume of grey matter in Cingulate Gyrus, posterior division (right)	25841	continuous		UK Biobank Assessment Centre > Imaging > Brain MRI > T1 structural brain MRI > Regional grey matter volumes (FAST)		16047		0.361316469752816				continuous-25841-both_sexes--irnt
Mean L1 in external capsule on FA skeleton (right)	25232	continuous		UK Biobank Assessment Centre > Imaging > Brain MRI > Diffusion brain MRI > dMRI skeleton		14492		0.361544793639637				continuous-25232-both_sexes--irnt
Mean L2 in corticospinal tract on FA skeleton (right)	25254	continuous		UK Biobank Assessment Centre > Imaging > Brain MRI > Diffusion brain MRI > dMRI skeleton		14492		0.363629515744714				continuous-25254-both_sexes--irnt
Mean L1 in posterior limb of internal capsule on FA skeleton (right)	25218	continuous		UK Biobank Assessment Centre > Imaging > Brain MRI > Diffusion brain MRI > dMRI skeleton		14492		0.36428235937462				continuous-25218-both_sexes--irnt
H66 Suppurative and unspecified otitis media	131230	icd_first_occurrence		Health-related outcomes > First occurrences > Ear and mastoid process disorders		5895	275690	0.364904530516818	0.0462121219926647			icd_first_occurrence-131230-both_sexes--
Vitamin D	30890	continuous		Biological samples > Assay results > Blood assays > Blood biochemistry		256790		0.365033809618823	0.00639801842196983			continuous-30890-both_sexes--irnt
K02 Dental caries	131556	icd_first_occurrence		Health-related outcomes > First occurrences > Digestive system disorders		2546	279039	0.366694629458583	0.0625941391930977			icd_first_occurrence-131556-both_sexes--
Mean L2 in superior longitudinal fasciculus on FA skeleton (right)	25288	continuous		UK Biobank Assessment Centre > Imaging > Brain MRI > Diffusion brain MRI > dMRI skeleton		14492		0.367022067581164				continuous-25288-both_sexes--irnt
Weighted-mean MD in tract parahippocampal part of cingulum (right)	25522	continuous		UK Biobank Assessment Centre > Imaging > Brain MRI > Diffusion brain MRI > dMRI weighted means		14490		0.367522674316564				continuous-25522-both_sexes--irnt
Medication for cholesterol, blood pressure or diabetes	6177	categorical		UK Biobank Assessment Centre > Touchscreen > Health and medical history > Medication		31371	95664	0.368322975435117	0.0199684229860882			categorical-6177-both_sexes-2-
Frequency of consuming six or more units of alcohol	20416	continuous		Online follow-up > Mental health > Alcohol use		85780		0.369276102709843	-0.0110901021749333			continuous-20416-both_sexes--
Mean L2 in body of corpus callosum on FA skeleton	25251	continuous		UK Biobank Assessment Centre > Imaging > Brain MRI > Diffusion brain MRI > dMRI skeleton		14492		0.370116913927024				continuous-25251-both_sexes--irnt
Volume of grey matter in Paracingulate Gyrus (right)	25837	continuous		UK Biobank Assessment Centre > Imaging > Brain MRI > T1 structural brain MRI > Regional grey matter volumes (FAST)		16047		0.370376507357871				continuous-25837-both_sexes--irnt
G47 Sleep disorders	131060	icd_first_occurrence		Health-related outcomes > First occurrences > Nervous system disorders		9445	272140	0.370647071625577	0.0355663266753821			icd_first_occurrence-131060-both_sexes--
Weighted-mean MD in tract inferior fronto-occipital fasciculus (right)	25528	continuous		UK Biobank Assessment Centre > Imaging > Brain MRI > Diffusion brain MRI > dMRI weighted means		14490		0.371035590370875				continuous-25528-both_sexes--irnt
Y98.2 Radiology of two body areas	41210	categorical		Health-related outcomes > Hospital inpatient > Summary Operations		6348	275238	0.37274490356441	0.0365322566973641			categorical-41210-both_sexes-Y982-
Bone surgery/joint surgery	20004	categorical		UK Biobank Assessment Centre > Verbal interview > Operations		2254	279289	0.373493608381555	0.0628644788318599			categorical-20004-both_sexes-1296-
Weighted-mean ISOVF in tract parahippocampal part of cingulum (right)	25711	continuous		UK Biobank Assessment Centre > Imaging > Brain MRI > Diffusion brain MRI > dMRI weighted means		14489		0.373945034867039				continuous-25711-both_sexes--irnt
Volume of grey matter in Frontal Medial Cortex (right)	25831	continuous		UK Biobank Assessment Centre > Imaging > Brain MRI > T1 structural brain MRI > Regional grey matter volumes (FAST)		16047		0.374738062915303				continuous-25831-both_sexes--irnt
Ever thought that life not worth living	20479	continuous		Online follow-up > Mental health > Self-harm behaviours		92725		0.376428741016857	0.007423868327547			continuous-20479-both_sexes--
Weighted-mean FA in tract posterior thalamic radiation (left)	25507	continuous		UK Biobank Assessment Centre > Imaging > Brain MRI > Diffusion brain MRI > dMRI weighted means		14490		0.376588857567509				continuous-25507-both_sexes--irnt
K52 Other non-infective gastro-enteritis and colitis	131630	icd_first_occurrence		Health-related outcomes > First occurrences > Digestive system disorders		13939	267646	0.376635981706467	0.0291137775171223			icd_first_occurrence-131630-both_sexes--
Weighted-mean ICVF in tract inferior longitudinal fasciculus (left)	25664	continuous		UK Biobank Assessment Centre > Imaging > Brain MRI > Diffusion brain MRI > dMRI weighted means		14489		0.376940936693672				continuous-25664-both_sexes--irnt
Mean L1 in retrolenticular part of internal capsule on FA skeleton (left)	25221	continuous		UK Biobank Assessment Centre > Imaging > Brain MRI > Diffusion brain MRI > dMRI skeleton		14492		0.377041630596985				continuous-25221-both_sexes--irnt
Mean FA in inferior cerebellar peduncle on FA skeleton (left)	25067	continuous		UK Biobank Assessment Centre > Imaging > Brain MRI > Diffusion brain MRI > dMRI skeleton		14492		0.377115280503133				continuous-25067-both_sexes--irnt
Weighted-mean L1 in tract superior thalamic radiation (right)	25593	continuous		UK Biobank Assessment Centre > Imaging > Brain MRI > Diffusion brain MRI > dMRI weighted means		14490		0.377250000000583				continuous-25593-both_sexes--irnt
Mean L1 in fornix cres+stria terminalis on FA skeleton (left)	25239	continuous		UK Biobank Assessment Centre > Imaging > Brain MRI > Diffusion brain MRI > dMRI skeleton		14492		0.377335345153033				continuous-25239-both_sexes--irnt
Mean MD in sagittal stratum on FA skeleton (right)	25134	continuous		UK Biobank Assessment Centre > Imaging > Brain MRI > Diffusion brain MRI > dMRI skeleton		14492		0.379604816374252				continuous-25134-both_sexes--irnt
Fluid intelligence score	20191	continuous		Online follow-up > Cognitive function online > Fluid intelligence / reasoning		73386		0.380100561564313	-0.00715459113762365			continuous-20191-both_sexes--irnt
M24 Other specific joint derangements	131886	icd_first_occurrence		Health-related outcomes > First occurrences > Musculoskeletal system and connective tissue disorders		2450	279135	0.380443754888214	0.0612301514795012			icd_first_occurrence-131886-both_sexes--
Maximum heart rate during fitness test	6033	continuous		UK Biobank Assessment Centre > Physical measures > ECG during exercise		53327		0.382425115799695	0.0159482110519124			continuous-6033-both_sexes--irnt
90th percentile of BOLD effect (in group-defined mask) for faces-shapes contrast	25765	continuous		UK Biobank Assessment Centre > Imaging > Brain MRI > Task functional brain MRI		14069		0.382741628270731				continuous-25765-both_sexes--irnt
Z28.7 Colon NEC	41210	categorical		Health-related outcomes > Hospital inpatient > Summary Operations		5111	276475	0.383044305607998	0.0442602337285273			categorical-41210-both_sexes-Z287-
Mean ICVF in uncinate fasciculus on FA skeleton (right)	25388	continuous		UK Biobank Assessment Centre > Imaging > Brain MRI > Diffusion brain MRI > dMRI skeleton		14490		0.383369853918814				continuous-25388-both_sexes--irnt
Volume of grey matter in VIIIa Cerebellum (right)	25911	continuous		UK Biobank Assessment Centre > Imaging > Brain MRI > T1 structural brain MRI > Regional grey matter volumes (FAST)		16047		0.383629881795549				continuous-25911-both_sexes--irnt
Median BOLD effect (in group-defined amygdala activation mask) for faces-shapes contrast	25052	continuous		UK Biobank Assessment Centre > Imaging > Brain MRI > Task functional brain MRI		14069		0.384021528305608				continuous-25052-both_sexes--irnt
Mean L2 in external capsule on FA skeleton (right)	25280	continuous		UK Biobank Assessment Centre > Imaging > Brain MRI > Diffusion brain MRI > dMRI skeleton		14492		0.3845888225952				continuous-25280-both_sexes--irnt
Mean ISOVF in medial lemniscus on FA skeleton (right)	25448	continuous		UK Biobank Assessment Centre > Imaging > Brain MRI > Diffusion brain MRI > dMRI skeleton		14490		0.385308177068635				continuous-25448-both_sexes--irnt
Mean MO in corticospinal tract on FA skeleton (left)	25159	continuous		UK Biobank Assessment Centre > Imaging > Brain MRI > Diffusion brain MRI > dMRI skeleton		14492		0.385488585859912				continuous-25159-both_sexes--irnt
Mean L2 in superior cerebellar peduncle on FA skeleton (right)	25260	continuous		UK Biobank Assessment Centre > Imaging > Brain MRI > Diffusion brain MRI > dMRI skeleton		14492		0.386155675060507				continuous-25260-both_sexes--irnt
Weighted-mean L2 in tract cingulate gyrus part of cingulum (left)	25600	continuous		UK Biobank Assessment Centre > Imaging > Brain MRI > Diffusion brain MRI > dMRI weighted means		14490		0.386375501331047				continuous-25600-both_sexes--irnt
Platelet count	30080	continuous		Biological samples > Assay results > Blood assays > Blood count		273542		0.387726898388294	0.0067164804236835			continuous-30080-both_sexes--irnt
Arthritis (nos)	20002	categorical		UK Biobank Assessment Centre > Verbal interview > Medical conditions		2481	279062	0.388428547504815	0.0612101154293271			categorical-20002-both_sexes-1538-
Urate	30880	continuous		Biological samples > Assay results > Blood assays > Blood biochemistry		268235		0.389472243253306	0.00515326932512393			continuous-30880-both_sexes--irnt
Mean L1 in superior longitudinal fasciculus on FA skeleton (left)	25241	continuous		UK Biobank Assessment Centre > Imaging > Brain MRI > Diffusion brain MRI > dMRI skeleton		14492		0.389540834968217				continuous-25241-both_sexes--irnt
Tinnitus	4803	continuous		UK Biobank Assessment Centre > Touchscreen > Health and medical history > Hearing		100775		0.390522221354496	-0.00462363118397891			continuous-4803-both_sexes--
Median T2star in hippocampus (right)	25035	continuous		UK Biobank Assessment Centre > Imaging > Brain MRI > Susceptibility weighted brain MRI		14767		0.390747686259671				continuous-25035-both_sexes--irnt
Mean L3 in inferior cerebellar peduncle on FA skeleton (left)	25307	continuous		UK Biobank Assessment Centre > Imaging > Brain MRI > Diffusion brain MRI > dMRI skeleton		14492		0.390876385098545				continuous-25307-both_sexes--irnt
I48 Atrial fibrillation and flutter	131350	icd_first_occurrence		Health-related outcomes > First occurrences > Circulatory system disorders		14045	267540	0.391638712867838	-0.0108693103220937			icd_first_occurrence-131350-both_sexes--
Systolic blood pressure, automated reading	4080	continuous		UK Biobank Assessment Centre > Physical measures > Blood pressure		266294		0.391798764867472	0.00463481187092386			continuous-4080-both_sexes--irnt
Y82.9 Unspecified local anaesthetic	41210	categorical		Health-related outcomes > Hospital inpatient > Summary Operations		7654	273932	0.392546457609187	0.0352772105988425			categorical-41210-both_sexes-Y829-
Volume of grey matter in VIIIb Cerebellum (left)	25912	continuous		UK Biobank Assessment Centre > Imaging > Brain MRI > T1 structural brain MRI > Regional grey matter volumes (FAST)		16047		0.393035890281656				continuous-25912-both_sexes--irnt
Volume of grey matter in Precuneous Cortex (left)	25842	continuous		UK Biobank Assessment Centre > Imaging > Brain MRI > T1 structural brain MRI > Regional grey matter volumes (FAST)		16047		0.393572213525256				continuous-25842-both_sexes--irnt
Mean ISOVF in superior corona radiata on FA skeleton (left)	25465	continuous		UK Biobank Assessment Centre > Imaging > Brain MRI > Diffusion brain MRI > dMRI skeleton		14490		0.394207913626572				continuous-25465-both_sexes--irnt
Z27.6 Ileum	41210	categorical		Health-related outcomes > Hospital inpatient > Summary Operations		6375	275211	0.394713150810981	-0.0411008488973137			categorical-41210-both_sexes-Z276-
N94 Pain and other conditions associated with female genital organs and menstrual cycle	132150	icd_first_occurrence		Health-related outcomes > First occurrences > Genitourinary system disorders		6944	146403	0.39523234274516	-0.0422398904674803			icd_first_occurrence-132150-both_sexes--
Ever addicted to alcohol	20406	categorical		Online follow-up > Mental health > Addictions		2133	2961	0.395506166116305				categorical-20406-both_sexes--
Mean L3 in external capsule on FA skeleton (left)	25329	continuous		UK Biobank Assessment Centre > Imaging > Brain MRI > Diffusion brain MRI > dMRI skeleton		14492		0.395700323862876				continuous-25329-both_sexes--irnt
Volume of grey matter in Middle Temporal Gyrus, posterior division (left)	25804	continuous		UK Biobank Assessment Centre > Imaging > Brain MRI > T1 structural brain MRI > Regional grey matter volumes (FAST)		16047		0.395936724095943				continuous-25804-both_sexes--irnt
Weighted-mean MD in tract anterior thalamic radiation (right)	25518	continuous		UK Biobank Assessment Centre > Imaging > Brain MRI > Diffusion brain MRI > dMRI weighted means		14490		0.396279336232671				continuous-25518-both_sexes--irnt
Peripheral pulse pressure during PWA	12676	continuous		UK Biobank Assessment Centre > Imaging > Heart MRI > Pulse wave analysis		17181		0.397047119737818				continuous-12676-both_sexes--irnt
I95 Hypotension	131416	icd_first_occurrence		Health-related outcomes > First occurrences > Circulatory system disorders		5818	275767	0.399576005301731	-0.041268608707203			icd_first_occurrence-131416-both_sexes--
Y90.3 Scanning NEC	41210	categorical		Health-related outcomes > Hospital inpatient > Summary Operations		1952	279634	0.399910970600262	0.0603781239602936			categorical-41210-both_sexes-Y903-
Monocyte count	30130	continuous		Biological samples > Assay results > Blood assays > Blood count		273110		0.39998503255719	-0.00585169221052978			continuous-30130-both_sexes--irnt
Weighted-mean L3 in tract inferior fronto-occipital fasciculus (left)	25635	continuous		UK Biobank Assessment Centre > Imaging > Brain MRI > Diffusion brain MRI > dMRI weighted means		14490		0.400211594160946				continuous-25635-both_sexes--irnt
H00 Hordeolum and chalazion	131128	icd_first_occurrence		Health-related outcomes > First occurrences > Eye and adnexa disorders		7083	274502	0.400435093266696	-0.0410730083573654			icd_first_occurrence-131128-both_sexes--
Mean L3 in retrolenticular part of internal capsule on FA skeleton (right)	25316	continuous		UK Biobank Assessment Centre > Imaging > Brain MRI > Diffusion brain MRI > dMRI skeleton		14492		0.402669192399288				continuous-25316-both_sexes--irnt
Mean OD in external capsule on FA skeleton (right)	25424	continuous		UK Biobank Assessment Centre > Imaging > Brain MRI > Diffusion brain MRI > dMRI skeleton		14490		0.402740733612765				continuous-25424-both_sexes--irnt
Weighted-mean MO in tract inferior fronto-occipital fasciculus (right)	25555	continuous		UK Biobank Assessment Centre > Imaging > Brain MRI > Diffusion brain MRI > dMRI weighted means		14490		0.402920359972268				continuous-25555-both_sexes--irnt
N89 Other noninflammatory disorders of vagina	132140	icd_first_occurrence		Health-related outcomes > First occurrences > Genitourinary system disorders		7168	146179	0.40309411655427	-0.0419832704205715			icd_first_occurrence-132140-both_sexes--
Hysterectomy	20004	categorical		UK Biobank Assessment Centre > Verbal interview > Operations		28487	124841	0.403415529951267	0.0228365545781205			categorical-20004-both_sexes-1357-
Mean platelet (thrombocyte) volume	30100	continuous		Biological samples > Assay results > Blood assays > Blood count		273539		0.403435066075675	-0.00472502225054809			continuous-30100-both_sexes--irnt
Co-codamol	20003	categorical		UK Biobank Assessment Centre > Verbal interview > Medications		6582	274961	0.403837217129784	0.0345977036926247			categorical-20003-both_sexes-1140923346-
Mean ISOVF in superior longitudinal fasciculus on FA skeleton (left)	25481	continuous		UK Biobank Assessment Centre > Imaging > Brain MRI > Diffusion brain MRI > dMRI skeleton		14490		0.404412286770391				continuous-25481-both_sexes--irnt
Mean OD in posterior limb of internal capsule on FA skeleton (left)	25411	continuous		UK Biobank Assessment Centre > Imaging > Brain MRI > Diffusion brain MRI > dMRI skeleton		14490		0.404545175623869				continuous-25411-both_sexes--irnt
Volume of grey matter in I-IV Cerebellum (right)	25894	continuous		UK Biobank Assessment Centre > Imaging > Brain MRI > T1 structural brain MRI > Regional grey matter volumes (FAST)		16047		0.404764229209592				continuous-25894-both_sexes--irnt
L57 Skin changes due to chronic exposure to nonionising radiation	131768	icd_first_occurrence		Health-related outcomes > First occurrences > Skin and subcutaneous tissue disorders		11049	270536	0.404854943483193	0.0254727261639917			icd_first_occurrence-131768-both_sexes--
Volume of grey matter in VIIb Cerebellum (left)	25906	continuous		UK Biobank Assessment Centre > Imaging > Brain MRI > T1 structural brain MRI > Regional grey matter volumes (FAST)		16047		0.405754459022656				continuous-25906-both_sexes--irnt
Vascular/heart problems diagnosed by doctor	6150	categorical		UK Biobank Assessment Centre > Touchscreen > Health and medical history > Medical conditions		75412	205512	0.408125080128432	0.00944352945496328			categorical-6150-both_sexes-4-
Weighted-mean MO in tract corticospinal tract (left)	25550	continuous		UK Biobank Assessment Centre > Imaging > Brain MRI > Diffusion brain MRI > dMRI weighted means		14490		0.408412783305177				continuous-25550-both_sexes--irnt
Mean L3 in external capsule on FA skeleton (right)	25328	continuous		UK Biobank Assessment Centre > Imaging > Brain MRI > Diffusion brain MRI > dMRI skeleton		14492		0.409079704922137				continuous-25328-both_sexes--irnt
Volume of grey matter in VIIIb Cerebellum (right)	25914	continuous		UK Biobank Assessment Centre > Imaging > Brain MRI > T1 structural brain MRI > Regional grey matter volumes (FAST)		16047		0.409439222023259				continuous-25914-both_sexes--irnt
Weighted-mean L3 in tract superior longitudinal fasciculus (left)	25644	continuous		UK Biobank Assessment Centre > Imaging > Brain MRI > Diffusion brain MRI > dMRI weighted means		14490		0.409856602042412				continuous-25644-both_sexes--irnt
Mean ICVF in superior fronto-occipital fasciculus on FA skeleton (right)	25386	continuous		UK Biobank Assessment Centre > Imaging > Brain MRI > Diffusion brain MRI > dMRI skeleton		14490		0.411304597170845				continuous-25386-both_sexes--irnt
Volume of grey matter in Cingulate Gyrus, anterior division (right)	25839	continuous		UK Biobank Assessment Centre > Imaging > Brain MRI > T1 structural brain MRI > Regional grey matter volumes (FAST)		16047		0.411840515278643				continuous-25839-both_sexes--irnt
Weighted-mean FA in tract cingulate gyrus part of cingulum (left)	25492	continuous		UK Biobank Assessment Centre > Imaging > Brain MRI > Diffusion brain MRI > dMRI weighted means		14490		0.412380814715069				continuous-25492-both_sexes--irnt
Weighted-mean L2 in tract inferior fronto-occipital fasciculus (left)	25608	continuous		UK Biobank Assessment Centre > Imaging > Brain MRI > Diffusion brain MRI > dMRI weighted means		14490		0.413479184250788				continuous-25608-both_sexes--irnt
Median T2star in putamen (right)	25031	continuous		UK Biobank Assessment Centre > Imaging > Brain MRI > Susceptibility weighted brain MRI		14767		0.413509120919788				continuous-25031-both_sexes--irnt
B00 Herpesviral [herpes simplex] infections	130174	icd_first_occurrence		Health-related outcomes > First occurrences > Certain infectious and parasitic diseases		2702	278883	0.414138069132258	0.0573781514520618			icd_first_occurrence-130174-both_sexes--
Mean ICVF in cingulum hippocampus on FA skeleton (right)	25380	continuous		UK Biobank Assessment Centre > Imaging > Brain MRI > Diffusion brain MRI > dMRI skeleton		14490		0.414664657963194				continuous-25380-both_sexes--irnt
Weighted-mean L1 in tract anterior thalamic radiation (left)	25571	continuous		UK Biobank Assessment Centre > Imaging > Brain MRI > Diffusion brain MRI > dMRI weighted means		14490		0.41527516039192				continuous-25571-both_sexes--irnt
Ever had known person concerned about, or recommend reduction of, alcohol consumption	20405	continuous		Online follow-up > Mental health > Alcohol use		93216		0.416410068504892	0.00241526721356201			continuous-20405-both_sexes--
Irritable bowel syndrome	20002	categorical		UK Biobank Assessment Centre > Verbal interview > Medical conditions		6678	274865	0.416643543399279	-0.0411809502535131			categorical-20002-both_sexes-1154-
Mean L2 in genu of corpus callosum on FA skeleton	25250	continuous		UK Biobank Assessment Centre > Imaging > Brain MRI > Diffusion brain MRI > dMRI skeleton		14492		0.416772189911863				continuous-25250-both_sexes--irnt
Mean MO in superior cerebellar peduncle on FA skeleton (left)	25165	continuous		UK Biobank Assessment Centre > Imaging > Brain MRI > Diffusion brain MRI > dMRI skeleton		14492		0.416922691242102				continuous-25165-both_sexes--irnt
Volume of grey matter	25006	continuous		UK Biobank Assessment Centre > Imaging > Brain MRI > T1 structural brain MRI		16052		0.418113567259549				continuous-25006-both_sexes--irnt
Volume of grey matter in IX Cerebellum (left)	25915	continuous		UK Biobank Assessment Centre > Imaging > Brain MRI > T1 structural brain MRI > Regional grey matter volumes (FAST)		16047		0.418667889424397				continuous-25915-both_sexes--irnt
Weighted-mean MO in tract uncinate fasciculus (left)	25567	continuous		UK Biobank Assessment Centre > Imaging > Brain MRI > Diffusion brain MRI > dMRI weighted means		14490		0.419276956548468				continuous-25567-both_sexes--irnt
Total sugars	100008	continuous		Online follow-up > Diet by 24-hour recall > Estimated nutrients yesterday		43938		0.4203638772975	-0.00281952031414599			continuous-100008-both_sexes--irnt
Volume of grey matter in Middle Temporal Gyrus, posterior division (right)	25805	continuous		UK Biobank Assessment Centre > Imaging > Brain MRI > T1 structural brain MRI > Regional grey matter volumes (FAST)		16047		0.420744036387384				continuous-25805-both_sexes--irnt
Part of a multiple birth	1777	categorical		UK Biobank Assessment Centre > Touchscreen > Early life factors		6252	270894	0.421499414572503	-0.0410327916098456			categorical-1777-both_sexes--
Volume of grey matter in Parietal Operculum Cortex (right)	25867	continuous		UK Biobank Assessment Centre > Imaging > Brain MRI > T1 structural brain MRI > Regional grey matter volumes (FAST)		16047		0.421689219613293				continuous-25867-both_sexes--irnt
Volume of peripheral cortical grey matter (normalised for head size)	25001	continuous		UK Biobank Assessment Centre > Imaging > Brain MRI > T1 structural brain MRI		16052		0.422090511672134				continuous-25001-both_sexes--irnt
M13 Other arthritis	131864	icd_first_occurrence		Health-related outcomes > First occurrences > Musculoskeletal system and connective tissue disorders		17687	263898	0.423240477714534	0.0189828044212522			icd_first_occurrence-131864-both_sexes--
Volume of grey matter in Crus I Cerebellum (left)	25900	continuous		UK Biobank Assessment Centre > Imaging > Brain MRI > T1 structural brain MRI > Regional grey matter volumes (FAST)		16047		0.423797208369683				continuous-25900-both_sexes--irnt
Mean L3 in corticospinal tract on FA skeleton (right)	25302	continuous		UK Biobank Assessment Centre > Imaging > Brain MRI > Diffusion brain MRI > dMRI skeleton		14492		0.425340158474212				continuous-25302-both_sexes--irnt
Mean ICVF in anterior limb of internal capsule on FA skeleton (right)	25360	continuous		UK Biobank Assessment Centre > Imaging > Brain MRI > Diffusion brain MRI > dMRI skeleton		14490		0.425959444131183				continuous-25360-both_sexes--irnt
Stroke volume during PWA	12686	continuous		UK Biobank Assessment Centre > Imaging > Heart MRI > Pulse wave analysis		16925		0.426248600105635				continuous-12686-both_sexes--irnt
Weighted-mean MO in tract acoustic radiation (right)	25543	continuous		UK Biobank Assessment Centre > Imaging > Brain MRI > Diffusion brain MRI > dMRI weighted means		14490		0.427329615702766				continuous-25543-both_sexes--irnt
I64 Stroke, not specified as haemorrhage or infarction	131368	icd_first_occurrence		Health-related outcomes > First occurrences > Circulatory system disorders		4836	276749	0.427454006667881	-0.0412963084650955			icd_first_occurrence-131368-both_sexes--
Cod liver oil capsule	20003	categorical		UK Biobank Assessment Centre > Verbal interview > Medications		16099	265444	0.428452642848218	-0.0257904023113088			categorical-20003-both_sexes-1140909674-
Minimum carotid IMT (intima-medial thickness) at 150 degrees	22673	continuous		UK Biobank Assessment Centre > Physical measures > Carotid ultrasound		18767		0.428728640593275				continuous-22673-both_sexes--irnt
Mean OD in cingulum cingulate gyrus on FA skeleton (left)	25427	continuous		UK Biobank Assessment Centre > Imaging > Brain MRI > Diffusion brain MRI > dMRI skeleton		14490		0.42896936359944				continuous-25427-both_sexes--irnt
Weighted-mean ISOVF in tract superior thalamic radiation (left)	25727	continuous		UK Biobank Assessment Centre > Imaging > Brain MRI > Diffusion brain MRI > dMRI weighted means		14489		0.428980039612441				continuous-25727-both_sexes--irnt
Volume of grey matter in Subcallosal Cortex (right)	25835	continuous		UK Biobank Assessment Centre > Imaging > Brain MRI > T1 structural brain MRI > Regional grey matter volumes (FAST)		16047		0.429282258605572				continuous-25835-both_sexes--irnt
M67 Other disorders of synovium and tendon	131942	icd_first_occurrence		Health-related outcomes > First occurrences > Musculoskeletal system and connective tissue disorders		6536	275049	0.429465295890107	-0.0410035778879957			icd_first_occurrence-131942-both_sexes--
Mean L3 in medial lemniscus on FA skeleton (left)	25305	continuous		UK Biobank Assessment Centre > Imaging > Brain MRI > Diffusion brain MRI > dMRI skeleton		14492		0.430749715537874				continuous-25305-both_sexes--irnt
E87 Other disorders of fluid, electrolyte and acid-base balance	130828	icd_first_occurrence		Health-related outcomes > First occurrences > Endocrine, nutritional and metabolic diseases		6364	275221	0.430824627079128	0.0328609722864662			icd_first_occurrence-130828-both_sexes--
Volume of brain, grey+white matter	25010	continuous		UK Biobank Assessment Centre > Imaging > Brain MRI > T1 structural brain MRI		16052		0.43083683590544				continuous-25010-both_sexes--irnt
A65.1 Carpal tunnel release	41200	categorical		Health-related outcomes > Hospital inpatient > Summary Operations		6304	275282	0.431861822246979	-0.0410672594837203			categorical-41200-both_sexes-A651-
Recent feelings of depression	20510	continuous		Online follow-up > Mental health > Depression		93049		0.433701749012482	0.00428754514948034			continuous-20510-both_sexes--
K62 Other diseases of anus and rectum	131646	icd_first_occurrence		Health-related outcomes > First occurrences > Digestive system disorders		22314	259271	0.434529615171312	0.01444381256047			icd_first_occurrence-131646-both_sexes--
Mean MO in superior cerebellar peduncle on FA skeleton (right)	25164	continuous		UK Biobank Assessment Centre > Imaging > Brain MRI > Diffusion brain MRI > dMRI skeleton		14492		0.434628831516094				continuous-25164-both_sexes--irnt
Weighted-mean ISOVF in tract medial lemniscus (left)	25721	continuous		UK Biobank Assessment Centre > Imaging > Brain MRI > Diffusion brain MRI > dMRI weighted means		14489		0.434778370850241				continuous-25721-both_sexes--irnt
Mean MD in fornix cres+stria terminalis on FA skeleton (left)	25143	continuous		UK Biobank Assessment Centre > Imaging > Brain MRI > Diffusion brain MRI > dMRI skeleton		14492		0.435573398196963				continuous-25143-both_sexes--irnt
H53 Visual disturbances	131210	icd_first_occurrence		Health-related outcomes > First occurrences > Eye and adnexa disorders		5860	275725	0.436866782470919	-0.0409720709876563			icd_first_occurrence-131210-both_sexes--
Volume of grey matter in Angular Gyrus (right)	25823	continuous		UK Biobank Assessment Centre > Imaging > Brain MRI > T1 structural brain MRI > Regional grey matter volumes (FAST)		16047		0.436960630863608				continuous-25823-both_sexes--irnt
Vitamin C	100015	continuous		Online follow-up > Diet by 24-hour recall > Estimated nutrients yesterday		43938		0.437205505293151	0.0151416356703763			continuous-100015-both_sexes--irnt
Mean L1 in genu of corpus callosum on FA skeleton	25202	continuous		UK Biobank Assessment Centre > Imaging > Brain MRI > Diffusion brain MRI > dMRI skeleton		14492		0.437616967517449				continuous-25202-both_sexes--irnt
B01 Varicella [chickenpox]	130176	icd_first_occurrence		Health-related outcomes > First occurrences > Certain infectious and parasitic diseases		6917	274668	0.438412449185681	-0.0411254425102354			icd_first_occurrence-130176-both_sexes--
Minimum carotid IMT (intima-medial thickness) at 120 degrees	22670	continuous		UK Biobank Assessment Centre > Physical measures > Carotid ultrasound		18686		0.438443322425372				continuous-22670-both_sexes--irnt
Weighted-mean L3 in tract middle cerebellar peduncle	25639	continuous		UK Biobank Assessment Centre > Imaging > Brain MRI > Diffusion brain MRI > dMRI weighted means		14490		0.438985661291015				continuous-25639-both_sexes--irnt
Mean MO in uncinate fasciculus on FA skeleton (left)	25197	continuous		UK Biobank Assessment Centre > Imaging > Brain MRI > Diffusion brain MRI > dMRI skeleton		14492		0.43904845345995				continuous-25197-both_sexes--irnt
Volume of caudate (right)	25014	continuous		UK Biobank Assessment Centre > Imaging > Brain MRI > T1 structural brain MRI > Subcortical volumes (FIRST)		16038		0.439080043985519				continuous-25014-both_sexes--irnt
Mean ISOVF in fornix cres+stria terminalis on FA skeleton (right)	25478	continuous		UK Biobank Assessment Centre > Imaging > Brain MRI > Diffusion brain MRI > dMRI skeleton		14490		0.439390528618046				continuous-25478-both_sexes--irnt
Volume of grey matter in Inferior Temporal Gyrus, anterior division (right)	25809	continuous		UK Biobank Assessment Centre > Imaging > Brain MRI > T1 structural brain MRI > Regional grey matter volumes (FAST)		16047		0.439595685344624				continuous-25809-both_sexes--irnt
Weighted-mean ISOVF in tract medial lemniscus (right)	25722	continuous		UK Biobank Assessment Centre > Imaging > Brain MRI > Diffusion brain MRI > dMRI weighted means		14489		0.440689176333358				continuous-25722-both_sexes--irnt
H43 Disorders of vitreous body	131190	icd_first_occurrence		Health-related outcomes > First occurrences > Eye and adnexa disorders		5758	275827	0.441231544114014	-0.041135615813655			icd_first_occurrence-131190-both_sexes--
M06 Other rheumatoid arthritis	131850	icd_first_occurrence		Health-related outcomes > First occurrences > Musculoskeletal system and connective tissue disorders		5540	276045	0.44192446192965	-0.0410016397377553			icd_first_occurrence-131850-both_sexes--
Weighted-mean ICVF in tract superior longitudinal fasciculus (left)	25671	continuous		UK Biobank Assessment Centre > Imaging > Brain MRI > Diffusion brain MRI > dMRI weighted means		14489		0.442904145430676				continuous-25671-both_sexes--irnt
Mean ICVF in pontine crossing tract on FA skeleton	25345	continuous		UK Biobank Assessment Centre > Imaging > Brain MRI > Diffusion brain MRI > dMRI skeleton		14490		0.443328959203904				continuous-25345-both_sexes--irnt
Mean FA in cingulum hippocampus on FA skeleton (left)	25093	continuous		UK Biobank Assessment Centre > Imaging > Brain MRI > Diffusion brain MRI > dMRI skeleton		14492		0.443947111253689				continuous-25093-both_sexes--irnt
Alkaline phosphatase	30610	continuous		Biological samples > Assay results > Blood assays > Blood biochemistry		268561		0.444200826581047	0.00521371925636308			continuous-30610-both_sexes--irnt
T20.2 Primary repair of inguinal hernia using insert of prosthetic material	41200	categorical		Health-related outcomes > Hospital inpatient > Summary Operations		8312	119926	0.444964006577827	0.0308808228223249			categorical-41200-both_sexes-T202-
Volume of grey matter in Frontal Operculum Cortex (right)	25863	continuous		UK Biobank Assessment Centre > Imaging > Brain MRI > T1 structural brain MRI > Regional grey matter volumes (FAST)		16047		0.446501331168985				continuous-25863-both_sexes--irnt
Hand grip strength (left)	46	continuous		UK Biobank Assessment Centre > Physical measures > Hand grip strength		280359		0.446607039593984	-0.0020383649989001			continuous-46-both_sexes--irnt
Weighted-mean L3 in tract medial lemniscus (left)	25640	continuous		UK Biobank Assessment Centre > Imaging > Brain MRI > Diffusion brain MRI > dMRI weighted means		14490		0.446607956040227				continuous-25640-both_sexes--irnt
Alcohol drinker status	20117	categorical		UK Biobank Assessment Centre > Touchscreen > Lifestyle and environment > Alcohol		9646	271512	0.446831272795401	0.0302741411143674			categorical-20117-both_sexes-1-
Beclometasone	20003	categorical		UK Biobank Assessment Centre > Verbal interview > Medications		2536	279007	0.447908113203899	0.0531343120248249			categorical-20003-both_sexes-1140909786-
Coronary artery bypass grafts (cabg)	20004	categorical		UK Biobank Assessment Centre > Verbal interview > Operations		1930	279613	0.448531518935353	0.0535178802245076			categorical-20004-both_sexes-1095-
Medication for pain relief, constipation, heartburn	6154	categorical		UK Biobank Assessment Centre > Touchscreen > Health and medical history > Medication		5298	273213	0.448537064727598	-0.0409299338235147			categorical-6154-both_sexes-4-
Mean MD in uncinate fasciculus on FA skeleton (right)	25148	continuous		UK Biobank Assessment Centre > Imaging > Brain MRI > Diffusion brain MRI > dMRI skeleton		14492		0.450495116285313				continuous-25148-both_sexes--irnt
J90 Pleural effusion, not elsewhere classified	131534	icd_first_occurrence		Health-related outcomes > First occurrences > Respiratory system disorders		4781	276804	0.450639694416836	-0.0411528889483531			icd_first_occurrence-131534-both_sexes--
Ever sought or received professional help for mental distress	20499	categorical		Online follow-up > Mental health > Mental distress		36506	56539	0.450820763478537	0.0186809978225444			categorical-20499-both_sexes--
Mean FA in sagittal stratum on FA skeleton (right)	25086	continuous		UK Biobank Assessment Centre > Imaging > Brain MRI > Diffusion brain MRI > dMRI skeleton		14492		0.451012125687853				continuous-25086-both_sexes--irnt
L82 Seborrhoeic keratosis	131806	icd_first_occurrence		Health-related outcomes > First occurrences > Skin and subcutaneous tissue disorders		17746	263839	0.45113798722795	0.0172336699638625			icd_first_occurrence-131806-both_sexes--
Median T2star in accumbens (right)	25039	continuous		UK Biobank Assessment Centre > Imaging > Brain MRI > Susceptibility weighted brain MRI		14767		0.451556250503138				continuous-25039-both_sexes--irnt
N13 Obstructive and reflux uropathy	132022	icd_first_occurrence		Health-related outcomes > First occurrences > Genitourinary system disorders		2431	279154	0.452850572622743	0.053192675184441			icd_first_occurrence-132022-both_sexes--
Losartan	20003	categorical		UK Biobank Assessment Centre > Verbal interview > Medications		2444	279099	0.454448520813431	0.0532260255054929			categorical-20003-both_sexes-1140916356-
Mean FA in retrolenticular part of internal capsule on FA skeleton (right)	25076	continuous		UK Biobank Assessment Centre > Imaging > Brain MRI > Diffusion brain MRI > dMRI skeleton		14492		0.454601244371829				continuous-25076-both_sexes--irnt
M89 Other disorders of bone	131980	icd_first_occurrence		Health-related outcomes > First occurrences > Musculoskeletal system and connective tissue disorders		2914	278671	0.45462426502178	0.0527535739729568			icd_first_occurrence-131980-both_sexes--
Volume of grey matter in Amygdala (right)	25889	continuous		UK Biobank Assessment Centre > Imaging > Brain MRI > T1 structural brain MRI > Regional grey matter volumes (FAST)		16047		0.454830334818867				continuous-25889-both_sexes--irnt
J32 Chronic sinusitis	131468	icd_first_occurrence		Health-related outcomes > First occurrences > Respiratory system disorders		7362	274223	0.455875947147567	0.0293142038701548			icd_first_occurrence-131468-both_sexes--
Volume of grey matter in Juxtapositional Lobule Cortex (formerly Supplementary Motor Cortex) (right)	25833	continuous		UK Biobank Assessment Centre > Imaging > Brain MRI > T1 structural brain MRI > Regional grey matter volumes (FAST)		16047		0.456223651063283				continuous-25833-both_sexes--irnt
K57 Diverticular disease of intestine	131636	icd_first_occurrence		Health-related outcomes > First occurrences > Digestive system disorders		26827	254758	0.45661770114306	0.0132454141163932			icd_first_occurrence-131636-both_sexes--
Mean ICVF in corticospinal tract on FA skeleton (left)	25351	continuous		UK Biobank Assessment Centre > Imaging > Brain MRI > Diffusion brain MRI > dMRI skeleton		14490		0.458101308755342				continuous-25351-both_sexes--irnt
Mean ICVF in superior longitudinal fasciculus on FA skeleton (left)	25385	continuous		UK Biobank Assessment Centre > Imaging > Brain MRI > Diffusion brain MRI > dMRI skeleton		14490		0.458204282037102				continuous-25385-both_sexes--irnt
I45 Other conduction disorders	131344	icd_first_occurrence		Health-related outcomes > First occurrences > Circulatory system disorders		2305	279280	0.459292907534702	0.052641839861697			icd_first_occurrence-131344-both_sexes--
Weighted-mean FA in tract superior thalamic radiation (right)	25512	continuous		UK Biobank Assessment Centre > Imaging > Brain MRI > Diffusion brain MRI > dMRI weighted means		14490		0.4593410546063				continuous-25512-both_sexes--irnt
Median z-statistic (in group-defined amygdala activation mask) for faces-shapes contrast	25054	continuous		UK Biobank Assessment Centre > Imaging > Brain MRI > Task functional brain MRI		14069		0.459830712696251				continuous-25054-both_sexes--irnt
Mean ISOVF in posterior limb of internal capsule on FA skeleton (left)	25459	continuous		UK Biobank Assessment Centre > Imaging > Brain MRI > Diffusion brain MRI > dMRI skeleton		14490		0.460941619082632				continuous-25459-both_sexes--irnt
Volume of grey matter in Parahippocampal Gyrus, anterior division (right)	25849	continuous		UK Biobank Assessment Centre > Imaging > Brain MRI > T1 structural brain MRI > Regional grey matter volumes (FAST)		16047		0.462220058934098				continuous-25849-both_sexes--irnt
I49 Other cardiac arrhythmias	131352	icd_first_occurrence		Health-related outcomes > First occurrences > Circulatory system disorders		5189	276396	0.463108095760182	-0.0409733967032222			icd_first_occurrence-131352-both_sexes--
Mean ICVF in posterior thalamic radiation on FA skeleton (left)	25373	continuous		UK Biobank Assessment Centre > Imaging > Brain MRI > Diffusion brain MRI > dMRI skeleton		14490		0.463221839228491				continuous-25373-both_sexes--irnt
F41 Other anxiety disorders	130906	icd_first_occurrence		Health-related outcomes > First occurrences > Mental and behavioural disorders		13152	268433	0.463635847828585	0.0203734505046323			icd_first_occurrence-130906-both_sexes--
Weighted-mean OD in tract anterior thalamic radiation (left)	25679	continuous		UK Biobank Assessment Centre > Imaging > Brain MRI > Diffusion brain MRI > dMRI weighted means		14489		0.463702912471769				continuous-25679-both_sexes--irnt
U05.1 Computed tomography of head	41210	categorical		Health-related outcomes > Hospital inpatient > Summary Operations		2532	279054	0.463744052720435	0.0517649383138225			categorical-41210-both_sexes-U051-
Eye surgery	20004	categorical		UK Biobank Assessment Centre > Verbal interview > Operations		2575	278968	0.465358105888658	0.051140904071847			categorical-20004-both_sexes-1434-
Volume of grey matter in Central Opercular Cortex (right)	25865	continuous		UK Biobank Assessment Centre > Imaging > Brain MRI > T1 structural brain MRI > Regional grey matter volumes (FAST)		16047		0.466012541007634				continuous-25865-both_sexes--irnt
Weighted-mean FA in tract forceps major	25498	continuous		UK Biobank Assessment Centre > Imaging > Brain MRI > Diffusion brain MRI > dMRI weighted means		14490		0.466333586392702				continuous-25498-both_sexes--irnt
Z70.5 Lower end of radius NEC	41210	categorical		Health-related outcomes > Hospital inpatient > Summary Operations		2969	278617	0.467566730065213	0.0514442029133152			categorical-41210-both_sexes-Z705-
Mean L2 in cingulum cingulate gyrus on FA skeleton (right)	25282	continuous		UK Biobank Assessment Centre > Imaging > Brain MRI > Diffusion brain MRI > dMRI skeleton		14492		0.467588444101246				continuous-25282-both_sexes--irnt
Weighted-mean L2 in tract posterior thalamic radiation (left)	25615	continuous		UK Biobank Assessment Centre > Imaging > Brain MRI > Diffusion brain MRI > dMRI weighted means		14490		0.468064498304522				continuous-25615-both_sexes--irnt
Longest period of mania or irritability	20492	continuous		Online follow-up > Mental health > Mania		22219		0.468521543253696	-0.00429748939156095			continuous-20492-both_sexes--
Mean L3 in superior longitudinal fasciculus on FA skeleton (left)	25337	continuous		UK Biobank Assessment Centre > Imaging > Brain MRI > Diffusion brain MRI > dMRI skeleton		14492		0.468631020259044				continuous-25337-both_sexes--irnt
Eye problems/disorders	6148	categorical		UK Biobank Assessment Centre > Touchscreen > Health and medical history > Eyesight		5117	95378	0.469519837267449	-0.0430095792620646			categorical-6148-both_sexes-6-
J18 Pneumonia, organism unspecified	131456	icd_first_occurrence		Health-related outcomes > First occurrences > Respiratory system disorders		13428	268157	0.469719200877934	-0.0247922328858864			icd_first_occurrence-131456-both_sexes--
J20 Acute bronchitis	131458	icd_first_occurrence		Health-related outcomes > First occurrences > Respiratory system disorders		3007	278578	0.46972959061051	0.0511738265824638			icd_first_occurrence-131458-both_sexes--
Mean OD in superior corona radiata on FA skeleton (right)	25416	continuous		UK Biobank Assessment Centre > Imaging > Brain MRI > Diffusion brain MRI > dMRI skeleton		14490		0.470392945268952				continuous-25416-both_sexes--irnt
B37 Candidiasis	130230	icd_first_occurrence		Health-related outcomes > First occurrences > Certain infectious and parasitic diseases		5314	276271	0.470574361608674	-0.0408977095989122			icd_first_occurrence-130230-both_sexes--
Mean carotid IMT (intima-medial thickness) at 150 degrees	22674	continuous		UK Biobank Assessment Centre > Physical measures > Carotid ultrasound		18767		0.47127867381264				continuous-22674-both_sexes--irnt
Mean OD in fornix cres+stria terminalis on FA skeleton (right)	25430	continuous		UK Biobank Assessment Centre > Imaging > Brain MRI > Diffusion brain MRI > dMRI skeleton		14490		0.471852626000574				continuous-25430-both_sexes--irnt
Ever self-harmed	20480	categorical		Online follow-up > Mental health > Self-harm behaviours		4030	89036	0.47238224438262	-0.0424416300147816			categorical-20480-both_sexes--
Gastro-oesophageal reflux (gord) / gastric reflux	20002	categorical		UK Biobank Assessment Centre > Verbal interview > Medical conditions		12062	269481	0.47272978872305	0.0206498503837757			categorical-20002-both_sexes-1138-
Mean L2 in sagittal stratum on FA skeleton (left)	25279	continuous		UK Biobank Assessment Centre > Imaging > Brain MRI > Diffusion brain MRI > dMRI skeleton		14492		0.473291100591512				continuous-25279-both_sexes--irnt
Mean L3 in cingulum hippocampus on FA skeleton (left)	25333	continuous		UK Biobank Assessment Centre > Imaging > Brain MRI > Diffusion brain MRI > dMRI skeleton		14492		0.473656888022866				continuous-25333-both_sexes--irnt
Vascular/heart problems diagnosed by doctor	6150	categorical		UK Biobank Assessment Centre > Touchscreen > Health and medical history > Medical conditions		4212	276712	0.474987342289188	-0.041098916188526			categorical-6150-both_sexes-3-
Mean OD in body of corpus callosum on FA skeleton	25395	continuous		UK Biobank Assessment Centre > Imaging > Brain MRI > Diffusion brain MRI > dMRI skeleton		14490		0.476508085983013				continuous-25395-both_sexes--irnt
Mean FA in superior corona radiata on FA skeleton (right)	25080	continuous		UK Biobank Assessment Centre > Imaging > Brain MRI > Diffusion brain MRI > dMRI skeleton		14492		0.477045399780395				continuous-25080-both_sexes--irnt
L02 Cutaneous abscess, furuncle and carbuncle	131700	icd_first_occurrence		Health-related outcomes > First occurrences > Skin and subcutaneous tissue disorders		6478	275107	0.478468489676189	0.0361177865320822			icd_first_occurrence-131700-both_sexes--
O70 Perineal laceration during delivery	132264	icd_first_occurrence		Health-related outcomes > First occurrences > Pregnancy, childbirth and the puerperium		3938	149409	0.478600830623609	-0.0473555022588873			icd_first_occurrence-132264-both_sexes--
J40 Bronchitis, not specified as acute or chronic	131484	icd_first_occurrence		Health-related outcomes > First occurrences > Respiratory system disorders		5418	276167	0.478676819285503	-0.0408590304006266			icd_first_occurrence-131484-both_sexes--
Weighted-mean L1 in tract uncinate fasciculus (right)	25595	continuous		UK Biobank Assessment Centre > Imaging > Brain MRI > Diffusion brain MRI > dMRI weighted means		14490		0.47868586452747				continuous-25595-both_sexes--irnt
Mean L1 in cerebral peduncle on FA skeleton (right)	25214	continuous		UK Biobank Assessment Centre > Imaging > Brain MRI > Diffusion brain MRI > dMRI skeleton		14492		0.479064360684989				continuous-25214-both_sexes--irnt
Volume of grey matter in Supramarginal Gyrus, anterior division (right)	25819	continuous		UK Biobank Assessment Centre > Imaging > Brain MRI > T1 structural brain MRI > Regional grey matter volumes (FAST)		16047		0.479169336488434				continuous-25819-both_sexes--irnt
Weighted-mean MO in tract inferior longitudinal fasciculus (right)	25557	continuous		UK Biobank Assessment Centre > Imaging > Brain MRI > Diffusion brain MRI > dMRI weighted means		14490		0.479256923375683				continuous-25557-both_sexes--irnt
F43 Reaction to severe stress, and adjustment disorders	130910	icd_first_occurrence		Health-related outcomes > First occurrences > Mental and behavioural disorders		8334	273251	0.479577699855186	0.0268678696701105			icd_first_occurrence-130910-both_sexes--
Eye problems/disorders	6148	categorical		UK Biobank Assessment Centre > Touchscreen > Health and medical history > Eyesight		3881	96614	0.479979902951858	-0.0431545774780588			categorical-6148-both_sexes-2-
High light scatter reticulocyte percentage	30290	continuous		Biological samples > Assay results > Blood assays > Blood count		268454		0.482462892025417	0.00559750284934076			continuous-30290-both_sexes--irnt
Weighted-mean OD in tract forceps major	25687	continuous		UK Biobank Assessment Centre > Imaging > Brain MRI > Diffusion brain MRI > dMRI weighted means		14489		0.482964788107386				continuous-25687-both_sexes--irnt
Mean ICVF in cingulum cingulate gyrus on FA skeleton (right)	25378	continuous		UK Biobank Assessment Centre > Imaging > Brain MRI > Diffusion brain MRI > dMRI skeleton		14490		0.483025737223313				continuous-25378-both_sexes--irnt
Position of the shoulder on the pulse waveform	4200	continuous		UK Biobank Assessment Centre > Physical measures > Arterial stiffness		101696		0.483319757590992	0.00127172153400519			continuous-4200-both_sexes--irnt
Medication for pain relief, constipation, heartburn	6154	categorical		UK Biobank Assessment Centre > Touchscreen > Health and medical history > Medication		38329	240182	0.48409275705103	-0.0153488825513164			categorical-6154-both_sexes-1-
Mean ICVF in superior longitudinal fasciculus on FA skeleton (right)	25384	continuous		UK Biobank Assessment Centre > Imaging > Brain MRI > Diffusion brain MRI > dMRI skeleton		14490		0.485284132911448				continuous-25384-both_sexes--irnt
Hip replacement/revision	20004	categorical		UK Biobank Assessment Centre > Verbal interview > Operations		4321	277222	0.485995430459881	-0.0410941301536648			categorical-20004-both_sexes-1318-
Platelet distribution width	30110	continuous		Biological samples > Assay results > Blood assays > Blood count		273539		0.4866341940853	-0.00588792961211573			continuous-30110-both_sexes--irnt
Weighted-mean ISOVF in tract inferior longitudinal fasciculus (left)	25718	continuous		UK Biobank Assessment Centre > Imaging > Brain MRI > Diffusion brain MRI > dMRI weighted means		14489		0.487360653578179				continuous-25718-both_sexes--irnt
I21 Acute myocardial infarction	131298	icd_first_occurrence		Health-related outcomes > First occurrences > Circulatory system disorders		9593	271992	0.487637677731633	0.0219473421574678			icd_first_occurrence-131298-both_sexes--
Y20.3 Biopsy of lesion of organ NOC	41210	categorical		Health-related outcomes > Hospital inpatient > Summary Operations		2526	279060	0.488114184381483	0.0492504623660415			categorical-41210-both_sexes-Y203-
Mean ISOVF in posterior thalamic radiation on FA skeleton (left)	25469	continuous		UK Biobank Assessment Centre > Imaging > Brain MRI > Diffusion brain MRI > dMRI skeleton		14490		0.488224472146465				continuous-25469-both_sexes--irnt
Volume of grey matter in Hippocampus (left)	25886	continuous		UK Biobank Assessment Centre > Imaging > Brain MRI > T1 structural brain MRI > Regional grey matter volumes (FAST)		16047		0.488547889742284				continuous-25886-both_sexes--irnt
Volume of grey matter in Insular Cortex (left)	25784	continuous		UK Biobank Assessment Centre > Imaging > Brain MRI > T1 structural brain MRI > Regional grey matter volumes (FAST)		16047		0.488995146595417				continuous-25784-both_sexes--irnt
Z94.2 Right sided operation	41210	categorical		Health-related outcomes > Hospital inpatient > Summary Operations		80087	201499	0.489133325801385	0.0119466387846439			categorical-41210-both_sexes-Z942-
Ranitidine	20003	categorical		UK Biobank Assessment Centre > Verbal interview > Medications		4554	276989	0.490297984549974	-0.0408206754329783			categorical-20003-both_sexes-1140879406-
Weighted-mean ISOVF in tract parahippocampal part of cingulum (left)	25710	continuous		UK Biobank Assessment Centre > Imaging > Brain MRI > Diffusion brain MRI > dMRI weighted means		14489		0.490694275635305				continuous-25710-both_sexes--irnt
Mean L1 in retrolenticular part of internal capsule on FA skeleton (right)	25220	continuous		UK Biobank Assessment Centre > Imaging > Brain MRI > Diffusion brain MRI > dMRI skeleton		14492		0.490771177266272				continuous-25220-both_sexes--irnt
Weighted-mean MD in tract acoustic radiation (left)	25515	continuous		UK Biobank Assessment Centre > Imaging > Brain MRI > Diffusion brain MRI > dMRI weighted means		14490		0.491036954021097				continuous-25515-both_sexes--irnt
Mean ICVF in posterior corona radiata on FA skeleton (right)	25370	continuous		UK Biobank Assessment Centre > Imaging > Brain MRI > Diffusion brain MRI > dMRI skeleton		14490		0.491250167903348				continuous-25370-both_sexes--irnt
Mean L2 in medial lemniscus on FA skeleton (right)	25256	continuous		UK Biobank Assessment Centre > Imaging > Brain MRI > Diffusion brain MRI > dMRI skeleton		14492		0.492787875725828				continuous-25256-both_sexes--irnt
Current tobacco smoking	1239	continuous		UK Biobank Assessment Centre > Touchscreen > Lifestyle and environment > Smoking		281266		0.493428880750336	-0.0011869490294122			continuous-1239-both_sexes--
Weighted-mean L2 in tract forceps major	25606	continuous		UK Biobank Assessment Centre > Imaging > Brain MRI > Diffusion brain MRI > dMRI weighted means		14490		0.493566606491752				continuous-25606-both_sexes--irnt
Volume of grey matter in Precentral Gyrus (left)	25794	continuous		UK Biobank Assessment Centre > Imaging > Brain MRI > T1 structural brain MRI > Regional grey matter volumes (FAST)		16047		0.493585173930203				continuous-25794-both_sexes--irnt
Weighted-mean MD in tract medial lemniscus (left)	25532	continuous		UK Biobank Assessment Centre > Imaging > Brain MRI > Diffusion brain MRI > dMRI weighted means		14490		0.493782878080289				continuous-25532-both_sexes--irnt
Mean MD in fornix cres+stria terminalis on FA skeleton (right)	25142	continuous		UK Biobank Assessment Centre > Imaging > Brain MRI > Diffusion brain MRI > dMRI skeleton		14492		0.493982875614243				continuous-25142-both_sexes--irnt
Mean ICVF in medial lemniscus on FA skeleton (right)	25352	continuous		UK Biobank Assessment Centre > Imaging > Brain MRI > Diffusion brain MRI > dMRI skeleton		14490		0.49494225747011				continuous-25352-both_sexes--irnt
Mean ICVF in cingulum cingulate gyrus on FA skeleton (left)	25379	continuous		UK Biobank Assessment Centre > Imaging > Brain MRI > Diffusion brain MRI > dMRI skeleton		14490		0.495369704998539				continuous-25379-both_sexes--irnt
O16.1 Pelvis NEC	41210	categorical		Health-related outcomes > Hospital inpatient > Summary Operations		4694	276892	0.496023119088976	-0.0408727408663975			categorical-41210-both_sexes-O161-
Mean L1 in superior fronto-occipital fasciculus on FA skeleton (left)	25243	continuous		UK Biobank Assessment Centre > Imaging > Brain MRI > Diffusion brain MRI > dMRI skeleton		14492		0.496029159809098				continuous-25243-both_sexes--irnt
Mean MD in superior cerebellar peduncle on FA skeleton (right)	25116	continuous		UK Biobank Assessment Centre > Imaging > Brain MRI > Diffusion brain MRI > dMRI skeleton		14492		0.496214055459187				continuous-25116-both_sexes--irnt
Mean L3 in posterior limb of internal capsule on FA skeleton (left)	25315	continuous		UK Biobank Assessment Centre > Imaging > Brain MRI > Diffusion brain MRI > dMRI skeleton		14492		0.497144422880627				continuous-25315-both_sexes--irnt
Volume of white matter	25008	continuous		UK Biobank Assessment Centre > Imaging > Brain MRI > T1 structural brain MRI		16052		0.497567004797014				continuous-25008-both_sexes--irnt
A41 Other septicaemia	130070	icd_first_occurrence		Health-related outcomes > First occurrences > Certain infectious and parasitic diseases		4071	277514	0.497940126239896	-0.040921629551937			icd_first_occurrence-130070-both_sexes--
Volume of grey matter in Thalamus (right)	25879	continuous		UK Biobank Assessment Centre > Imaging > Brain MRI > T1 structural brain MRI > Regional grey matter volumes (FAST)		16047		0.498499242456072				continuous-25879-both_sexes--irnt
Mean ICVF in tapetum on FA skeleton (left)	25391	continuous		UK Biobank Assessment Centre > Imaging > Brain MRI > Diffusion brain MRI > dMRI skeleton		14490		0.49855336443943				continuous-25391-both_sexes--irnt
Platelet crit	30090	continuous		Biological samples > Assay results > Blood assays > Blood count		273539		0.49880747578524	0.00555203009021296			continuous-30090-both_sexes--irnt
Mean MO in medial lemniscus on FA skeleton (right)	25160	continuous		UK Biobank Assessment Centre > Imaging > Brain MRI > Diffusion brain MRI > dMRI skeleton		14492		0.498923896727887				continuous-25160-both_sexes--irnt
Weighted-mean L3 in tract inferior longitudinal fasciculus (left)	25637	continuous		UK Biobank Assessment Centre > Imaging > Brain MRI > Diffusion brain MRI > dMRI weighted means		14490		0.49903671509793				continuous-25637-both_sexes--irnt
Mean L2 in cingulum hippocampus on FA skeleton (left)	25285	continuous		UK Biobank Assessment Centre > Imaging > Brain MRI > Diffusion brain MRI > dMRI skeleton		14492		0.49981914511595				continuous-25285-both_sexes--irnt
L03 Cellulitis	131702	icd_first_occurrence		Health-related outcomes > First occurrences > Skin and subcutaneous tissue disorders		16258	265327	0.500239301958004	-0.00993618440046181			icd_first_occurrence-131702-both_sexes--
Z50.4 Skin of leg NEC	41210	categorical		Health-related outcomes > Hospital inpatient > Summary Operations		4519	277067	0.500289935076935	-0.0407824644317985			categorical-41210-both_sexes-Z504-
Weighted-mean FA in tract inferior fronto-occipital fasciculus (right)	25501	continuous		UK Biobank Assessment Centre > Imaging > Brain MRI > Diffusion brain MRI > dMRI weighted means		14490		0.500687668967534				continuous-25501-both_sexes--irnt
Volume of grey matter in Supramarginal Gyrus, posterior division (right)	25821	continuous		UK Biobank Assessment Centre > Imaging > Brain MRI > T1 structural brain MRI > Regional grey matter volumes (FAST)		16047		0.500850600856622				continuous-25821-both_sexes--irnt
Inguinal hernia repair	20004	categorical		UK Biobank Assessment Centre > Verbal interview > Operations		4433	277110	0.502485475302961	-0.0419078133138051			categorical-20004-both_sexes-1563-
Mean MO in body of corpus callosum on FA skeleton	25155	continuous		UK Biobank Assessment Centre > Imaging > Brain MRI > Diffusion brain MRI > dMRI skeleton		14492		0.502841649725015				continuous-25155-both_sexes--irnt
Mean L2 in middle cerebellar peduncle on FA skeleton	25248	continuous		UK Biobank Assessment Centre > Imaging > Brain MRI > Diffusion brain MRI > dMRI skeleton		14492		0.503170258933319				continuous-25248-both_sexes--irnt
Mean L1 in cerebral peduncle on FA skeleton (left)	25215	continuous		UK Biobank Assessment Centre > Imaging > Brain MRI > Diffusion brain MRI > dMRI skeleton		14492		0.504885032965473				continuous-25215-both_sexes--irnt
Weighted-mean L3 in tract cingulate gyrus part of cingulum (left)	25627	continuous		UK Biobank Assessment Centre > Imaging > Brain MRI > Diffusion brain MRI > dMRI weighted means		14490		0.505599335318691				continuous-25627-both_sexes--irnt
Weighted-mean L1 in tract cingulate gyrus part of cingulum (left)	25573	continuous		UK Biobank Assessment Centre > Imaging > Brain MRI > Diffusion brain MRI > dMRI weighted means		14490		0.505666859185453				continuous-25573-both_sexes--irnt
Weighted-mean OD in tract posterior thalamic radiation (right)	25697	continuous		UK Biobank Assessment Centre > Imaging > Brain MRI > Diffusion brain MRI > dMRI weighted means		14489		0.506096283922076				continuous-25697-both_sexes--irnt
M79 Other soft tissue disorders, not elsewhere classified	131960	icd_first_occurrence		Health-related outcomes > First occurrences > Musculoskeletal system and connective tissue disorders		46413	235172	0.507077621413572	-0.0143419813904954			icd_first_occurrence-131960-both_sexes--
J00 Acute nasopharyngitis [common cold]	131424	icd_first_occurrence		Health-related outcomes > First occurrences > Respiratory system disorders		3093	278492	0.508423921903123	0.0466798535906552			icd_first_occurrence-131424-both_sexes--
Migraine	20002	categorical		UK Biobank Assessment Centre > Verbal interview > Medical conditions		8216	273327	0.508600566573406	0.0257927032956279			categorical-20002-both_sexes-1265-
Mean FA in body of corpus callosum on FA skeleton	25059	continuous		UK Biobank Assessment Centre > Imaging > Brain MRI > Diffusion brain MRI > dMRI skeleton		14492		0.509045664751378				continuous-25059-both_sexes--irnt
Heart rate during PWA	12673	continuous		UK Biobank Assessment Centre > Imaging > Heart MRI > Pulse wave analysis		17303		0.509534269519595				continuous-12673-both_sexes--irnt
Tonsillectomy / tonsil surgery	20004	categorical		UK Biobank Assessment Centre > Verbal interview > Operations		13914	267629	0.510069307843006	-0.0244121554136067			categorical-20004-both_sexes-1561-
Stroke	20002	categorical		UK Biobank Assessment Centre > Verbal interview > Medical conditions		3651	277892	0.510190123295279	-0.0409853965614798			categorical-20002-both_sexes-1081-
Forced expiratory volume in 1-second (FEV1), predicted	20153	continuous		UK Biobank Assessment Centre > Physical measures > Spirometry		84144		0.511661151840943	-0.00113858790473706			continuous-20153-both_sexes--irnt
N35 Urethral stricture	132064	icd_first_occurrence		Health-related outcomes > First occurrences > Genitourinary system disorders		2591	278994	0.51225567631464	0.0464220270873861			icd_first_occurrence-132064-both_sexes--
Weighted-mean MO in tract corticospinal tract (right)	25551	continuous		UK Biobank Assessment Centre > Imaging > Brain MRI > Diffusion brain MRI > dMRI weighted means		14490		0.512745629174553				continuous-25551-both_sexes--irnt
Volume of grey matter in V Cerebellum (left)	25895	continuous		UK Biobank Assessment Centre > Imaging > Brain MRI > T1 structural brain MRI > Regional grey matter volumes (FAST)		16047		0.5136955131241				continuous-25895-both_sexes--irnt
Monocyte percentage	30190	continuous		Biological samples > Assay results > Blood assays > Blood count		273112		0.516235843971399	-0.00481338138524628			continuous-30190-both_sexes--irnt
Weighted-mean MO in tract superior thalamic radiation (right)	25566	continuous		UK Biobank Assessment Centre > Imaging > Brain MRI > Diffusion brain MRI > dMRI weighted means		14490		0.517208627083352				continuous-25566-both_sexes--irnt
V54.4 Injection around spinal facet of spine	41200	categorical		Health-related outcomes > Hospital inpatient > Summary Operations		3078	278508	0.518264854093186	0.0457115979504196			categorical-41200-both_sexes-V544-
Maximum carotid IMT (intima-medial thickness) at 120 degrees	22672	continuous		UK Biobank Assessment Centre > Physical measures > Carotid ultrasound		18686		0.518321013399624				continuous-22672-both_sexes--irnt
Cataract	20002	categorical		UK Biobank Assessment Centre > Verbal interview > Medical conditions		4117	277426	0.518367918753498	-0.0412877773854962			categorical-20002-both_sexes-1278-
J45 Asthma	131494	icd_first_occurrence		Health-related outcomes > First occurrences > Respiratory system disorders		37874	243711	0.518427999231058	0.0137009597124578			icd_first_occurrence-131494-both_sexes--
Volume of grey matter in Ventral Striatum (right)	25891	continuous		UK Biobank Assessment Centre > Imaging > Brain MRI > T1 structural brain MRI > Regional grey matter volumes (FAST)		16047		0.519548448183826				continuous-25891-both_sexes--irnt
Bipolar and major depression status	20126	categorical		UK Biobank Assessment Centre > Touchscreen > Psychosocial factors > Mental health		5020	69122	0.52008732267326	-0.0434152991394342			categorical-20126-both_sexes-5-
Mean MO in anterior corona radiata on FA skeleton (right)	25174	continuous		UK Biobank Assessment Centre > Imaging > Brain MRI > Diffusion brain MRI > dMRI skeleton		14492		0.520675782615536				continuous-25174-both_sexes--irnt
Median BOLD effect (in group-defined mask) for faces-shapes contrast	25048	continuous		UK Biobank Assessment Centre > Imaging > Brain MRI > Task functional brain MRI		14069		0.5207527143563				continuous-25048-both_sexes--irnt
Volume of grey matter in Frontal Pole (right)	25783	continuous		UK Biobank Assessment Centre > Imaging > Brain MRI > T1 structural brain MRI > Regional grey matter volumes (FAST)		16047		0.521460597033552				continuous-25783-both_sexes--irnt
Age at first episode of depression	20433	continuous		Online follow-up > Mental health > Depression		48418		0.521491748046254	0.0109952062404207			continuous-20433-both_sexes--irnt
Bipolar and major depression status	20126	categorical		UK Biobank Assessment Centre > Touchscreen > Psychosocial factors > Mental health		5418	68724	0.52170110461751	-0.0433248720934417			categorical-20126-both_sexes-3-
Weighted-mean OD in tract cingulate gyrus part of cingulum (left)	25681	continuous		UK Biobank Assessment Centre > Imaging > Brain MRI > Diffusion brain MRI > dMRI weighted means		14489		0.521876933924819				continuous-25681-both_sexes--irnt
B05 Measles	130184	icd_first_occurrence		Health-related outcomes > First occurrences > Certain infectious and parasitic diseases		5044	276541	0.521998710363686	-0.0408442476130854			icd_first_occurrence-130184-both_sexes--
Citalopram	20003	categorical		UK Biobank Assessment Centre > Verbal interview > Medications		4805	276738	0.522791682170811	-0.0408217928779449			categorical-20003-both_sexes-1140921600-
Weighted-mean L2 in tract corticospinal tract (right)	25605	continuous		UK Biobank Assessment Centre > Imaging > Brain MRI > Diffusion brain MRI > dMRI weighted means		14490		0.523837737425335				continuous-25605-both_sexes--irnt
H11 Other disorders of conjunctiva	131144	icd_first_occurrence		Health-related outcomes > First occurrences > Eye and adnexa disorders		4611	276974	0.524444682472417	-0.040793218540158			icd_first_occurrence-131144-both_sexes--
Mean MO in retrolenticular part of internal capsule on FA skeleton (right)	25172	continuous		UK Biobank Assessment Centre > Imaging > Brain MRI > Diffusion brain MRI > dMRI skeleton		14492		0.52466329585421				continuous-25172-both_sexes--irnt
Osteoporosis	20002	categorical		UK Biobank Assessment Centre > Verbal interview > Medical conditions		4556	276987	0.526083896394109	-0.0413856527694956			categorical-20002-both_sexes-1309-
Mean ISOVF in tapetum on FA skeleton (left)	25487	continuous		UK Biobank Assessment Centre > Imaging > Brain MRI > Diffusion brain MRI > dMRI skeleton		14490		0.527067117076989				continuous-25487-both_sexes--irnt
Mean L1 in cingulum cingulate gyrus on FA skeleton (right)	25234	continuous		UK Biobank Assessment Centre > Imaging > Brain MRI > Diffusion brain MRI > dMRI skeleton		14492		0.528210808828035				continuous-25234-both_sexes--irnt
Weighted-mean ICVF in tract cingulate gyrus part of cingulum (right)	25655	continuous		UK Biobank Assessment Centre > Imaging > Brain MRI > Diffusion brain MRI > dMRI weighted means		14489		0.530401123366758				continuous-25655-both_sexes--irnt
Wheeze or whistling in the chest in last year	2316	categorical		UK Biobank Assessment Centre > Touchscreen > Health and medical history > Breathing		57451	218677	0.531155961553029	0.00355998469019523			categorical-2316-both_sexes--
Mean MD in medial lemniscus on FA skeleton (left)	25113	continuous		UK Biobank Assessment Centre > Imaging > Brain MRI > Diffusion brain MRI > dMRI skeleton		14492		0.53162596660442				continuous-25113-both_sexes--irnt
Volume of putamen (right)	25016	continuous		UK Biobank Assessment Centre > Imaging > Brain MRI > T1 structural brain MRI > Subcortical volumes (FIRST)		16038		0.53200196637426				continuous-25016-both_sexes--irnt
H04 Disorders of lachrymal system	131136	icd_first_occurrence		Health-related outcomes > First occurrences > Eye and adnexa disorders		7969	273616	0.532837706409745	0.0259550057127331			icd_first_occurrence-131136-both_sexes--
Ovarian cyst removal/surgery	20004	categorical		UK Biobank Assessment Centre > Verbal interview > Operations		3309	150019	0.5334861287336	0.0442697602605821			categorical-20004-both_sexes-1506-
Weighted-mean FA in tract corticospinal tract (left)	25496	continuous		UK Biobank Assessment Centre > Imaging > Brain MRI > Diffusion brain MRI > dMRI weighted means		14490		0.533529630327649				continuous-25496-both_sexes--irnt
K81 Cholecystitis	131676	icd_first_occurrence		Health-related outcomes > First occurrences > Digestive system disorders		2896	278689	0.534626264585625	0.0440908153751057			icd_first_occurrence-131676-both_sexes--
Mean MD in cerebral peduncle on FA skeleton (left)	25119	continuous		UK Biobank Assessment Centre > Imaging > Brain MRI > Diffusion brain MRI > dMRI skeleton		14492		0.534948894973385				continuous-25119-both_sexes--irnt
Weighted-mean L2 in tract superior longitudinal fasciculus (left)	25617	continuous		UK Biobank Assessment Centre > Imaging > Brain MRI > Diffusion brain MRI > dMRI weighted means		14490		0.536243405105545				continuous-25617-both_sexes--irnt
Cystatin C	30720	continuous		Biological samples > Assay results > Blood assays > Blood biochemistry		268538		0.536387526614944	0.00437961057545716			continuous-30720-both_sexes--irnt
N48 Other disorders of penis	132088	icd_first_occurrence		Health-related outcomes > First occurrences > Genitourinary system disorders		3732	124506	0.538001845186947	-0.0413502377220076			icd_first_occurrence-132088-both_sexes--
Mean carotid IMT (intima-medial thickness) at 120 degrees	22671	continuous		UK Biobank Assessment Centre > Physical measures > Carotid ultrasound		18686		0.538774028477607				continuous-22671-both_sexes--irnt
Insulin product	20003	categorical		UK Biobank Assessment Centre > Verbal interview > Medications		2690	278853	0.540331618505873	0.0439104978222166			categorical-20003-both_sexes-1140883066-
F17 Mental and behavioural disorders due to use of tobacco	130868	icd_first_occurrence		Health-related outcomes > First occurrences > Mental and behavioural disorders		21955	259630	0.541016806119589	-0.0187032336985901			icd_first_occurrence-130868-both_sexes--
K29 Gastritis and duodenitis	131598	icd_first_occurrence		Health-related outcomes > First occurrences > Digestive system disorders		26950	254635	0.541492761506263	-0.016071840717045			icd_first_occurrence-131598-both_sexes--
Eosinophill percentage	30210	continuous		Biological samples > Assay results > Blood assays > Blood count		273112		0.542158604886162	-0.00414118195374975			continuous-30210-both_sexes--irnt
Mean FA in pontine crossing tract on FA skeleton	25057	continuous		UK Biobank Assessment Centre > Imaging > Brain MRI > Diffusion brain MRI > dMRI skeleton		14492		0.542316410006976				continuous-25057-both_sexes--irnt
Mean L2 in uncinate fasciculus on FA skeleton (left)	25293	continuous		UK Biobank Assessment Centre > Imaging > Brain MRI > Diffusion brain MRI > dMRI skeleton		14492		0.544036615127226				continuous-25293-both_sexes--irnt
E78 Disorders of lipoprotein metabolism and other lipidaemias	130814	icd_first_occurrence		Health-related outcomes > First occurrences > Endocrine, nutritional and metabolic diseases		57849	223736	0.544076577026857	-0.0122938770839737			icd_first_occurrence-130814-both_sexes--
Mean OD in posterior thalamic radiation on FA skeleton (left)	25421	continuous		UK Biobank Assessment Centre > Imaging > Brain MRI > Diffusion brain MRI > dMRI skeleton		14490		0.54409727015318				continuous-25421-both_sexes--irnt
Volume of grey matter in Crus II Cerebellum (right)	25905	continuous		UK Biobank Assessment Centre > Imaging > Brain MRI > T1 structural brain MRI > Regional grey matter volumes (FAST)		16047		0.544097620296568				continuous-25905-both_sexes--irnt
M76 Enthesopathies of lower limb, excluding foot	131956	icd_first_occurrence		Health-related outcomes > First occurrences > Musculoskeletal system and connective tissue disorders		4588	276997	0.544212864439425	-0.0407150228712895			icd_first_occurrence-131956-both_sexes--
Removal of mole/skin lesion	20004	categorical		UK Biobank Assessment Centre > Verbal interview > Operations		3843	277700	0.544269900190606	-0.0406728553797729			categorical-20004-both_sexes-1504-
Weighted-mean MD in tract inferior longitudinal fasciculus (right)	25530	continuous		UK Biobank Assessment Centre > Imaging > Brain MRI > Diffusion brain MRI > dMRI weighted means		14490		0.544918278519177				continuous-25530-both_sexes--irnt
E05 Thyrotoxicosis [hyperthyroidism]	130700	icd_first_occurrence		Health-related outcomes > First occurrences > Endocrine, nutritional and metabolic diseases		3979	277606	0.545563627097901	-0.0408509697243262			icd_first_occurrence-130700-both_sexes--
Volume of grey matter in Occipital Fusiform Gyrus (right)	25861	continuous		UK Biobank Assessment Centre > Imaging > Brain MRI > T1 structural brain MRI > Regional grey matter volumes (FAST)		16047		0.545666803772077				continuous-25861-both_sexes--irnt
Pneumonia	20002	categorical		UK Biobank Assessment Centre > Verbal interview > Medical conditions		3987	277556	0.545772463713377	-0.040690159504599			categorical-20002-both_sexes-1398-
Urea	30670	continuous		Biological samples > Assay results > Blood assays > Blood biochemistry		268366		0.546018380981458	0.00458515285399795			continuous-30670-both_sexes--irnt
Mean L2 in superior fronto-occipital fasciculus on FA skeleton (right)	25290	continuous		UK Biobank Assessment Centre > Imaging > Brain MRI > Diffusion brain MRI > dMRI skeleton		14492		0.546343747891911				continuous-25290-both_sexes--irnt
Volume of accumbens (right)	25024	continuous		UK Biobank Assessment Centre > Imaging > Brain MRI > T1 structural brain MRI > Subcortical volumes (FIRST)		16038		0.54676635996885				continuous-25024-both_sexes--irnt
G40 Epilepsy	131048	icd_first_occurrence		Health-related outcomes > First occurrences > Nervous system disorders		3999	277586	0.547137998104372	-0.0406642349687099			icd_first_occurrence-131048-both_sexes--
Volume of grey matter in Supramarginal Gyrus, anterior division (left)	25818	continuous		UK Biobank Assessment Centre > Imaging > Brain MRI > T1 structural brain MRI > Regional grey matter volumes (FAST)		16047		0.547184730620494				continuous-25818-both_sexes--irnt
Volume of grey matter in Planum Polare (left)	25868	continuous		UK Biobank Assessment Centre > Imaging > Brain MRI > T1 structural brain MRI > Regional grey matter volumes (FAST)		16047		0.548125840534745				continuous-25868-both_sexes--irnt
H57 Other disorders of eye and adnexa	131216	icd_first_occurrence		Health-related outcomes > First occurrences > Eye and adnexa disorders		4305	277280	0.548188630805884	-0.0407268767323621			icd_first_occurrence-131216-both_sexes--
Weighted-mean L3 in tract corticospinal tract (right)	25632	continuous		UK Biobank Assessment Centre > Imaging > Brain MRI > Diffusion brain MRI > dMRI weighted means		14490		0.548566211618203				continuous-25632-both_sexes--irnt
Weighted-mean ISOVF in tract superior thalamic radiation (right)	25728	continuous		UK Biobank Assessment Centre > Imaging > Brain MRI > Diffusion brain MRI > dMRI weighted means		14489		0.548672921998763				continuous-25728-both_sexes--irnt
Mean L1 in body of corpus callosum on FA skeleton	25203	continuous		UK Biobank Assessment Centre > Imaging > Brain MRI > Diffusion brain MRI > dMRI skeleton		14492		0.548741239750456				continuous-25203-both_sexes--irnt
U21.2 Computed tomography NEC	41200	categorical		Health-related outcomes > Hospital inpatient > Summary Operations		6784	274802	0.549090752270059	0.0272150135426022			categorical-41200-both_sexes-U212-
Mean ICVF in fornix on FA skeleton	25349	continuous		UK Biobank Assessment Centre > Imaging > Brain MRI > Diffusion brain MRI > dMRI skeleton		14490		0.549232210688662				continuous-25349-both_sexes--irnt
Volume of grey matter in Cingulate Gyrus, posterior division (left)	25840	continuous		UK Biobank Assessment Centre > Imaging > Brain MRI > T1 structural brain MRI > Regional grey matter volumes (FAST)		16047		0.550077802081699				continuous-25840-both_sexes--irnt
Metformin	20003	categorical		UK Biobank Assessment Centre > Verbal interview > Medications		6943	274600	0.550868493812283	0.0246596289035543			categorical-20003-both_sexes-1140884600-
Mean OD in tapetum on FA skeleton (left)	25439	continuous		UK Biobank Assessment Centre > Imaging > Brain MRI > Diffusion brain MRI > dMRI skeleton		14490		0.552595696871304				continuous-25439-both_sexes--irnt
Z81.4 Shoulder joint	41210	categorical		Health-related outcomes > Hospital inpatient > Summary Operations		3053	278533	0.552655231400293	0.0421574606049031			categorical-41210-both_sexes-Z814-
Mean ISOVF in anterior corona radiata on FA skeleton (right)	25462	continuous		UK Biobank Assessment Centre > Imaging > Brain MRI > Diffusion brain MRI > dMRI skeleton		14490		0.5529213606563				continuous-25462-both_sexes--irnt
Q18.9 Unspecified diagnostic endoscopic examination of uterus	41200	categorical		Health-related outcomes > Hospital inpatient > Summary Operations		4206	149142	0.55326309690673	-0.0412181972197496			categorical-41200-both_sexes-Q189-
Volume of brain stem + 4th ventricle	25025	continuous		UK Biobank Assessment Centre > Imaging > Brain MRI > T1 structural brain MRI		16038		0.553857061735008				continuous-25025-both_sexes--irnt
N85 Other noninflammatory disorders of uterus, except cervix	132132	icd_first_occurrence		Health-related outcomes > First occurrences > Genitourinary system disorders		4260	149087	0.553947710157246	-0.0411878625883024			icd_first_occurrence-132132-both_sexes--
Mean FA in splenium of corpus callosum on FA skeleton	25060	continuous		UK Biobank Assessment Centre > Imaging > Brain MRI > Diffusion brain MRI > dMRI skeleton		14492		0.554258961950242				continuous-25060-both_sexes--irnt
Hypothyroidism/myxoedema	20002	categorical		UK Biobank Assessment Centre > Verbal interview > Medical conditions		13734	267809	0.555739929686975	-0.0226637729538682			categorical-20002-both_sexes-1226-
Vitamin B12	100013	continuous		Online follow-up > Diet by 24-hour recall > Estimated nutrients yesterday		43938		0.556156750983687	0.0122470098311956			continuous-100013-both_sexes--irnt
Smoking status	20116	categorical		UK Biobank Assessment Centre > Touchscreen > Lifestyle and environment > Smoking		151556	128838	0.557394815421527	0.00425793959507377			categorical-20116-both_sexes-0-
I63 Cerebral infarction	131366	icd_first_occurrence		Health-related outcomes > First occurrences > Circulatory system disorders		3189	278396	0.558135868034384	-0.0409037462580218			icd_first_occurrence-131366-both_sexes--
Volume of grey matter in Subcallosal Cortex (left)	25834	continuous		UK Biobank Assessment Centre > Imaging > Brain MRI > T1 structural brain MRI > Regional grey matter volumes (FAST)		16047		0.558216371511655				continuous-25834-both_sexes--irnt
Q18.1 Diagnostic endoscopic examination of uterus and biopsy of lesion of uterus	41200	categorical		Health-related outcomes > Hospital inpatient > Summary Operations		4052	149296	0.558222030709304	-0.0411862679616842			categorical-41200-both_sexes-Q181-
Mean ISOVF in posterior corona radiata on FA skeleton (right)	25466	continuous		UK Biobank Assessment Centre > Imaging > Brain MRI > Diffusion brain MRI > dMRI skeleton		14490		0.560458457307006				continuous-25466-both_sexes--irnt
Weighted-mean ICVF in tract superior longitudinal fasciculus (right)	25672	continuous		UK Biobank Assessment Centre > Imaging > Brain MRI > Diffusion brain MRI > dMRI weighted means		14489		0.560596277919935				continuous-25672-both_sexes--irnt
Mean ICVF in anterior limb of internal capsule on FA skeleton (left)	25361	continuous		UK Biobank Assessment Centre > Imaging > Brain MRI > Diffusion brain MRI > dMRI skeleton		14490		0.560943513791878				continuous-25361-both_sexes--irnt
Mean MD in retrolenticular part of internal capsule on FA skeleton (left)	25125	continuous		UK Biobank Assessment Centre > Imaging > Brain MRI > Diffusion brain MRI > dMRI skeleton		14492		0.561075769441028				continuous-25125-both_sexes--irnt
Weighted-mean L3 in tract anterior thalamic radiation (right)	25626	continuous		UK Biobank Assessment Centre > Imaging > Brain MRI > Diffusion brain MRI > dMRI weighted means		14490		0.561147796321307				continuous-25626-both_sexes--irnt
W37.1 Primary total prosthetic replacement of hip joint using cement	41200	categorical		Health-related outcomes > Hospital inpatient > Summary Operations		3288	278298	0.561342752621269	-0.0408889660202395			categorical-41200-both_sexes-W371-
L90 Atrophic disorders of skin	131822	icd_first_occurrence		Health-related outcomes > First occurrences > Skin and subcutaneous tissue disorders		3062	278523	0.561519387710053	0.0413123359161423			icd_first_occurrence-131822-both_sexes--
B96 Other bacterial agents as the cause of diseases classified to other chapters	130338	icd_first_occurrence		Health-related outcomes > First occurrences > Certain infectious and parasitic diseases		7068	274517	0.562466887116621	0.0241920707282822			icd_first_occurrence-130338-both_sexes--
J01 Acute sinusitis	131426	icd_first_occurrence		Health-related outcomes > First occurrences > Respiratory system disorders		14267	267318	0.563443873076059	-0.022386449591104			icd_first_occurrence-131426-both_sexes--
Q18.9 Unspecified diagnostic endoscopic examination of uterus	41210	categorical		Health-related outcomes > Hospital inpatient > Summary Operations		3741	149607	0.563702379297405	-0.0411735648222078			categorical-41210-both_sexes-Q189-
Weighted-mean MD in tract middle cerebellar peduncle	25531	continuous		UK Biobank Assessment Centre > Imaging > Brain MRI > Diffusion brain MRI > dMRI weighted means		14490		0.563718393635911				continuous-25531-both_sexes--irnt
Weighted-mean OD in tract uncinate fasciculus (right)	25703	continuous		UK Biobank Assessment Centre > Imaging > Brain MRI > Diffusion brain MRI > dMRI weighted means		14489		0.564538912211716				continuous-25703-both_sexes--irnt
Mean MD in cingulum hippocampus on FA skeleton (left)	25141	continuous		UK Biobank Assessment Centre > Imaging > Brain MRI > Diffusion brain MRI > dMRI skeleton		14492		0.56472898204425				continuous-25141-both_sexes--irnt
U20.1 Transthoracic echocardiography	41210	categorical		Health-related outcomes > Hospital inpatient > Summary Operations		3148	278438	0.564879861779175	-0.0408681104209092			categorical-41210-both_sexes-U201-
E66 Obesity	130792	icd_first_occurrence		Health-related outcomes > First occurrences > Endocrine, nutritional and metabolic diseases		18928	262657	0.565175585248496	0.0121760797547273			icd_first_occurrence-130792-both_sexes--
H33 Retinal detachments and breaks	131178	icd_first_occurrence		Health-related outcomes > First occurrences > Eye and adnexa disorders		3578	278007	0.565945848332034	-0.0407195086389998			icd_first_occurrence-131178-both_sexes--
Mean OD in fornix cres+stria terminalis on FA skeleton (left)	25431	continuous		UK Biobank Assessment Centre > Imaging > Brain MRI > Diffusion brain MRI > dMRI skeleton		14490		0.566338335216412				continuous-25431-both_sexes--irnt
Weighted-mean ISOVF in tract forceps minor	25715	continuous		UK Biobank Assessment Centre > Imaging > Brain MRI > Diffusion brain MRI > dMRI weighted means		14489		0.568014420020705				continuous-25715-both_sexes--irnt
Weighted-mean OD in tract uncinate fasciculus (left)	25702	continuous		UK Biobank Assessment Centre > Imaging > Brain MRI > Diffusion brain MRI > dMRI weighted means		14489		0.568622832849512				continuous-25702-both_sexes--irnt
Weighted-mean L1 in tract acoustic radiation (left)	25569	continuous		UK Biobank Assessment Centre > Imaging > Brain MRI > Diffusion brain MRI > dMRI weighted means		14490		0.569743135151152				continuous-25569-both_sexes--irnt
E86 Volume depletion	130826	icd_first_occurrence		Health-related outcomes > First occurrences > Endocrine, nutritional and metabolic diseases		2734	278851	0.569800500504386	0.0406482121614698			icd_first_occurrence-130826-both_sexes--
Volume of grey matter in Cuneal Cortex (right)	25845	continuous		UK Biobank Assessment Centre > Imaging > Brain MRI > T1 structural brain MRI > Regional grey matter volumes (FAST)		16047		0.570328622989473				continuous-25845-both_sexes--irnt
Anxiety/panic attacks	20002	categorical		UK Biobank Assessment Centre > Verbal interview > Medical conditions		3902	277641	0.570360346070638	-0.0406587995847048			categorical-20002-both_sexes-1287-
Basophill percentage	30220	continuous		Biological samples > Assay results > Blood assays > Blood count		273112		0.571479549250457	-0.00152704574517294			continuous-30220-both_sexes--irnt
Weighted-mean L1 in tract inferior fronto-occipital fasciculus (left)	25581	continuous		UK Biobank Assessment Centre > Imaging > Brain MRI > Diffusion brain MRI > dMRI weighted means		14490		0.571559862995574				continuous-25581-both_sexes--irnt
Volume of grey matter in Temporal Fusiform Cortex, posterior division (left)	25856	continuous		UK Biobank Assessment Centre > Imaging > Brain MRI > T1 structural brain MRI > Regional grey matter volumes (FAST)		16047		0.571976739408046				continuous-25856-both_sexes--irnt
Tramadol	20003	categorical		UK Biobank Assessment Centre > Verbal interview > Medications		3080	278463	0.573725748390502	0.0402272713662077			categorical-20003-both_sexes-1140864992-
Ever seen an un-real vision	20471	categorical		Online follow-up > Mental health > Unusual and psychotic experiences		2970	89415	0.573780405133211	-0.04146198256305			categorical-20471-both_sexes--
Muscle/soft tissue surgery	20004	categorical		UK Biobank Assessment Centre > Verbal interview > Operations		7973	273570	0.574149384982028	0.0220549062915656			categorical-20004-both_sexes-1297-
Mean MD in sagittal stratum on FA skeleton (left)	25135	continuous		UK Biobank Assessment Centre > Imaging > Brain MRI > Diffusion brain MRI > dMRI skeleton		14492		0.574383042222187				continuous-25135-both_sexes--irnt
Mean FA in superior cerebellar peduncle on FA skeleton (right)	25068	continuous		UK Biobank Assessment Centre > Imaging > Brain MRI > Diffusion brain MRI > dMRI skeleton		14492		0.575476447917443				continuous-25068-both_sexes--irnt
Weighted-mean L3 in tract posterior thalamic radiation (left)	25642	continuous		UK Biobank Assessment Centre > Imaging > Brain MRI > Diffusion brain MRI > dMRI weighted means		14490		0.575562973272757				continuous-25642-both_sexes--irnt
Weighted-mean L2 in tract posterior thalamic radiation (right)	25616	continuous		UK Biobank Assessment Centre > Imaging > Brain MRI > Diffusion brain MRI > dMRI weighted means		14490		0.576350834469351				continuous-25616-both_sexes--irnt
Mean FA in posterior limb of internal capsule on FA skeleton (right)	25074	continuous		UK Biobank Assessment Centre > Imaging > Brain MRI > Diffusion brain MRI > dMRI skeleton		14492		0.577078279582147				continuous-25074-both_sexes--irnt
O03 Spontaneous abortion	132168	icd_first_occurrence		Health-related outcomes > First occurrences > Pregnancy, childbirth and the puerperium		3174	150173	0.57819212999162	0.0397212787541401			icd_first_occurrence-132168-both_sexes--
Mean L1 in anterior corona radiata on FA skeleton (right)	25222	continuous		UK Biobank Assessment Centre > Imaging > Brain MRI > Diffusion brain MRI > dMRI skeleton		14492		0.58012441420702				continuous-25222-both_sexes--irnt
Weighted-mean L1 in tract forceps minor	25580	continuous		UK Biobank Assessment Centre > Imaging > Brain MRI > Diffusion brain MRI > dMRI weighted means		14490		0.581112935044741				continuous-25580-both_sexes--irnt
Q17.1 Endoscopic resection of lesion of uterus	41200	categorical		Health-related outcomes > Hospital inpatient > Summary Operations		3752	149596	0.581134755152071	-0.0410738487486921			categorical-41200-both_sexes-Q171-
Triglycerides	30870	continuous		Biological samples > Assay results > Blood assays > Blood biochemistry		268345		0.581391317886801	0.00431104222687685			continuous-30870-both_sexes--irnt
Volume of grey matter in Juxtapositional Lobule Cortex (formerly Supplementary Motor Cortex) (left)	25832	continuous		UK Biobank Assessment Centre > Imaging > Brain MRI > T1 structural brain MRI > Regional grey matter volumes (FAST)		16047		0.582339957574543				continuous-25832-both_sexes--irnt
Weighted-mean L2 in tract inferior longitudinal fasciculus (right)	25611	continuous		UK Biobank Assessment Centre > Imaging > Brain MRI > Diffusion brain MRI > dMRI weighted means		14490		0.583258580696852				continuous-25611-both_sexes--irnt
Mean ICVF in cerebral peduncle on FA skeleton (right)	25358	continuous		UK Biobank Assessment Centre > Imaging > Brain MRI > Diffusion brain MRI > dMRI skeleton		14490		0.583284659978355				continuous-25358-both_sexes--irnt
Ever suffered mental distress preventing usual activities	20500	categorical		Online follow-up > Mental health > Mental distress		30718	61360	0.583502515987815	0.0158534725221987			categorical-20500-both_sexes--
Frequency of inability to cease drinking in last year	20413	continuous		Online follow-up > Mental health > Alcohol use		51410		0.584304708475059	0.00409658609977623			continuous-20413-both_sexes--
E11 Non-insulin-dependent diabetes mellitus	130708	icd_first_occurrence		Health-related outcomes > First occurrences > Endocrine, nutritional and metabolic diseases		17079	264506	0.584738344076252	-0.017540981875147			icd_first_occurrence-130708-both_sexes--
Age stopped smoking	2897	continuous		UK Biobank Assessment Centre > Touchscreen > Lifestyle and environment > Smoking		69003		0.585309036165275	-0.00785911614338948			continuous-2897-both_sexes--irnt
Mean MO in posterior thalamic radiation on FA skeleton (left)	25181	continuous		UK Biobank Assessment Centre > Imaging > Brain MRI > Diffusion brain MRI > dMRI skeleton		14492		0.585493031014513				continuous-25181-both_sexes--irnt
Reticulocyte count	30250	continuous		Biological samples > Assay results > Blood assays > Blood count		268453		0.585820446421161	-0.000286877372445626			continuous-30250-both_sexes--irnt
Mean L2 in uncinate fasciculus on FA skeleton (right)	25292	continuous		UK Biobank Assessment Centre > Imaging > Brain MRI > Diffusion brain MRI > dMRI skeleton		14492		0.58629595701326				continuous-25292-both_sexes--irnt
K60 Fissure and fistula of anal and rectal regions	131642	icd_first_occurrence		Health-related outcomes > First occurrences > Digestive system disorders		3473	278112	0.586886315061716	-0.0406124926283478			icd_first_occurrence-131642-both_sexes--
G55 Nerve root and plexus compressions in diseases classified elsewhere	131072	icd_first_occurrence		Health-related outcomes > First occurrences > Nervous system disorders		3398	278187	0.58740983800951	-0.0405786035166097			icd_first_occurrence-131072-both_sexes--
Mean ICVF in posterior thalamic radiation on FA skeleton (right)	25372	continuous		UK Biobank Assessment Centre > Imaging > Brain MRI > Diffusion brain MRI > dMRI skeleton		14490		0.587491200509139				continuous-25372-both_sexes--irnt
Weighted-mean ICVF in tract corticospinal tract (right)	25659	continuous		UK Biobank Assessment Centre > Imaging > Brain MRI > Diffusion brain MRI > dMRI weighted means		14489		0.588433685220543				continuous-25659-both_sexes--irnt
Volume of grey matter in X Cerebellum (right)	25920	continuous		UK Biobank Assessment Centre > Imaging > Brain MRI > T1 structural brain MRI > Regional grey matter volumes (FAST)		16047		0.588806172809555				continuous-25920-both_sexes--irnt
Weighted-mean FA in tract uncinate fasciculus (left)	25513	continuous		UK Biobank Assessment Centre > Imaging > Brain MRI > Diffusion brain MRI > dMRI weighted means		14490		0.58883658633982				continuous-25513-both_sexes--irnt
Cataract extraction/lens implant	20004	categorical		UK Biobank Assessment Centre > Verbal interview > Operations		3071	278472	0.588858851791816	-0.0407291362659004			categorical-20004-both_sexes-1435-
X29.2 Continuous intravenous infusion of therapeutic substance NEC	41200	categorical		Health-related outcomes > Hospital inpatient > Summary Operations		3111	278475	0.589207061849603	-0.0405773506069641			categorical-41200-both_sexes-X292-
Volume of grey matter in Thalamus (left)	25878	continuous		UK Biobank Assessment Centre > Imaging > Brain MRI > T1 structural brain MRI > Regional grey matter volumes (FAST)		16047		0.589502294157034				continuous-25878-both_sexes--irnt
Weight change during worst episode of depression	20536	categorical		Online follow-up > Mental health > Depression		16167	28751	0.59049467361241	-0.00212095010725627			categorical-20536-both_sexes-2-
High light scatter reticulocyte count	30300	continuous		Biological samples > Assay results > Blood assays > Blood count		268453		0.590638280220476	0.00388821987891364			continuous-30300-both_sexes--irnt
Chondroitin product	20003	categorical		UK Biobank Assessment Centre > Verbal interview > Medications		3581	277962	0.591073671584534	-0.0406623051250423			categorical-20003-both_sexes-1187-
Weighted-mean MD in tract superior thalamic radiation (right)	25539	continuous		UK Biobank Assessment Centre > Imaging > Brain MRI > Diffusion brain MRI > dMRI weighted means		14490		0.592039207436384				continuous-25539-both_sexes--irnt
Vitamin c product	20003	categorical		UK Biobank Assessment Centre > Verbal interview > Medications		3518	278025	0.592321155177766	-0.0405779507499558			categorical-20003-both_sexes-1140909726-
Age when last took cannabis	20455	continuous		Online follow-up > Mental health > Cannabis use		20643		0.593371979864549	-0.0000317267825893465			continuous-20455-both_sexes--irnt
Volume of putamen (left)	25015	continuous		UK Biobank Assessment Centre > Imaging > Brain MRI > T1 structural brain MRI > Subcortical volumes (FIRST)		16038		0.594072800905424				continuous-25015-both_sexes--irnt
I67 Other cerebrovascular diseases	131374	icd_first_occurrence		Health-related outcomes > First occurrences > Circulatory system disorders		2745	278840	0.594336064284556	-0.0407485825566685			icd_first_occurrence-131374-both_sexes--
Volume of grey matter in Lateral Occipital Cortex, superior division (left)	25824	continuous		UK Biobank Assessment Centre > Imaging > Brain MRI > T1 structural brain MRI > Regional grey matter volumes (FAST)		16047		0.594415162425424				continuous-25824-both_sexes--irnt
Mean L3 in anterior limb of internal capsule on FA skeleton (right)	25312	continuous		UK Biobank Assessment Centre > Imaging > Brain MRI > Diffusion brain MRI > dMRI skeleton		14492		0.595048478565188				continuous-25312-both_sexes--irnt
Mean MO in fornix on FA skeleton	25157	continuous		UK Biobank Assessment Centre > Imaging > Brain MRI > Diffusion brain MRI > dMRI skeleton		14492		0.595120313249708				continuous-25157-both_sexes--irnt
Volume of grey matter in Lingual Gyrus (left)	25852	continuous		UK Biobank Assessment Centre > Imaging > Brain MRI > T1 structural brain MRI > Regional grey matter volumes (FAST)		16047		0.596011365013482				continuous-25852-both_sexes--irnt
N90 Other noninflammatory disorders of vulva and perineum	132142	icd_first_occurrence		Health-related outcomes > First occurrences > Genitourinary system disorders		3579	149768	0.596747962055465	-0.0410305916031361			icd_first_occurrence-132142-both_sexes--
Weighted-mean ICVF in tract acoustic radiation (left)	25650	continuous		UK Biobank Assessment Centre > Imaging > Brain MRI > Diffusion brain MRI > dMRI weighted means		14489		0.597591465805152				continuous-25650-both_sexes--irnt
Englyst dietary fibre	100009	continuous		Online follow-up > Diet by 24-hour recall > Estimated nutrients yesterday		43938		0.598230146412739	0.0113221970940999			continuous-100009-both_sexes--irnt
Weighted-mean L1 in tract superior thalamic radiation (left)	25592	continuous		UK Biobank Assessment Centre > Imaging > Brain MRI > Diffusion brain MRI > dMRI weighted means		14490		0.598240630977337				continuous-25592-both_sexes--irnt
Potassium	100016	continuous		Online follow-up > Diet by 24-hour recall > Estimated nutrients yesterday		43938		0.598246341560843	0.0111690441230117			continuous-100016-both_sexes--irnt
Mean MO in posterior limb of internal capsule on FA skeleton (right)	25170	continuous		UK Biobank Assessment Centre > Imaging > Brain MRI > Diffusion brain MRI > dMRI skeleton		14492		0.598918620625983				continuous-25170-both_sexes--irnt
Atenolol	20003	categorical		UK Biobank Assessment Centre > Verbal interview > Medications		10578	270965	0.599378901515571	0.0212757852154453			categorical-20003-both_sexes-1140866738-
Rheumatoid arthritis	20002	categorical		UK Biobank Assessment Centre > Verbal interview > Medical conditions		3146	278397	0.599691474438829	-0.0406092448823416			categorical-20002-both_sexes-1464-
Weighted-mean OD in tract middle cerebellar peduncle	25693	continuous		UK Biobank Assessment Centre > Imaging > Brain MRI > Diffusion brain MRI > dMRI weighted means		14489		0.600447591940241				continuous-25693-both_sexes--irnt
Z92.4 Chest NEC	41210	categorical		Health-related outcomes > Hospital inpatient > Summary Operations		2962	278624	0.600453188389918	-0.0406674808426757			categorical-41210-both_sexes-Z924-
Alendronate sodium	20003	categorical		UK Biobank Assessment Centre > Verbal interview > Medications		3301	278242	0.600553245431767	-0.0409080910087075			categorical-20003-both_sexes-1140922174-
Fluoxetine	20003	categorical		UK Biobank Assessment Centre > Verbal interview > Medications		3282	278261	0.600959843752347	-0.0406590469043749			categorical-20003-both_sexes-1140879540-
Z47.3 Skin of cheek	41210	categorical		Health-related outcomes > Hospital inpatient > Summary Operations		2946	278640	0.601221254537085	-0.0405758977248816			categorical-41210-both_sexes-Z473-
Mean L1 in uncinate fasciculus on FA skeleton (right)	25244	continuous		UK Biobank Assessment Centre > Imaging > Brain MRI > Diffusion brain MRI > dMRI skeleton		14492		0.601357371100085				continuous-25244-both_sexes--irnt
Glaucoma	20002	categorical		UK Biobank Assessment Centre > Verbal interview > Medical conditions		2899	278644	0.6014067126033	-0.0407487143568072			categorical-20002-both_sexes-1277-
Diverticular disease/diverticulitis	20002	categorical		UK Biobank Assessment Centre > Verbal interview > Medical conditions		3112	278431	0.601477064020814	-0.0406559725519321			categorical-20002-both_sexes-1458-
Volume of grey matter in Superior Temporal Gyrus, posterior division (right)	25801	continuous		UK Biobank Assessment Centre > Imaging > Brain MRI > T1 structural brain MRI > Regional grey matter volumes (FAST)		16047		0.601704037224124				continuous-25801-both_sexes--irnt
Bunion/hallus valgus surgery	20004	categorical		UK Biobank Assessment Centre > Verbal interview > Operations		3517	149811	0.601806761561671	-0.0411001733476738			categorical-20004-both_sexes-1503-
Volume of amygdala (left)	25021	continuous		UK Biobank Assessment Centre > Imaging > Brain MRI > T1 structural brain MRI > Subcortical volumes (FIRST)		16038		0.603046227915408				continuous-25021-both_sexes--irnt
L85.1 Ligation of long saphenous vein	41200	categorical		Health-related outcomes > Hospital inpatient > Summary Operations		3158	278428	0.604063190207426	0.037463804891179			categorical-41200-both_sexes-L851-
K66 Other disorders of peritoneum	131654	icd_first_occurrence		Health-related outcomes > First occurrences > Digestive system disorders		2906	278679	0.604236942130787	-0.0405440823718818			icd_first_occurrence-131654-both_sexes--
K63.4 Coronary arteriography using two catheters	41210	categorical		Health-related outcomes > Hospital inpatient > Summary Operations		2471	279115	0.604458406905779	0.0373940033286927			categorical-41210-both_sexes-K634-
Weighted-mean ICVF in tract inferior fronto-occipital fasciculus (left)	25662	continuous		UK Biobank Assessment Centre > Imaging > Brain MRI > Diffusion brain MRI > dMRI weighted means		14489		0.604464232826395				continuous-25662-both_sexes--irnt
Thyroxine product	20003	categorical		UK Biobank Assessment Centre > Verbal interview > Medications		3290	278253	0.604962017516631	-0.0407742851435152			categorical-20003-both_sexes-1140884516-
Mean OD in uncinate fasciculus on FA skeleton (left)	25437	continuous		UK Biobank Assessment Centre > Imaging > Brain MRI > Diffusion brain MRI > dMRI skeleton		14490		0.605225981865597				continuous-25437-both_sexes--irnt
90th percentile of z-statistic (in group-defined mask) for faces-shapes contrast	25766	continuous		UK Biobank Assessment Centre > Imaging > Brain MRI > Task functional brain MRI		14069		0.605405181691232				continuous-25766-both_sexes--irnt
Y81.1 Epidural anaesthetic using lumbar approach	41210	categorical		Health-related outcomes > Hospital inpatient > Summary Operations		2254	279332	0.605931447164426	-0.0434141885269538			categorical-41210-both_sexes-Y811-
Lymphocyte percentage	30180	continuous		Biological samples > Assay results > Blood assays > Blood count		273112		0.60641087615644	0.00191345940148094			continuous-30180-both_sexes--irnt
Mean MD in posterior limb of internal capsule on FA skeleton (right)	25122	continuous		UK Biobank Assessment Centre > Imaging > Brain MRI > Diffusion brain MRI > dMRI skeleton		14492		0.606590468946348				continuous-25122-both_sexes--irnt
Z48.2 Skin of neck	41210	categorical		Health-related outcomes > Hospital inpatient > Summary Operations		2767	278819	0.606596979911161	-0.0405873465692728			categorical-41210-both_sexes-Z482-
Mean ISOVF in splenium of corpus callosum on FA skeleton	25444	continuous		UK Biobank Assessment Centre > Imaging > Brain MRI > Diffusion brain MRI > dMRI skeleton		14490		0.606694856326033				continuous-25444-both_sexes--irnt
N23 Unspecified renal colic	132042	icd_first_occurrence		Health-related outcomes > First occurrences > Genitourinary system disorders		3153	278432	0.607418913031085	-0.0406621817674676			icd_first_occurrence-132042-both_sexes--
C75.1 Insertion of prosthetic replacement for lens NEC	41200	categorical		Health-related outcomes > Hospital inpatient > Summary Operations		12702	268884	0.610282567605769	0.0166647926465113			categorical-41200-both_sexes-C751-
Weighted-mean L1 in tract superior longitudinal fasciculus (right)	25591	continuous		UK Biobank Assessment Centre > Imaging > Brain MRI > Diffusion brain MRI > dMRI weighted means		14490		0.610676336416141				continuous-25591-both_sexes--irnt
Volume of grey matter in Lateral Occipital Cortex, superior division (right)	25825	continuous		UK Biobank Assessment Centre > Imaging > Brain MRI > T1 structural brain MRI > Regional grey matter volumes (FAST)		16047		0.613426215918704				continuous-25825-both_sexes--irnt
Weighted-mean MO in tract cingulate gyrus part of cingulum (right)	25547	continuous		UK Biobank Assessment Centre > Imaging > Brain MRI > Diffusion brain MRI > dMRI weighted means		14490		0.614464017646381				continuous-25547-both_sexes--irnt
Weighted-mean ICVF in tract corticospinal tract (left)	25658	continuous		UK Biobank Assessment Centre > Imaging > Brain MRI > Diffusion brain MRI > dMRI weighted means		14489		0.614791958969478				continuous-25658-both_sexes--irnt
D70 Agranulocytosis	130660	icd_first_occurrence		Health-related outcomes > First occurrences > Blood, blood-forming organs and certain immune disorders		2902	278683	0.615146279097472	-0.0405376322086162			icd_first_occurrence-130660-both_sexes--
Age at hysterectomy	2824	continuous		UK Biobank Assessment Centre > Touchscreen > Sex-specific factors > Female-specific factors		28384		0.615633177967927	0.00979868083011801			continuous-2824-both_sexes--irnt
S06.9 Unspecified other excision of lesion of skin	41200	categorical		Health-related outcomes > Hospital inpatient > Summary Operations		11861	269725	0.616170601517409	-0.0207035613130693			categorical-41200-both_sexes-S069-
Mean FA in middle cerebellar peduncle on FA skeleton	25056	continuous		UK Biobank Assessment Centre > Imaging > Brain MRI > Diffusion brain MRI > dMRI skeleton		14492		0.616512760860702				continuous-25056-both_sexes--irnt
Weighted-mean OD in tract inferior longitudinal fasciculus (left)	25691	continuous		UK Biobank Assessment Centre > Imaging > Brain MRI > Diffusion brain MRI > dMRI weighted means		14489		0.617311236156029				continuous-25691-both_sexes--irnt
M53 Other dorsopathies, not elsewhere classified	131926	icd_first_occurrence		Health-related outcomes > First occurrences > Musculoskeletal system and connective tissue disorders		3562	278023	0.617473851328179	0.0360798560540506			icd_first_occurrence-131926-both_sexes--
L70 Acne	131790	icd_first_occurrence		Health-related outcomes > First occurrences > Skin and subcutaneous tissue disorders		3273	278312	0.617478358415935	-0.040765245052506			icd_first_occurrence-131790-both_sexes--
Weighted-mean MD in tract uncinate fasciculus (right)	25541	continuous		UK Biobank Assessment Centre > Imaging > Brain MRI > Diffusion brain MRI > dMRI weighted means		14490		0.617630627678684				continuous-25541-both_sexes--irnt
Mean L3 in splenium of corpus callosum on FA skeleton	25300	continuous		UK Biobank Assessment Centre > Imaging > Brain MRI > Diffusion brain MRI > dMRI skeleton		14492		0.618584499168128				continuous-25300-both_sexes--irnt
H10 Conjunctivitis	131142	icd_first_occurrence		Health-related outcomes > First occurrences > Eye and adnexa disorders		13336	268249	0.618598255588393	-0.0206347212766235			icd_first_occurrence-131142-both_sexes--
Mean L1 in posterior corona radiata on FA skeleton (left)	25227	continuous		UK Biobank Assessment Centre > Imaging > Brain MRI > Diffusion brain MRI > dMRI skeleton		14492		0.618856159198148				continuous-25227-both_sexes--irnt
Age at death	40007	continuous		Health-related outcomes > Death register		7730		0.619072195813844				continuous-40007-both_sexes--irnt
H65 Nonsuppurative otitis media	131228	icd_first_occurrence		Health-related outcomes > First occurrences > Ear and mastoid process disorders		3377	278208	0.621697225284855	-0.040521567931299			icd_first_occurrence-131228-both_sexes--
M35 Other systemic involvement of connective tissue	131900	icd_first_occurrence		Health-related outcomes > First occurrences > Musculoskeletal system and connective tissue disorders		2688	278897	0.622045972939393	-0.0406075466937285			icd_first_occurrence-131900-both_sexes--
C71.2 Phacoemulsification of lens	41210	categorical		Health-related outcomes > Hospital inpatient > Summary Operations		12807	268779	0.622118371333369	0.0161100363874145			categorical-41210-both_sexes-C712-
N31 Neuromuscular dysfunction of bladder, not elsewhere classified	132056	icd_first_occurrence		Health-related outcomes > First occurrences > Genitourinary system disorders		2761	278824	0.622274345365813	-0.0405301487210468			icd_first_occurrence-132056-both_sexes--
Weighted-mean L2 in tract uncinate fasciculus (right)	25622	continuous		UK Biobank Assessment Centre > Imaging > Brain MRI > Diffusion brain MRI > dMRI weighted means		14490		0.622759259514805				continuous-25622-both_sexes--irnt
Volume of grey matter in I-IV Cerebellum (left)	25893	continuous		UK Biobank Assessment Centre > Imaging > Brain MRI > T1 structural brain MRI > Regional grey matter volumes (FAST)		16047		0.623092937584801				continuous-25893-both_sexes--irnt
Weighted-mean L1 in tract posterior thalamic radiation (right)	25589	continuous		UK Biobank Assessment Centre > Imaging > Brain MRI > Diffusion brain MRI > dMRI weighted means		14490		0.623540122020795				continuous-25589-both_sexes--irnt
W38.1 Primary total prosthetic replacement of hip joint not using cement	41200	categorical		Health-related outcomes > Hospital inpatient > Summary Operations		2756	278830	0.623756641510254	-0.0406014044519918			categorical-41200-both_sexes-W381-
H52 Disorders of refraction and accommodation	131208	icd_first_occurrence		Health-related outcomes > First occurrences > Eye and adnexa disorders		2944	278641	0.624004619967184	-0.0405286671129955			icd_first_occurrence-131208-both_sexes--
Volume of grey matter in Crus II Cerebellum (left)	25903	continuous		UK Biobank Assessment Centre > Imaging > Brain MRI > T1 structural brain MRI > Regional grey matter volumes (FAST)		16047		0.624305464633758				continuous-25903-both_sexes--irnt
Mean L3 in superior longitudinal fasciculus on FA skeleton (right)	25336	continuous		UK Biobank Assessment Centre > Imaging > Brain MRI > Diffusion brain MRI > dMRI skeleton		14492		0.624352512806901				continuous-25336-both_sexes--irnt
Mean FA in medial lemniscus on FA skeleton (left)	25065	continuous		UK Biobank Assessment Centre > Imaging > Brain MRI > Diffusion brain MRI > dMRI skeleton		14492		0.624432871085614				continuous-25065-both_sexes--irnt
Mean ICVF in external capsule on FA skeleton (left)	25377	continuous		UK Biobank Assessment Centre > Imaging > Brain MRI > Diffusion brain MRI > dMRI skeleton		14490		0.625188094877011				continuous-25377-both_sexes--irnt
QRS duration	12340	continuous		UK Biobank Assessment Centre > Physical measures > ECG at rest, 12-lead		18166		0.625759677974128				continuous-12340-both_sexes--irnt
Mean ISOVF in anterior limb of internal capsule on FA skeleton (right)	25456	continuous		UK Biobank Assessment Centre > Imaging > Brain MRI > Diffusion brain MRI > dMRI skeleton		14490		0.626023463310258				continuous-25456-both_sexes--irnt
Volume of grey matter in Parietal Operculum Cortex (left)	25866	continuous		UK Biobank Assessment Centre > Imaging > Brain MRI > T1 structural brain MRI > Regional grey matter volumes (FAST)		16047		0.626042143031375				continuous-25866-both_sexes--irnt
Mother's age	1845	continuous		UK Biobank Assessment Centre > Touchscreen > Family history		110093		0.627996860787588	-0.00355735003557381			continuous-1845-both_sexes--irnt
B36 Other superficial mycoses	130228	icd_first_occurrence		Health-related outcomes > First occurrences > Certain infectious and parasitic diseases		3270	278315	0.628362830546138	-0.0405424815128779			icd_first_occurrence-130228-both_sexes--
Volume of grey matter in Brain-Stem	25892	continuous		UK Biobank Assessment Centre > Imaging > Brain MRI > T1 structural brain MRI > Regional grey matter volumes (FAST)		16047		0.629307327965218				continuous-25892-both_sexes--irnt
Mean ICVF in body of corpus callosum on FA skeleton	25347	continuous		UK Biobank Assessment Centre > Imaging > Brain MRI > Diffusion brain MRI > dMRI skeleton		14490		0.629339544719708				continuous-25347-both_sexes--irnt
Z49.3 Skin of anterior trunk	41210	categorical		Health-related outcomes > Hospital inpatient > Summary Operations		3080	278506	0.629530346559053	0.0350162687772127			categorical-41210-both_sexes-Z493-
Weighted-mean FA in tract forceps minor	25499	continuous		UK Biobank Assessment Centre > Imaging > Brain MRI > Diffusion brain MRI > dMRI weighted means		14490		0.629735636862277				continuous-25499-both_sexes--irnt
Mean L2 in inferior cerebellar peduncle on FA skeleton (right)	25258	continuous		UK Biobank Assessment Centre > Imaging > Brain MRI > Diffusion brain MRI > dMRI skeleton		14492		0.630051539871405				continuous-25258-both_sexes--irnt
Glycated haemoglobin (HbA1c)	30750	continuous		Biological samples > Assay results > Blood assays > Blood biochemistry		268753		0.63061785839159	0.00373679707395805			continuous-30750-both_sexes--irnt
E83 Disorders of mineral metabolism	130820	icd_first_occurrence		Health-related outcomes > First occurrences > Endocrine, nutritional and metabolic diseases		2524	279061	0.630636235848924	-0.040544506074834			icd_first_occurrence-130820-both_sexes--
Volume of amygdala (right)	25022	continuous		UK Biobank Assessment Centre > Imaging > Brain MRI > T1 structural brain MRI > Subcortical volumes (FIRST)		16038		0.630946637254795				continuous-25022-both_sexes--irnt
Cancer diagnosed by doctor	2453	categorical		UK Biobank Assessment Centre > Touchscreen > Health and medical history > Medical conditions		21927	258643	0.631836890861611	0.0149198801126307			categorical-2453-both_sexes--
Forced expiratory volume in 1-second (FEV1), predicted percentage	20154	continuous		UK Biobank Assessment Centre > Physical measures > Spirometry		84144		0.632095096760305	0.00687314142512266			continuous-20154-both_sexes--irnt
H01 Other inflammation of eyelid	131130	icd_first_occurrence		Health-related outcomes > First occurrences > Eye and adnexa disorders		2805	278780	0.632274970373324	-0.0405220864922367			icd_first_occurrence-131130-both_sexes--
Mean MO in uncinate fasciculus on FA skeleton (right)	25196	continuous		UK Biobank Assessment Centre > Imaging > Brain MRI > Diffusion brain MRI > dMRI skeleton		14492		0.632452660588844				continuous-25196-both_sexes--irnt
Mean L2 in medial lemniscus on FA skeleton (left)	25257	continuous		UK Biobank Assessment Centre > Imaging > Brain MRI > Diffusion brain MRI > dMRI skeleton		14492		0.632529630622176				continuous-25257-both_sexes--irnt
M47.3 Removal of urethral catheter from bladder	41200	categorical		Health-related outcomes > Hospital inpatient > Summary Operations		2083	279503	0.633053810841729	-0.0409411208369623			categorical-41200-both_sexes-M473-
Mean L3 in middle cerebellar peduncle on FA skeleton	25296	continuous		UK Biobank Assessment Centre > Imaging > Brain MRI > Diffusion brain MRI > dMRI skeleton		14492		0.633318119469925				continuous-25296-both_sexes--irnt
Weighted-mean L2 in tract superior thalamic radiation (left)	25619	continuous		UK Biobank Assessment Centre > Imaging > Brain MRI > Diffusion brain MRI > dMRI weighted means		14490		0.633370022049557				continuous-25619-both_sexes--irnt
V55.1 One level of spine	41210	categorical		Health-related outcomes > Hospital inpatient > Summary Operations		2971	278615	0.633801713172185	-0.0404894257305525			categorical-41210-both_sexes-V551-
Q10.3 Dilation of cervix uteri and curettage of uterus NEC	41200	categorical		Health-related outcomes > Hospital inpatient > Summary Operations		2708	150640	0.634684190214489	-0.0410751280590176			categorical-41200-both_sexes-Q103-
Age started smoking in current smokers	3436	continuous		UK Biobank Assessment Centre > Touchscreen > Lifestyle and environment > Smoking		20655		0.634850268993703	0.000660095308929922			continuous-3436-both_sexes--irnt
ECG, phase time	5986	continuous		UK Biobank Assessment Centre > Physical measures > ECG during exercise		53340		0.634927995307184	-0.0057262007081471			continuous-5986-both_sexes--irnt
H60 Otitis externa	131222	icd_first_occurrence		Health-related outcomes > First occurrences > Ear and mastoid process disorders		12540	269045	0.635007154674398	-0.0202876213627257			icd_first_occurrence-131222-both_sexes--
H22.9 Unspecified diagnostic endoscopic examination of colon	41210	categorical		Health-related outcomes > Hospital inpatient > Summary Operations		2641	278945	0.635586107369009	-0.0405000780383587			categorical-41210-both_sexes-H229-
Basal cell carcinoma	20001	categorical		UK Biobank Assessment Centre > Verbal interview > Medical conditions		2607	278936	0.63609015449541	-0.0405150103865265			categorical-20001-both_sexes-1061-
Fat	100004	continuous		Online follow-up > Diet by 24-hour recall > Estimated nutrients yesterday		43938		0.636179748541677	0.010258846904771			continuous-100004-both_sexes--irnt
Y98.3 Radiology of three body areas (or 20-40 minutes)	41210	categorical		Health-related outcomes > Hospital inpatient > Summary Operations		2596	278990	0.636314764086577	-0.0405723023736604			categorical-41210-both_sexes-Y983-
Mean L1 in corticospinal tract on FA skeleton (left)	25207	continuous		UK Biobank Assessment Centre > Imaging > Brain MRI > Diffusion brain MRI > dMRI skeleton		14492		0.63660944359212				continuous-25207-both_sexes--irnt
Diastolic brachial blood pressure	12698	continuous		UK Biobank Assessment Centre > Imaging > Heart MRI > Pulse wave analysis		17413		0.636659502345765				continuous-12698-both_sexes--irnt
I25 Chronic ischaemic heart disease	131306	icd_first_occurrence		Health-related outcomes > First occurrences > Circulatory system disorders		20464	261121	0.63668300909014	0.0100842726338457			icd_first_occurrence-131306-both_sexes--
Weighted-mean L1 in tract middle cerebellar peduncle	25585	continuous		UK Biobank Assessment Centre > Imaging > Brain MRI > Diffusion brain MRI > dMRI weighted means		14490		0.637175551789592				continuous-25585-both_sexes--irnt
K20 Oesophagitis	131582	icd_first_occurrence		Health-related outcomes > First occurrences > Digestive system disorders		8310	273275	0.637857100796226	0.0130585428334165			icd_first_occurrence-131582-both_sexes--
Volume of grey matter in V Cerebellum (right)	25896	continuous		UK Biobank Assessment Centre > Imaging > Brain MRI > T1 structural brain MRI > Regional grey matter volumes (FAST)		16047		0.637904555482188				continuous-25896-both_sexes--irnt
B26 Mumps	130216	icd_first_occurrence		Health-related outcomes > First occurrences > Certain infectious and parasitic diseases		3217	278368	0.638668702630356	-0.0405510437532418			icd_first_occurrence-130216-both_sexes--
Mean MD in cingulum cingulate gyrus on FA skeleton (left)	25139	continuous		UK Biobank Assessment Centre > Imaging > Brain MRI > Diffusion brain MRI > dMRI skeleton		14492		0.638796322399732				continuous-25139-both_sexes--irnt
C12.1 Excision of lesion of eyelid NEC	41200	categorical		Health-related outcomes > Hospital inpatient > Summary Operations		2759	278827	0.63897807679708	-0.0404991401457397			categorical-41200-both_sexes-C121-
K45.3 Anastomosis of mammary artery to left anterior descending coronary artery	41200	categorical		Health-related outcomes > Hospital inpatient > Summary Operations		1912	279674	0.639373369715627	-0.0410008731880816			categorical-41200-both_sexes-K453-
G44 Other headache syndromes	131054	icd_first_occurrence		Health-related outcomes > First occurrences > Nervous system disorders		3167	278418	0.639400548074821	-0.0405235926044047			icd_first_occurrence-131054-both_sexes--
Carpal tunnel surgery	20004	categorical		UK Biobank Assessment Centre > Verbal interview > Operations		2940	278603	0.639705932072043	-0.0405534104650158			categorical-20004-both_sexes-1501-
H22.9 Unspecified diagnostic endoscopic examination of colon	41200	categorical		Health-related outcomes > Hospital inpatient > Summary Operations		21348	260238	0.640004554398995	0.0143747225509969			categorical-41200-both_sexes-H229-
Weighted-mean ISOVF in tract forceps major	25714	continuous		UK Biobank Assessment Centre > Imaging > Brain MRI > Diffusion brain MRI > dMRI weighted means		14489		0.640335910230398				continuous-25714-both_sexes--irnt
N41 Inflammatory diseases of prostate	132074	icd_first_occurrence		Health-related outcomes > First occurrences > Genitourinary system disorders		2391	125847	0.640365375251966	-0.0409688472948776			icd_first_occurrence-132074-both_sexes--
Z84.3 Hip joint	41210	categorical		Health-related outcomes > Hospital inpatient > Summary Operations		2592	278994	0.640912920568923	-0.0405239641494503			categorical-41210-both_sexes-Z843-
Mean FA in cingulum cingulate gyrus on FA skeleton (right)	25090	continuous		UK Biobank Assessment Centre > Imaging > Brain MRI > Diffusion brain MRI > dMRI skeleton		14492		0.64102154176048				continuous-25090-both_sexes--irnt
Mean L3 in superior corona radiata on FA skeleton (right)	25320	continuous		UK Biobank Assessment Centre > Imaging > Brain MRI > Diffusion brain MRI > dMRI skeleton		14492		0.641040062697668				continuous-25320-both_sexes--irnt
U20.1 Transthoracic echocardiography	41200	categorical		Health-related outcomes > Hospital inpatient > Summary Operations		2448	279138	0.641204197951633	-0.0406252718889381			categorical-41200-both_sexes-U201-
Heel bone mineral density (BMD) T-score, automated (right)	4125	continuous		UK Biobank Assessment Centre > Physical measures > Bone-densitometry of heel		97895		0.641352213378466	0.00289407719263155			continuous-4125-both_sexes--irnt
Mean L3 in cingulum hippocampus on FA skeleton (right)	25332	continuous		UK Biobank Assessment Centre > Imaging > Brain MRI > Diffusion brain MRI > dMRI skeleton		14492		0.641810706823806				continuous-25332-both_sexes--irnt
Y82.3 Application of local anaesthetic NEC	41210	categorical		Health-related outcomes > Hospital inpatient > Summary Operations		3831	277755	0.641849135360762	0.0340388984577215			categorical-41210-both_sexes-Y823-
Volume of grey matter in Middle Temporal Gyrus, temporooccipital part (right)	25807	continuous		UK Biobank Assessment Centre > Imaging > Brain MRI > T1 structural brain MRI > Regional grey matter volumes (FAST)		16047		0.641942475220764				continuous-25807-both_sexes--irnt
Weighted-mean MD in tract superior longitudinal fasciculus (left)	25536	continuous		UK Biobank Assessment Centre > Imaging > Brain MRI > Diffusion brain MRI > dMRI weighted means		14490		0.642789542271035				continuous-25536-both_sexes--irnt
Volume of hippocampus (right)	25020	continuous		UK Biobank Assessment Centre > Imaging > Brain MRI > T1 structural brain MRI > Subcortical volumes (FIRST)		16038		0.643063870619459				continuous-25020-both_sexes--irnt
K44 Diaphragmatic hernia	131620	icd_first_occurrence		Health-related outcomes > First occurrences > Digestive system disorders		25535	256050	0.643536325450365	-0.0135249879595759			icd_first_occurrence-131620-both_sexes--
K63.6 Coronary arteriography NEC	41210	categorical		Health-related outcomes > Hospital inpatient > Summary Operations		1891	279695	0.643681402653852	-0.0408107125625333			categorical-41210-both_sexes-K636-
Sciatica	20002	categorical		UK Biobank Assessment Centre > Verbal interview > Medical conditions		2619	278924	0.643739788794034	-0.0404671087412084			categorical-20002-both_sexes-1476-
Volume of grey matter in Cingulate Gyrus, anterior division (left)	25838	continuous		UK Biobank Assessment Centre > Imaging > Brain MRI > T1 structural brain MRI > Regional grey matter volumes (FAST)		16047		0.644405461216494				continuous-25838-both_sexes--irnt
Levothyroxine sodium	20003	categorical		UK Biobank Assessment Centre > Verbal interview > Medications		11475	270068	0.644426007192629	-0.0198074217514241			categorical-20003-both_sexes-1141191044-
W28.3 Removal of internal fixation from bone NEC	41200	categorical		Health-related outcomes > Hospital inpatient > Summary Operations		2826	278760	0.644881125718321	-0.0404944260256901			categorical-41200-both_sexes-W283-
Felodipine	20003	categorical		UK Biobank Assessment Centre > Verbal interview > Medications		2416	279127	0.645154214883765	-0.0406505725539616			categorical-20003-both_sexes-1140888646-
B28.2 Partial excision of breast NEC	41200	categorical		Health-related outcomes > Hospital inpatient > Summary Operations		2857	150491	0.645360456038824	-0.0408638161334838			categorical-41200-both_sexes-B282-
Volume of grey matter in Occipital Fusiform Gyrus (left)	25860	continuous		UK Biobank Assessment Centre > Imaging > Brain MRI > T1 structural brain MRI > Regional grey matter volumes (FAST)		16047		0.645940211393653				continuous-25860-both_sexes--irnt
Calcichew d3 tablet	20003	categorical		UK Biobank Assessment Centre > Verbal interview > Medications		2711	278832	0.646303563185817	-0.0407536984205559			categorical-20003-both_sexes-1140871050-
Mean corpuscular haemoglobin	30050	continuous		Biological samples > Assay results > Blood assays > Blood count		273541		0.64662035859413	-0.00430082627742175			continuous-30050-both_sexes--irnt
Mean FA in external capsule on FA skeleton (right)	25088	continuous		UK Biobank Assessment Centre > Imaging > Brain MRI > Diffusion brain MRI > dMRI skeleton		14492		0.646787360406577				continuous-25088-both_sexes--irnt
N76 Other inflammation of vagina and vulva	132118	icd_first_occurrence		Health-related outcomes > First occurrences > Genitourinary system disorders		2784	150563	0.646903925111162	-0.0408325246306101			icd_first_occurrence-132118-both_sexes--
Volume of grey matter in Middle Temporal Gyrus, anterior division (left)	25802	continuous		UK Biobank Assessment Centre > Imaging > Brain MRI > T1 structural brain MRI > Regional grey matter volumes (FAST)		16047		0.646944813614418				continuous-25802-both_sexes--irnt
G25 Other extrapyramidal and movement disorders	131032	icd_first_occurrence		Health-related outcomes > First occurrences > Nervous system disorders		2602	278983	0.647416752069918	-0.0404972548849663			icd_first_occurrence-131032-both_sexes--
Weighted-mean MD in tract superior thalamic radiation (left)	25538	continuous		UK Biobank Assessment Centre > Imaging > Brain MRI > Diffusion brain MRI > dMRI weighted means		14490		0.647502439086683				continuous-25538-both_sexes--irnt
M43 Other deforming dorsopathies	131910	icd_first_occurrence		Health-related outcomes > First occurrences > Musculoskeletal system and connective tissue disorders		2859	278726	0.647579686042472	-0.0404840431306549			icd_first_occurrence-131910-both_sexes--
X35.2 Intravenous chemotherapy	41200	categorical		Health-related outcomes > Hospital inpatient > Summary Operations		2402	279184	0.648002062306346	-0.0404939828809913			categorical-41200-both_sexes-X352-
Atrial fibrillation	20002	categorical		UK Biobank Assessment Centre > Verbal interview > Medical conditions		2133	279410	0.648210628512884	-0.0407177765027432			categorical-20002-both_sexes-1471-
Mean OD in anterior corona radiata on FA skeleton (right)	25414	continuous		UK Biobank Assessment Centre > Imaging > Brain MRI > Diffusion brain MRI > dMRI skeleton		14490		0.649003829753787				continuous-25414-both_sexes--irnt
Weighted-mean OD in tract superior thalamic radiation (left)	25700	continuous		UK Biobank Assessment Centre > Imaging > Brain MRI > Diffusion brain MRI > dMRI weighted means		14489		0.649283232685967				continuous-25700-both_sexes--irnt
Volume of grey matter in X Cerebellum (left)	25918	continuous		UK Biobank Assessment Centre > Imaging > Brain MRI > T1 structural brain MRI > Regional grey matter volumes (FAST)		16047		0.649552642214885				continuous-25918-both_sexes--irnt
L91 Hypertrophic disorders of skin	131824	icd_first_occurrence		Health-related outcomes > First occurrences > Skin and subcutaneous tissue disorders		2770	278815	0.650350981568012	-0.0404769817224701			icd_first_occurrence-131824-both_sexes--
Phosphate	30810	continuous		Biological samples > Assay results > Blood assays > Blood biochemistry		245839		0.650420795126187	-0.00408934610646579			continuous-30810-both_sexes--irnt
Weighted-mean MO in tract uncinate fasciculus (right)	25568	continuous		UK Biobank Assessment Centre > Imaging > Brain MRI > Diffusion brain MRI > dMRI weighted means		14490		0.651018922429335				continuous-25568-both_sexes--irnt
Protein	100003	continuous		Online follow-up > Diet by 24-hour recall > Estimated nutrients yesterday		43938		0.651058961475568	0.00986311601925026			continuous-100003-both_sexes--irnt
Eosinophill count	30150	continuous		Biological samples > Assay results > Blood assays > Blood count		273110		0.651555558746665	-0.00369451553737215			continuous-30150-both_sexes--irnt
Ever talked to a health professional about unusual or psychotic experiences	20477	categorical		Online follow-up > Mental health > Unusual and psychotic experiences		976	3609	0.651587131133943				categorical-20477-both_sexes--
G57 Mononeuropathies of lower limb	131076	icd_first_occurrence		Health-related outcomes > First occurrences > Nervous system disorders		2828	278757	0.652539006762098	-0.0404955189316642			icd_first_occurrence-131076-both_sexes--
Heel bone mineral density (BMD) (right)	4124	continuous		UK Biobank Assessment Centre > Physical measures > Bone-densitometry of heel		97843		0.652938203109711	0.00263755050200594			continuous-4124-both_sexes--irnt
Gliclazide	20003	categorical		UK Biobank Assessment Centre > Verbal interview > Medications		2298	279245	0.653069004700478	-0.0406389087769389			categorical-20003-both_sexes-1140874744-
J47 Bronchiectasis	131498	icd_first_occurrence		Health-related outcomes > First occurrences > Respiratory system disorders		2311	279274	0.653381223953672	-0.0405455381127983			icd_first_occurrence-131498-both_sexes--
Thyroidectomy/partial thyroidectomy	20004	categorical		UK Biobank Assessment Centre > Verbal interview > Operations		2681	278862	0.653745952845925	-0.040629649823372			categorical-20004-both_sexes-1432-
Mean OD in cingulum hippocampus on FA skeleton (left)	25429	continuous		UK Biobank Assessment Centre > Imaging > Brain MRI > Diffusion brain MRI > dMRI skeleton		14490		0.654406889673592				continuous-25429-both_sexes--irnt
Mean L3 in fornix cres+stria terminalis on FA skeleton (left)	25335	continuous		UK Biobank Assessment Centre > Imaging > Brain MRI > Diffusion brain MRI > dMRI skeleton		14492		0.654700287681383				continuous-25335-both_sexes--irnt
Z28.8 Specified large intestine NEC	41210	categorical		Health-related outcomes > Hospital inpatient > Summary Operations		1980	279606	0.655549643044465	-0.0405079684998401			categorical-41210-both_sexes-Z288-
Vaginal prolapse/colposuspension	20004	categorical		UK Biobank Assessment Centre > Verbal interview > Operations		2670	150658	0.655623331462995	-0.0409201847161874			categorical-20004-both_sexes-1361-
Diastolic brachial blood pressure during PWA	12675	continuous		UK Biobank Assessment Centre > Imaging > Heart MRI > Pulse wave analysis		17184		0.655626692485079				continuous-12675-both_sexes--irnt
J96 Respiratory failure, not elsewhere classified	131546	icd_first_occurrence		Health-related outcomes > First occurrences > Respiratory system disorders		2064	279521	0.65573910921903	-0.0405897886358719			icd_first_occurrence-131546-both_sexes--
Mean ISOVF in superior fronto-occipital fasciculus on FA skeleton (left)	25483	continuous		UK Biobank Assessment Centre > Imaging > Brain MRI > Diffusion brain MRI > dMRI skeleton		14490		0.656311459238461				continuous-25483-both_sexes--irnt
E04 Other non-toxic goitre	130698	icd_first_occurrence		Health-related outcomes > First occurrences > Endocrine, nutritional and metabolic diseases		2623	278962	0.656347546117257	-0.0406125631464072			icd_first_occurrence-130698-both_sexes--
N73 Other female pelvic inflammatory diseases	132112	icd_first_occurrence		Health-related outcomes > First occurrences > Genitourinary system disorders		2589	150758	0.657103897770437	-0.0409046563784594			icd_first_occurrence-132112-both_sexes--
J03 Acute tonsillitis	131430	icd_first_occurrence		Health-related outcomes > First occurrences > Respiratory system disorders		9809	271776	0.657144058586779	0.0175054887063205			icd_first_occurrence-131430-both_sexes--
Weighted-mean L3 in tract superior longitudinal fasciculus (right)	25645	continuous		UK Biobank Assessment Centre > Imaging > Brain MRI > Diffusion brain MRI > dMRI weighted means		14490		0.657152009938764				continuous-25645-both_sexes--irnt
Reticulocyte percentage	30240	continuous		Biological samples > Assay results > Blood assays > Blood count		268454		0.657593614472663	0.00052767433721018			continuous-30240-both_sexes--irnt
Weighted-mean ICVF in tract forceps minor	25661	continuous		UK Biobank Assessment Centre > Imaging > Brain MRI > Diffusion brain MRI > dMRI weighted means		14489		0.658208933696963				continuous-25661-both_sexes--irnt
A55.9 Unspecified diagnostic spinal puncture	41200	categorical		Health-related outcomes > Hospital inpatient > Summary Operations		2550	279036	0.65882862952286	-0.0404653403838493			categorical-41200-both_sexes-A559-
M47.9 Unspecified urethral catheterisation of bladder	41210	categorical		Health-related outcomes > Hospital inpatient > Summary Operations		1901	279685	0.658955616878353	-0.0406710715857753			categorical-41210-both_sexes-M479-
Mean MO in anterior limb of internal capsule on FA skeleton (right)	25168	continuous		UK Biobank Assessment Centre > Imaging > Brain MRI > Diffusion brain MRI > dMRI skeleton		14492		0.661045636774375				continuous-25168-both_sexes--irnt
Breast cyst/abscess removal	20004	categorical		UK Biobank Assessment Centre > Verbal interview > Operations		2601	150727	0.661557519854639	-0.0408106763717148			categorical-20004-both_sexes-1513-
Candesartan cilexetil	20003	categorical		UK Biobank Assessment Centre > Verbal interview > Medications		3099	278444	0.661931021641018	0.0325753300582473			categorical-20003-both_sexes-1141156836-
Medication for cholesterol, blood pressure or diabetes	6177	categorical		UK Biobank Assessment Centre > Touchscreen > Health and medical history > Medication		29093	97942	0.662509068996405	-0.0124728129440359			categorical-6177-both_sexes-1-
Mean L2 in cerebral peduncle on FA skeleton (right)	25262	continuous		UK Biobank Assessment Centre > Imaging > Brain MRI > Diffusion brain MRI > dMRI skeleton		14492		0.662642725995585				continuous-25262-both_sexes--irnt
W36.5 Diagnostic extraction of bone marrow NEC	41200	categorical		Health-related outcomes > Hospital inpatient > Summary Operations		2220	279366	0.662722184502137	-0.0405058967838612			categorical-41200-both_sexes-W365-
X50.1 Direct current cardioversion	41200	categorical		Health-related outcomes > Hospital inpatient > Summary Operations		1992	279594	0.662854714985545	-0.0407074115215124			categorical-41200-both_sexes-X501-
E10 Insulin-dependent diabetes mellitus	130706	icd_first_occurrence		Health-related outcomes > First occurrences > Endocrine, nutritional and metabolic diseases		2271	279314	0.664294043133144	-0.0405051382473687			icd_first_occurrence-130706-both_sexes--
X72.1 Delivery of complex chemotherapy for neoplasm including prolonged infusional treatment at first attendance	41210	categorical		Health-related outcomes > Hospital inpatient > Summary Operations		2360	279226	0.66445288758471	-0.0404725584489145			categorical-41210-both_sexes-X721-
Malignant melanoma	20001	categorical		UK Biobank Assessment Centre > Verbal interview > Medical conditions		2129	279414	0.664503933651387	-0.0404569587694626			categorical-20001-both_sexes-1059-
Lumpectomy	20004	categorical		UK Biobank Assessment Centre > Verbal interview > Operations		9204	144124	0.664563007198112	0.0204393727645328			categorical-20004-both_sexes-1369-
Mean L2 in fornix cres+stria terminalis on FA skeleton (left)	25287	continuous		UK Biobank Assessment Centre > Imaging > Brain MRI > Diffusion brain MRI > dMRI skeleton		14492		0.664565412429224				continuous-25287-both_sexes--irnt
Spinal laminectomy	20004	categorical		UK Biobank Assessment Centre > Verbal interview > Operations		2359	279184	0.664896304034293	-0.0404649405174005			categorical-20004-both_sexes-1492-
L81 Other disorders of pigmentation	131804	icd_first_occurrence		Health-related outcomes > First occurrences > Skin and subcutaneous tissue disorders		2462	279123	0.665012180019247	-0.0404519469384239			icd_first_occurrence-131804-both_sexes--
Mental health problems ever diagnosed by a professional	20544	categorical		Online follow-up > Mental health > Mental distress		13211	79887	0.66511345484268	0.0167802080989607			categorical-20544-both_sexes-15-
A08 Viral and other specified intestinal infections	130016	icd_first_occurrence		Health-related outcomes > First occurrences > Certain infectious and parasitic diseases		2723	278862	0.665346780581046	-0.0404336706928129			icd_first_occurrence-130016-both_sexes--
Frequency of memory loss due to drinking alcohol in last year	20408	continuous		Online follow-up > Mental health > Alcohol use		51455		0.666117056871594	0.00206450480099262			continuous-20408-both_sexes--
Mean reticulocyte volume	30260	continuous		Biological samples > Assay results > Blood assays > Blood count		268453		0.666270653616852	-0.0037497497340377			continuous-30260-both_sexes--irnt
K35 Acute appendicitis	131604	icd_first_occurrence		Health-related outcomes > First occurrences > Digestive system disorders		2494	279091	0.666911564584843	-0.0404547127887099			icd_first_occurrence-131604-both_sexes--
Ear/vestibular disorder	20002	categorical		UK Biobank Assessment Centre > Verbal interview > Medical conditions		2401	279142	0.667216938157168	-0.0404338907436471			categorical-20002-both_sexes-1415-
R27.1 Episiotomy to facilitate delivery	41210	categorical		Health-related outcomes > Hospital inpatient > Summary Operations		1597	151751	0.667323827794949	-0.0437340409513872			categorical-41210-both_sexes-R271-
K51 Ulcerative colitis	131628	icd_first_occurrence		Health-related outcomes > First occurrences > Digestive system disorders		3184	278401	0.667881261907046	0.032104082827251			icd_first_occurrence-131628-both_sexes--
X29.8 Other specified continuous Infusion of therapeutic substance	41200	categorical		Health-related outcomes > Hospital inpatient > Summary Operations		2330	279256	0.667957782176514	-0.040433176947014			categorical-41200-both_sexes-X298-
Mean L1 in posterior corona radiata on FA skeleton (right)	25226	continuous		UK Biobank Assessment Centre > Imaging > Brain MRI > Diffusion brain MRI > dMRI skeleton		14492		0.668194436328106				continuous-25226-both_sexes--irnt
Mean MO in cingulum hippocampus on FA skeleton (right)	25188	continuous		UK Biobank Assessment Centre > Imaging > Brain MRI > Diffusion brain MRI > dMRI skeleton		14492		0.668266986830728				continuous-25188-both_sexes--irnt
Folic acid product	20003	categorical		UK Biobank Assessment Centre > Verbal interview > Medications		2364	279179	0.66850372262662	-0.0404383955202764			categorical-20003-both_sexes-1140870422-
Portion size	100010	continuous		Online follow-up > Diet by 24-hour recall > Typical diet yesterday		43917		0.668540573574718	0.00425068044873371			continuous-100010-both_sexes--
K75.1 Percutaneous transluminal balloon angioplasty and insertion of 1-2 drug-eluting stents into coronary artery	41200	categorical		Health-related outcomes > Hospital inpatient > Summary Operations		2770	278816	0.668725966816705	0.0319845294954521			categorical-41200-both_sexes-K751-
Volume of grey matter in Hippocampus (right)	25887	continuous		UK Biobank Assessment Centre > Imaging > Brain MRI > T1 structural brain MRI > Regional grey matter volumes (FAST)		16047		0.668912596383416				continuous-25887-both_sexes--irnt
Volume of grey matter in Angular Gyrus (left)	25822	continuous		UK Biobank Assessment Centre > Imaging > Brain MRI > T1 structural brain MRI > Regional grey matter volumes (FAST)		16047		0.669143878439864				continuous-25822-both_sexes--irnt
Seretide 50 evohaler	20003	categorical		UK Biobank Assessment Centre > Verbal interview > Medications		3369	278174	0.669315887264626	0.0319336066290259			categorical-20003-both_sexes-1141176832-
Weighted-mean ICVF in tract medial lemniscus (right)	25668	continuous		UK Biobank Assessment Centre > Imaging > Brain MRI > Diffusion brain MRI > dMRI weighted means		14489		0.669905437278905				continuous-25668-both_sexes--irnt
Anterior/posterior repair bladder/uterus	20004	categorical		UK Biobank Assessment Centre > Verbal interview > Operations		2553	150775	0.670110046817498	-0.040828116317471			categorical-20004-both_sexes-1488-
R15.1 Medical induction of labour	41210	categorical		Health-related outcomes > Hospital inpatient > Summary Operations		1827	151521	0.670280367649437	-0.043425797546108			categorical-41210-both_sexes-R151-
Mean OD in retrolenticular part of internal capsule on FA skeleton (left)	25413	continuous		UK Biobank Assessment Centre > Imaging > Brain MRI > Diffusion brain MRI > dMRI skeleton		14490		0.670841657387971				continuous-25413-both_sexes--irnt
X72.3 Delivery of simple parenteral chemotherapy for neoplasm at first attendance	41210	categorical		Health-related outcomes > Hospital inpatient > Summary Operations		2386	279200	0.671304353652255	-0.0404646735048455			categorical-41210-both_sexes-X723-
R32.3 Repair of obstetric laceration of vagina and floor of pelvis	41210	categorical		Health-related outcomes > Hospital inpatient > Summary Operations		1850	151498	0.671939081941323	-0.043451699714116			categorical-41210-both_sexes-R323-
Mean ISOVF in posterior limb of internal capsule on FA skeleton (right)	25458	continuous		UK Biobank Assessment Centre > Imaging > Brain MRI > Diffusion brain MRI > dMRI skeleton		14490		0.672168582031945				continuous-25458-both_sexes--irnt
Y81.9 Unspecified spinal anaesthetic	41210	categorical		Health-related outcomes > Hospital inpatient > Summary Operations		2375	279211	0.673101201233143	-0.0406669496856064			categorical-41210-both_sexes-Y819-
Mean L1 in cingulum cingulate gyrus on FA skeleton (left)	25235	continuous		UK Biobank Assessment Centre > Imaging > Brain MRI > Diffusion brain MRI > dMRI skeleton		14492		0.674562362147612				continuous-25235-both_sexes--irnt
Mean L3 in superior cerebellar peduncle on FA skeleton (left)	25309	continuous		UK Biobank Assessment Centre > Imaging > Brain MRI > Diffusion brain MRI > dMRI skeleton		14492		0.674667932216433				continuous-25309-both_sexes--irnt
Allergy or anaphylactic reaction to drug	20002	categorical		UK Biobank Assessment Centre > Verbal interview > Medical conditions		2442	279101	0.67513566225121	-0.0404520322039504			categorical-20002-both_sexes-1386-
Mean MO in cerebral peduncle on FA skeleton (left)	25167	continuous		UK Biobank Assessment Centre > Imaging > Brain MRI > Diffusion brain MRI > dMRI skeleton		14492		0.67524228186185				continuous-25167-both_sexes--irnt
Red blood cell (erythrocyte) distribution width	30070	continuous		Biological samples > Assay results > Blood assays > Blood count		273540		0.675656161323115	0.00252101899446881			continuous-30070-both_sexes--irnt
S06.8 Other specified other excision of lesion of skin	41200	categorical		Health-related outcomes > Hospital inpatient > Summary Operations		2265	279321	0.675766847410221	-0.0404196137336902			categorical-41200-both_sexes-S068-
Mean L1 in posterior thalamic radiation on FA skeleton (right)	25228	continuous		UK Biobank Assessment Centre > Imaging > Brain MRI > Diffusion brain MRI > dMRI skeleton		14492		0.676082723138717				continuous-25228-both_sexes--irnt
Cone biopsy	20004	categorical		UK Biobank Assessment Centre > Verbal interview > Operations		2394	150934	0.676408093370098	-0.0407268550766333			categorical-20004-both_sexes-1512-
Eye problems/disorders	6148	categorical		UK Biobank Assessment Centre > Touchscreen > Health and medical history > Eyesight		1747	98748	0.67660264210113	-0.0414797932763122			categorical-6148-both_sexes-1-
Mean L1 in pontine crossing tract on FA skeleton	25201	continuous		UK Biobank Assessment Centre > Imaging > Brain MRI > Diffusion brain MRI > dMRI skeleton		14492		0.676607090771702				continuous-25201-both_sexes--irnt
Gastric/stomach ulcers	20002	categorical		UK Biobank Assessment Centre > Verbal interview > Medical conditions		1986	279557	0.677106637316699	-0.0404961372822809			categorical-20002-both_sexes-1142-
G45.1 Fibreoptic endoscopic examination of upper gastrointestinal tract and biopsy of lesion of upper gastrointestinal tract	41210	categorical		Health-related outcomes > Hospital inpatient > Summary Operations		1983	279603	0.677110365754313	-0.0404303772500891			categorical-41210-both_sexes-G451-
Z48.1 Skin of scalp	41210	categorical		Health-related outcomes > Hospital inpatient > Summary Operations		2159	279427	0.677283970331384	-0.0404659123288016			categorical-41210-both_sexes-Z481-
Eye problems/disorders	6148	categorical		UK Biobank Assessment Centre > Touchscreen > Health and medical history > Eyesight		2217	98278	0.677371404698526	-0.0412604105336862			categorical-6148-both_sexes-5-
Skin operation or plastic surgery	20004	categorical		UK Biobank Assessment Centre > Verbal interview > Operations		2311	279232	0.678040262242146	-0.040414626827692			categorical-20004-both_sexes-1474-
M62 Other disorders of muscle	131934	icd_first_occurrence		Health-related outcomes > First occurrences > Musculoskeletal system and connective tissue disorders		2407	279178	0.678043828158706	-0.0404208102785815			icd_first_occurrence-131934-both_sexes--
Weighted-mean MD in tract posterior thalamic radiation (right)	25535	continuous		UK Biobank Assessment Centre > Imaging > Brain MRI > Diffusion brain MRI > dMRI weighted means		14490		0.679734953816983				continuous-25535-both_sexes--irnt
Z94.3 Left sided operation	41210	categorical		Health-related outcomes > Hospital inpatient > Summary Operations		76252	205334	0.679896832468975	0.00594928242458926			categorical-41210-both_sexes-Z943-
Mean FA in cerebral peduncle on FA skeleton (right)	25070	continuous		UK Biobank Assessment Centre > Imaging > Brain MRI > Diffusion brain MRI > dMRI skeleton		14492		0.680205154963227				continuous-25070-both_sexes--irnt
Weighted-mean ISOVF in tract acoustic radiation (left)	25704	continuous		UK Biobank Assessment Centre > Imaging > Brain MRI > Diffusion brain MRI > dMRI weighted means		14489		0.680970744206646				continuous-25704-both_sexes--irnt
Weighted-mean ISOVF in tract superior longitudinal fasciculus (left)	25725	continuous		UK Biobank Assessment Centre > Imaging > Brain MRI > Diffusion brain MRI > dMRI weighted means		14489		0.681901249285427				continuous-25725-both_sexes--irnt
Lipitor 10mg tablet	20003	categorical		UK Biobank Assessment Centre > Verbal interview > Medications		1953	279590	0.681903303228597	-0.0405006015237971			categorical-20003-both_sexes-1141146138-
Mean ICVF in sagittal stratum on FA skeleton (right)	25374	continuous		UK Biobank Assessment Centre > Imaging > Brain MRI > Diffusion brain MRI > dMRI skeleton		14490		0.682140648800183				continuous-25374-both_sexes--irnt
Epilepsy	20002	categorical		UK Biobank Assessment Centre > Verbal interview > Medical conditions		2263	279280	0.682474440987533	-0.040408179195383			categorical-20002-both_sexes-1264-
H20.2 Fibreoptic endoscopic cauterisation of lesion of colon	41200	categorical		Health-related outcomes > Hospital inpatient > Summary Operations		1730	279856	0.68256247323566	-0.0404837913193351			categorical-41200-both_sexes-H202-
Mean L1 in splenium of corpus callosum on FA skeleton	25204	continuous		UK Biobank Assessment Centre > Imaging > Brain MRI > Diffusion brain MRI > dMRI skeleton		14492		0.682729019116735				continuous-25204-both_sexes--irnt
O04 Medical abortion	132170	icd_first_occurrence		Health-related outcomes > First occurrences > Pregnancy, childbirth and the puerperium		2311	151036	0.683068013090574	-0.0408857962108214			icd_first_occurrence-132170-both_sexes--
Garlic product	20003	categorical		UK Biobank Assessment Centre > Verbal interview > Medications		3663	277880	0.683248961702749	0.0304083511760658			categorical-20003-both_sexes-1140911732-
M21 Other acquired deformities of limbs	131880	icd_first_occurrence		Health-related outcomes > First occurrences > Musculoskeletal system and connective tissue disorders		2306	279279	0.683803264470751	-0.0404080365787512			icd_first_occurrence-131880-both_sexes--
P23.2 Anterior colporrhaphy NEC	41200	categorical		Health-related outcomes > Hospital inpatient > Summary Operations		2368	150980	0.684005587801655	-0.0408436348446889			categorical-41200-both_sexes-P232-
Y20.9 Unspecified biopsy of organ NOC	41210	categorical		Health-related outcomes > Hospital inpatient > Summary Operations		1950	279636	0.684061258894498	-0.0404153216748387			categorical-41210-both_sexes-Y209-
Mean L2 in fornix cres+stria terminalis on FA skeleton (right)	25286	continuous		UK Biobank Assessment Centre > Imaging > Brain MRI > Diffusion brain MRI > dMRI skeleton		14492		0.684581606211947				continuous-25286-both_sexes--irnt
Weighted-mean L2 in tract inferior longitudinal fasciculus (left)	25610	continuous		UK Biobank Assessment Centre > Imaging > Brain MRI > Diffusion brain MRI > dMRI weighted means		14490		0.6848741356006				continuous-25610-both_sexes--irnt
Mean ISOVF in middle cerebellar peduncle on FA skeleton	25440	continuous		UK Biobank Assessment Centre > Imaging > Brain MRI > Diffusion brain MRI > dMRI skeleton		14490		0.684880113017914				continuous-25440-both_sexes--irnt
Cardiac output during PWA	12682	continuous		UK Biobank Assessment Centre > Imaging > Heart MRI > Pulse wave analysis		16921		0.685101991463584				continuous-12682-both_sexes--irnt
B98 Other specified infectious agents as the cause of diseases classified to other chapters	130342	icd_first_occurrence		Health-related outcomes > First occurrences > Certain infectious and parasitic diseases		1895	279690	0.685121679343718	-0.0404470861358362			icd_first_occurrence-130342-both_sexes--
Mean FA in cerebral peduncle on FA skeleton (left)	25071	continuous		UK Biobank Assessment Centre > Imaging > Brain MRI > Diffusion brain MRI > dMRI skeleton		14492		0.685584473098355				continuous-25071-both_sexes--irnt
Mean L3 in cerebral peduncle on FA skeleton (left)	25311	continuous		UK Biobank Assessment Centre > Imaging > Brain MRI > Diffusion brain MRI > dMRI skeleton		14492		0.685847702235193				continuous-25311-both_sexes--irnt
Volume of grey matter in Occipital Pole (right)	25877	continuous		UK Biobank Assessment Centre > Imaging > Brain MRI > T1 structural brain MRI > Regional grey matter volumes (FAST)		16047		0.686168188979654				continuous-25877-both_sexes--irnt
G45.9 Unspecified diagnostic fibreoptic endoscopic examination of upper gastrointestinal tract	41200	categorical		Health-related outcomes > Hospital inpatient > Summary Operations		19994	261592	0.686307463889958	-0.00456887288480343			categorical-41200-both_sexes-G459-
Y73.1 Cardiopulmonary bypass	41210	categorical		Health-related outcomes > Hospital inpatient > Summary Operations		1724	279862	0.686386393269239	-0.0406381256533231			categorical-41210-both_sexes-Y731-
D69 Purpura and other haemorrhagic conditions	130658	icd_first_occurrence		Health-related outcomes > First occurrences > Blood, blood-forming organs and certain immune disorders		2012	279573	0.687060946569387	-0.0404125162807242			icd_first_occurrence-130658-both_sexes--
Mean L2 in cingulum hippocampus on FA skeleton (right)	25284	continuous		UK Biobank Assessment Centre > Imaging > Brain MRI > Diffusion brain MRI > dMRI skeleton		14492		0.687086409085892				continuous-25284-both_sexes--irnt
Mean L3 in uncinate fasciculus on FA skeleton (right)	25340	continuous		UK Biobank Assessment Centre > Imaging > Brain MRI > Diffusion brain MRI > dMRI skeleton		14492		0.687753332507435				continuous-25340-both_sexes--irnt
Z47.1 Skin of forehead	41210	categorical		Health-related outcomes > Hospital inpatient > Summary Operations		1844	279742	0.688403827592138	-0.0404377038378395			categorical-41210-both_sexes-Z471-
E03.6 Septoplasty of nose NEC	41200	categorical		Health-related outcomes > Hospital inpatient > Summary Operations		2303	279283	0.688760453308676	-0.0404619137690613			categorical-41200-both_sexes-E036-
Weighted-mean MO in tract forceps minor	25553	continuous		UK Biobank Assessment Centre > Imaging > Brain MRI > Diffusion brain MRI > dMRI weighted means		14490		0.688972629682418				continuous-25553-both_sexes--irnt
J43 Emphysema	131490	icd_first_occurrence		Health-related outcomes > First occurrences > Respiratory system disorders		1709	279876	0.68899122788193	-0.0405260966980858			icd_first_occurrence-131490-both_sexes--
90th percentile of BOLD effect (in group-defined mask) for shapes activation	25761	continuous		UK Biobank Assessment Centre > Imaging > Brain MRI > Task functional brain MRI		14069		0.689129782726166				continuous-25761-both_sexes--irnt
Weighted-mean L2 in tract middle cerebellar peduncle	25612	continuous		UK Biobank Assessment Centre > Imaging > Brain MRI > Diffusion brain MRI > dMRI weighted means		14490		0.689330103436351				continuous-25612-both_sexes--irnt
I08 Multiple valve diseases	131282	icd_first_occurrence		Health-related outcomes > First occurrences > Circulatory system disorders		1732	279853	0.689476839264785	-0.0405413100298145			icd_first_occurrence-131282-both_sexes--
Hyperthyroidism/thyrotoxicosis	20002	categorical		UK Biobank Assessment Centre > Verbal interview > Medical conditions		2140	279403	0.6899464927144	-0.0405115861263748			categorical-20002-both_sexes-1225-
Mean L3 in anterior corona radiata on FA skeleton (right)	25318	continuous		UK Biobank Assessment Centre > Imaging > Brain MRI > Diffusion brain MRI > dMRI skeleton		14492		0.690292745949119				continuous-25318-both_sexes--irnt
Headaches (not migraine)	20002	categorical		UK Biobank Assessment Centre > Verbal interview > Medical conditions		2348	279195	0.690976442573726	-0.040455236730843			categorical-20002-both_sexes-1436-
X72.4 Delivery of subsequent element of cycle of chemotherapy for neoplasm	41200	categorical		Health-related outcomes > Hospital inpatient > Summary Operations		1841	279745	0.691194465914899	-0.0404093725703486			categorical-41200-both_sexes-X724-
Weighted-mean OD in tract inferior longitudinal fasciculus (right)	25692	continuous		UK Biobank Assessment Centre > Imaging > Brain MRI > Diffusion brain MRI > dMRI weighted means		14489		0.691312989329667				continuous-25692-both_sexes--irnt
N84 Polyp of female genital tract	132130	icd_first_occurrence		Health-related outcomes > First occurrences > Genitourinary system disorders		9832	143515	0.6915636606619	0.0168125730250442			icd_first_occurrence-132130-both_sexes--
J31 Chronic rhinitis, nasopharyngitis and pharyngitis	131466	icd_first_occurrence		Health-related outcomes > First occurrences > Respiratory system disorders		3710	277875	0.692517419054155	0.0297385213994917			icd_first_occurrence-131466-both_sexes--
Mean L2 in tapetum on FA skeleton (right)	25294	continuous		UK Biobank Assessment Centre > Imaging > Brain MRI > Diffusion brain MRI > dMRI skeleton		14492		0.692594387369647				continuous-25294-both_sexes--irnt
G93 Other disorders of brain	131114	icd_first_occurrence		Health-related outcomes > First occurrences > Nervous system disorders		2209	279376	0.692794579964649	-0.040385514180175			icd_first_occurrence-131114-both_sexes--
Mean ICVF in cerebral peduncle on FA skeleton (left)	25359	continuous		UK Biobank Assessment Centre > Imaging > Brain MRI > Diffusion brain MRI > dMRI skeleton		14490		0.693163819171052				continuous-25359-both_sexes--irnt
Neuroticism score	20127	continuous		UK Biobank Assessment Centre > Touchscreen > Psychosocial factors > Mental health		228038		0.693258341681226	0.00341499120087657			continuous-20127-both_sexes--irnt
Irbesartan	20003	categorical		UK Biobank Assessment Centre > Verbal interview > Medications		1991	279552	0.69328010930564	-0.0404693946307061			categorical-20003-both_sexes-1141152998-
Weighted-mean FA in tract anterior thalamic radiation (right)	25491	continuous		UK Biobank Assessment Centre > Imaging > Brain MRI > Diffusion brain MRI > dMRI weighted means		14490		0.693369214383927				continuous-25491-both_sexes--irnt
Sterilisation	20004	categorical		UK Biobank Assessment Centre > Verbal interview > Operations		11936	141392	0.693528871449621	-0.0182775075354762			categorical-20004-both_sexes-1362-
Mean L2 in cerebral peduncle on FA skeleton (left)	25263	continuous		UK Biobank Assessment Centre > Imaging > Brain MRI > Diffusion brain MRI > dMRI skeleton		14492		0.693863134149942				continuous-25263-both_sexes--irnt
Volume of brain, grey+white matter (normalised for head size)	25009	continuous		UK Biobank Assessment Centre > Imaging > Brain MRI > T1 structural brain MRI		16052		0.693890858163093				continuous-25009-both_sexes--irnt
O30.2 Splenic flexure	41210	categorical		Health-related outcomes > Hospital inpatient > Summary Operations		2094	279492	0.694359823199913	-0.0403916082808891			categorical-41210-both_sexes-O302-
Mean ICVF in genu of corpus callosum on FA skeleton	25346	continuous		UK Biobank Assessment Centre > Imaging > Brain MRI > Diffusion brain MRI > dMRI skeleton		14490		0.694990670441923				continuous-25346-both_sexes--irnt
Fluid intelligence score	20016	continuous		UK Biobank Assessment Centre > Cognitive function > Fluid intelligence / reasoning		100350		0.69523084063349	0.00598982402999184			continuous-20016-both_sexes--irnt
L85 Other epidermal thickening	131812	icd_first_occurrence		Health-related outcomes > First occurrences > Skin and subcutaneous tissue disorders		1942	279643	0.695234340708062	-0.0404188455234318			icd_first_occurrence-131812-both_sexes--
Mean L1 in superior fronto-occipital fasciculus on FA skeleton (right)	25242	continuous		UK Biobank Assessment Centre > Imaging > Brain MRI > Diffusion brain MRI > dMRI skeleton		14492		0.695237839955094				continuous-25242-both_sexes--irnt
K83 Other diseases of biliary tract	131680	icd_first_occurrence		Health-related outcomes > First occurrences > Digestive system disorders		1875	279710	0.695323056122496	-0.0403994671554576			icd_first_occurrence-131680-both_sexes--
Mean MD in superior fronto-occipital fasciculus on FA skeleton (right)	25146	continuous		UK Biobank Assessment Centre > Imaging > Brain MRI > Diffusion brain MRI > dMRI skeleton		14492		0.695392859637791				continuous-25146-both_sexes--irnt
Y80.2 Inhalation anaesthetic using endotracheal intubation NEC	41210	categorical		Health-related outcomes > Hospital inpatient > Summary Operations		2235	279351	0.695534053185306	-0.0404745923330827			categorical-41210-both_sexes-Y802-
Calcium	30680	continuous		Biological samples > Assay results > Blood assays > Blood biochemistry		246181		0.696632150245515	0.0037332236749838			continuous-30680-both_sexes--irnt
Type 2 diabetes	20002	categorical		UK Biobank Assessment Centre > Verbal interview > Medical conditions		1752	279791	0.696696671612032	-0.0404780364582321			categorical-20002-both_sexes-1223-
Albumin	30600	continuous		Biological samples > Assay results > Blood assays > Blood biochemistry		246304		0.697132663918131	-0.000338886655482179			continuous-30600-both_sexes--irnt
Mean ICVF in fornix cres+stria terminalis on FA skeleton (left)	25383	continuous		UK Biobank Assessment Centre > Imaging > Brain MRI > Diffusion brain MRI > dMRI skeleton		14490		0.697178231659522				continuous-25383-both_sexes--irnt
F33 Recurrent depressive disorder	130896	icd_first_occurrence		Health-related outcomes > First occurrences > Mental and behavioural disorders		2096	279489	0.698036214151982	-0.0403956580129491			icd_first_occurrence-130896-both_sexes--
K08 Other disorders of teeth and supporting structures	131568	icd_first_occurrence		Health-related outcomes > First occurrences > Digestive system disorders		2262	279323	0.698280986230266	-0.0403772781194777			icd_first_occurrence-131568-both_sexes--
Weighted-mean FA in tract medial lemniscus (left)	25505	continuous		UK Biobank Assessment Centre > Imaging > Brain MRI > Diffusion brain MRI > dMRI weighted means		14490		0.698507641124926				continuous-25505-both_sexes--irnt
M84 Disorders of continuity of bone	131970	icd_first_occurrence		Health-related outcomes > First occurrences > Musculoskeletal system and connective tissue disorders		1971	279614	0.698797733388553	-0.0404181738086424			icd_first_occurrence-131970-both_sexes--
Body mass index (BMI)	21001	continuous		UK Biobank Assessment Centre > Physical measures > Anthropometry > Body size measures		280645		0.699177277750352	-0.000950786885198909			continuous-21001-both_sexes--irnt
Body mass index (BMI)	23104	continuous		UK Biobank Assessment Centre > Physical measures > Anthropometry > Impedance measures		276710		0.699309511065799	-0.000939885378941351			continuous-23104-both_sexes--irnt
Quinine	20003	categorical		UK Biobank Assessment Centre > Verbal interview > Medications		1816	279727	0.700226917841547	-0.0404609839123491			categorical-20003-both_sexes-1140874420-
Cervical spondylosis	20002	categorical		UK Biobank Assessment Centre > Verbal interview > Medical conditions		1997	279546	0.701537412550669	-0.0404320490445347			categorical-20002-both_sexes-1478-
C79.2 Vitrectomy using pars plana approach	41200	categorical		Health-related outcomes > Hospital inpatient > Summary Operations		1880	279706	0.702158293647797	-0.0404234219365277			categorical-41200-both_sexes-C792-
Mean ICVF in superior cerebellar peduncle on FA skeleton (left)	25357	continuous		UK Biobank Assessment Centre > Imaging > Brain MRI > Diffusion brain MRI > dMRI skeleton		14490		0.703005416317711				continuous-25357-both_sexes--irnt
Mean ICVF in medial lemniscus on FA skeleton (left)	25353	continuous		UK Biobank Assessment Centre > Imaging > Brain MRI > Diffusion brain MRI > dMRI skeleton		14490		0.703039396857764				continuous-25353-both_sexes--irnt
Z89.6 Finger NEC	41210	categorical		Health-related outcomes > Hospital inpatient > Summary Operations		2019	279567	0.703045458595666	-0.0403964776290562			categorical-41210-both_sexes-Z896-
T52.1 Palmar fasciectomy	41200	categorical		Health-related outcomes > Hospital inpatient > Summary Operations		1667	279919	0.703668942094667	-0.0405822166579858			categorical-41200-both_sexes-T521-
I24 Other acute ischaemic heart diseases	131304	icd_first_occurrence		Health-related outcomes > First occurrences > Circulatory system disorders		1650	279935	0.703850257446994	-0.0405108479914938			icd_first_occurrence-131304-both_sexes--
N47 Redundant prepuce, phimosis and paraphimosis	132086	icd_first_occurrence		Health-related outcomes > First occurrences > Genitourinary system disorders		1887	126351	0.70419602495498	-0.040688585222317			icd_first_occurrence-132086-both_sexes--
E09.1 Excision of lesion of external nose	41200	categorical		Health-related outcomes > Hospital inpatient > Summary Operations		1781	279805	0.704224255949216	-0.0404069190215464			categorical-41200-both_sexes-E091-
Leg fat-free mass (left)	23117	continuous		UK Biobank Assessment Centre > Physical measures > Anthropometry > Impedance measures		276664		0.704259997208827	0.00081609207203419			continuous-23117-both_sexes--irnt
Weighted-mean L2 in tract anterior thalamic radiation (right)	25599	continuous		UK Biobank Assessment Centre > Imaging > Brain MRI > Diffusion brain MRI > dMRI weighted means		14490		0.705078619043053				continuous-25599-both_sexes--irnt
N19 Unspecified renal failure	132034	icd_first_occurrence		Health-related outcomes > First occurrences > Genitourinary system disorders		1633	279952	0.70519617092098	-0.0404626689665294			icd_first_occurrence-132034-both_sexes--
Bladder surgery	20004	categorical		UK Biobank Assessment Centre > Verbal interview > Operations		1816	279727	0.705891476979065	-0.0403926150543032			categorical-20004-both_sexes-1427-
Loratadine	20003	categorical		UK Biobank Assessment Centre > Verbal interview > Medications		2044	279499	0.705912205296678	-0.0403841507987666			categorical-20003-both_sexes-1140862772-
I47 Paroxysmal tachycardia	131348	icd_first_occurrence		Health-related outcomes > First occurrences > Circulatory system disorders		3399	278186	0.706941032845297	0.0285714664958565			icd_first_occurrence-131348-both_sexes--
Maxillo-facial surgery	20004	categorical		UK Biobank Assessment Centre > Verbal interview > Operations		2021	279522	0.707004057648084	-0.0403793161681267			categorical-20004-both_sexes-1481-
Weighted-mean MD in tract anterior thalamic radiation (left)	25517	continuous		UK Biobank Assessment Centre > Imaging > Brain MRI > Diffusion brain MRI > dMRI weighted means		14490		0.707511166293583				continuous-25517-both_sexes--irnt
Mean L2 in splenium of corpus callosum on FA skeleton	25252	continuous		UK Biobank Assessment Centre > Imaging > Brain MRI > Diffusion brain MRI > dMRI skeleton		14492		0.707607521033859				continuous-25252-both_sexes--irnt
Birth weight known	120	categorical		UK Biobank Assessment Centre > Verbal interview > Early life factors		158307	123236	0.707660788789296	0.00708039058310916			categorical-120-both_sexes-1-
Hernia surgery	20004	categorical		UK Biobank Assessment Centre > Verbal interview > Operations		1899	279644	0.707763020503241	-0.0405261766963725			categorical-20004-both_sexes-1402-
Stomach surgery	20004	categorical		UK Biobank Assessment Centre > Verbal interview > Operations		1613	279930	0.708177128216039	-0.0404094934164035			categorical-20004-both_sexes-1448-
K13 Other diseases of lip and oral mucosa	131578	icd_first_occurrence		Health-related outcomes > First occurrences > Digestive system disorders		3799	277786	0.708358049832473	0.0286441498205943			icd_first_occurrence-131578-both_sexes--
Hand grip strength (right)	47	continuous		UK Biobank Assessment Centre > Physical measures > Hand grip strength		280393		0.708719870619637	0.002045160537967			continuous-47-both_sexes--irnt
Adcal-d3 1.5g/10micrograms chewable tablet	20003	categorical		UK Biobank Assessment Centre > Verbal interview > Medications		1957	279586	0.709291499720569	-0.0406537064427763			categorical-20003-both_sexes-1141164828-
Co-dydramol	20003	categorical		UK Biobank Assessment Centre > Verbal interview > Medications		1763	279780	0.709885659652681	-0.0403805791652358			categorical-20003-both_sexes-1140923350-
Naproxen	20003	categorical		UK Biobank Assessment Centre > Verbal interview > Medications		1830	279713	0.710096906505221	-0.0403714907840618			categorical-20003-both_sexes-1140871462-
Neutrophill percentage	30200	continuous		Biological samples > Assay results > Blood assays > Blood count		273112		0.710938871937323	-0.00102030373640237			continuous-30200-both_sexes--irnt
Bronchitis	20002	categorical		UK Biobank Assessment Centre > Verbal interview > Medical conditions		2061	279482	0.711870121678469	-0.0403595142272035			categorical-20002-both_sexes-1412-
Volume of grey matter in Supramarginal Gyrus, posterior division (left)	25820	continuous		UK Biobank Assessment Centre > Imaging > Brain MRI > T1 structural brain MRI > Regional grey matter volumes (FAST)		16047		0.711924040165948				continuous-25820-both_sexes--irnt
Weighted-mean L3 in tract acoustic radiation (left)	25623	continuous		UK Biobank Assessment Centre > Imaging > Brain MRI > Diffusion brain MRI > dMRI weighted means		14490		0.71222629141138				continuous-25623-both_sexes--irnt
Mean MD in posterior corona radiata on FA skeleton (right)	25130	continuous		UK Biobank Assessment Centre > Imaging > Brain MRI > Diffusion brain MRI > dMRI skeleton		14492		0.71227411913739				continuous-25130-both_sexes--irnt
Mean ICVF in uncinate fasciculus on FA skeleton (left)	25389	continuous		UK Biobank Assessment Centre > Imaging > Brain MRI > Diffusion brain MRI > dMRI skeleton		14490		0.712283762508888				continuous-25389-both_sexes--irnt
Heart valve problem/heart murmur	20002	categorical		UK Biobank Assessment Centre > Verbal interview > Medical conditions		1856	279687	0.712515477018503	-0.0403585277749246			categorical-20002-both_sexes-1078-
Volume of grey matter in Putamen (right)	25883	continuous		UK Biobank Assessment Centre > Imaging > Brain MRI > T1 structural brain MRI > Regional grey matter volumes (FAST)		16047		0.712599859700863				continuous-25883-both_sexes--irnt
Q08.9 Unspecified vaginal excision of uterus	41210	categorical		Health-related outcomes > Hospital inpatient > Summary Operations		1993	151355	0.712707502407726	-0.0407414383176336			categorical-41210-both_sexes-Q089-
Weighted-mean ISOVF in tract inferior fronto-occipital fasciculus (left)	25716	continuous		UK Biobank Assessment Centre > Imaging > Brain MRI > Diffusion brain MRI > dMRI weighted means		14489		0.713262381214509				continuous-25716-both_sexes--irnt
Mean OD in corticospinal tract on FA skeleton (right)	25398	continuous		UK Biobank Assessment Centre > Imaging > Brain MRI > Diffusion brain MRI > dMRI skeleton		14490		0.713849337191447				continuous-25398-both_sexes--irnt
Weighted-mean FA in tract anterior thalamic radiation (left)	25490	continuous		UK Biobank Assessment Centre > Imaging > Brain MRI > Diffusion brain MRI > dMRI weighted means		14490		0.714006921283612				continuous-25490-both_sexes--irnt
Mean L3 in genu of corpus callosum on FA skeleton	25298	continuous		UK Biobank Assessment Centre > Imaging > Brain MRI > Diffusion brain MRI > dMRI skeleton		14492		0.714160190636806				continuous-25298-both_sexes--irnt
U35.4 Computed tomography of pulmonary arteries	41200	categorical		Health-related outcomes > Hospital inpatient > Summary Operations		1711	279875	0.714236713318868	-0.0403874192676156			categorical-41200-both_sexes-U354-
Z85.6 Ankle joint	41210	categorical		Health-related outcomes > Hospital inpatient > Summary Operations		1871	279715	0.71523373769145	-0.040345709215269			categorical-41210-both_sexes-Z856-
Mean L3 in posterior thalamic radiation on FA skeleton (right)	25324	continuous		UK Biobank Assessment Centre > Imaging > Brain MRI > Diffusion brain MRI > dMRI skeleton		14492		0.715842073577681				continuous-25324-both_sexes--irnt
Leg predicted mass (left)	23118	continuous		UK Biobank Assessment Centre > Physical measures > Anthropometry > Impedance measures		276662		0.716399964016615	0.000872880394006664			continuous-23118-both_sexes--irnt
Symbicort 100/6 turbohaler	20003	categorical		UK Biobank Assessment Centre > Verbal interview > Medications		1763	279780	0.717007607682933	-0.0403681440320834			categorical-20003-both_sexes-1141174520-
Weighted-mean ICVF in tract uncinate fasciculus (right)	25676	continuous		UK Biobank Assessment Centre > Imaging > Brain MRI > Diffusion brain MRI > dMRI weighted means		14489		0.717041203701252				continuous-25676-both_sexes--irnt
Median T2star in amygdala (right)	25037	continuous		UK Biobank Assessment Centre > Imaging > Brain MRI > Susceptibility weighted brain MRI		14767		0.717076127542842				continuous-25037-both_sexes--irnt
Throat/larynx surgery (incl tracheostomy)	20004	categorical		UK Biobank Assessment Centre > Verbal interview > Operations		1681	279862	0.717345644656698	-0.0403716228807421			categorical-20004-both_sexes-1129-
M46 Other inflammatory spondylopathies	131914	icd_first_occurrence		Health-related outcomes > First occurrences > Musculoskeletal system and connective tissue disorders		1948	279637	0.717649651471557	-0.0403684351425565			icd_first_occurrence-131914-both_sexes--
Ezetimibe	20003	categorical		UK Biobank Assessment Centre > Verbal interview > Medications		1617	279926	0.717778046490553	-0.0404463662391647			categorical-20003-both_sexes-1141192736-
Mean time to correctly identify matches	20023	continuous		UK Biobank Assessment Centre > Cognitive function > Reaction time		279555		0.718331705015004	0.000585309165503771			continuous-20023-both_sexes--irnt
X70.2 Procurement of drugs for chemotherapy for neoplasm for regimens in Band 2	41200	categorical		Health-related outcomes > Hospital inpatient > Summary Operations		1827	279759	0.719185453036368	-0.0403698374383306			categorical-41200-both_sexes-X702-
N17.1 Bilateral vasectomy	41200	categorical		Health-related outcomes > Hospital inpatient > Summary Operations		3030	125208	0.720071885584944	-0.0421004064575782			categorical-41200-both_sexes-N171-
S06.9 Unspecified other excision of lesion of skin	41210	categorical		Health-related outcomes > Hospital inpatient > Summary Operations		1633	279953	0.720122467929022	-0.040350909474432			categorical-41210-both_sexes-S069-
Mean ISOVF in fornix cres+stria terminalis on FA skeleton (left)	25479	continuous		UK Biobank Assessment Centre > Imaging > Brain MRI > Diffusion brain MRI > dMRI skeleton		14490		0.720217264276875				continuous-25479-both_sexes--irnt
Beconase 50micrograms nasal spray	20003	categorical		UK Biobank Assessment Centre > Verbal interview > Medications		1862	279681	0.720227974580732	-0.0403555475784535			categorical-20003-both_sexes-1140876136-
Maximum carotid IMT (intima-medial thickness) at 150 degrees	22675	continuous		UK Biobank Assessment Centre > Physical measures > Carotid ultrasound		18767		0.72058136605316				continuous-22675-both_sexes--irnt
Retinal operation/vitrectomy	20004	categorical		UK Biobank Assessment Centre > Verbal interview > Operations		1697	279846	0.720813470374533	-0.0403825835909822			categorical-20004-both_sexes-1437-
Substances taken for depression	20546	categorical		Online follow-up > Mental health > Depression		6781	86351	0.721103736676003	0.0128714610975483			categorical-20546-both_sexes-4-
W87.9 Unspecified diagnostic endoscopic examination of knee joint	41200	categorical		Health-related outcomes > Hospital inpatient > Summary Operations		1879	279707	0.721172817255771	-0.0403504463010893			categorical-41200-both_sexes-W879-
M71 Other bursopathies	131948	icd_first_occurrence		Health-related outcomes > First occurrences > Musculoskeletal system and connective tissue disorders		1811	279774	0.721759118868686	-0.0403383441003252			icd_first_occurrence-131948-both_sexes--
Alcohol	100022	continuous		Online follow-up > Diet by 24-hour recall > Estimated nutrients yesterday		43938		0.721809712417488	-0.00313716872665411			continuous-100022-both_sexes--
Mean L1 in inferior cerebellar peduncle on FA skeleton (left)	25211	continuous		UK Biobank Assessment Centre > Imaging > Brain MRI > Diffusion brain MRI > dMRI skeleton		14492		0.722002446299999				continuous-25211-both_sexes--irnt
Y53.3 Approach to organ under computed tomography scan control	41210	categorical		Health-related outcomes > Hospital inpatient > Summary Operations		1554	280032	0.722013953304616	-0.0403733381288057			categorical-41210-both_sexes-Y533-
K65 Peritonitis	131652	icd_first_occurrence		Health-related outcomes > First occurrences > Digestive system disorders		1696	279889	0.72202730960771	-0.0403516976916731			icd_first_occurrence-131652-both_sexes--
O82 Single delivery by caesarean section	132280	icd_first_occurrence		Health-related outcomes > First occurrences > Pregnancy, childbirth and the puerperium		1544	151803	0.722444752704549	-0.0408670715503026			icd_first_occurrence-132280-both_sexes--
Chronic sinusitis	20002	categorical		UK Biobank Assessment Centre > Verbal interview > Medical conditions		1787	279756	0.722699856154058	-0.0403360502311287			categorical-20002-both_sexes-1416-
K11 Diseases of salivary glands	131574	icd_first_occurrence		Health-related outcomes > First occurrences > Digestive system disorders		1856	279729	0.722839898596319	-0.0403399077865712			icd_first_occurrence-131574-both_sexes--
Mean L2 in anterior limb of internal capsule on FA skeleton (right)	25264	continuous		UK Biobank Assessment Centre > Imaging > Brain MRI > Diffusion brain MRI > dMRI skeleton		14492		0.723118194779251				continuous-25264-both_sexes--irnt
Rosuvastatin	20003	categorical		UK Biobank Assessment Centre > Verbal interview > Medications		1695	279848	0.723497895429285	-0.0404179338202964			categorical-20003-both_sexes-1141192410-
Zinc product	20003	categorical		UK Biobank Assessment Centre > Verbal interview > Medications		1898	279645	0.724386922227951	-0.0403382610418647			categorical-20003-both_sexes-1140888538-
O26 Maternal care for other conditions predominantly related to pregnancy	132206	icd_first_occurrence		Health-related outcomes > First occurrences > Pregnancy, childbirth and the puerperium		1375	151972	0.72466085202061	-0.0423653597909798			icd_first_occurrence-132206-both_sexes--
K82 Other diseases of gallbladder	131678	icd_first_occurrence		Health-related outcomes > First occurrences > Digestive system disorders		1821	279764	0.724914485552922	-0.0403435911467043			icd_first_occurrence-131678-both_sexes--
Other bowel surgery	20004	categorical		UK Biobank Assessment Centre > Verbal interview > Operations		1694	279849	0.725119626321049	-0.0403369314365336			categorical-20004-both_sexes-1466-
Cholesterol	30690	continuous		Biological samples > Assay results > Blood assays > Blood biochemistry		268558		0.72515028925842	-0.0030663358271438			continuous-30690-both_sexes--irnt
Magnesium	100017	continuous		Online follow-up > Diet by 24-hour recall > Estimated nutrients yesterday		43938		0.725515107895251	0.00812966782615269			continuous-100017-both_sexes--irnt
L25 Unspecified contact dermatitis	131730	icd_first_occurrence		Health-related outcomes > First occurrences > Skin and subcutaneous tissue disorders		1820	279765	0.725711408286661	-0.0403512734352223			icd_first_occurrence-131730-both_sexes--
Allergy/hypersensitivity/anaphylaxis	20002	categorical		UK Biobank Assessment Centre > Verbal interview > Medical conditions		1996	279547	0.72600529369685	-0.0403422164518778			categorical-20002-both_sexes-1374-
Weighted-mean L2 in tract cingulate gyrus part of cingulum (right)	25601	continuous		UK Biobank Assessment Centre > Imaging > Brain MRI > Diffusion brain MRI > dMRI weighted means		14490		0.726054822580637				continuous-25601-both_sexes--irnt
Salbutamol 100micrograms spacehaler	20003	categorical		UK Biobank Assessment Centre > Verbal interview > Medications		1795	279748	0.726241938213666	-0.0403530563132782			categorical-20003-both_sexes-1140926606-
Z67.5 Lumbar intervertebral joint	41210	categorical		Health-related outcomes > Hospital inpatient > Summary Operations		1888	279698	0.726528067614675	-0.0403409964303329			categorical-41210-both_sexes-Z675-
Prednisolone	20003	categorical		UK Biobank Assessment Centre > Verbal interview > Medications		1642	279901	0.726542748140001	-0.0403463549409801			categorical-20003-both_sexes-1140874930-
C90.1 Topical anaesthetic	41210	categorical		Health-related outcomes > Hospital inpatient > Summary Operations		1470	280116	0.726931992192639	-0.0404567788984041			categorical-41210-both_sexes-C901-
Percutaneous/open kidney stone surgery/lithotripsy	20004	categorical		UK Biobank Assessment Centre > Verbal interview > Operations		1600	279943	0.727331093013494	-0.0404208827789885			categorical-20004-both_sexes-1197-
T72.3 Release of constriction of sheath of tendon	41200	categorical		Health-related outcomes > Hospital inpatient > Summary Operations		1713	279873	0.727466351759699	-0.0403490287619715			categorical-41200-both_sexes-T723-
Bladder problem (not cancer)	20002	categorical		UK Biobank Assessment Centre > Verbal interview > Medical conditions		1669	279874	0.727720944771447	-0.0403573698495725			categorical-20002-both_sexes-1201-
Iron deficiency anaemia	20002	categorical		UK Biobank Assessment Centre > Verbal interview > Medical conditions		1521	280022	0.727865699248999	-0.0404704293990397			categorical-20002-both_sexes-1330-
Mean ISOVF in cerebral peduncle on FA skeleton (left)	25455	continuous		UK Biobank Assessment Centre > Imaging > Brain MRI > Diffusion brain MRI > dMRI skeleton		14490		0.728106992988974				continuous-25455-both_sexes--irnt
Mean OD in pontine crossing tract on FA skeleton	25393	continuous		UK Biobank Assessment Centre > Imaging > Brain MRI > Diffusion brain MRI > dMRI skeleton		14490		0.728590376497011				continuous-25393-both_sexes--irnt
Elbow surgery	20004	categorical		UK Biobank Assessment Centre > Verbal interview > Operations		1724	279819	0.728707313298098	-0.0403447952379183			categorical-20004-both_sexes-1500-
Mean L1 in inferior cerebellar peduncle on FA skeleton (right)	25210	continuous		UK Biobank Assessment Centre > Imaging > Brain MRI > Diffusion brain MRI > dMRI skeleton		14492		0.728732005949531				continuous-25210-both_sexes--irnt
Bipolar and major depression status	20126	categorical		UK Biobank Assessment Centre > Touchscreen > Psychosocial factors > Mental health		53407	20735	0.728761127657863	-0.00267355382442632			categorical-20126-both_sexes-0-
Q12.1 Introduction of intrauterine contraceptive device	41210	categorical		Health-related outcomes > Hospital inpatient > Summary Operations		1601	151747	0.728834198268748	-0.0408371263331935			categorical-41210-both_sexes-Q121-
H36 Retinal disorders in diseases classified elsewhere	131184	icd_first_occurrence		Health-related outcomes > First occurrences > Eye and adnexa disorders		1547	280038	0.728865327643418	-0.0404198847011761			icd_first_occurrence-131184-both_sexes--
Standing height	50	continuous		UK Biobank Assessment Centre > Physical measures > Anthropometry > Body size measures		280946		0.729243566905695	0.00150087968397496			continuous-50-both_sexes--irnt
Chest pain or discomfort	2335	categorical		UK Biobank Assessment Centre > Touchscreen > Health and medical history > Chest pain		44062	234558	0.729456649195891	-0.00874793499590344			categorical-2335-both_sexes--
Mean OD in uncinate fasciculus on FA skeleton (right)	25436	continuous		UK Biobank Assessment Centre > Imaging > Brain MRI > Diffusion brain MRI > dMRI skeleton		14490		0.73012913478058				continuous-25436-both_sexes--irnt
Eye problems/disorders	6148	categorical		UK Biobank Assessment Centre > Touchscreen > Health and medical history > Eyesight		8936	91559	0.730701224831421	0.0157323737853412			categorical-6148-both_sexes-4-
A15 Respiratory tuberculosis, bacteriologically and histologically confirmed	130020	icd_first_occurrence		Health-related outcomes > First occurrences > Certain infectious and parasitic diseases		1417	280168	0.730945609856957	-0.0403919818114847			icd_first_occurrence-130020-both_sexes--
J93 Pneumothorax	131540	icd_first_occurrence		Health-related outcomes > First occurrences > Respiratory system disorders		1556	280029	0.731210450390732	-0.0403813879096177			icd_first_occurrence-131540-both_sexes--
Muscle or soft tissue injuries	20002	categorical		UK Biobank Assessment Centre > Verbal interview > Medical conditions		2013	279530	0.732153448231117	-0.0403472471993753			categorical-20002-both_sexes-1406-
N30.3 Circumcision	41200	categorical		Health-related outcomes > Hospital inpatient > Summary Operations		1542	126696	0.732390366659413	-0.0406105972989154			categorical-41200-both_sexes-N303-
Volume of grey matter in Superior Temporal Gyrus, posterior division (left)	25800	continuous		UK Biobank Assessment Centre > Imaging > Brain MRI > T1 structural brain MRI > Regional grey matter volumes (FAST)		16047		0.732540761459103				continuous-25800-both_sexes--irnt
Testicular/scrotal operation	20004	categorical		UK Biobank Assessment Centre > Verbal interview > Operations		1755	126460	0.732653539034654	-0.0406447844770359			categorical-20004-both_sexes-1216-
Bendrofluazide	20003	categorical		UK Biobank Assessment Centre > Verbal interview > Medications		1459	280084	0.73280477825361	-0.0403789531665211			categorical-20003-both_sexes-1140866122-
Volume of white matter (normalised for head size)	25007	continuous		UK Biobank Assessment Centre > Imaging > Brain MRI > T1 structural brain MRI		16052		0.733033368428444				continuous-25007-both_sexes--irnt
M22 Disorders of patella	131882	icd_first_occurrence		Health-related outcomes > First occurrences > Musculoskeletal system and connective tissue disorders		1825	279760	0.733138936461046	-0.0403745191842439			icd_first_occurrence-131882-both_sexes--
Mouth/salivary gland surgery	20004	categorical		UK Biobank Assessment Centre > Verbal interview > Operations		1668	279875	0.733551458162928	-0.0403165112600887			categorical-20004-both_sexes-1130-
Volume of grey matter (normalised for head size)	25005	continuous		UK Biobank Assessment Centre > Imaging > Brain MRI > T1 structural brain MRI		16052		0.733799245688322				continuous-25005-both_sexes--irnt
Z47.2 Skin of temple	41210	categorical		Health-related outcomes > Hospital inpatient > Summary Operations		1362	280224	0.734170179169986	-0.0404055984190777			categorical-41210-both_sexes-Z472-
Weighted-mean MO in tract parahippocampal part of cingulum (right)	25549	continuous		UK Biobank Assessment Centre > Imaging > Brain MRI > Diffusion brain MRI > dMRI weighted means		14490		0.734419476573432				continuous-25549-both_sexes--irnt
Weighted-mean L1 in tract parahippocampal part of cingulum (right)	25576	continuous		UK Biobank Assessment Centre > Imaging > Brain MRI > Diffusion brain MRI > dMRI weighted means		14490		0.735637553024963				continuous-25576-both_sexes--irnt
Mean L2 in posterior thalamic radiation on FA skeleton (left)	25277	continuous		UK Biobank Assessment Centre > Imaging > Brain MRI > Diffusion brain MRI > dMRI skeleton		14492		0.735796394614329				continuous-25277-both_sexes--irnt
Tuberculosis (tb)	20002	categorical		UK Biobank Assessment Centre > Verbal interview > Medical conditions		1356	280187	0.735804169368158	-0.040381559878311			categorical-20002-both_sexes-1440-
Arm fat percentage (right)	23119	continuous		UK Biobank Assessment Centre > Physical measures > Anthropometry > Impedance measures		276655		0.735821836755344	-0.000943831430550982			continuous-23119-both_sexes--irnt
Ventricular rate	12336	continuous		UK Biobank Assessment Centre > Physical measures > ECG at rest, 12-lead		18166		0.736136621199205				continuous-12336-both_sexes--irnt
G50 Disorders of trigeminal nerve	131062	icd_first_occurrence		Health-related outcomes > First occurrences > Nervous system disorders		1736	279849	0.736160673906485	-0.04033880132179			icd_first_occurrence-131062-both_sexes--
Nasal/sinus/nose surgery	20004	categorical		UK Biobank Assessment Centre > Verbal interview > Operations		9577	271966	0.736442380630491	-0.0166374425124534			categorical-20004-both_sexes-1128-
Propranolol	20003	categorical		UK Biobank Assessment Centre > Verbal interview > Medications		1824	279719	0.736933076110976	-0.0403366358672045			categorical-20003-both_sexes-1140879842-
Weighted-mean OD in tract cingulate gyrus part of cingulum (right)	25682	continuous		UK Biobank Assessment Centre > Imaging > Brain MRI > Diffusion brain MRI > dMRI weighted means		14489		0.737392565132013				continuous-25682-both_sexes--irnt
X72.2 Delivery of complex parenteral chemotherapy for neoplasm at first attendance	41210	categorical		Health-related outcomes > Hospital inpatient > Summary Operations		1453	280133	0.737767734091529	-0.0403783027698886			categorical-41210-both_sexes-X722-
Caesarean section / caesarian section	20004	categorical		UK Biobank Assessment Centre > Verbal interview > Operations		14489	138839	0.73782909441269	0.0140890681540393			categorical-20004-both_sexes-1477-
Anal surgery	20004	categorical		UK Biobank Assessment Centre > Verbal interview > Operations		1679	279864	0.737886656757259	-0.0403284905709771			categorical-20004-both_sexes-1460-
R17.2 Elective lower uterine segment caesarean delivery	41200	categorical		Health-related outcomes > Hospital inpatient > Summary Operations		1304	152044	0.73846376832613	-0.0420853062409738			categorical-41200-both_sexes-R172-
G81 Hemiplegia	131102	icd_first_occurrence		Health-related outcomes > First occurrences > Nervous system disorders		1403	280182	0.739060612520101	-0.0403513212721619			icd_first_occurrence-131102-both_sexes--
Weighted-mean L2 in tract uncinate fasciculus (left)	25621	continuous		UK Biobank Assessment Centre > Imaging > Brain MRI > Diffusion brain MRI > dMRI weighted means		14490		0.739182292328834				continuous-25621-both_sexes--irnt
B27 Infectious mononucleosis	130218	icd_first_occurrence		Health-related outcomes > First occurrences > Certain infectious and parasitic diseases		1990	279595	0.739361035814565	-0.0403779942840591			icd_first_occurrence-130218-both_sexes--
Alcohol drinker status	20117	categorical		UK Biobank Assessment Centre > Touchscreen > Lifestyle and environment > Alcohol		262484	18674	0.739489645357118	0.000537692503664927			categorical-20117-both_sexes-2-
Pilonidal sinus surgery (anal)	20004	categorical		UK Biobank Assessment Centre > Verbal interview > Operations		1578	279965	0.740213579980913	-0.0403737562155728			categorical-20004-both_sexes-1484-
Pravastatin	20003	categorical		UK Biobank Assessment Centre > Verbal interview > Medications		1330	280213	0.740489367166915	-0.0404451262638667			categorical-20003-both_sexes-1140888648-
Laparotomy nos	20004	categorical		UK Biobank Assessment Centre > Verbal interview > Operations		1565	279978	0.741250860036788	-0.040326079159715			categorical-20004-both_sexes-1486-
Mean L2 in inferior cerebellar peduncle on FA skeleton (left)	25259	continuous		UK Biobank Assessment Centre > Imaging > Brain MRI > Diffusion brain MRI > dMRI skeleton		14492		0.741256174866834				continuous-25259-both_sexes--irnt
Volume of grey matter in Central Opercular Cortex (left)	25864	continuous		UK Biobank Assessment Centre > Imaging > Brain MRI > T1 structural brain MRI > Regional grey matter volumes (FAST)		16047		0.741272838779065				continuous-25864-both_sexes--irnt
K50 Crohn's disease [regional enteritis]	131626	icd_first_occurrence		Health-related outcomes > First occurrences > Digestive system disorders		1594	279991	0.741468118424109	-0.0403067523504455			icd_first_occurrence-131626-both_sexes--
Mean MO in anterior corona radiata on FA skeleton (left)	25175	continuous		UK Biobank Assessment Centre > Imaging > Brain MRI > Diffusion brain MRI > dMRI skeleton		14492		0.741476896365636				continuous-25175-both_sexes--irnt
Weighted-mean MD in tract inferior fronto-occipital fasciculus (left)	25527	continuous		UK Biobank Assessment Centre > Imaging > Brain MRI > Diffusion brain MRI > dMRI weighted means		14490		0.74153299350343				continuous-25527-both_sexes--irnt
Weighted-mean MD in tract forceps major	25525	continuous		UK Biobank Assessment Centre > Imaging > Brain MRI > Diffusion brain MRI > dMRI weighted means		14490		0.741827877819054				continuous-25525-both_sexes--irnt
Mean ISOVF in anterior corona radiata on FA skeleton (left)	25463	continuous		UK Biobank Assessment Centre > Imaging > Brain MRI > Diffusion brain MRI > dMRI skeleton		14490		0.741957494463146				continuous-25463-both_sexes--irnt
Rhinoplasty / nose surgery	20004	categorical		UK Biobank Assessment Centre > Verbal interview > Operations		1810	279733	0.742131110775695	-0.0404248127207869			categorical-20004-both_sexes-1557-
B06 Rubella [german measles]	130186	icd_first_occurrence		Health-related outcomes > First occurrences > Certain infectious and parasitic diseases		1963	279622	0.742156740281159	-0.040362753860266			icd_first_occurrence-130186-both_sexes--
E08.1 Polypectomy of internal nose	41200	categorical		Health-related outcomes > Hospital inpatient > Summary Operations		1450	280136	0.742295442398127	-0.0403842408051088			categorical-41200-both_sexes-E081-
O02 Other abnormal products of conception	132166	icd_first_occurrence		Health-related outcomes > First occurrences > Pregnancy, childbirth and the puerperium		1216	152131	0.742357347137585	-0.0412985148794864			icd_first_occurrence-132166-both_sexes--
Mean MO in retrolenticular part of internal capsule on FA skeleton (left)	25173	continuous		UK Biobank Assessment Centre > Imaging > Brain MRI > Diffusion brain MRI > dMRI skeleton		14492		0.742728928853171				continuous-25173-both_sexes--irnt
M47.8 Other specified urethral catheterisation of bladder	41200	categorical		Health-related outcomes > Hospital inpatient > Summary Operations		1460	280126	0.743265980020089	-0.0403529442786173			categorical-41200-both_sexes-M478-
Volume of grey matter in Superior Parietal Lobule (left)	25816	continuous		UK Biobank Assessment Centre > Imaging > Brain MRI > T1 structural brain MRI > Regional grey matter volumes (FAST)		16047		0.744301260963987				continuous-25816-both_sexes--irnt
Y71.3 Revisional operations NOC	41210	categorical		Health-related outcomes > Hospital inpatient > Summary Operations		1601	279985	0.744543015825898	-0.0403011311081486			categorical-41210-both_sexes-Y713-
F40 Phobic anxiety disorders	130904	icd_first_occurrence		Health-related outcomes > First occurrences > Mental and behavioural disorders		1753	279832	0.74461049164116	-0.040345324736081			icd_first_occurrence-130904-both_sexes--
Weighted-mean L3 in tract acoustic radiation (right)	25624	continuous		UK Biobank Assessment Centre > Imaging > Brain MRI > Diffusion brain MRI > dMRI weighted means		14490		0.744809970459761				continuous-25624-both_sexes--irnt
Ginkgo forte tablet	20003	categorical		UK Biobank Assessment Centre > Verbal interview > Medications		1617	279926	0.744887984189406	-0.0403410003769452			categorical-20003-both_sexes-1140911734-
Weighted-mean ICVF in tract posterior thalamic radiation (left)	25669	continuous		UK Biobank Assessment Centre > Imaging > Brain MRI > Diffusion brain MRI > dMRI weighted means		14489		0.744931958227398				continuous-25669-both_sexes--irnt
Mean L3 in tapetum on FA skeleton (left)	25343	continuous		UK Biobank Assessment Centre > Imaging > Brain MRI > Diffusion brain MRI > dMRI skeleton		14492		0.744960696075732				continuous-25343-both_sexes--irnt
K61 Abscess of anal and rectal regions	131644	icd_first_occurrence		Health-related outcomes > First occurrences > Digestive system disorders		1642	279943	0.74513669034434	-0.0403371663893456			icd_first_occurrence-131644-both_sexes--
Z27.3 Pylorus	41210	categorical		Health-related outcomes > Hospital inpatient > Summary Operations		1422	280164	0.745171779956952	-0.0403507987988148			categorical-41210-both_sexes-Z273-
Y80.1 Inhalation anaesthetic using muscle relaxant	41210	categorical		Health-related outcomes > Hospital inpatient > Summary Operations		1788	279798	0.74520274824468	-0.0404396365089197			categorical-41210-both_sexes-Y801-
K30 Dyspepsia	131600	icd_first_occurrence		Health-related outcomes > First occurrences > Digestive system disorders		10360	271225	0.74573099576225	-0.016151935871345			icd_first_occurrence-131600-both_sexes--
Mean FA in anterior corona radiata on FA skeleton (left)	25079	continuous		UK Biobank Assessment Centre > Imaging > Brain MRI > Diffusion brain MRI > dMRI skeleton		14492		0.74620543699083				continuous-25079-both_sexes--irnt
C90.3 Subtenons anaesthetic	41210	categorical		Health-related outcomes > Hospital inpatient > Summary Operations		1512	280074	0.746215078512589	-0.0404075972278436			categorical-41210-both_sexes-C903-
Mean L2 in superior corona radiata on FA skeleton (right)	25272	continuous		UK Biobank Assessment Centre > Imaging > Brain MRI > Diffusion brain MRI > dMRI skeleton		14492		0.746488593688861				continuous-25272-both_sexes--irnt
Peak expiratory flow (PEF)	3064	continuous		UK Biobank Assessment Centre > Physical measures > Spirometry		255820		0.747096197817674	0.00241317632187486			continuous-3064-both_sexes--irnt
Mean ISOVF in pontine crossing tract on FA skeleton	25441	continuous		UK Biobank Assessment Centre > Imaging > Brain MRI > Diffusion brain MRI > dMRI skeleton		14490		0.747235514868275				continuous-25441-both_sexes--irnt
H54 Blindness and low vision	131212	icd_first_occurrence		Health-related outcomes > First occurrences > Eye and adnexa disorders		1412	280173	0.74783264812504	-0.0403252071728877			icd_first_occurrence-131212-both_sexes--
Back pain	20002	categorical		UK Biobank Assessment Centre > Verbal interview > Medical conditions		1613	279930	0.74784693111488	-0.0403410359325314			categorical-20002-both_sexes-1534-
Heart arrhythmia	20002	categorical		UK Biobank Assessment Centre > Verbal interview > Medical conditions		1492	280051	0.747916895432243	-0.0403165652296277			categorical-20002-both_sexes-1077-
Myomectomy/fibroids removed	20004	categorical		UK Biobank Assessment Centre > Verbal interview > Operations		1594	151734	0.748059312508223	-0.0405031570730895			categorical-20004-both_sexes-1509-
Seating box height	3077	continuous		UK Biobank Assessment Centre > Physical measures > Anthropometry > Body size measures		280890		0.748159302648229	0.0123671104147163			continuous-3077-both_sexes--
Endometrial ablation	20004	categorical		UK Biobank Assessment Centre > Verbal interview > Operations		1424	151904	0.749240588954406	-0.0405580355557092			categorical-20004-both_sexes-1360-
Heel bone mineral density (BMD) T-score, automated	78	continuous		UK Biobank Assessment Centre > Physical measures > Bone-densitometry of heel		153237		0.749424207053364	0.00391698301072306			continuous-78-both_sexes--irnt
I78 Diseases of capillaries	131392	icd_first_occurrence		Health-related outcomes > First occurrences > Circulatory system disorders		1551	280034	0.749440257064634	-0.0403004009810998			icd_first_occurrence-131392-both_sexes--
Glucose	30740	continuous		Biological samples > Assay results > Blood assays > Blood biochemistry		245993		0.749460379190763	-0.00320472639019328			continuous-30740-both_sexes--irnt
U05.2 Magnetic resonance imaging of head	41210	categorical		Health-related outcomes > Hospital inpatient > Summary Operations		1453	280133	0.749472870122355	-0.0403127057538178			categorical-41210-both_sexes-U052-
Mean OD in superior fronto-occipital fasciculus on FA skeleton (left)	25435	continuous		UK Biobank Assessment Centre > Imaging > Brain MRI > Diffusion brain MRI > dMRI skeleton		14490		0.750131634848202				continuous-25435-both_sexes--irnt
Weighted-mean L3 in tract forceps major	25633	continuous		UK Biobank Assessment Centre > Imaging > Brain MRI > Diffusion brain MRI > dMRI weighted means		14490		0.75044049504722				continuous-25633-both_sexes--irnt
Mean L2 in posterior limb of internal capsule on FA skeleton (left)	25267	continuous		UK Biobank Assessment Centre > Imaging > Brain MRI > Diffusion brain MRI > dMRI skeleton		14492		0.750626253823929				continuous-25267-both_sexes--irnt
M41 Scoliosis	131906	icd_first_occurrence		Health-related outcomes > First occurrences > Musculoskeletal system and connective tissue disorders		1675	279910	0.750914027735221	-0.0403248824582386			icd_first_occurrence-131906-both_sexes--
Y98.1 Radiology of one body area (or < 20 minutes)	41210	categorical		Health-related outcomes > Hospital inpatient > Summary Operations		17051	264535	0.75125089945085	0.00150794744833853			categorical-41210-both_sexes-Y981-
Iron	100011	continuous		Online follow-up > Diet by 24-hour recall > Estimated nutrients yesterday		43938		0.751475532392204	0.00753616904194193			continuous-100011-both_sexes--irnt
I42 Cardiomyopathy	131338	icd_first_occurrence		Health-related outcomes > First occurrences > Circulatory system disorders		1273	280312	0.75240394425869	-0.0403418843731779			icd_first_occurrence-131338-both_sexes--
Mean MD in superior corona radiata on FA skeleton (left)	25129	continuous		UK Biobank Assessment Centre > Imaging > Brain MRI > Diffusion brain MRI > dMRI skeleton		14492		0.752670746421012				continuous-25129-both_sexes--irnt
Ever addicted to prescription or over-the-counter medication	20503	categorical		Online follow-up > Mental health > Addictions		755	4675	0.753818519738151				categorical-20503-both_sexes--
N43 Hydrocele and spermatocele	132078	icd_first_occurrence		Health-related outcomes > First occurrences > Genitourinary system disorders		1267	126971	0.754012103691174	-0.0405374325243024			icd_first_occurrence-132078-both_sexes--
Nasonex 0.05% aqueous nasal spray	20003	categorical		UK Biobank Assessment Centre > Verbal interview > Medications		1437	280106	0.754895087375781	-0.0402865231086099			categorical-20003-both_sexes-1141150944-
Z50.2 Skin of hand	41210	categorical		Health-related outcomes > Hospital inpatient > Summary Operations		1343	280243	0.754961054095353	-0.0403212135647737			categorical-41210-both_sexes-Z502-
Q35.2 Endoscopic bilateral clipping of fallopian tubes	41200	categorical		Health-related outcomes > Hospital inpatient > Summary Operations		1452	151896	0.755116189248257	-0.0409448046598379			categorical-41200-both_sexes-Q352-
Mean MD in inferior cerebellar peduncle on FA skeleton (right)	25114	continuous		UK Biobank Assessment Centre > Imaging > Brain MRI > Diffusion brain MRI > dMRI skeleton		14492		0.755464728657976				continuous-25114-both_sexes--irnt
Weighted-mean L1 in tract posterior thalamic radiation (left)	25588	continuous		UK Biobank Assessment Centre > Imaging > Brain MRI > Diffusion brain MRI > dMRI weighted means		14490		0.75550643969341				continuous-25588-both_sexes--irnt
Recent feelings or nervousness or anxiety	20506	continuous		Online follow-up > Mental health > Anxiety		92999		0.755569632500365	0.00286681410418554			continuous-20506-both_sexes--
M45.9 Unspecified diagnostic endoscopic examination of bladder	41210	categorical		Health-related outcomes > Hospital inpatient > Summary Operations		3506	278080	0.755751520658775	0.0244849124348857			categorical-41210-both_sexes-M459-
90th percentile of BOLD effect (in group-defined mask) for faces activation	25763	continuous		UK Biobank Assessment Centre > Imaging > Brain MRI > Task functional brain MRI		14069		0.756321342863121				continuous-25763-both_sexes--irnt
Omeprazole	20003	categorical		UK Biobank Assessment Centre > Verbal interview > Medications		16600	264943	0.75701794904289	0.00171500969542188			categorical-20003-both_sexes-1140865634-
Gaviscon liquid	20003	categorical		UK Biobank Assessment Centre > Verbal interview > Medications		1507	280036	0.757542744260009	-0.0403140267965042			categorical-20003-both_sexes-1140865354-
Mean L3 in posterior thalamic radiation on FA skeleton (left)	25325	continuous		UK Biobank Assessment Centre > Imaging > Brain MRI > Diffusion brain MRI > dMRI skeleton		14492		0.757991878297181				continuous-25325-both_sexes--irnt
Weighted-mean ICVF in tract anterior thalamic radiation (right)	25653	continuous		UK Biobank Assessment Centre > Imaging > Brain MRI > Diffusion brain MRI > dMRI weighted means		14489		0.758103673135348				continuous-25653-both_sexes--irnt
Mean MD in posterior thalamic radiation on FA skeleton (right)	25132	continuous		UK Biobank Assessment Centre > Imaging > Brain MRI > Diffusion brain MRI > dMRI skeleton		14492		0.758646478808675				continuous-25132-both_sexes--irnt
Methotrexate	20003	categorical		UK Biobank Assessment Centre > Verbal interview > Medications		1520	280023	0.758844638875074	-0.0402980488194484			categorical-20003-both_sexes-1140869848-
Sitting height	20015	continuous		UK Biobank Assessment Centre > Physical measures > Anthropometry > Body size measures		280890		0.758889956475388	-0.00207615110532707			continuous-20015-both_sexes--irnt
Medication for cholesterol, blood pressure, diabetes, or take exogenous hormones	6153	categorical		UK Biobank Assessment Centre > Touchscreen > Health and medical history > Medication		4029	148582	0.759012250996972	0.0230849477794125			categorical-6153-both_sexes-5-
Knee replacement/revision	20004	categorical		UK Biobank Assessment Centre > Verbal interview > Operations		3454	278089	0.759428288416035	0.0235733201223763			categorical-20004-both_sexes-1319-
Volume of grey matter in Middle Frontal Gyrus (right)	25789	continuous		UK Biobank Assessment Centre > Imaging > Brain MRI > T1 structural brain MRI > Regional grey matter volumes (FAST)		16047		0.759945382982059				continuous-25789-both_sexes--irnt
R24.9 All normal delivery	41200	categorical		Health-related outcomes > Hospital inpatient > Summary Operations		5023	148325	0.760001984920854	0.0221213184990667			categorical-41200-both_sexes-R249-
Total protein	30860	continuous		Biological samples > Assay results > Blood assays > Blood biochemistry		245982		0.76020156823302	-0.00307197803209186			continuous-30860-both_sexes--irnt
Mean ISOVF in cerebral peduncle on FA skeleton (right)	25454	continuous		UK Biobank Assessment Centre > Imaging > Brain MRI > Diffusion brain MRI > dMRI skeleton		14490		0.761205271489195				continuous-25454-both_sexes--irnt
Median z-statistic (in group-defined mask) for faces-shapes contrast	25050	continuous		UK Biobank Assessment Centre > Imaging > Brain MRI > Task functional brain MRI		14069		0.761720752400713				continuous-25050-both_sexes--irnt
H01.2 Emergency excision of abnormal appendix NEC	41200	categorical		Health-related outcomes > Hospital inpatient > Summary Operations		1413	280173	0.76177491469156	-0.0402976714108056			categorical-41200-both_sexes-H012-
Mean OD in sagittal stratum on FA skeleton (left)	25423	continuous		UK Biobank Assessment Centre > Imaging > Brain MRI > Diffusion brain MRI > dMRI skeleton		14490		0.761797088255765				continuous-25423-both_sexes--irnt
C79.5 Internal tamponade of retina using gas	41210	categorical		Health-related outcomes > Hospital inpatient > Summary Operations		1314	280272	0.76216498019797	-0.0403173412445259			categorical-41210-both_sexes-C795-
Valsartan	20003	categorical		UK Biobank Assessment Centre > Verbal interview > Medications		1302	280241	0.762915627312311	-0.0403242132397905			categorical-20003-both_sexes-1141145660-
Weighted-mean L2 in tract forceps minor	25607	continuous		UK Biobank Assessment Centre > Imaging > Brain MRI > Diffusion brain MRI > dMRI weighted means		14490		0.764145280913632				continuous-25607-both_sexes--irnt
H50 Other strabismus	131204	icd_first_occurrence		Health-related outcomes > First occurrences > Eye and adnexa disorders		1350	280235	0.764491035564363	-0.0402808087607945			icd_first_occurrence-131204-both_sexes--
Mean MO in cingulum cingulate gyrus on FA skeleton (left)	25187	continuous		UK Biobank Assessment Centre > Imaging > Brain MRI > Diffusion brain MRI > dMRI skeleton		14492		0.764612031641907				continuous-25187-both_sexes--irnt
K58 Irritable bowel syndrome	131638	icd_first_occurrence		Health-related outcomes > First occurrences > Digestive system disorders		18586	262999	0.764797219712955	-0.0119664048273871			icd_first_occurrence-131638-both_sexes--
Mean sphered cell volume	30270	continuous		Biological samples > Assay results > Blood assays > Blood count		268454		0.764879720715044	-0.00319375290458663			continuous-30270-both_sexes--irnt
Y58.8 Other specified harvest of skin for graft	41210	categorical		Health-related outcomes > Hospital inpatient > Summary Operations		1236	280350	0.765179341588631	-0.0403148795147708			categorical-41210-both_sexes-Y588-
Weighted-mean MO in tract superior longitudinal fasciculus (right)	25564	continuous		UK Biobank Assessment Centre > Imaging > Brain MRI > Diffusion brain MRI > dMRI weighted means		14490		0.766021458190045				continuous-25564-both_sexes--irnt
Weighted-mean FA in tract medial lemniscus (right)	25506	continuous		UK Biobank Assessment Centre > Imaging > Brain MRI > Diffusion brain MRI > dMRI weighted means		14490		0.766256848412609				continuous-25506-both_sexes--irnt
Weighted-mean ICVF in tract posterior thalamic radiation (right)	25670	continuous		UK Biobank Assessment Centre > Imaging > Brain MRI > Diffusion brain MRI > dMRI weighted means		14489		0.766390272743556				continuous-25670-both_sexes--irnt
Mebeverine	20003	categorical		UK Biobank Assessment Centre > Verbal interview > Medications		1427	280116	0.76671003487399	-0.0402960370975725			categorical-20003-both_sexes-1140879428-
Mean ICVF in posterior limb of internal capsule on FA skeleton (right)	25362	continuous		UK Biobank Assessment Centre > Imaging > Brain MRI > Diffusion brain MRI > dMRI skeleton		14490		0.766888211193181				continuous-25362-both_sexes--irnt
Fluticasone	20003	categorical		UK Biobank Assessment Centre > Verbal interview > Medications		1247	280296	0.767270323829227	-0.0403018379992092			categorical-20003-both_sexes-1140888098-
Y80.4 Intravenous anaesthetic NEC	41210	categorical		Health-related outcomes > Hospital inpatient > Summary Operations		1359	280227	0.76748791568854	-0.0403330400852474			categorical-41210-both_sexes-Y804-
Mean MD in anterior corona radiata on FA skeleton (right)	25126	continuous		UK Biobank Assessment Centre > Imaging > Brain MRI > Diffusion brain MRI > dMRI skeleton		14492		0.767491281854742				continuous-25126-both_sexes--irnt
Upper limb surgery	20004	categorical		UK Biobank Assessment Centre > Verbal interview > Operations		1448	280095	0.76781181330519	-0.0402913653494561			categorical-20004-both_sexes-1498-
Median z-statistic (in group-defined mask) for faces activation	25046	continuous		UK Biobank Assessment Centre > Imaging > Brain MRI > Task functional brain MRI		14069		0.767883541111628				continuous-25046-both_sexes--irnt
Age started hormone-replacement therapy (HRT)	3536	continuous		UK Biobank Assessment Centre > Touchscreen > Sex-specific factors > Female-specific factors		53460		0.768203684737369	0.00534116769592103			continuous-3536-both_sexes--irnt
Leg predicted mass (right)	23114	continuous		UK Biobank Assessment Centre > Physical measures > Anthropometry > Impedance measures		276681		0.768963117596493	0.00092726000580782			continuous-23114-both_sexes--irnt
Comparative body size at age 10	1687	continuous		UK Biobank Assessment Centre > Touchscreen > Early life factors		276654		0.769279428574446	-0.00184509585555145			continuous-1687-both_sexes--
Mean MO in posterior limb of internal capsule on FA skeleton (left)	25171	continuous		UK Biobank Assessment Centre > Imaging > Brain MRI > Diffusion brain MRI > dMRI skeleton		14492		0.769285948361765				continuous-25171-both_sexes--irnt
U05.2 Magnetic resonance imaging of head	41200	categorical		Health-related outcomes > Hospital inpatient > Summary Operations		1304	280282	0.769478485250717	-0.0402786854601826			categorical-41200-both_sexes-U052-
Weighted-mean ICVF in tract inferior longitudinal fasciculus (right)	25665	continuous		UK Biobank Assessment Centre > Imaging > Brain MRI > Diffusion brain MRI > dMRI weighted means		14489		0.769483673012994				continuous-25665-both_sexes--irnt
K56 Paralytic ileus and intestinal obstruction without hernia	131634	icd_first_occurrence		Health-related outcomes > First occurrences > Digestive system disorders		3715	277870	0.7695566870277	0.0229454360492358			icd_first_occurrence-131634-both_sexes--
Z86.4 Metatarsophalangeal joint of great toe	41210	categorical		Health-related outcomes > Hospital inpatient > Summary Operations		1434	280152	0.76971400565482	-0.0403210673017111			categorical-41210-both_sexes-Z864-
P23.3 Posterior colporrhaphy NEC	41200	categorical		Health-related outcomes > Hospital inpatient > Summary Operations		1423	151925	0.769791726952167	-0.0404483061093361			categorical-41200-both_sexes-P233-
Gabapentin	20003	categorical		UK Biobank Assessment Centre > Verbal interview > Medications		1301	280242	0.770519671096721	-0.0402684182672513			categorical-20003-both_sexes-1140872228-
Mean ICVF in retrolenticular part of internal capsule on FA skeleton (left)	25365	continuous		UK Biobank Assessment Centre > Imaging > Brain MRI > Diffusion brain MRI > dMRI skeleton		14490		0.770662352566353				continuous-25365-both_sexes--irnt
Weighted-mean MD in tract posterior thalamic radiation (left)	25534	continuous		UK Biobank Assessment Centre > Imaging > Brain MRI > Diffusion brain MRI > dMRI weighted means		14490		0.770864479349076				continuous-25534-both_sexes--irnt
Weighted-mean MO in tract inferior longitudinal fasciculus (left)	25556	continuous		UK Biobank Assessment Centre > Imaging > Brain MRI > Diffusion brain MRI > dMRI weighted means		14490		0.771115558632264				continuous-25556-both_sexes--irnt
Leg fat-free mass (right)	23113	continuous		UK Biobank Assessment Centre > Physical measures > Anthropometry > Impedance measures		276681		0.771468422168484	0.000818311788193684			continuous-23113-both_sexes--irnt
Diastolic blood pressure, automated reading	4079	continuous		UK Biobank Assessment Centre > Physical measures > Blood pressure		266297		0.771679331645787	-0.00182945427265523			continuous-4079-both_sexes--irnt
G35 Multiple sclerosis	131042	icd_first_occurrence		Health-related outcomes > First occurrences > Nervous system disorders		1343	280242	0.773132435073408	-0.0403079574316243			icd_first_occurrence-131042-both_sexes--
Recent poor appetite or overeating	20511	continuous		Online follow-up > Mental health > Depression		93231		0.773366052984064	0.00261792189357515			continuous-20511-both_sexes--
Father's age at death	1807	continuous		UK Biobank Assessment Centre > Touchscreen > Family history		207146		0.773627797415927	-0.00291360368394096			continuous-1807-both_sexes--irnt
Lower limb surgery	20004	categorical		UK Biobank Assessment Centre > Verbal interview > Operations		1282	280261	0.773795804622558	-0.04028921275721			categorical-20004-both_sexes-1495-
Z66.3 Cervical vertebra	41210	categorical		Health-related outcomes > Hospital inpatient > Summary Operations		1233	280353	0.774045297732848	-0.0402652218444832			categorical-41210-both_sexes-Z663-
Mean ICVF in fornix cres+stria terminalis on FA skeleton (right)	25382	continuous		UK Biobank Assessment Centre > Imaging > Brain MRI > Diffusion brain MRI > dMRI skeleton		14490		0.774234310787703				continuous-25382-both_sexes--irnt
L87.4 Avulsion of varicose vein of leg	41210	categorical		Health-related outcomes > Hospital inpatient > Summary Operations		4031	277555	0.774540718894362	0.0231387666862759			categorical-41210-both_sexes-L874-
B86 Scabies	130320	icd_first_occurrence		Health-related outcomes > First occurrences > Certain infectious and parasitic diseases		1361	280224	0.774618010940735	-0.040270429340492			icd_first_occurrence-130320-both_sexes--
Weighted-mean ISOVF in tract acoustic radiation (right)	25705	continuous		UK Biobank Assessment Centre > Imaging > Brain MRI > Diffusion brain MRI > dMRI weighted means		14489		0.774688168359759				continuous-25705-both_sexes--irnt
Mean OD in middle cerebellar peduncle on FA skeleton	25392	continuous		UK Biobank Assessment Centre > Imaging > Brain MRI > Diffusion brain MRI > dMRI skeleton		14490		0.774726157867762				continuous-25392-both_sexes--irnt
Mean FA in anterior limb of internal capsule on FA skeleton (right)	25072	continuous		UK Biobank Assessment Centre > Imaging > Brain MRI > Diffusion brain MRI > dMRI skeleton		14492		0.775488097134158				continuous-25072-both_sexes--irnt
Starch	100023	continuous		Online follow-up > Diet by 24-hour recall > Estimated nutrients yesterday		43938		0.775699271615085	0.00681794145371665			continuous-100023-both_sexes--irnt
Weighted-mean MD in tract inferior longitudinal fasciculus (left)	25529	continuous		UK Biobank Assessment Centre > Imaging > Brain MRI > Diffusion brain MRI > dMRI weighted means		14490		0.777908302647934				continuous-25529-both_sexes--irnt
Z42.1 Bladder NEC	41210	categorical		Health-related outcomes > Hospital inpatient > Summary Operations		1199	280387	0.778064053744645	-0.0402843045334293			categorical-41210-both_sexes-Z421-
90th percentile of z-statistic (in group-defined mask) for faces activation	25764	continuous		UK Biobank Assessment Centre > Imaging > Brain MRI > Task functional brain MRI		14069		0.778218239930295				continuous-25764-both_sexes--irnt
Ramipril	20003	categorical		UK Biobank Assessment Centre > Verbal interview > Medications		13057	268486	0.778682477376091	0.0117316208079471			categorical-20003-both_sexes-1140860806-
M86 Osteomyelitis	131974	icd_first_occurrence		Health-related outcomes > First occurrences > Musculoskeletal system and connective tissue disorders		1231	280354	0.779771897725933	-0.0402572750645667			icd_first_occurrence-131974-both_sexes--
K01 Embedded and impacted teeth	131554	icd_first_occurrence		Health-related outcomes > First occurrences > Digestive system disorders		1405	280180	0.779895104604528	-0.0403544967072765			icd_first_occurrence-131554-both_sexes--
Mean MD in posterior thalamic radiation on FA skeleton (left)	25133	continuous		UK Biobank Assessment Centre > Imaging > Brain MRI > Diffusion brain MRI > dMRI skeleton		14492		0.780697637236929				continuous-25133-both_sexes--irnt
Mean MD in middle cerebellar peduncle on FA skeleton	25104	continuous		UK Biobank Assessment Centre > Imaging > Brain MRI > Diffusion brain MRI > dMRI skeleton		14492		0.780872340238669				continuous-25104-both_sexes--irnt
Knee surgery (not replacement)	20004	categorical		UK Biobank Assessment Centre > Verbal interview > Operations		9379	272164	0.78139807474965	-0.0150368252203937			categorical-20004-both_sexes-1496-
Leg fat percentage (right)	23111	continuous		UK Biobank Assessment Centre > Physical measures > Anthropometry > Impedance measures		276690		0.781542911821328	0.000722023551389501			continuous-23111-both_sexes--irnt
Mean L3 in posterior corona radiata on FA skeleton (left)	25323	continuous		UK Biobank Assessment Centre > Imaging > Brain MRI > Diffusion brain MRI > dMRI skeleton		14492		0.781651582187378				continuous-25323-both_sexes--irnt
K86 Other diseases of pancreas	131684	icd_first_occurrence		Health-related outcomes > First occurrences > Digestive system disorders		1103	280482	0.782127298892505	-0.0402635628304056			icd_first_occurrence-131684-both_sexes--
Volume of grey matter in VIIb Cerebellum (right)	25908	continuous		UK Biobank Assessment Centre > Imaging > Brain MRI > T1 structural brain MRI > Regional grey matter volumes (FAST)		16047		0.782354817059518				continuous-25908-both_sexes--irnt
Mean FA in uncinate fasciculus on FA skeleton (left)	25101	continuous		UK Biobank Assessment Centre > Imaging > Brain MRI > Diffusion brain MRI > dMRI skeleton		14492		0.783450937681318				continuous-25101-both_sexes--irnt
Longest period of unenthusiasm / disinterest	5375	continuous		UK Biobank Assessment Centre > Touchscreen > Psychosocial factors > Mental health		27772		0.783459602244404				continuous-5375-both_sexes--irnt
Mean MD in cerebral peduncle on FA skeleton (right)	25118	continuous		UK Biobank Assessment Centre > Imaging > Brain MRI > Diffusion brain MRI > dMRI skeleton		14492		0.783945372166278				continuous-25118-both_sexes--irnt
G98 Other disorders of nervous system, not elsewhere classified	131124	icd_first_occurrence		Health-related outcomes > First occurrences > Nervous system disorders		1171	280414	0.784162501093176	-0.0402495256449595			icd_first_occurrence-131124-both_sexes--
Weighted-mean L3 in tract inferior fronto-occipital fasciculus (right)	25636	continuous		UK Biobank Assessment Centre > Imaging > Brain MRI > Diffusion brain MRI > dMRI weighted means		14490		0.784314502813684				continuous-25636-both_sexes--irnt
E89 Postprocedural endocrine and metabolic disorders, not elsewhere classified	130832	icd_first_occurrence		Health-related outcomes > First occurrences > Endocrine, nutritional and metabolic diseases		1260	280325	0.784898748049322	-0.0402990523801134			icd_first_occurrence-130832-both_sexes--
Weighted-mean L2 in tract inferior fronto-occipital fasciculus (right)	25609	continuous		UK Biobank Assessment Centre > Imaging > Brain MRI > Diffusion brain MRI > dMRI weighted means		14490		0.785262650311024				continuous-25609-both_sexes--irnt
Colposcopy +/- biopsy	20004	categorical		UK Biobank Assessment Centre > Verbal interview > Operations		1147	152181	0.785957595832084	-0.0404188626942969			categorical-20004-both_sexes-1522-
Mean ICVF in splenium of corpus callosum on FA skeleton	25348	continuous		UK Biobank Assessment Centre > Imaging > Brain MRI > Diffusion brain MRI > dMRI skeleton		14490		0.786314417673856				continuous-25348-both_sexes--irnt
M18 Arthrosis of first carpometacarpal joint	131874	icd_first_occurrence		Health-related outcomes > First occurrences > Musculoskeletal system and connective tissue disorders		1204	280381	0.786395450711362	-0.0402980384008784			icd_first_occurrence-131874-both_sexes--
Y80.9 Unspecified general anaesthetic	41210	categorical		Health-related outcomes > Hospital inpatient > Summary Operations		4803	276783	0.786592605673823	0.0220925015193218			categorical-41210-both_sexes-Y809-
N81 Female genital prolapse	132124	icd_first_occurrence		Health-related outcomes > First occurrences > Genitourinary system disorders		10307	143040	0.786657327524875	-0.0141898175946055			icd_first_occurrence-132124-both_sexes--
Mean MD in posterior corona radiata on FA skeleton (left)	25131	continuous		UK Biobank Assessment Centre > Imaging > Brain MRI > Diffusion brain MRI > dMRI skeleton		14492		0.787030786816168				continuous-25131-both_sexes--irnt
Chronic fatigue syndrome	20002	categorical		UK Biobank Assessment Centre > Verbal interview > Medical conditions		1253	280290	0.787173272080683	-0.0402880623632206			categorical-20002-both_sexes-1482-
Mean MD in inferior cerebellar peduncle on FA skeleton (left)	25115	continuous		UK Biobank Assessment Centre > Imaging > Brain MRI > Diffusion brain MRI > dMRI skeleton		14492		0.787328809079146				continuous-25115-both_sexes--irnt
Inguinal hernia	20002	categorical		UK Biobank Assessment Centre > Verbal interview > Medical conditions		1191	127024	0.787944336976839	-0.0408723999503694			categorical-20002-both_sexes-1513-
Weighted-mean L1 in tract acoustic radiation (right)	25570	continuous		UK Biobank Assessment Centre > Imaging > Brain MRI > Diffusion brain MRI > dMRI weighted means		14490		0.788029843662054				continuous-25570-both_sexes--irnt
Other neurological problem	20002	categorical		UK Biobank Assessment Centre > Verbal interview > Medical conditions		1129	280414	0.788048580403754	-0.0402462634652869			categorical-20002-both_sexes-1434-
Forced expiratory volume in 1-second (FEV1)	3063	continuous		UK Biobank Assessment Centre > Physical measures > Spirometry		255820		0.788378766995783	0.00185875402216098			continuous-3063-both_sexes--irnt
Pulse wave peak to peak time	4196	continuous		UK Biobank Assessment Centre > Physical measures > Arterial stiffness		101642		0.788441152808099	0.00444183880994288			continuous-4196-both_sexes--irnt
Weighted-mean ISOVF in tract cingulate gyrus part of cingulum (left)	25708	continuous		UK Biobank Assessment Centre > Imaging > Brain MRI > Diffusion brain MRI > dMRI weighted means		14489		0.789176733271276				continuous-25708-both_sexes--irnt
Fracture lower leg / ankle	20002	categorical		UK Biobank Assessment Centre > Verbal interview > Medical conditions		1283	280260	0.789199002677626	-0.0403934984897229			categorical-20002-both_sexes-1651-
Mean L1 in superior corona radiata on FA skeleton (left)	25225	continuous		UK Biobank Assessment Centre > Imaging > Brain MRI > Diffusion brain MRI > dMRI skeleton		14492		0.789496422249803				continuous-25225-both_sexes--irnt
A37 Whooping cough	130062	icd_first_occurrence		Health-related outcomes > First occurrences > Certain infectious and parasitic diseases		1294	280291	0.789715311880388	-0.0402546630681923			icd_first_occurrence-130062-both_sexes--
Townsend deprivation index at recruitment	189	continuous		Population characteristics > Baseline characteristics		281251		0.789750608676333	-0.000472721732421778			continuous-189-both_sexes--irnt
B07 Viral warts	130188	icd_first_occurrence		Health-related outcomes > First occurrences > Certain infectious and parasitic diseases		10170	271415	0.79133406826448	-0.0143686487719728			icd_first_occurrence-130188-both_sexes--
Allergy or anaphylactic reaction to food	20002	categorical		UK Biobank Assessment Centre > Verbal interview > Medical conditions		1259	280284	0.791566462680488	-0.04024822878926			categorical-20002-both_sexes-1385-
Neutrophill count	30140	continuous		Biological samples > Assay results > Blood assays > Blood count		273110		0.792170847721793	-0.000103269973636641			continuous-30140-both_sexes--irnt
Mean L1 in middle cerebellar peduncle on FA skeleton	25200	continuous		UK Biobank Assessment Centre > Imaging > Brain MRI > Diffusion brain MRI > dMRI skeleton		14492		0.793525113860045				continuous-25200-both_sexes--irnt
D75 Other diseases of blood and blood-forming organs	130670	icd_first_occurrence		Health-related outcomes > First occurrences > Blood, blood-forming organs and certain immune disorders		1106	280479	0.793595108242197	-0.040242736970058			icd_first_occurrence-130670-both_sexes--
N30 Cystitis	132054	icd_first_occurrence		Health-related outcomes > First occurrences > Genitourinary system disorders		10129	271456	0.793937048881805	-0.0139530860562151			icd_first_occurrence-132054-both_sexes--
N28 Other disorders of kidney and ureter, not elsewhere classified	132050	icd_first_occurrence		Health-related outcomes > First occurrences > Genitourinary system disorders		3749	277836	0.794087559855422	0.0206670374154105			icd_first_occurrence-132050-both_sexes--
Joint pain	20002	categorical		UK Biobank Assessment Centre > Verbal interview > Medical conditions		1043	280500	0.794166801748332	-0.0403191764657413			categorical-20002-both_sexes-1537-
F09.1 Surgical removal of impacted wisdom tooth	41200	categorical		Health-related outcomes > Hospital inpatient > Summary Operations		1174	280412	0.794375437282033	-0.0403730130483226			categorical-41200-both_sexes-F091-
Weight	23098	continuous		UK Biobank Assessment Centre > Physical measures > Anthropometry > Impedance measures		276717		0.794469080972303	0.000440664578903514			continuous-23098-both_sexes--irnt
Volume of grey matter in Planum Temporale (left)	25872	continuous		UK Biobank Assessment Centre > Imaging > Brain MRI > T1 structural brain MRI > Regional grey matter volumes (FAST)		16047		0.794538686341291				continuous-25872-both_sexes--irnt
Leg pain on walking	4728	categorical		UK Biobank Assessment Centre > Touchscreen > Health and medical history > Claudication and peripheral artery disease		22326	79304	0.794613815994876	0.00844228893967814			categorical-4728-both_sexes--
Weight	21002	continuous		UK Biobank Assessment Centre > Physical measures > Anthropometry > Body size measures		280748		0.796204477566086	0.000406926863406284			continuous-21002-both_sexes--irnt
Weighted-mean ICVF in tract cingulate gyrus part of cingulum (left)	25654	continuous		UK Biobank Assessment Centre > Imaging > Brain MRI > Diffusion brain MRI > dMRI weighted means		14489		0.796622232089773				continuous-25654-both_sexes--irnt
K75 Other inflammatory liver diseases	131668	icd_first_occurrence		Health-related outcomes > First occurrences > Digestive system disorders		1118	280467	0.796653007374715	-0.0402342421233752			icd_first_occurrence-131668-both_sexes--
Y53.4 Approach to organ under fluoroscopic control	41210	categorical		Health-related outcomes > Hospital inpatient > Summary Operations		13808	267778	0.79711881686998	0.00835578077561318			categorical-41210-both_sexes-Y534-
Mean L2 in anterior limb of internal capsule on FA skeleton (left)	25265	continuous		UK Biobank Assessment Centre > Imaging > Brain MRI > Diffusion brain MRI > dMRI skeleton		14492		0.797364123598997				continuous-25265-both_sexes--irnt
Volume of grey matter in Planum Temporale (right)	25873	continuous		UK Biobank Assessment Centre > Imaging > Brain MRI > T1 structural brain MRI > Regional grey matter volumes (FAST)		16047		0.797712954270132				continuous-25873-both_sexes--irnt
Volume of pallidum (left)	25017	continuous		UK Biobank Assessment Centre > Imaging > Brain MRI > T1 structural brain MRI > Subcortical volumes (FIRST)		16038		0.799803374155051				continuous-25017-both_sexes--irnt
Saturated fat	100006	continuous		Online follow-up > Diet by 24-hour recall > Estimated nutrients yesterday		43938		0.799931082911041	0.00630020364667195			continuous-100006-both_sexes--irnt
Mean ICVF in corticospinal tract on FA skeleton (right)	25350	continuous		UK Biobank Assessment Centre > Imaging > Brain MRI > Diffusion brain MRI > dMRI skeleton		14490		0.8006683589753				continuous-25350-both_sexes--irnt
Weighted-mean L1 in tract cingulate gyrus part of cingulum (right)	25574	continuous		UK Biobank Assessment Centre > Imaging > Brain MRI > Diffusion brain MRI > dMRI weighted means		14490		0.800972178536896				continuous-25574-both_sexes--irnt
Leg fat mass (right)	23112	continuous		UK Biobank Assessment Centre > Physical measures > Anthropometry > Impedance measures		276689		0.801384084814138	0.000551969386974198			continuous-23112-both_sexes--irnt
Age at menopause (last menstrual period)	3581	continuous		UK Biobank Assessment Centre > Touchscreen > Sex-specific factors > Female-specific factors		87324		0.802205551494125	-0.00386854013476111			continuous-3581-both_sexes--irnt
Weighted-mean MD in tract acoustic radiation (right)	25516	continuous		UK Biobank Assessment Centre > Imaging > Brain MRI > Diffusion brain MRI > dMRI weighted means		14490		0.803069241165865				continuous-25516-both_sexes--irnt
Mean L3 in superior corona radiata on FA skeleton (left)	25321	continuous		UK Biobank Assessment Centre > Imaging > Brain MRI > Diffusion brain MRI > dMRI skeleton		14492		0.80460607256333				continuous-25321-both_sexes--irnt
Mean OD in retrolenticular part of internal capsule on FA skeleton (right)	25412	continuous		UK Biobank Assessment Centre > Imaging > Brain MRI > Diffusion brain MRI > dMRI skeleton		14490		0.80601248258799				continuous-25412-both_sexes--irnt
Lisinopril	20003	categorical		UK Biobank Assessment Centre > Verbal interview > Medications		7658	273885	0.806026091756896	-0.0134503233518726			categorical-20003-both_sexes-1140860696-
Volume of grey matter in Frontal Pole (left)	25782	continuous		UK Biobank Assessment Centre > Imaging > Brain MRI > T1 structural brain MRI > Regional grey matter volumes (FAST)		16047		0.808834506869935				continuous-25782-both_sexes--irnt
Y84.8 Other specified other anaesthetic	41210	categorical		Health-related outcomes > Hospital inpatient > Summary Operations		1217	280369	0.809730492593136	-0.0402399649102496			categorical-41210-both_sexes-Y848-
Smoking compared to 10 years previous	3506	continuous		UK Biobank Assessment Centre > Touchscreen > Lifestyle and environment > Smoking		20857		0.809946129820811	-0.0066246026388644			continuous-3506-both_sexes--
Mean FA in fornix cres+stria terminalis on FA skeleton (right)	25094	continuous		UK Biobank Assessment Centre > Imaging > Brain MRI > Diffusion brain MRI > dMRI skeleton		14492		0.810567976701008				continuous-25094-both_sexes--irnt
Weighted-mean L2 in tract superior longitudinal fasciculus (right)	25618	continuous		UK Biobank Assessment Centre > Imaging > Brain MRI > Diffusion brain MRI > dMRI weighted means		14490		0.812114903129513				continuous-25618-both_sexes--irnt
F32 Depressive episode	130894	icd_first_occurrence		Health-related outcomes > First occurrences > Mental and behavioural disorders		30034	251551	0.813115736125106	0.00279049175588792			icd_first_occurrence-130894-both_sexes--
M70 Soft tissue disorders related to use, overuse and pressure	131946	icd_first_occurrence		Health-related outcomes > First occurrences > Musculoskeletal system and connective tissue disorders		9518	272067	0.813232755500915	-0.013324253176029			icd_first_occurrence-131946-both_sexes--
B02 Zoster [herpes zoster]	130178	icd_first_occurrence		Health-related outcomes > First occurrences > Certain infectious and parasitic diseases		9178	272407	0.813426743873041	-0.013077814983209			icd_first_occurrence-130178-both_sexes--
K63 Other diseases of intestine	131648	icd_first_occurrence		Health-related outcomes > First occurrences > Digestive system disorders		13903	267682	0.814215792516119	0.00773771252549933			icd_first_occurrence-131648-both_sexes--
Mean L2 in anterior corona radiata on FA skeleton (left)	25271	continuous		UK Biobank Assessment Centre > Imaging > Brain MRI > Diffusion brain MRI > dMRI skeleton		14492		0.81571164370426				continuous-25271-both_sexes--irnt
Medication for cholesterol, blood pressure, diabetes, or take exogenous hormones	6153	categorical		UK Biobank Assessment Centre > Touchscreen > Health and medical history > Medication		26233	126378	0.81586866722914	0.00578282734386251			categorical-6153-both_sexes-2-
K21 Gastro-oesophageal reflux disease	131584	icd_first_occurrence		Health-related outcomes > First occurrences > Digestive system disorders		34603	246982	0.816588980059637	0.00231441223618315			icd_first_occurrence-131584-both_sexes--
Arm fat mass (left)	23124	continuous		UK Biobank Assessment Centre > Physical measures > Anthropometry > Impedance measures		276590		0.817595954129076	-0.00177800811910749			continuous-23124-both_sexes--irnt
Mean ICVF in superior corona radiata on FA skeleton (right)	25368	continuous		UK Biobank Assessment Centre > Imaging > Brain MRI > Diffusion brain MRI > dMRI skeleton		14490		0.81880331375667				continuous-25368-both_sexes--irnt
Weighted-mean L1 in tract inferior longitudinal fasciculus (left)	25583	continuous		UK Biobank Assessment Centre > Imaging > Brain MRI > Diffusion brain MRI > dMRI weighted means		14490		0.819145570845124				continuous-25583-both_sexes--irnt
Mean ISOVF in posterior thalamic radiation on FA skeleton (right)	25468	continuous		UK Biobank Assessment Centre > Imaging > Brain MRI > Diffusion brain MRI > dMRI skeleton		14490		0.819239394077026				continuous-25468-both_sexes--irnt
Weighted-mean FA in tract uncinate fasciculus (right)	25514	continuous		UK Biobank Assessment Centre > Imaging > Brain MRI > Diffusion brain MRI > dMRI weighted means		14490		0.819626501399227				continuous-25514-both_sexes--irnt
Mean FA in posterior thalamic radiation on FA skeleton (left)	25085	continuous		UK Biobank Assessment Centre > Imaging > Brain MRI > Diffusion brain MRI > dMRI skeleton		14492		0.819836240106254				continuous-25085-both_sexes--irnt
M81 Osteoporosis without pathological fracture	131964	icd_first_occurrence		Health-related outcomes > First occurrences > Musculoskeletal system and connective tissue disorders		9967	271618	0.820573377422664	-0.0125144023787541			icd_first_occurrence-131964-both_sexes--
Volume of grey matter in Crus I Cerebellum (right)	25902	continuous		UK Biobank Assessment Centre > Imaging > Brain MRI > T1 structural brain MRI > Regional grey matter volumes (FAST)		16047		0.820940993129648				continuous-25902-both_sexes--irnt
Mean MO in pontine crossing tract on FA skeleton	25153	continuous		UK Biobank Assessment Centre > Imaging > Brain MRI > Diffusion brain MRI > dMRI skeleton		14492		0.82156199656341				continuous-25153-both_sexes--irnt
Mean OD in inferior cerebellar peduncle on FA skeleton (right)	25402	continuous		UK Biobank Assessment Centre > Imaging > Brain MRI > Diffusion brain MRI > dMRI skeleton		14490		0.821729276419861				continuous-25402-both_sexes--irnt
Arm fat mass (right)	23120	continuous		UK Biobank Assessment Centre > Physical measures > Anthropometry > Impedance measures		276634		0.822086980342587	-0.00047954491675238			continuous-23120-both_sexes--irnt
Volume of grey matter in VI Cerebellum (right)	25899	continuous		UK Biobank Assessment Centre > Imaging > Brain MRI > T1 structural brain MRI > Regional grey matter volumes (FAST)		16047		0.822715402186345				continuous-25899-both_sexes--irnt
Forced vital capacity (FVC)	3062	continuous		UK Biobank Assessment Centre > Physical measures > Spirometry		255820		0.823277628149082	0.00154347511975347			continuous-3062-both_sexes--irnt
Volume of grey matter in Planum Polare (right)	25869	continuous		UK Biobank Assessment Centre > Imaging > Brain MRI > T1 structural brain MRI > Regional grey matter volumes (FAST)		16047		0.824716716497155				continuous-25869-both_sexes--irnt
Weighted-mean L3 in tract uncinate fasciculus (left)	25648	continuous		UK Biobank Assessment Centre > Imaging > Brain MRI > Diffusion brain MRI > dMRI weighted means		14490		0.82633517324303				continuous-25648-both_sexes--irnt
Mean L2 in posterior limb of internal capsule on FA skeleton (right)	25266	continuous		UK Biobank Assessment Centre > Imaging > Brain MRI > Diffusion brain MRI > dMRI skeleton		14492		0.82658068422479				continuous-25266-both_sexes--irnt
Median z-statistic (in group-defined mask) for shapes activation	25042	continuous		UK Biobank Assessment Centre > Imaging > Brain MRI > Task functional brain MRI		14069		0.827248640342643				continuous-25042-both_sexes--irnt
Mean ICVF in external capsule on FA skeleton (right)	25376	continuous		UK Biobank Assessment Centre > Imaging > Brain MRI > Diffusion brain MRI > dMRI skeleton		14490		0.827310849964011				continuous-25376-both_sexes--irnt
Mean FA in tapetum on FA skeleton (right)	25102	continuous		UK Biobank Assessment Centre > Imaging > Brain MRI > Diffusion brain MRI > dMRI skeleton		14492		0.827757849675411				continuous-25102-both_sexes--irnt
Mean L1 in sagittal stratum on FA skeleton (left)	25231	continuous		UK Biobank Assessment Centre > Imaging > Brain MRI > Diffusion brain MRI > dMRI skeleton		14492		0.828467163446416				continuous-25231-both_sexes--irnt
Weighted-mean FA in tract inferior longitudinal fasciculus (right)	25503	continuous		UK Biobank Assessment Centre > Imaging > Brain MRI > Diffusion brain MRI > dMRI weighted means		14490		0.828652268125102				continuous-25503-both_sexes--irnt
Mean OD in anterior corona radiata on FA skeleton (left)	25415	continuous		UK Biobank Assessment Centre > Imaging > Brain MRI > Diffusion brain MRI > dMRI skeleton		14490		0.829898280707233				continuous-25415-both_sexes--irnt
Energy	100002	continuous		Online follow-up > Diet by 24-hour recall > Estimated nutrients yesterday		43938		0.830067130711674	0.00535677550496613			continuous-100002-both_sexes--irnt
Mean L2 in anterior corona radiata on FA skeleton (right)	25270	continuous		UK Biobank Assessment Centre > Imaging > Brain MRI > Diffusion brain MRI > dMRI skeleton		14492		0.830420077281804				continuous-25270-both_sexes--irnt
I44 Atrioventricular and left bundle-branch block	131342	icd_first_occurrence		Health-related outcomes > First occurrences > Circulatory system disorders		3571	278014	0.830484727844504	0.0164590511669428			icd_first_occurrence-131342-both_sexes--
Weighted-mean ICVF in tract medial lemniscus (left)	25667	continuous		UK Biobank Assessment Centre > Imaging > Brain MRI > Diffusion brain MRI > dMRI weighted means		14489		0.830633831636235				continuous-25667-both_sexes--irnt
Depression	20002	categorical		UK Biobank Assessment Centre > Verbal interview > Medical conditions		16242	265301	0.831055096452534	-0.00944905742574225			categorical-20002-both_sexes-1286-
Sodium in urine	30530	continuous		Biological samples > Assay results > Urine assays		273010		0.831439209280207	-0.0011458642306526			continuous-30530-both_sexes--irnt
Weighted-mean ISOVF in tract posterior thalamic radiation (left)	25723	continuous		UK Biobank Assessment Centre > Imaging > Brain MRI > Diffusion brain MRI > dMRI weighted means		14489		0.832506544042351				continuous-25723-both_sexes--irnt
Mean ISOVF in superior corona radiata on FA skeleton (right)	25464	continuous		UK Biobank Assessment Centre > Imaging > Brain MRI > Diffusion brain MRI > dMRI skeleton		14490		0.833204644443699				continuous-25464-both_sexes--irnt
Weighted-mean L2 in tract superior thalamic radiation (right)	25620	continuous		UK Biobank Assessment Centre > Imaging > Brain MRI > Diffusion brain MRI > dMRI weighted means		14490		0.833754868763216				continuous-25620-both_sexes--irnt
Mean L2 in retrolenticular part of internal capsule on FA skeleton (left)	25269	continuous		UK Biobank Assessment Centre > Imaging > Brain MRI > Diffusion brain MRI > dMRI skeleton		14492		0.834149230260207				continuous-25269-both_sexes--irnt
Mean L3 in superior fronto-occipital fasciculus on FA skeleton (right)	25338	continuous		UK Biobank Assessment Centre > Imaging > Brain MRI > Diffusion brain MRI > dMRI skeleton		14492		0.834458725043989				continuous-25338-both_sexes--irnt
Basal metabolic rate	23105	continuous		UK Biobank Assessment Centre > Physical measures > Anthropometry > Impedance measures		276703		0.834800101316182	-0.000219665859076822			continuous-23105-both_sexes--irnt
Mean MD in pontine crossing tract on FA skeleton	25105	continuous		UK Biobank Assessment Centre > Imaging > Brain MRI > Diffusion brain MRI > dMRI skeleton		14492		0.83611097092632				continuous-25105-both_sexes--irnt
Shoulder surgery	20004	categorical		UK Biobank Assessment Centre > Verbal interview > Operations		4232	277311	0.836209827450082	0.0169849970572716			categorical-20004-both_sexes-1499-
Aspartate aminotransferase	30650	continuous		Biological samples > Assay results > Blood assays > Blood biochemistry		267606		0.836253497627218	-0.00195624696226756			continuous-30650-both_sexes--irnt
J98 Other respiratory disorders	131548	icd_first_occurrence		Health-related outcomes > First occurrences > Respiratory system disorders		8549	273036	0.836307596813927	-0.0119415166407319			icd_first_occurrence-131548-both_sexes--
Weighted-mean ICVF in tract anterior thalamic radiation (left)	25652	continuous		UK Biobank Assessment Centre > Imaging > Brain MRI > Diffusion brain MRI > dMRI weighted means		14489		0.836468511236461				continuous-25652-both_sexes--irnt
Diabetes diagnosed by doctor	2443	categorical		UK Biobank Assessment Centre > Touchscreen > Health and medical history > Medical conditions		13426	267293	0.836674738214963	-0.00899926220452523			categorical-2443-both_sexes--
Seen a psychiatrist for nerves, anxiety, tension or depression	2100	categorical		UK Biobank Assessment Centre > Touchscreen > Psychosocial factors > Mental health		32325	247924	0.837586173878957	0.00542593148216447			categorical-2100-both_sexes--
Creatinine	30700	continuous		Biological samples > Assay results > Blood assays > Blood biochemistry		268410		0.839206669560759	-0.00142602877444731			continuous-30700-both_sexes--irnt
Mean L1 in anterior corona radiata on FA skeleton (left)	25223	continuous		UK Biobank Assessment Centre > Imaging > Brain MRI > Diffusion brain MRI > dMRI skeleton		14492		0.839785433101435				continuous-25223-both_sexes--irnt
Recent trouble concentrating on things	20508	continuous		Online follow-up > Mental health > Depression		93221		0.839931349108957	0.0017736735469847			continuous-20508-both_sexes--
Waist circumference	48	continuous		UK Biobank Assessment Centre > Physical measures > Anthropometry > Body size measures		281077		0.840260037332112	-0.00148384781516362			continuous-48-both_sexes--irnt
Weighted-mean ISOVF in tract posterior thalamic radiation (right)	25724	continuous		UK Biobank Assessment Centre > Imaging > Brain MRI > Diffusion brain MRI > dMRI weighted means		14489		0.841298156883127				continuous-25724-both_sexes--irnt
Mean L1 in superior cerebellar peduncle on FA skeleton (right)	25212	continuous		UK Biobank Assessment Centre > Imaging > Brain MRI > Diffusion brain MRI > dMRI skeleton		14492		0.843071142520686				continuous-25212-both_sexes--irnt
Weighted-mean MD in tract cingulate gyrus part of cingulum (left)	25519	continuous		UK Biobank Assessment Centre > Imaging > Brain MRI > Diffusion brain MRI > dMRI weighted means		14490		0.843586104427607				continuous-25519-both_sexes--irnt
Mean MD in superior longitudinal fasciculus on FA skeleton (left)	25145	continuous		UK Biobank Assessment Centre > Imaging > Brain MRI > Diffusion brain MRI > dMRI skeleton		14492		0.844513316293568				continuous-25145-both_sexes--irnt
90th percentile of z-statistic (in group-defined mask) for shapes activation	25762	continuous		UK Biobank Assessment Centre > Imaging > Brain MRI > Task functional brain MRI		14069		0.844566488221986				continuous-25762-both_sexes--irnt
K92 Other diseases of digestive system	131692	icd_first_occurrence		Health-related outcomes > First occurrences > Digestive system disorders		9256	272329	0.844624193367591	0.00987136266202953			icd_first_occurrence-131692-both_sexes--
LDL direct	30780	continuous		Biological samples > Assay results > Blood assays > Blood biochemistry		268074		0.84494750663878	-0.0019206105829175			continuous-30780-both_sexes--irnt
Median BOLD effect (in group-defined mask) for faces activation	25044	continuous		UK Biobank Assessment Centre > Imaging > Brain MRI > Task functional brain MRI		14069		0.845576438354292				continuous-25044-both_sexes--irnt
Arm fat-free mass (left)	23125	continuous		UK Biobank Assessment Centre > Physical measures > Anthropometry > Impedance measures		276584		0.846633480231966	-0.00104771857882			continuous-23125-both_sexes--irnt
H92 Otalgia and effusion of ear	131262	icd_first_occurrence		Health-related outcomes > First occurrences > Ear and mastoid process disorders		9442	272143	0.847215545860079	-0.0115014626832824			icd_first_occurrence-131262-both_sexes--
H90 Conductive and sensorineural hearing loss	131258	icd_first_occurrence		Health-related outcomes > First occurrences > Ear and mastoid process disorders		4147	277438	0.847539035100128	0.0153701812111444			icd_first_occurrence-131258-both_sexes--
Waking too early	20535	categorical		Online follow-up > Mental health > Depression		27483	8725	0.847585146585821	-0.0106061201153545			categorical-20535-both_sexes--
Y97.3 Radiology with post contrast	41210	categorical		Health-related outcomes > Hospital inpatient > Summary Operations		8243	273343	0.847744501359165	-0.0112296995112			categorical-41210-both_sexes-Y973-
Pulse wave Arterial Stiffness index	21021	continuous		UK Biobank Assessment Centre > Physical measures > Arterial stiffness		101388		0.847874985643028	-0.00329642658398974			continuous-21021-both_sexes--irnt
Recent feelings of inadequacy	20507	continuous		Online follow-up > Mental health > Depression		92923		0.848034800562532	0.000820028490554411			continuous-20507-both_sexes--
Weighted-mean ISOVF in tract anterior thalamic radiation (left)	25706	continuous		UK Biobank Assessment Centre > Imaging > Brain MRI > Diffusion brain MRI > dMRI weighted means		14489		0.849065872990116				continuous-25706-both_sexes--irnt
Weighted-mean L3 in tract inferior longitudinal fasciculus (right)	25638	continuous		UK Biobank Assessment Centre > Imaging > Brain MRI > Diffusion brain MRI > dMRI weighted means		14490		0.849378524637295				continuous-25638-both_sexes--irnt
Leg fat mass (left)	23116	continuous		UK Biobank Assessment Centre > Physical measures > Anthropometry > Impedance measures		276675		0.849434667029484	0.00144732909458816			continuous-23116-both_sexes--irnt
Heel bone mineral density (BMD) T-score, automated (left)	4106	continuous		UK Biobank Assessment Centre > Physical measures > Bone-densitometry of heel		97889		0.849984672104553	0.00320617138223177			continuous-4106-both_sexes--irnt
Mean L1 in superior corona radiata on FA skeleton (right)	25224	continuous		UK Biobank Assessment Centre > Imaging > Brain MRI > Diffusion brain MRI > dMRI skeleton		14492		0.850179213060157				continuous-25224-both_sexes--irnt
Mean OD in superior corona radiata on FA skeleton (left)	25417	continuous		UK Biobank Assessment Centre > Imaging > Brain MRI > Diffusion brain MRI > dMRI skeleton		14490		0.851104643066881				continuous-25417-both_sexes--irnt
Weighted-mean OD in tract acoustic radiation (right)	25678	continuous		UK Biobank Assessment Centre > Imaging > Brain MRI > Diffusion brain MRI > dMRI weighted means		14489		0.851406688208311				continuous-25678-both_sexes--irnt
Whole body fat mass	23100	continuous		UK Biobank Assessment Centre > Physical measures > Anthropometry > Impedance measures		276275		0.853627192992402	0.000704867779669617			continuous-23100-both_sexes--irnt
Mean L3 in sagittal stratum on FA skeleton (right)	25326	continuous		UK Biobank Assessment Centre > Imaging > Brain MRI > Diffusion brain MRI > dMRI skeleton		14492		0.853726794603996				continuous-25326-both_sexes--irnt
Arm fat percentage (left)	23123	continuous		UK Biobank Assessment Centre > Physical measures > Anthropometry > Impedance measures		276611		0.854380126339454	-0.000300335868237445			continuous-23123-both_sexes--irnt
Mean MD in superior corona radiata on FA skeleton (right)	25128	continuous		UK Biobank Assessment Centre > Imaging > Brain MRI > Diffusion brain MRI > dMRI skeleton		14492		0.854915609097192				continuous-25128-both_sexes--irnt
Wants to stop smoking	3496	continuous		UK Biobank Assessment Centre > Touchscreen > Lifestyle and environment > Smoking		20577		0.855147139481368	0.00639099996514756			continuous-3496-both_sexes--
Weighted-mean MO in tract superior longitudinal fasciculus (left)	25563	continuous		UK Biobank Assessment Centre > Imaging > Brain MRI > Diffusion brain MRI > dMRI weighted means		14490		0.855176778788391				continuous-25563-both_sexes--irnt
U21.2 Computed tomography NEC	41210	categorical		Health-related outcomes > Hospital inpatient > Summary Operations		4346	277240	0.855324774961151	0.014445457102186			categorical-41210-both_sexes-U212-
Heel bone mineral density (BMD) (left)	4105	continuous		UK Biobank Assessment Centre > Physical measures > Bone-densitometry of heel		97832		0.856394879351798	0.00308299425932755			continuous-4105-both_sexes--irnt
Leg fat percentage (left)	23115	continuous		UK Biobank Assessment Centre > Physical measures > Anthropometry > Impedance measures		276677		0.856815622303016	0.00076759526966288			continuous-23115-both_sexes--irnt
Trunk fat mass	23128	continuous		UK Biobank Assessment Centre > Physical measures > Anthropometry > Impedance measures		276541		0.856839330682956	0.00142450736465925			continuous-23128-both_sexes--irnt
Substances taken for depression	20546	categorical		Online follow-up > Mental health > Depression		3282	89850	0.858422256798611	0.0152467745668919			categorical-20546-both_sexes-1-
Weighted-mean FA in tract cingulate gyrus part of cingulum (right)	25493	continuous		UK Biobank Assessment Centre > Imaging > Brain MRI > Diffusion brain MRI > dMRI weighted means		14490		0.859179977869991				continuous-25493-both_sexes--irnt
Mean MO in inferior cerebellar peduncle on FA skeleton (left)	25163	continuous		UK Biobank Assessment Centre > Imaging > Brain MRI > Diffusion brain MRI > dMRI skeleton		14492		0.859201787438403				continuous-25163-both_sexes--irnt
Hayfever/allergic rhinitis	20002	categorical		UK Biobank Assessment Centre > Verbal interview > Medical conditions		15953	265590	0.859362275299227	-0.00834688399606634			categorical-20002-both_sexes-1387-
Mean L2 in superior corona radiata on FA skeleton (left)	25273	continuous		UK Biobank Assessment Centre > Imaging > Brain MRI > Diffusion brain MRI > dMRI skeleton		14492		0.860193392301611				continuous-25273-both_sexes--irnt
Volume of grey matter in Temporal Pole (left)	25796	continuous		UK Biobank Assessment Centre > Imaging > Brain MRI > T1 structural brain MRI > Regional grey matter volumes (FAST)		16047		0.860247050143873				continuous-25796-both_sexes--irnt
Lipoprotein A	30790	continuous		Biological samples > Assay results > Blood assays > Blood biochemistry		213892		0.860981799461253	0.00224721870296531			continuous-30790-both_sexes--irnt
Blood clot, DVT, bronchitis, emphysema, asthma, rhinitis, eczema, allergy diagnosed by doctor	6152	categorical		UK Biobank Assessment Centre > Touchscreen > Health and medical history > Medical conditions		32405	248594	0.861002547424863	0.00581491958660642			categorical-6152-both_sexes-8-
J33 Nasal polyp	131470	icd_first_occurrence		Health-related outcomes > First occurrences > Respiratory system disorders		4300	277285	0.861635047662458	0.0144094815984434			icd_first_occurrence-131470-both_sexes--
Prolapsed disc/slipped disc	20002	categorical		UK Biobank Assessment Centre > Verbal interview > Medical conditions		4698	276845	0.861734330908405	0.0144360438327419			categorical-20002-both_sexes-1312-
Mean MD in tapetum on FA skeleton (right)	25150	continuous		UK Biobank Assessment Centre > Imaging > Brain MRI > Diffusion brain MRI > dMRI skeleton		14492		0.862122760424497				continuous-25150-both_sexes--irnt
Mean ISOVF in genu of corpus callosum on FA skeleton	25442	continuous		UK Biobank Assessment Centre > Imaging > Brain MRI > Diffusion brain MRI > dMRI skeleton		14490		0.863433906312437				continuous-25442-both_sexes--irnt
Weighted-mean L3 in tract forceps minor	25634	continuous		UK Biobank Assessment Centre > Imaging > Brain MRI > Diffusion brain MRI > dMRI weighted means		14490		0.863876648048751				continuous-25634-both_sexes--irnt
Weight change during worst episode of depression	20536	categorical		Online follow-up > Mental health > Depression		2829	42089	0.864939784545358	0.0143741477126119			categorical-20536-both_sexes-3-
Arm predicted mass (left)	23126	continuous		UK Biobank Assessment Centre > Physical measures > Anthropometry > Impedance measures		276573		0.865894971927383	-0.00101826887987992			continuous-23126-both_sexes--irnt
Mean FA in retrolenticular part of internal capsule on FA skeleton (left)	25077	continuous		UK Biobank Assessment Centre > Imaging > Brain MRI > Diffusion brain MRI > dMRI skeleton		14492		0.866234149214496				continuous-25077-both_sexes--irnt
Asthma	20002	categorical		UK Biobank Assessment Centre > Verbal interview > Medical conditions		32610	248933	0.866451564200569	0.0055905048939697			categorical-20002-both_sexes-1111-
Mental health problems ever diagnosed by a professional	20544	categorical		Online follow-up > Mental health > Mental distress		19943	73183	0.866535342439581	0.00662584087871826			categorical-20544-both_sexes-11-
Volume of grey matter in Inferior Frontal Gyrus, pars opercularis (right)	25793	continuous		UK Biobank Assessment Centre > Imaging > Brain MRI > T1 structural brain MRI > Regional grey matter volumes (FAST)		16047		0.866978649554007				continuous-25793-both_sexes--irnt
Mean OD in superior fronto-occipital fasciculus on FA skeleton (right)	25434	continuous		UK Biobank Assessment Centre > Imaging > Brain MRI > Diffusion brain MRI > dMRI skeleton		14490		0.867900606754402				continuous-25434-both_sexes--irnt
Volume of grey matter in VIIb Cerebellum (vermis)	25907	continuous		UK Biobank Assessment Centre > Imaging > Brain MRI > T1 structural brain MRI > Regional grey matter volumes (FAST)		16047		0.868674155936469				continuous-25907-both_sexes--irnt
Total peripheral resistance during PWA	12685	continuous		UK Biobank Assessment Centre > Imaging > Heart MRI > Pulse wave analysis		17134		0.871144601575437				continuous-12685-both_sexes--irnt
Weighted-mean L1 in tract parahippocampal part of cingulum (left)	25575	continuous		UK Biobank Assessment Centre > Imaging > Brain MRI > Diffusion brain MRI > dMRI weighted means		14490		0.871462747569809				continuous-25575-both_sexes--irnt
Mean L1 in uncinate fasciculus on FA skeleton (left)	25245	continuous		UK Biobank Assessment Centre > Imaging > Brain MRI > Diffusion brain MRI > dMRI skeleton		14492		0.87153918839223				continuous-25245-both_sexes--irnt
Pack years of smoking	20161	continuous		UK Biobank Assessment Centre > Touchscreen > Lifestyle and environment > Smoking		85404		0.872228100418746	0.000969827411568853			continuous-20161-both_sexes--irnt
Mean L3 in anterior corona radiata on FA skeleton (left)	25319	continuous		UK Biobank Assessment Centre > Imaging > Brain MRI > Diffusion brain MRI > dMRI skeleton		14492		0.878122330731525				continuous-25319-both_sexes--irnt
Mean FA in superior fronto-occipital fasciculus on FA skeleton (right)	25098	continuous		UK Biobank Assessment Centre > Imaging > Brain MRI > Diffusion brain MRI > dMRI skeleton		14492		0.87815619854803				continuous-25098-both_sexes--irnt
Mean OD in superior cerebellar peduncle on FA skeleton (right)	25404	continuous		UK Biobank Assessment Centre > Imaging > Brain MRI > Diffusion brain MRI > dMRI skeleton		14490		0.878278083360594				continuous-25404-both_sexes--irnt
Mean MO in inferior cerebellar peduncle on FA skeleton (right)	25162	continuous		UK Biobank Assessment Centre > Imaging > Brain MRI > Diffusion brain MRI > dMRI skeleton		14492		0.878416753021961				continuous-25162-both_sexes--irnt
Mean FA in uncinate fasciculus on FA skeleton (right)	25100	continuous		UK Biobank Assessment Centre > Imaging > Brain MRI > Diffusion brain MRI > dMRI skeleton		14492		0.881424462322941				continuous-25100-both_sexes--irnt
Volume of grey matter in Cuneal Cortex (left)	25844	continuous		UK Biobank Assessment Centre > Imaging > Brain MRI > T1 structural brain MRI > Regional grey matter volumes (FAST)		16047		0.881483495237628				continuous-25844-both_sexes--irnt
Weighted-mean L3 in tract superior thalamic radiation (left)	25646	continuous		UK Biobank Assessment Centre > Imaging > Brain MRI > Diffusion brain MRI > dMRI weighted means		14490		0.881522409638269				continuous-25646-both_sexes--irnt
Mean OD in superior cerebellar peduncle on FA skeleton (left)	25405	continuous		UK Biobank Assessment Centre > Imaging > Brain MRI > Diffusion brain MRI > dMRI skeleton		14490		0.882031547470442				continuous-25405-both_sexes--irnt
Mean ISOVF in medial lemniscus on FA skeleton (left)	25449	continuous		UK Biobank Assessment Centre > Imaging > Brain MRI > Diffusion brain MRI > dMRI skeleton		14490		0.883710330303715				continuous-25449-both_sexes--irnt
Weighted-mean MD in tract uncinate fasciculus (left)	25540	continuous		UK Biobank Assessment Centre > Imaging > Brain MRI > Diffusion brain MRI > dMRI weighted means		14490		0.885641405396745				continuous-25540-both_sexes--irnt
Total volume of white matter hyperintensities (from T1 and T2_FLAIR images)	25781	continuous		UK Biobank Assessment Centre > Imaging > Brain MRI > T2-weighted brain MRI		15031		0.885809138201932				continuous-25781-both_sexes--irnt
Mean L2 in tapetum on FA skeleton (left)	25295	continuous		UK Biobank Assessment Centre > Imaging > Brain MRI > Diffusion brain MRI > dMRI skeleton		14492		0.886821231393403				continuous-25295-both_sexes--irnt
Weighted-mean L3 in tract superior thalamic radiation (right)	25647	continuous		UK Biobank Assessment Centre > Imaging > Brain MRI > Diffusion brain MRI > dMRI weighted means		14490		0.887138265499281				continuous-25647-both_sexes--irnt
Mean L3 in retrolenticular part of internal capsule on FA skeleton (left)	25317	continuous		UK Biobank Assessment Centre > Imaging > Brain MRI > Diffusion brain MRI > dMRI skeleton		14492		0.887755919003087				continuous-25317-both_sexes--irnt
Mean L3 in posterior limb of internal capsule on FA skeleton (right)	25314	continuous		UK Biobank Assessment Centre > Imaging > Brain MRI > Diffusion brain MRI > dMRI skeleton		14492		0.889097511568406				continuous-25314-both_sexes--irnt
Mean OD in splenium of corpus callosum on FA skeleton	25396	continuous		UK Biobank Assessment Centre > Imaging > Brain MRI > Diffusion brain MRI > dMRI skeleton		14490		0.890384628199146				continuous-25396-both_sexes--irnt
Mean L2 in superior cerebellar peduncle on FA skeleton (left)	25261	continuous		UK Biobank Assessment Centre > Imaging > Brain MRI > Diffusion brain MRI > dMRI skeleton		14492		0.891643540849673				continuous-25261-both_sexes--irnt
Mean FA in superior corona radiata on FA skeleton (left)	25081	continuous		UK Biobank Assessment Centre > Imaging > Brain MRI > Diffusion brain MRI > dMRI skeleton		14492		0.893099093837686				continuous-25081-both_sexes--irnt
Weighted-mean L1 in tract uncinate fasciculus (left)	25594	continuous		UK Biobank Assessment Centre > Imaging > Brain MRI > Diffusion brain MRI > dMRI weighted means		14490		0.894942217393601				continuous-25594-both_sexes--irnt
Weighted-mean L3 in tract anterior thalamic radiation (left)	25625	continuous		UK Biobank Assessment Centre > Imaging > Brain MRI > Diffusion brain MRI > dMRI weighted means		14490		0.896905444423913				continuous-25625-both_sexes--irnt
End systolic pressure index during PWA	12684	continuous		UK Biobank Assessment Centre > Imaging > Heart MRI > Pulse wave analysis		16912		0.896981260478244				continuous-12684-both_sexes--irnt
Weighted-mean L3 in tract uncinate fasciculus (right)	25649	continuous		UK Biobank Assessment Centre > Imaging > Brain MRI > Diffusion brain MRI > dMRI weighted means		14490		0.897202537620725				continuous-25649-both_sexes--irnt
Weighted-mean OD in tract acoustic radiation (left)	25677	continuous		UK Biobank Assessment Centre > Imaging > Brain MRI > Diffusion brain MRI > dMRI weighted means		14489		0.899810790250749				continuous-25677-both_sexes--irnt
Mean MO in superior corona radiata on FA skeleton (left)	25177	continuous		UK Biobank Assessment Centre > Imaging > Brain MRI > Diffusion brain MRI > dMRI skeleton		14492		0.901649889498651				continuous-25177-both_sexes--irnt
Weighted-mean L1 in tract forceps major	25579	continuous		UK Biobank Assessment Centre > Imaging > Brain MRI > Diffusion brain MRI > dMRI weighted means		14490		0.903559592394319				continuous-25579-both_sexes--irnt
Mean MD in uncinate fasciculus on FA skeleton (left)	25149	continuous		UK Biobank Assessment Centre > Imaging > Brain MRI > Diffusion brain MRI > dMRI skeleton		14492		0.904601244178788				continuous-25149-both_sexes--irnt
Mean MO in superior corona radiata on FA skeleton (right)	25176	continuous		UK Biobank Assessment Centre > Imaging > Brain MRI > Diffusion brain MRI > dMRI skeleton		14492		0.905135805800018				continuous-25176-both_sexes--irnt
Mean MD in superior cerebellar peduncle on FA skeleton (left)	25117	continuous		UK Biobank Assessment Centre > Imaging > Brain MRI > Diffusion brain MRI > dMRI skeleton		14492		0.907567391119086				continuous-25117-both_sexes--irnt
Mean L1 in posterior thalamic radiation on FA skeleton (left)	25229	continuous		UK Biobank Assessment Centre > Imaging > Brain MRI > Diffusion brain MRI > dMRI skeleton		14492		0.909182855987244				continuous-25229-both_sexes--irnt
Mean L1 in tapetum on FA skeleton (left)	25247	continuous		UK Biobank Assessment Centre > Imaging > Brain MRI > Diffusion brain MRI > dMRI skeleton		14492		0.909557122775077				continuous-25247-both_sexes--irnt
Number of beats in waveform average for PWA	12679	continuous		UK Biobank Assessment Centre > Imaging > Heart MRI > Pulse wave analysis		17304		0.909847151777718				continuous-12679-both_sexes--irnt
Weighted-mean L1 in tract superior longitudinal fasciculus (left)	25590	continuous		UK Biobank Assessment Centre > Imaging > Brain MRI > Diffusion brain MRI > dMRI weighted means		14490		0.910289290310429				continuous-25590-both_sexes--irnt
Mean ICVF in tapetum on FA skeleton (right)	25390	continuous		UK Biobank Assessment Centre > Imaging > Brain MRI > Diffusion brain MRI > dMRI skeleton		14490		0.911047995478832				continuous-25390-both_sexes--irnt
Mean ISOVF in tapetum on FA skeleton (right)	25486	continuous		UK Biobank Assessment Centre > Imaging > Brain MRI > Diffusion brain MRI > dMRI skeleton		14490		0.912244737199772				continuous-25486-both_sexes--irnt
Mean OD in tapetum on FA skeleton (right)	25438	continuous		UK Biobank Assessment Centre > Imaging > Brain MRI > Diffusion brain MRI > dMRI skeleton		14490		0.912681625141024				continuous-25438-both_sexes--irnt
Weighted-mean MO in tract superior thalamic radiation (left)	25565	continuous		UK Biobank Assessment Centre > Imaging > Brain MRI > Diffusion brain MRI > dMRI weighted means		14490		0.913639562502945				continuous-25565-both_sexes--irnt
Weighted-mean FA in tract acoustic radiation (right)	25489	continuous		UK Biobank Assessment Centre > Imaging > Brain MRI > Diffusion brain MRI > dMRI weighted means		14490		0.918709034673792				continuous-25489-both_sexes--irnt
Weighted-mean ICVF in tract superior thalamic radiation (right)	25674	continuous		UK Biobank Assessment Centre > Imaging > Brain MRI > Diffusion brain MRI > dMRI weighted means		14489		0.920233727296908				continuous-25674-both_sexes--irnt
Mean ICVF in anterior corona radiata on FA skeleton (right)	25366	continuous		UK Biobank Assessment Centre > Imaging > Brain MRI > Diffusion brain MRI > dMRI skeleton		14490		0.923092587146274				continuous-25366-both_sexes--irnt
Weighted-mean ICVF in tract inferior fronto-occipital fasciculus (right)	25663	continuous		UK Biobank Assessment Centre > Imaging > Brain MRI > Diffusion brain MRI > dMRI weighted means		14489		0.923120462828015				continuous-25663-both_sexes--irnt
Weighted-mean FA in tract superior thalamic radiation (left)	25511	continuous		UK Biobank Assessment Centre > Imaging > Brain MRI > Diffusion brain MRI > dMRI weighted means		14490		0.923884352930047				continuous-25511-both_sexes--irnt
Volume of thalamus (right)	25012	continuous		UK Biobank Assessment Centre > Imaging > Brain MRI > T1 structural brain MRI > Subcortical volumes (FIRST)		16038		0.924118801226138				continuous-25012-both_sexes--irnt
Mean L3 in tapetum on FA skeleton (right)	25342	continuous		UK Biobank Assessment Centre > Imaging > Brain MRI > Diffusion brain MRI > dMRI skeleton		14492		0.924997015017577				continuous-25342-both_sexes--irnt
Mean ISOVF in uncinate fasciculus on FA skeleton (right)	25484	continuous		UK Biobank Assessment Centre > Imaging > Brain MRI > Diffusion brain MRI > dMRI skeleton		14490		0.925849935739647				continuous-25484-both_sexes--irnt
Volume of grey matter in Parahippocampal Gyrus, anterior division (left)	25848	continuous		UK Biobank Assessment Centre > Imaging > Brain MRI > T1 structural brain MRI > Regional grey matter volumes (FAST)		16047		0.928802691512332				continuous-25848-both_sexes--irnt
Mean FA in anterior corona radiata on FA skeleton (right)	25078	continuous		UK Biobank Assessment Centre > Imaging > Brain MRI > Diffusion brain MRI > dMRI skeleton		14492		0.92896974511072				continuous-25078-both_sexes--irnt
Mean ICVF in superior corona radiata on FA skeleton (left)	25369	continuous		UK Biobank Assessment Centre > Imaging > Brain MRI > Diffusion brain MRI > dMRI skeleton		14490		0.930462711483794				continuous-25369-both_sexes--irnt
Mean OD in cerebral peduncle on FA skeleton (left)	25407	continuous		UK Biobank Assessment Centre > Imaging > Brain MRI > Diffusion brain MRI > dMRI skeleton		14490		0.930474359028964				continuous-25407-both_sexes--irnt
Mean MD in cingulum cingulate gyrus on FA skeleton (right)	25138	continuous		UK Biobank Assessment Centre > Imaging > Brain MRI > Diffusion brain MRI > dMRI skeleton		14492		0.932250564551293				continuous-25138-both_sexes--irnt
Mean FA in anterior limb of internal capsule on FA skeleton (left)	25073	continuous		UK Biobank Assessment Centre > Imaging > Brain MRI > Diffusion brain MRI > dMRI skeleton		14492		0.933101504824097				continuous-25073-both_sexes--irnt
Volume of grey matter in Caudate (left)	25880	continuous		UK Biobank Assessment Centre > Imaging > Brain MRI > T1 structural brain MRI > Regional grey matter volumes (FAST)		16047		0.933505534184498				continuous-25880-both_sexes--irnt
Mean MD in anterior corona radiata on FA skeleton (left)	25127	continuous		UK Biobank Assessment Centre > Imaging > Brain MRI > Diffusion brain MRI > dMRI skeleton		14492		0.933656190831345				continuous-25127-both_sexes--irnt
Mean MO in superior fronto-occipital fasciculus on FA skeleton (left)	25195	continuous		UK Biobank Assessment Centre > Imaging > Brain MRI > Diffusion brain MRI > dMRI skeleton		14492		0.934136366161297				continuous-25195-both_sexes--irnt
Median BOLD effect (in group-defined mask) for shapes activation	25040	continuous		UK Biobank Assessment Centre > Imaging > Brain MRI > Task functional brain MRI		14069		0.936669960770774				continuous-25040-both_sexes--irnt
Mean MO in tapetum on FA skeleton (right)	25198	continuous		UK Biobank Assessment Centre > Imaging > Brain MRI > Diffusion brain MRI > dMRI skeleton		14492		0.942374182633789				continuous-25198-both_sexes--irnt
Weighted-mean L1 in tract medial lemniscus (left)	25586	continuous		UK Biobank Assessment Centre > Imaging > Brain MRI > Diffusion brain MRI > dMRI weighted means		14490		0.944223926574287				continuous-25586-both_sexes--irnt
Weighted-mean L2 in tract acoustic radiation (right)	25597	continuous		UK Biobank Assessment Centre > Imaging > Brain MRI > Diffusion brain MRI > dMRI weighted means		14490		0.945250357205361				continuous-25597-both_sexes--irnt
Weighted-mean L3 in tract posterior thalamic radiation (right)	25643	continuous		UK Biobank Assessment Centre > Imaging > Brain MRI > Diffusion brain MRI > dMRI weighted means		14490		0.947729151135849				continuous-25643-both_sexes--irnt
Weighted-mean ICVF in tract superior thalamic radiation (left)	25673	continuous		UK Biobank Assessment Centre > Imaging > Brain MRI > Diffusion brain MRI > dMRI weighted means		14489		0.948322706811034				continuous-25673-both_sexes--irnt
Mean FA in superior cerebellar peduncle on FA skeleton (left)	25069	continuous		UK Biobank Assessment Centre > Imaging > Brain MRI > Diffusion brain MRI > dMRI skeleton		14492		0.948558329516248				continuous-25069-both_sexes--irnt
Weighted-mean OD in tract forceps minor	25688	continuous		UK Biobank Assessment Centre > Imaging > Brain MRI > Diffusion brain MRI > dMRI weighted means		14489		0.94866727635129				continuous-25688-both_sexes--irnt
Weighted-mean ISOVF in tract uncinate fasciculus (left)	25729	continuous		UK Biobank Assessment Centre > Imaging > Brain MRI > Diffusion brain MRI > dMRI weighted means		14489		0.949117214583231				continuous-25729-both_sexes--irnt
Weighted-mean ICVF in tract forceps major	25660	continuous		UK Biobank Assessment Centre > Imaging > Brain MRI > Diffusion brain MRI > dMRI weighted means		14489		0.950245383870049				continuous-25660-both_sexes--irnt
Mean MO in external capsule on FA skeleton (right)	25184	continuous		UK Biobank Assessment Centre > Imaging > Brain MRI > Diffusion brain MRI > dMRI skeleton		14492		0.950260716116343				continuous-25184-both_sexes--irnt
[truncated: 158 more rows]
