# Supplementary material for: Proteome-wide systems genetics identifies UFMylation as a regulator of skeletal muscle function
Source: eLife. 2022 Dec 6;11:e82951. doi: 10.7554/eLife.82951 (PMC9833826; doi:10.7554/eLife.82951)
Supplement: Source data 1. [file elife-82951-data1.zip › genebass/gene-phewas-exomes_ENSG00000158793_NIT1_2021_08_25_11_58_01.csv]

Description	Phenotype	Trait type	Sex	Category	Info	N cases	N controls	P-Value (SKAT-O)	Beta	Select		analysis_id
G44 Other headache syndromes	131054	icd_first_occurrence		Health-related outcomes > First occurrences > Nervous system disorders		3167	278418	0.00000474229739655385	0.0829596506493003			icd_first_occurrence-131054-both_sexes--
L71 Rosacea	131792	icd_first_occurrence		Health-related outcomes > First occurrences > Skin and subcutaneous tissue disorders		3334	278251	0.000547077022981513	0.0624784827284569			icd_first_occurrence-131792-both_sexes--
Enalapril	20003	categorical		UK Biobank Assessment Centre > Verbal interview > Medications		2128	279415	0.00246100718822662	0.0619275327099263			categorical-20003-both_sexes-1140888552-
Caesarean section / caesarian section	20004	categorical		UK Biobank Assessment Centre > Verbal interview > Operations		14489	138839	0.00371801247979031	0.03444987264738			categorical-20004-both_sexes-1477-
G98 Other disorders of nervous system, not elsewhere classified	131124	icd_first_occurrence		Health-related outcomes > First occurrences > Nervous system disorders		1171	280414	0.00507798226621992	0.0502984150593137			icd_first_occurrence-131124-both_sexes--
Mean MO in posterior corona radiata on FA skeleton (right)	25178	continuous		UK Biobank Assessment Centre > Imaging > Brain MRI > Diffusion brain MRI > dMRI skeleton		14492		0.00528705865743706	0.0293175645924586			continuous-25178-both_sexes--irnt
R17.2 Elective lower uterine segment caesarean delivery	41200	categorical		Health-related outcomes > Hospital inpatient > Summary Operations		1304	152044	0.00682036910379769	0.0587159564668592			categorical-41200-both_sexes-R172-
Volume of grey matter in Occipital Fusiform Gyrus (right)	25861	continuous		UK Biobank Assessment Centre > Imaging > Brain MRI > T1 structural brain MRI > Regional grey matter volumes (FAST)		16047		0.00792316080556743	-0.0264741154460403			continuous-25861-both_sexes--irnt
Weighted-mean MO in tract inferior longitudinal fasciculus (right)	25557	continuous		UK Biobank Assessment Centre > Imaging > Brain MRI > Diffusion brain MRI > dMRI weighted means		14490		0.00795066848842263	-0.0137848955522759			continuous-25557-both_sexes--irnt
Mean ICVF in anterior limb of internal capsule on FA skeleton (left)	25361	continuous		UK Biobank Assessment Centre > Imaging > Brain MRI > Diffusion brain MRI > dMRI skeleton		14490		0.0084171269544665	-0.028435843687054			continuous-25361-both_sexes--irnt
K75 Other inflammatory liver diseases	131668	icd_first_occurrence		Health-related outcomes > First occurrences > Digestive system disorders		1118	280467	0.00893002577144131	0.0857949438217223			icd_first_occurrence-131668-both_sexes--
U20.1 Transthoracic echocardiography	41200	categorical		Health-related outcomes > Hospital inpatient > Summary Operations		2448	279138	0.0104725968965839	0.0235815144028478			categorical-41200-both_sexes-U201-
Carotene	100019	continuous		Online follow-up > Diet by 24-hour recall > Estimated nutrients yesterday		43938		0.0108317681728545	-0.00895110178260676			continuous-100019-both_sexes--irnt
Mean MO in posterior corona radiata on FA skeleton (left)	25179	continuous		UK Biobank Assessment Centre > Imaging > Brain MRI > Diffusion brain MRI > dMRI skeleton		14492		0.010932846058435	0.0277808941147432			continuous-25179-both_sexes--irnt
Ginkgo forte tablet	20003	categorical		UK Biobank Assessment Centre > Verbal interview > Medications		1617	279926	0.0113632254092129	0.0482306772471456			categorical-20003-both_sexes-1140911734-
Reduction or fixation of bone fracture	20004	categorical		UK Biobank Assessment Centre > Verbal interview > Operations		12757	268786	0.013142489379776	0.0302219423442078			categorical-20004-both_sexes-1439-
Current tobacco smoking	1239	continuous		UK Biobank Assessment Centre > Touchscreen > Lifestyle and environment > Smoking		281266		0.0143262258429636	-0.00345705497051478			continuous-1239-both_sexes--
Platelet count	30080	continuous		Biological samples > Assay results > Blood assays > Blood count		273542		0.0161337480488731	-0.000931115541389552			continuous-30080-both_sexes--irnt
F09.1 Surgical removal of impacted wisdom tooth	41200	categorical		Health-related outcomes > Hospital inpatient > Summary Operations		1174	280412	0.0171582874173117	0.0791528568994096			categorical-41200-both_sexes-F091-
Q10.3 Dilation of cervix uteri and curettage of uterus NEC	41200	categorical		Health-related outcomes > Hospital inpatient > Summary Operations		2708	150640	0.0176468255840029	0.0372616751146162			categorical-41200-both_sexes-Q103-
Mean ICVF in cerebral peduncle on FA skeleton (right)	25358	continuous		UK Biobank Assessment Centre > Imaging > Brain MRI > Diffusion brain MRI > dMRI skeleton		14490		0.0183011523388128	-0.0264435852228363			continuous-25358-both_sexes--irnt
N30 Cystitis	132054	icd_first_occurrence		Health-related outcomes > First occurrences > Genitourinary system disorders		10129	271456	0.0205983592280414	-0.0333558600510468			icd_first_occurrence-132054-both_sexes--
Anterior thigh lean muscle volume (left)	22405	continuous		UK Biobank Assessment Centre > Imaging > Abdominal MRI > Abdominal composition		5331		0.02190506077329	-0.0103317949989239			continuous-22405-both_sexes--irnt
N28 Other disorders of kidney and ureter, not elsewhere classified	132050	icd_first_occurrence		Health-related outcomes > First occurrences > Genitourinary system disorders		3749	277836	0.0220421318673233	0.02417664540163			icd_first_occurrence-132050-both_sexes--
Median T2star in hippocampus (right)	25035	continuous		UK Biobank Assessment Centre > Imaging > Brain MRI > Susceptibility weighted brain MRI		14767		0.0241761189939209	0.00798867809505371			continuous-25035-both_sexes--irnt
Platelet crit	30090	continuous		Biological samples > Assay results > Blood assays > Blood count		273539		0.0242056445402964	-0.00146295880076118			continuous-30090-both_sexes--irnt
K58 Irritable bowel syndrome	131638	icd_first_occurrence		Health-related outcomes > First occurrences > Digestive system disorders		18586	262999	0.0254475023672102	0.024075142855187			icd_first_occurrence-131638-both_sexes--
Mean L1 in uncinate fasciculus on FA skeleton (left)	25245	continuous		UK Biobank Assessment Centre > Imaging > Brain MRI > Diffusion brain MRI > dMRI skeleton		14492		0.0279489413518998	0.0186043214701845			continuous-25245-both_sexes--irnt
Cholecystectomy/gall bladder removal	20004	categorical		UK Biobank Assessment Centre > Verbal interview > Operations		11057	270486	0.0280219004332829	-0.0306238263132213			categorical-20004-both_sexes-1455-
Median T2star in accumbens (right)	25039	continuous		UK Biobank Assessment Centre > Imaging > Brain MRI > Susceptibility weighted brain MRI		14767		0.0280952271193575	-0.0257077120987948			continuous-25039-both_sexes--irnt
Mean OD in posterior corona radiata on FA skeleton (right)	25418	continuous		UK Biobank Assessment Centre > Imaging > Brain MRI > Diffusion brain MRI > dMRI skeleton		14490		0.029818718684651	-0.0241602607572301			continuous-25418-both_sexes--irnt
Headaches (not migraine)	20002	categorical		UK Biobank Assessment Centre > Verbal interview > Medical conditions		2348	279195	0.0311694570612909	0.059462933783905			categorical-20002-both_sexes-1436-
Volume of grey matter in Subcallosal Cortex (right)	25835	continuous		UK Biobank Assessment Centre > Imaging > Brain MRI > T1 structural brain MRI > Regional grey matter volumes (FAST)		16047		0.0311971052301891	-0.0214400644966026			continuous-25835-both_sexes--irnt
Frequency of drinking alcohol	20414	continuous		Online follow-up > Mental health > Alcohol use		93228		0.0312601865051498	0.0109953645468033			continuous-20414-both_sexes--
Thyroidectomy/partial thyroidectomy	20004	categorical		UK Biobank Assessment Centre > Verbal interview > Operations		2681	278862	0.0324328958884664	0.0321683939262995			categorical-20004-both_sexes-1432-
I21 Acute myocardial infarction	131298	icd_first_occurrence		Health-related outcomes > First occurrences > Circulatory system disorders		9593	271992	0.0334864332383895	-0.0332373688435725			icd_first_occurrence-131298-both_sexes--
Volume of grey matter in Central Opercular Cortex (right)	25865	continuous		UK Biobank Assessment Centre > Imaging > Brain MRI > T1 structural brain MRI > Regional grey matter volumes (FAST)		16047		0.0337440044257047	-0.0213955566043084			continuous-25865-both_sexes--irnt
Mean ISOVF in uncinate fasciculus on FA skeleton (left)	25485	continuous		UK Biobank Assessment Centre > Imaging > Brain MRI > Diffusion brain MRI > dMRI skeleton		14490		0.0340045527508683	0.0210129239199467			continuous-25485-both_sexes--irnt
Anterior thigh lean muscle volume (right)	22403	continuous		UK Biobank Assessment Centre > Imaging > Abdominal MRI > Abdominal composition		5376		0.0345585979325573	-0.00988529761327869			continuous-22403-both_sexes--irnt
Mean MD in uncinate fasciculus on FA skeleton (left)	25149	continuous		UK Biobank Assessment Centre > Imaging > Brain MRI > Diffusion brain MRI > dMRI skeleton		14492		0.0353467812922106	0.0177933720310816			continuous-25149-both_sexes--irnt
Volume of grey matter in Inferior Temporal Gyrus, posterior division (left)	25810	continuous		UK Biobank Assessment Centre > Imaging > Brain MRI > T1 structural brain MRI > Regional grey matter volumes (FAST)		16047		0.0354418483107223	-0.0218210274842807			continuous-25810-both_sexes--irnt
Becotide 50 inhaler	20003	categorical		UK Biobank Assessment Centre > Verbal interview > Medications		1688	279855	0.0360105743149544	0.0299549160666416			categorical-20003-both_sexes-1140862382-
Ever addicted to alcohol	20406	categorical		Online follow-up > Mental health > Addictions		2133	2961	0.0374631636129498	0.0940894708687437			categorical-20406-both_sexes--
Weighted-mean MO in tract inferior fronto-occipital fasciculus (right)	25555	continuous		UK Biobank Assessment Centre > Imaging > Brain MRI > Diffusion brain MRI > dMRI weighted means		14490		0.0376248238706575	-0.0238701721365578			continuous-25555-both_sexes--irnt
I50 Heart failure	131354	icd_first_occurrence		Health-related outcomes > First occurrences > Circulatory system disorders		5395	276190	0.0387851036150746	-0.0418221765185029			icd_first_occurrence-131354-both_sexes--
N87 Dysplasia of cervix uteri	132136	icd_first_occurrence		Health-related outcomes > First occurrences > Genitourinary system disorders		4385	148962	0.0395153347265448	0.0153597170084214			icd_first_occurrence-132136-both_sexes--
N47 Redundant prepuce, phimosis and paraphimosis	132086	icd_first_occurrence		Health-related outcomes > First occurrences > Genitourinary system disorders		1887	126351	0.0395776220697749	0.0579242261075194			icd_first_occurrence-132086-both_sexes--
HDL cholesterol	30760	continuous		Biological samples > Assay results > Blood assays > Blood biochemistry		246179		0.0402363705320085	0.00316689506712295			continuous-30760-both_sexes--irnt
Mean OD in superior longitudinal fasciculus on FA skeleton (right)	25432	continuous		UK Biobank Assessment Centre > Imaging > Brain MRI > Diffusion brain MRI > dMRI skeleton		14490		0.041190804652265	-0.0238978303591059			continuous-25432-both_sexes--irnt
Volume of grey matter in Superior Frontal Gyrus (left)	25786	continuous		UK Biobank Assessment Centre > Imaging > Brain MRI > T1 structural brain MRI > Regional grey matter volumes (FAST)		16047		0.0421118610106442	-0.0214515743027815			continuous-25786-both_sexes--irnt
Phosphate	30810	continuous		Biological samples > Assay results > Blood assays > Blood biochemistry		245839		0.0427111646156247	0.00144570768864167			continuous-30810-both_sexes--irnt
A52.2 Therapeutic sacral epidural injection	41200	categorical		Health-related outcomes > Hospital inpatient > Summary Operations		1544	280042	0.0427401967311848	0.0563246713166357			categorical-41200-both_sexes-A522-
Monocyte count	30130	continuous		Biological samples > Assay results > Blood assays > Blood count		273110		0.0451571949872686	-0.00457560580664926			continuous-30130-both_sexes--irnt
G45.9 Unspecified diagnostic fibreoptic endoscopic examination of upper gastrointestinal tract	41200	categorical		Health-related outcomes > Hospital inpatient > Summary Operations		19994	261592	0.0456966947793416	-0.0206816973523512			categorical-41200-both_sexes-G459-
Haematocrit percentage	30030	continuous		Biological samples > Assay results > Blood assays > Blood count		273542		0.0463118802912879	-0.00385982705284473			continuous-30030-both_sexes--irnt
Volume of grey matter in Subcallosal Cortex (left)	25834	continuous		UK Biobank Assessment Centre > Imaging > Brain MRI > T1 structural brain MRI > Regional grey matter volumes (FAST)		16047		0.0464164271564218	-0.0200483385600393			continuous-25834-both_sexes--irnt
F41 Other anxiety disorders	130906	icd_first_occurrence		Health-related outcomes > First occurrences > Mental and behavioural disorders		13152	268433	0.0480002393964702	-0.00629856167054328			icd_first_occurrence-130906-both_sexes--
Wheeze or whistling in the chest in last year	2316	categorical		UK Biobank Assessment Centre > Touchscreen > Health and medical history > Breathing		57451	218677	0.0501070237898263	-0.013000217551313			categorical-2316-both_sexes--
I51 Complications and ill-defined descriptions of heart disease	131356	icd_first_occurrence		Health-related outcomes > First occurrences > Circulatory system disorders		4910	276675	0.0503736265688267	-0.0414094284220375			icd_first_occurrence-131356-both_sexes--
Mean OD in superior longitudinal fasciculus on FA skeleton (left)	25433	continuous		UK Biobank Assessment Centre > Imaging > Brain MRI > Diffusion brain MRI > dMRI skeleton		14490		0.0508670165166933	-0.023088597547701			continuous-25433-both_sexes--irnt
Forced expiratory volume in 1-second (FEV1), predicted percentage	20154	continuous		UK Biobank Assessment Centre > Physical measures > Spirometry		84144		0.0517453025173062	0.00935850414800057			continuous-20154-both_sexes--irnt
G45.1 Fibreoptic endoscopic examination of upper gastrointestinal tract and biopsy of lesion of upper gastrointestinal tract	41200	categorical		Health-related outcomes > Hospital inpatient > Summary Operations		33796	247790	0.0519754095660927	-0.0163931244895271			categorical-41200-both_sexes-G451-
Volume of grey matter in Brain-Stem	25892	continuous		UK Biobank Assessment Centre > Imaging > Brain MRI > T1 structural brain MRI > Regional grey matter volumes (FAST)		16047		0.052157420181648	-0.0197651793653256			continuous-25892-both_sexes--irnt
Q18.8 Other specified diagnostic endoscopic examination of uterus	41200	categorical		Health-related outcomes > Hospital inpatient > Summary Operations		2918	150430	0.052315152216742	0.0298245540025898			categorical-41200-both_sexes-Q188-
Mean arterial pressure during PWA	12687	continuous		UK Biobank Assessment Centre > Imaging > Heart MRI > Pulse wave analysis		17183		0.0526458680171324	0.0199893398648253			continuous-12687-both_sexes--irnt
Y81.1 Epidural anaesthetic using lumbar approach	41210	categorical		Health-related outcomes > Hospital inpatient > Summary Operations		2254	279332	0.0548841291927631	0.0245882906132071			categorical-41210-both_sexes-Y811-
K14 Diseases of tongue	131580	icd_first_occurrence		Health-related outcomes > First occurrences > Digestive system disorders		1933	279652	0.055729539443465	0.0570781394613925			icd_first_occurrence-131580-both_sexes--
N30.3 Circumcision	41200	categorical		Health-related outcomes > Hospital inpatient > Summary Operations		1542	126696	0.0558721676680243	0.0585492567124361			categorical-41200-both_sexes-N303-
Z29.1 Rectum	41210	categorical		Health-related outcomes > Hospital inpatient > Summary Operations		8132	273454	0.0559468488942804	0.0261320792387141			categorical-41210-both_sexes-Z291-
Weighted-mean L1 in tract inferior fronto-occipital fasciculus (right)	25582	continuous		UK Biobank Assessment Centre > Imaging > Brain MRI > Diffusion brain MRI > dMRI weighted means		14490		0.0564842143244492	-0.0185764035829775			continuous-25582-both_sexes--irnt
M76 Enthesopathies of lower limb, excluding foot	131956	icd_first_occurrence		Health-related outcomes > First occurrences > Musculoskeletal system and connective tissue disorders		4588	276997	0.0567444651850348	-0.0413931624792133			icd_first_occurrence-131956-both_sexes--
Smoking status	20116	categorical		UK Biobank Assessment Centre > Touchscreen > Lifestyle and environment > Smoking		28570	251824	0.0567805977041297	-0.0174670513253921			categorical-20116-both_sexes-2-
Inguinal hernia repair	20004	categorical		UK Biobank Assessment Centre > Verbal interview > Operations		4433	277110	0.0573280487717021	-0.0034237889254451			categorical-20004-both_sexes-1563-
Longest period of mania or irritability	20492	continuous		Online follow-up > Mental health > Mania		22219		0.0587499838756061	-0.0132475715092786			continuous-20492-both_sexes--
Elbow surgery	20004	categorical		UK Biobank Assessment Centre > Verbal interview > Operations		1724	279819	0.0609458098230041	0.0486267219799239			categorical-20004-both_sexes-1500-
Forced vital capacity (FVC), Best measure	20151	continuous		UK Biobank Assessment Centre > Physical measures > Spirometry		208760		0.0612796867069381	0.00300386828469524			continuous-20151-both_sexes--irnt
Mean MO in sagittal stratum on FA skeleton (left)	25183	continuous		UK Biobank Assessment Centre > Imaging > Brain MRI > Diffusion brain MRI > dMRI skeleton		14492		0.061672029200473	0.0186065210435746			continuous-25183-both_sexes--irnt
Forced expiratory volume in 1-second (FEV1), Best measure	20150	continuous		UK Biobank Assessment Centre > Physical measures > Spirometry		208760		0.0620988367262159	0.00346781682348262			continuous-20150-both_sexes--irnt
Mental health problems ever diagnosed by a professional	20544	categorical		Online follow-up > Mental health > Mental distress		5201	87879	0.0632605018087506	0.0049836451064647			categorical-20544-both_sexes-6-
Age at hysterectomy	2824	continuous		UK Biobank Assessment Centre > Touchscreen > Sex-specific factors > Female-specific factors		28384		0.063681537933065	0.003796061741022			continuous-2824-both_sexes--irnt
Mean corpuscular haemoglobin concentration	30060	continuous		Biological samples > Assay results > Blood assays > Blood count		273537		0.0639908089687105	0.003657410757521			continuous-30060-both_sexes--irnt
Volume of grey matter in Supramarginal Gyrus, posterior division (left)	25820	continuous		UK Biobank Assessment Centre > Imaging > Brain MRI > T1 structural brain MRI > Regional grey matter volumes (FAST)		16047		0.0641762823515181	0.0201603343893433			continuous-25820-both_sexes--irnt
Sciatica	20002	categorical		UK Biobank Assessment Centre > Verbal interview > Medical conditions		2619	278924	0.0672849681213925	0.0213500885296974			categorical-20002-both_sexes-1476-
Skin operation or plastic surgery	20004	categorical		UK Biobank Assessment Centre > Verbal interview > Operations		2311	279232	0.0697858965448428	0.0284549375919905			categorical-20004-both_sexes-1474-
Weighted-mean ISOVF in tract cingulate gyrus part of cingulum (left)	25708	continuous		UK Biobank Assessment Centre > Imaging > Brain MRI > Diffusion brain MRI > dMRI weighted means		14489		0.0701467793523567	-0.01226716896424			continuous-25708-both_sexes--irnt
W36.5 Diagnostic extraction of bone marrow NEC	41200	categorical		Health-related outcomes > Hospital inpatient > Summary Operations		2220	279366	0.0705154372522319	0.0478125452286601			categorical-41200-both_sexes-W365-
Median T2star in putamen (right)	25031	continuous		UK Biobank Assessment Centre > Imaging > Brain MRI > Susceptibility weighted brain MRI		14767		0.0716329272727458	0.0160430273324698			continuous-25031-both_sexes--irnt
Mean ICVF in anterior limb of internal capsule on FA skeleton (right)	25360	continuous		UK Biobank Assessment Centre > Imaging > Brain MRI > Diffusion brain MRI > dMRI skeleton		14490		0.0716436944176155	-0.0203549181391592			continuous-25360-both_sexes--irnt
Volume of grey matter in Inferior Temporal Gyrus, anterior division (right)	25809	continuous		UK Biobank Assessment Centre > Imaging > Brain MRI > T1 structural brain MRI > Regional grey matter volumes (FAST)		16047		0.0718780889502104	-0.0191353960937217			continuous-25809-both_sexes--irnt
Volume of grey matter in Planum Temporale (left)	25872	continuous		UK Biobank Assessment Centre > Imaging > Brain MRI > T1 structural brain MRI > Regional grey matter volumes (FAST)		16047		0.0732228945012381	-0.0183448857143615			continuous-25872-both_sexes--irnt
Volume of grey matter in Intracalcarine Cortex (left)	25828	continuous		UK Biobank Assessment Centre > Imaging > Brain MRI > T1 structural brain MRI > Regional grey matter volumes (FAST)		16047		0.0735020640434623	-0.019510641508775			continuous-25828-both_sexes--irnt
Volume of grey matter in Lateral Occipital Cortex, inferior division (right)	25827	continuous		UK Biobank Assessment Centre > Imaging > Brain MRI > T1 structural brain MRI > Regional grey matter volumes (FAST)		16047		0.0742369570178874	-0.0185694408345173			continuous-25827-both_sexes--irnt
Fluticasone	20003	categorical		UK Biobank Assessment Centre > Verbal interview > Medications		1247	280296	0.0749372075238042	0.0480355338450074			categorical-20003-both_sexes-1140888098-
N92 Excessive, frequent and irregular menstruation	132146	icd_first_occurrence		Health-related outcomes > First occurrences > Genitourinary system disorders		16751	136596	0.0751171827662707	-0.0223733415173988			icd_first_occurrence-132146-both_sexes--
Other neurological problem	20002	categorical		UK Biobank Assessment Centre > Verbal interview > Medical conditions		1129	280414	0.0768566046725647	0.030103070652375			categorical-20002-both_sexes-1434-
W38.1 Primary total prosthetic replacement of hip joint not using cement	41200	categorical		Health-related outcomes > Hospital inpatient > Summary Operations		2756	278830	0.0775557854263368	0.0471200479520348			categorical-41200-both_sexes-W381-
M13 Other arthritis	131864	icd_first_occurrence		Health-related outcomes > First occurrences > Musculoskeletal system and connective tissue disorders		17687	263898	0.0795010917487962	-0.0180497001559639			icd_first_occurrence-131864-both_sexes--
M47.3 Removal of urethral catheter from bladder	41210	categorical		Health-related outcomes > Hospital inpatient > Summary Operations		1162	280424	0.0802802921187223	0.0304080428346257			categorical-41210-both_sexes-M473-
M53 Other dorsopathies, not elsewhere classified	131926	icd_first_occurrence		Health-related outcomes > First occurrences > Musculoskeletal system and connective tissue disorders		3562	278023	0.0809912739009646	0.0169471796793333			icd_first_occurrence-131926-both_sexes--
Z48.1 Skin of scalp	41210	categorical		Health-related outcomes > Hospital inpatient > Summary Operations		2159	279427	0.0821376017054882	0.0161642076995665			categorical-41210-both_sexes-Z481-
Mean ISOVF in tapetum on FA skeleton (right)	25486	continuous		UK Biobank Assessment Centre > Imaging > Brain MRI > Diffusion brain MRI > dMRI skeleton		14490		0.0823557219856563	0.0203627401596806			continuous-25486-both_sexes--irnt
Mean MO in splenium of corpus callosum on FA skeleton	25156	continuous		UK Biobank Assessment Centre > Imaging > Brain MRI > Diffusion brain MRI > dMRI skeleton		14492		0.0849159410923703	0.0191555057924499			continuous-25156-both_sexes--irnt
Allergy/hypersensitivity/anaphylaxis	20002	categorical		UK Biobank Assessment Centre > Verbal interview > Medical conditions		1996	279547	0.0855036890483409	0.0193229099531365			categorical-20002-both_sexes-1374-
A08 Viral and other specified intestinal infections	130016	icd_first_occurrence		Health-related outcomes > First occurrences > Certain infectious and parasitic diseases		2723	278862	0.0857179554245265	0.046886259191187			icd_first_occurrence-130016-both_sexes--
Foot surgery	20004	categorical		UK Biobank Assessment Centre > Verbal interview > Operations		5519	276024	0.0857579770566275	0.0189704824921754			categorical-20004-both_sexes-1494-
L87.4 Avulsion of varicose vein of leg	41210	categorical		Health-related outcomes > Hospital inpatient > Summary Operations		4031	277555	0.0866092672010873	-0.0407753123633082			categorical-41210-both_sexes-L874-
Mean OD in sagittal stratum on FA skeleton (left)	25423	continuous		UK Biobank Assessment Centre > Imaging > Brain MRI > Diffusion brain MRI > dMRI skeleton		14490		0.086632781156563	-0.0198179100791706			continuous-25423-both_sexes--irnt
Trunk fat percentage	23127	continuous		UK Biobank Assessment Centre > Physical measures > Anthropometry > Impedance measures		276550		0.0875092517918278	-0.00426821637425176			continuous-23127-both_sexes--irnt
Mean L1 in anterior limb of internal capsule on FA skeleton (left)	25217	continuous		UK Biobank Assessment Centre > Imaging > Brain MRI > Diffusion brain MRI > dMRI skeleton		14492		0.0877214824228139	0.0191265194927332			continuous-25217-both_sexes--irnt
Mean FA in posterior corona radiata on FA skeleton (right)	25082	continuous		UK Biobank Assessment Centre > Imaging > Brain MRI > Diffusion brain MRI > dMRI skeleton		14492		0.088079080308343	0.0205693291393594			continuous-25082-both_sexes--irnt
Median T2star in caudate (left)	25028	continuous		UK Biobank Assessment Centre > Imaging > Brain MRI > Susceptibility weighted brain MRI		14767		0.0889784768079539	0.0204796353230865			continuous-25028-both_sexes--irnt
Mean L1 in superior longitudinal fasciculus on FA skeleton (left)	25241	continuous		UK Biobank Assessment Centre > Imaging > Brain MRI > Diffusion brain MRI > dMRI skeleton		14492		0.0892267902461632	0.0200541712459075			continuous-25241-both_sexes--irnt
Mean MO in cerebral peduncle on FA skeleton (right)	25166	continuous		UK Biobank Assessment Centre > Imaging > Brain MRI > Diffusion brain MRI > dMRI skeleton		14492		0.0897559861458677	0.0203786775559995			continuous-25166-both_sexes--irnt
Lipoprotein A	30790	continuous		Biological samples > Assay results > Blood assays > Blood biochemistry		213892		0.0925338330747919	0.000817108055349571			continuous-30790-both_sexes--irnt
Saturated fat	100006	continuous		Online follow-up > Diet by 24-hour recall > Estimated nutrients yesterday		43938		0.093574140121094	-0.0106730515864979			continuous-100006-both_sexes--irnt
Volume of grey matter in Paracingulate Gyrus (right)	25837	continuous		UK Biobank Assessment Centre > Imaging > Brain MRI > T1 structural brain MRI > Regional grey matter volumes (FAST)		16047		0.0954553404666028	-0.0122283291477824			continuous-25837-both_sexes--irnt
Stomach surgery	20004	categorical		UK Biobank Assessment Centre > Verbal interview > Operations		1613	279930	0.0961569265980255	0.0358632880671087			categorical-20004-both_sexes-1448-
W90.3 Injection of therapeutic substance into joint	41200	categorical		Health-related outcomes > Hospital inpatient > Summary Operations		5080	276506	0.0963212094334308	0.000860024448710246			categorical-41200-both_sexes-W903-
Volume of amygdala (left)	25021	continuous		UK Biobank Assessment Centre > Imaging > Brain MRI > T1 structural brain MRI > Subcortical volumes (FIRST)		16038		0.0982824887821837	0.00544101460427838			continuous-25021-both_sexes--irnt
Mean ISOVF in retrolenticular part of internal capsule on FA skeleton (right)	25460	continuous		UK Biobank Assessment Centre > Imaging > Brain MRI > Diffusion brain MRI > dMRI skeleton		14490		0.0988909947125451	-0.00803121002844639			continuous-25460-both_sexes--irnt
Median BOLD effect (in group-defined mask) for faces-shapes contrast	25048	continuous		UK Biobank Assessment Centre > Imaging > Brain MRI > Task functional brain MRI		14069		0.100059631066414	0.0179466903699726			continuous-25048-both_sexes--irnt
Age when periods started (menarche)	2714	continuous		UK Biobank Assessment Centre > Touchscreen > Sex-specific factors > Female-specific factors		149031		0.101013863220763	0.0028623843005939			continuous-2714-both_sexes--
Volume of grey matter in Insular Cortex (right)	25785	continuous		UK Biobank Assessment Centre > Imaging > Brain MRI > T1 structural brain MRI > Regional grey matter volumes (FAST)		16047		0.101562902734029	-0.0111169800577139			continuous-25785-both_sexes--irnt
Percutaneous/open kidney stone surgery/lithotripsy	20004	categorical		UK Biobank Assessment Centre > Verbal interview > Operations		1600	279943	0.102370261583845	0.0122378480170545			categorical-20004-both_sexes-1197-
Mean MO in pontine crossing tract on FA skeleton	25153	continuous		UK Biobank Assessment Centre > Imaging > Brain MRI > Diffusion brain MRI > dMRI skeleton		14492		0.103254351224165	0.0183732224398503			continuous-25153-both_sexes--irnt
ECG, load	5984	continuous		UK Biobank Assessment Centre > Physical measures > ECG during exercise		53191		0.103380376334036	-0.00748291926729939			continuous-5984-both_sexes--irnt
O82 Single delivery by caesarean section	132280	icd_first_occurrence		Health-related outcomes > First occurrences > Pregnancy, childbirth and the puerperium		1544	151803	0.103774738998076	0.0366709387696812			icd_first_occurrence-132280-both_sexes--
E83 Disorders of mineral metabolism	130820	icd_first_occurrence		Health-related outcomes > First occurrences > Endocrine, nutritional and metabolic diseases		2524	279061	0.105990760202978	0.0251215813567382			icd_first_occurrence-130820-both_sexes--
C71.2 Phacoemulsification of lens	41210	categorical		Health-related outcomes > Hospital inpatient > Summary Operations		12807	268779	0.106751302922752	-0.0223051136465547			categorical-41210-both_sexes-C712-
I80 Phlebitis and thrombophlebitis	131396	icd_first_occurrence		Health-related outcomes > First occurrences > Circulatory system disorders		9555	272030	0.106919018486441	-0.0101466322307459			icd_first_occurrence-131396-both_sexes--
Mean L1 in tapetum on FA skeleton (right)	25246	continuous		UK Biobank Assessment Centre > Imaging > Brain MRI > Diffusion brain MRI > dMRI skeleton		14492		0.106954901158256	0.0187706194787628			continuous-25246-both_sexes--irnt
Evening primrose oil	20003	categorical		UK Biobank Assessment Centre > Verbal interview > Medications		4228	149100	0.107409586628837	0.0295600580128852			categorical-20003-both_sexes-1140916682-
Diastolic brachial blood pressure	12698	continuous		UK Biobank Assessment Centre > Imaging > Heart MRI > Pulse wave analysis		17413		0.108192508587817	0.0170835559040152			continuous-12698-both_sexes--irnt
Anterior/posterior repair bladder/uterus	20004	categorical		UK Biobank Assessment Centre > Verbal interview > Operations		2553	150775	0.109234711455488	0.00660311388023471			categorical-20004-both_sexes-1488-
Vitamin B6	100012	continuous		Online follow-up > Diet by 24-hour recall > Estimated nutrients yesterday		43938		0.10946665363849	-0.0105878131702853			continuous-100012-both_sexes--irnt
Iron	100011	continuous		Online follow-up > Diet by 24-hour recall > Estimated nutrients yesterday		43938		0.109608329329259	-0.010498077090011			continuous-100011-both_sexes--irnt
Y20.3 Biopsy of lesion of organ NOC	41210	categorical		Health-related outcomes > Hospital inpatient > Summary Operations		2526	279060	0.1100000594658	0.00961525915821691			categorical-41210-both_sexes-Y203-
Recent changes in speed/amount of moving or speaking	20518	continuous		Online follow-up > Mental health > Depression		93185		0.110133376668557	-0.00272667696032422			continuous-20518-both_sexes--
Anal surgery	20004	categorical		UK Biobank Assessment Centre > Verbal interview > Operations		1679	279864	0.110457541990291	0.0317244189331602			categorical-20004-both_sexes-1460-
Volume of grey matter in IX Cerebellum (vermis)	25916	continuous		UK Biobank Assessment Centre > Imaging > Brain MRI > T1 structural brain MRI > Regional grey matter volumes (FAST)		16047		0.11055491715252	-0.00227457090518587			continuous-25916-both_sexes--irnt
Diastolic brachial blood pressure during PWA	12675	continuous		UK Biobank Assessment Centre > Imaging > Heart MRI > Pulse wave analysis		17184		0.111214618252679	0.0168212108130586			continuous-12675-both_sexes--irnt
Red blood cell (erythrocyte) count	30010	continuous		Biological samples > Assay results > Blood assays > Blood count		273542		0.11166467841177	-0.00363193206074107			continuous-30010-both_sexes--irnt
C75.1 Insertion of prosthetic replacement for lens NEC	41200	categorical		Health-related outcomes > Hospital inpatient > Summary Operations		12702	268884	0.11232289666235	-0.0221194019536095			categorical-41200-both_sexes-C751-
Knee replacement/revision	20004	categorical		UK Biobank Assessment Centre > Verbal interview > Operations		3454	278089	0.112420553296378	-0.0409520701819236			categorical-20004-both_sexes-1319-
Joint disorder	20002	categorical		UK Biobank Assessment Centre > Verbal interview > Medical conditions		1301	280242	0.112515749326275	0.0222102479951595			categorical-20002-both_sexes-1295-
Mean L3 in uncinate fasciculus on FA skeleton (right)	25340	continuous		UK Biobank Assessment Centre > Imaging > Brain MRI > Diffusion brain MRI > dMRI skeleton		14492		0.113138078364674	-0.0192886914184898			continuous-25340-both_sexes--irnt
H25.1 Diagnostic endoscopic examination of lower bowel and biopsy of lesion of lower bowel using fibreoptic sigmoidoscope	41200	categorical		Health-related outcomes > Hospital inpatient > Summary Operations		6366	275220	0.113993710436709	0.025340801490583			categorical-41200-both_sexes-H251-
Spine or back surgery	20004	categorical		UK Biobank Assessment Centre > Verbal interview > Operations		3291	278252	0.114192267460118	0.0226063620012053			categorical-20004-both_sexes-1320-
Forced expiratory volume in 1-second (FEV1), predicted	20153	continuous		UK Biobank Assessment Centre > Physical measures > Spirometry		84144		0.11563611956842	0.00334673949479604			continuous-20153-both_sexes--irnt
E16 Other disorders of pancreatic internal secretion	130718	icd_first_occurrence		Health-related outcomes > First occurrences > Endocrine, nutritional and metabolic diseases		1602	279983	0.116259304053975	0.0343559493171143			icd_first_occurrence-130718-both_sexes--
Ongoing addiction or dependence to over-the-counter medication	20504	categorical		Online follow-up > Mental health > Addictions		318	432	0.117012151648599	0.110448304293368			categorical-20504-both_sexes--
Mean L1 in middle cerebellar peduncle on FA skeleton	25200	continuous		UK Biobank Assessment Centre > Imaging > Brain MRI > Diffusion brain MRI > dMRI skeleton		14492		0.117300159322277	0.0183681790039639			continuous-25200-both_sexes--irnt
Mean MD in anterior limb of internal capsule on FA skeleton (left)	25121	continuous		UK Biobank Assessment Centre > Imaging > Brain MRI > Diffusion brain MRI > dMRI skeleton		14492		0.118796775620116	0.0178492614460951			continuous-25121-both_sexes--irnt
S57.1 Debridement of skin NEC	41210	categorical		Health-related outcomes > Hospital inpatient > Summary Operations		1283	280303	0.118838924506512	0.0228952487574286			categorical-41210-both_sexes-S571-
T87.3 Excision or biopsy of axillary lymph node	41210	categorical		Health-related outcomes > Hospital inpatient > Summary Operations		2041	151307	0.119727487031501	0.0395562158184483			categorical-41210-both_sexes-T873-
Volume of grey matter in Parahippocampal Gyrus, anterior division (left)	25848	continuous		UK Biobank Assessment Centre > Imaging > Brain MRI > T1 structural brain MRI > Regional grey matter volumes (FAST)		16047		0.120170743113014	0.00350229505368016			continuous-25848-both_sexes--irnt
Mean OD in cingulum hippocampus on FA skeleton (left)	25429	continuous		UK Biobank Assessment Centre > Imaging > Brain MRI > Diffusion brain MRI > dMRI skeleton		14490		0.120900214196562	-0.018839190028148			continuous-25429-both_sexes--irnt
H68 Eustachian salpingitis and obstruction	131234	icd_first_occurrence		Health-related outcomes > First occurrences > Ear and mastoid process disorders		1481	280104	0.122565069858788	0.0369269388881781			icd_first_occurrence-131234-both_sexes--
Weighted-mean L1 in tract cingulate gyrus part of cingulum (left)	25573	continuous		UK Biobank Assessment Centre > Imaging > Brain MRI > Diffusion brain MRI > dMRI weighted means		14490		0.124842324315101	-0.00564405264531749			continuous-25573-both_sexes--irnt
Migraine	20002	categorical		UK Biobank Assessment Centre > Verbal interview > Medical conditions		8216	273327	0.125241884015835	0.0260650747408891			categorical-20002-both_sexes-1265-
Volume of grey matter in VIIIa Cerebellum (left)	25909	continuous		UK Biobank Assessment Centre > Imaging > Brain MRI > T1 structural brain MRI > Regional grey matter volumes (FAST)		16047		0.125407617810015	-0.00752472134391678			continuous-25909-both_sexes--irnt
H20.6 Fibreoptic endoscopic resection of lesion of colon NEC	41200	categorical		Health-related outcomes > Hospital inpatient > Summary Operations		2653	278933	0.126520428594828	0.00704523670922945			categorical-41200-both_sexes-H206-
P duration	12338	continuous		UK Biobank Assessment Centre > Physical measures > ECG at rest, 12-lead		17339		0.128852286210933	0.0170657994468984			continuous-12338-both_sexes--irnt
Volume of ventricular cerebrospinal fluid (normalised for head size)	25003	continuous		UK Biobank Assessment Centre > Imaging > Brain MRI > T1 structural brain MRI		16052		0.12937426123977	0.0151495351054568			continuous-25003-both_sexes--irnt
Mean L2 in posterior corona radiata on FA skeleton (right)	25274	continuous		UK Biobank Assessment Centre > Imaging > Brain MRI > Diffusion brain MRI > dMRI skeleton		14492		0.12967656844118	-0.0186108881896435			continuous-25274-both_sexes--irnt
Volume of grey matter in Heschl's Gyrus (includes H1 and H2) (right)	25871	continuous		UK Biobank Assessment Centre > Imaging > Brain MRI > T1 structural brain MRI > Regional grey matter volumes (FAST)		16047		0.131292326529879	-0.0159604449336934			continuous-25871-both_sexes--irnt
Weighted-mean OD in tract superior longitudinal fasciculus (right)	25699	continuous		UK Biobank Assessment Centre > Imaging > Brain MRI > Diffusion brain MRI > dMRI weighted means		14489		0.132913884975977	-0.0184461590223115			continuous-25699-both_sexes--irnt
G47 Sleep disorders	131060	icd_first_occurrence		Health-related outcomes > First occurrences > Nervous system disorders		9445	272140	0.133382365419597	0.00847644762969699			icd_first_occurrence-131060-both_sexes--
Volume of grey matter in Heschl's Gyrus (includes H1 and H2) (left)	25870	continuous		UK Biobank Assessment Centre > Imaging > Brain MRI > T1 structural brain MRI > Regional grey matter volumes (FAST)		16047		0.134741704670584	-0.015924032012777			continuous-25870-both_sexes--irnt
O03 Spontaneous abortion	132168	icd_first_occurrence		Health-related outcomes > First occurrences > Pregnancy, childbirth and the puerperium		3174	150173	0.135575032889061	0.0238332254596933			icd_first_occurrence-132168-both_sexes--
B26 Mumps	130216	icd_first_occurrence		Health-related outcomes > First occurrences > Certain infectious and parasitic diseases		3217	278368	0.135601827005458	-0.0406293857672063			icd_first_occurrence-130216-both_sexes--
Diclofenac	20003	categorical		UK Biobank Assessment Centre > Verbal interview > Medications		5795	275748	0.136286667429474	0.0104080948106713			categorical-20003-both_sexes-1140884488-
Volume of grey matter in Temporal Pole (right)	25797	continuous		UK Biobank Assessment Centre > Imaging > Brain MRI > T1 structural brain MRI > Regional grey matter volumes (FAST)		16047		0.136965548016357	0.00129439874103387			continuous-25797-both_sexes--irnt
Mean L2 in pontine crossing tract on FA skeleton	25249	continuous		UK Biobank Assessment Centre > Imaging > Brain MRI > Diffusion brain MRI > dMRI skeleton		14492		0.137430529567055	-0.00362023518176773			continuous-25249-both_sexes--irnt
B05 Measles	130184	icd_first_occurrence		Health-related outcomes > First occurrences > Certain infectious and parasitic diseases		5044	276541	0.137648544698354	-0.0324390474275277			icd_first_occurrence-130184-both_sexes--
Mean MO in corticospinal tract on FA skeleton (right)	25158	continuous		UK Biobank Assessment Centre > Imaging > Brain MRI > Diffusion brain MRI > dMRI skeleton		14492		0.138705262014026	-0.0178309179993321			continuous-25158-both_sexes--irnt
Other joint disorder	20002	categorical		UK Biobank Assessment Centre > Verbal interview > Medical conditions		1746	279797	0.139437031681496	0.0504205317398738			categorical-20002-both_sexes-1467-
Median T2star in pallidum (right)	25033	continuous		UK Biobank Assessment Centre > Imaging > Brain MRI > Susceptibility weighted brain MRI		14767		0.139489546008921	0.018490788116492			continuous-25033-both_sexes--irnt
M67 Other disorders of synovium and tendon	131942	icd_first_occurrence		Health-related outcomes > First occurrences > Musculoskeletal system and connective tissue disorders		6536	275049	0.140700450678903	-0.0281573081131916			icd_first_occurrence-131942-both_sexes--
H26 Other cataract	131166	icd_first_occurrence		Health-related outcomes > First occurrences > Eye and adnexa disorders		17311	264274	0.14070769418954	-0.0180182865134442			icd_first_occurrence-131166-both_sexes--
Y76.7 Arthroscopic approach to joint	41210	categorical		Health-related outcomes > Hospital inpatient > Summary Operations		4890	276696	0.141430595515095	-0.0323033790422176			categorical-41210-both_sexes-Y767-
Unilateral oophorectomy	20004	categorical		UK Biobank Assessment Centre > Verbal interview > Operations		1692	151636	0.143213451666114	0.029851937207416			categorical-20004-both_sexes-1356-
Z47.2 Skin of temple	41210	categorical		Health-related outcomes > Hospital inpatient > Summary Operations		1362	280224	0.143672115049103	0.0449382208019297			categorical-41210-both_sexes-Z472-
L85.1 Ligation of long saphenous vein	41200	categorical		Health-related outcomes > Hospital inpatient > Summary Operations		3158	278428	0.143798177802443	-0.040624910049478			categorical-41200-both_sexes-L851-
Triglycerides	30870	continuous		Biological samples > Assay results > Blood assays > Blood biochemistry		268345		0.143860538941181	0.00101746564098664			continuous-30870-both_sexes--irnt
Hiatus hernia	20002	categorical		UK Biobank Assessment Centre > Verbal interview > Medical conditions		6508	275035	0.144240097313627	-0.0281396249936194			categorical-20002-both_sexes-1474-
Kidney stone/ureter stone/bladder stone	20002	categorical		UK Biobank Assessment Centre > Verbal interview > Medical conditions		2231	279312	0.144339747191308	0.0159438201624395			categorical-20002-both_sexes-1197-
Body fat percentage	23099	continuous		UK Biobank Assessment Centre > Physical measures > Anthropometry > Impedance measures		276563		0.145041777954348	-0.0031337640273482			continuous-23099-both_sexes--irnt
Salbutamol	20003	categorical		UK Biobank Assessment Centre > Verbal interview > Medications		3329	278214	0.14551428353958	0.020653924628998			categorical-20003-both_sexes-1140881856-
X29.2 Continuous intravenous infusion of therapeutic substance NEC	41200	categorical		Health-related outcomes > Hospital inpatient > Summary Operations		3111	278475	0.145812379922983	-0.0406070263954317			categorical-41200-both_sexes-X292-
Volume of grey matter in Parahippocampal Gyrus, posterior division (right)	25851	continuous		UK Biobank Assessment Centre > Imaging > Brain MRI > T1 structural brain MRI > Regional grey matter volumes (FAST)		16047		0.146808805231702	-0.0163090567206841			continuous-25851-both_sexes--irnt
Haemorroidectomy / piles surgery/ banding of piles	20004	categorical		UK Biobank Assessment Centre > Verbal interview > Operations		4982	276561	0.147510066848393	-0.0322443059571204			categorical-20004-both_sexes-1483-
Mean L2 in posterior thalamic radiation on FA skeleton (left)	25277	continuous		UK Biobank Assessment Centre > Imaging > Brain MRI > Diffusion brain MRI > dMRI skeleton		14492		0.148652577244999	-0.00874100194901612			continuous-25277-both_sexes--irnt
M47 Spondylosis	131916	icd_first_occurrence		Health-related outcomes > First occurrences > Musculoskeletal system and connective tissue disorders		16228	265357	0.148734926002889	0.0120193334288953			icd_first_occurrence-131916-both_sexes--
Mean OD in splenium of corpus callosum on FA skeleton	25396	continuous		UK Biobank Assessment Centre > Imaging > Brain MRI > Diffusion brain MRI > dMRI skeleton		14490		0.148761880818073	-0.01707235311453			continuous-25396-both_sexes--irnt
Volume of grey matter in Ventral Striatum (right)	25891	continuous		UK Biobank Assessment Centre > Imaging > Brain MRI > T1 structural brain MRI > Regional grey matter volumes (FAST)		16047		0.149960479724618	-0.0154523862628758			continuous-25891-both_sexes--irnt
Systolic brachial blood pressure	12697	continuous		UK Biobank Assessment Centre > Imaging > Heart MRI > Pulse wave analysis		17411		0.1502160377688	0.0153871196656627			continuous-12697-both_sexes--irnt
M20 Acquired deformities of fingers and toes	131878	icd_first_occurrence		Health-related outcomes > First occurrences > Musculoskeletal system and connective tissue disorders		11724	269861	0.151191661670919	-0.00847853338990818			icd_first_occurrence-131878-both_sexes--
Weighted-mean OD in tract inferior longitudinal fasciculus (right)	25692	continuous		UK Biobank Assessment Centre > Imaging > Brain MRI > Diffusion brain MRI > dMRI weighted means		14489		0.151598204716202	0.00996161009587561			continuous-25692-both_sexes--irnt
Carpal tunnel surgery	20004	categorical		UK Biobank Assessment Centre > Verbal interview > Operations		2940	278603	0.152060764147019	-0.0406428984239049			categorical-20004-both_sexes-1501-
Volume of grey matter in Amygdala (left)	25888	continuous		UK Biobank Assessment Centre > Imaging > Brain MRI > T1 structural brain MRI > Regional grey matter volumes (FAST)		16047		0.152264284976994	-0.0152299063659552			continuous-25888-both_sexes--irnt
Mean L2 in sagittal stratum on FA skeleton (left)	25279	continuous		UK Biobank Assessment Centre > Imaging > Brain MRI > Diffusion brain MRI > dMRI skeleton		14492		0.152498515239711	-0.0132015856551112			continuous-25279-both_sexes--irnt
White blood cell (leukocyte) count	30000	continuous		Biological samples > Assay results > Blood assays > Blood count		273541		0.152825643268165	-0.00394134380527055			continuous-30000-both_sexes--irnt
F33 Recurrent depressive disorder	130896	icd_first_occurrence		Health-related outcomes > First occurrences > Mental and behavioural disorders		2096	279489	0.152879967193525	0.0370402603097786			icd_first_occurrence-130896-both_sexes--
I26 Pulmonary embolism	131308	icd_first_occurrence		Health-related outcomes > First occurrences > Circulatory system disorders		4756	276829	0.153547087015285	-0.0320710089908807			icd_first_occurrence-131308-both_sexes--
Arm fat percentage (right)	23119	continuous		UK Biobank Assessment Centre > Physical measures > Anthropometry > Impedance measures		276655		0.153609980085607	-0.00308736777423467			continuous-23119-both_sexes--irnt
Weighted-mean ICVF in tract middle cerebellar peduncle	25666	continuous		UK Biobank Assessment Centre > Imaging > Brain MRI > Diffusion brain MRI > dMRI weighted means		14489		0.154213477788193	-0.017295647693884			continuous-25666-both_sexes--irnt
Calcium	100024	continuous		Online follow-up > Diet by 24-hour recall > Estimated nutrients yesterday		43938		0.155484506824708	-0.0094409447327915			continuous-100024-both_sexes--irnt
Position of the shoulder on the pulse waveform	4200	continuous		UK Biobank Assessment Centre > Physical measures > Arterial stiffness		101696		0.159413313864234	0.0060720990060049			continuous-4200-both_sexes--irnt
Mean L1 in cingulum hippocampus on FA skeleton (left)	25237	continuous		UK Biobank Assessment Centre > Imaging > Brain MRI > Diffusion brain MRI > dMRI skeleton		14492		0.160062857158558	0.0175431073353551			continuous-25237-both_sexes--irnt
N20 Calculus of kidney and ureter	132036	icd_first_occurrence		Health-related outcomes > First occurrences > Genitourinary system disorders		4243	277342	0.160810756729632	0.0205392733834199			icd_first_occurrence-132036-both_sexes--
Energy	100002	continuous		Online follow-up > Diet by 24-hour recall > Estimated nutrients yesterday		43938		0.161979007916185	-0.00794064157578995			continuous-100002-both_sexes--irnt
Carbohydrate	100005	continuous		Online follow-up > Diet by 24-hour recall > Estimated nutrients yesterday		43938		0.162168853580656	-0.00538884058912908			continuous-100005-both_sexes--irnt
J90 Pleural effusion, not elsewhere classified	131534	icd_first_occurrence		Health-related outcomes > First occurrences > Respiratory system disorders		4781	276804	0.162417128508999	-0.0319591209658425			icd_first_occurrence-131534-both_sexes--
Colonoscopy/sigmoidoscopy	20004	categorical		UK Biobank Assessment Centre > Verbal interview > Operations		5489	276054	0.163480807777323	-0.0021612767350822			categorical-20004-both_sexes-1519-
Weighted-mean OD in tract cingulate gyrus part of cingulum (left)	25681	continuous		UK Biobank Assessment Centre > Imaging > Brain MRI > Diffusion brain MRI > dMRI weighted means		14489		0.164546645745926	0.0100685496567478			continuous-25681-both_sexes--irnt
Tonsiltis	20002	categorical		UK Biobank Assessment Centre > Verbal interview > Medical conditions		2262	279281	0.164747886793269	0.0267407108695146			categorical-20002-both_sexes-1598-
Systolic brachial blood pressure during PWA	12674	continuous		UK Biobank Assessment Centre > Imaging > Heart MRI > Pulse wave analysis		17184		0.165578449486509	0.0149065241789638			continuous-12674-both_sexes--irnt
Trouble falling or staying asleep, or sleeping too much	20517	continuous		Online follow-up > Mental health > Depression		93151		0.165890640384734	0.00623478726659466			continuous-20517-both_sexes--
Starch	100023	continuous		Online follow-up > Diet by 24-hour recall > Estimated nutrients yesterday		43938		0.166193099317035	-0.00108916556295441			continuous-100023-both_sexes--irnt
Volume of pallidum (left)	25017	continuous		UK Biobank Assessment Centre > Imaging > Brain MRI > T1 structural brain MRI > Subcortical volumes (FIRST)		16038		0.166746466438591	-0.0153783393988583			continuous-25017-both_sexes--irnt
Folate	100014	continuous		Online follow-up > Diet by 24-hour recall > Estimated nutrients yesterday		43938		0.166908481885395	-0.00928622768117843			continuous-100014-both_sexes--irnt
Ever addicted to prescription or over-the-counter medication	20503	categorical		Online follow-up > Mental health > Addictions		755	4675	0.167547989303861	0.0778248293340619			categorical-20503-both_sexes--
Volume of grey matter in IX Cerebellum (left)	25915	continuous		UK Biobank Assessment Centre > Imaging > Brain MRI > T1 structural brain MRI > Regional grey matter volumes (FAST)		16047		0.1683568081498	-0.00676464776139972			continuous-25915-both_sexes--irnt
K92 Other diseases of digestive system	131692	icd_first_occurrence		Health-related outcomes > First occurrences > Digestive system disorders		9256	272329	0.168524593940189	-0.0225277014535009			icd_first_occurrence-131692-both_sexes--
Maximum workload during fitness test	6032	continuous		UK Biobank Assessment Centre > Physical measures > ECG during exercise		53339		0.170517095954824	-0.00662925633998927			continuous-6032-both_sexes--irnt
Trunk fat mass	23128	continuous		UK Biobank Assessment Centre > Physical measures > Anthropometry > Impedance measures		276541		0.170549756448898	-0.00396040922262416			continuous-23128-both_sexes--irnt
Waist circumference	48	continuous		UK Biobank Assessment Centre > Physical measures > Anthropometry > Body size measures		281077		0.170968400714393	-0.00347251982278122			continuous-48-both_sexes--irnt
Mean OD in cingulum hippocampus on FA skeleton (right)	25428	continuous		UK Biobank Assessment Centre > Imaging > Brain MRI > Diffusion brain MRI > dMRI skeleton		14490		0.172974223385232	-0.0171640980006315			continuous-25428-both_sexes--irnt
Mean MO in retrolenticular part of internal capsule on FA skeleton (right)	25172	continuous		UK Biobank Assessment Centre > Imaging > Brain MRI > Diffusion brain MRI > dMRI skeleton		14492		0.173551112078827	0.0168804550663651			continuous-25172-both_sexes--irnt
Z92.7 Trunk NEC	41210	categorical		Health-related outcomes > Hospital inpatient > Summary Operations		1842	279744	0.176049154694077	0.0446422702181784			categorical-41210-both_sexes-Z927-
Age when last used oral contraceptive pill	2804	continuous		UK Biobank Assessment Centre > Touchscreen > Sex-specific factors > Female-specific factors		110192		0.178635579524182	0.00326060023628315			continuous-2804-both_sexes--irnt
B28.5 Wire guided partial excision of breast	41200	categorical		Health-related outcomes > Hospital inpatient > Summary Operations		1412	151936	0.179327842568743	0.0436303746179297			categorical-41200-both_sexes-B285-
Z50.4 Skin of leg NEC	41210	categorical		Health-related outcomes > Hospital inpatient > Summary Operations		4519	277067	0.179383557151595	-0.0314705815472214			categorical-41210-both_sexes-Z504-
X99.8 No procedure performed	41200	categorical		Health-related outcomes > Hospital inpatient > Summary Operations		91870	189716	0.18032570111062	-0.00849608980897202			categorical-41200-both_sexes-X998-
Weighted-mean OD in tract posterior thalamic radiation (left)	25696	continuous		UK Biobank Assessment Centre > Imaging > Brain MRI > Diffusion brain MRI > dMRI weighted means		14489		0.181502400946088	0.00374941933543778			continuous-25696-both_sexes--irnt
E78 Disorders of lipoprotein metabolism and other lipidaemias	130814	icd_first_occurrence		Health-related outcomes > First occurrences > Endocrine, nutritional and metabolic diseases		57849	223736	0.183287695739058	-0.0101652449183688			icd_first_occurrence-130814-both_sexes--
Volume of grey matter in Parietal Operculum Cortex (right)	25867	continuous		UK Biobank Assessment Centre > Imaging > Brain MRI > T1 structural brain MRI > Regional grey matter volumes (FAST)		16047		0.18688604183587	-0.0146745791902606			continuous-25867-both_sexes--irnt
Mean MD in posterior thalamic radiation on FA skeleton (left)	25133	continuous		UK Biobank Assessment Centre > Imaging > Brain MRI > Diffusion brain MRI > dMRI skeleton		14492		0.187527242278827	-0.00635635694826536			continuous-25133-both_sexes--irnt
Recent feelings of tiredness or low energy	20519	continuous		Online follow-up > Mental health > Depression		93164		0.188622866725915	-0.00534768908217687			continuous-20519-both_sexes--
H22.9 Unspecified diagnostic endoscopic examination of colon	41210	categorical		Health-related outcomes > Hospital inpatient > Summary Operations		2641	278945	0.188998414680229	-0.040540308261611			categorical-41210-both_sexes-H229-
Loratadine	20003	categorical		UK Biobank Assessment Centre > Verbal interview > Medications		2044	279499	0.189163899031892	0.0382463117351018			categorical-20003-both_sexes-1140862772-
Volume of hippocampus (left)	25019	continuous		UK Biobank Assessment Centre > Imaging > Brain MRI > T1 structural brain MRI > Subcortical volumes (FIRST)		16038		0.189203104003583	0.00324158242442966			continuous-25019-both_sexes--irnt
Warfarin	20003	categorical		UK Biobank Assessment Centre > Verbal interview > Medications		2703	278840	0.190463485160023	-0.00782716311615377			categorical-20003-both_sexes-1140888266-
Mean MO in cingulum hippocampus on FA skeleton (left)	25189	continuous		UK Biobank Assessment Centre > Imaging > Brain MRI > Diffusion brain MRI > dMRI skeleton		14492		0.191764893743706	0.0166851050004987			continuous-25189-both_sexes--irnt
Immature reticulocyte fraction	30280	continuous		Biological samples > Assay results > Blood assays > Blood count		268453		0.192216369851375	0.00108991989743795			continuous-30280-both_sexes--irnt
Mean L3 in anterior limb of internal capsule on FA skeleton (left)	25313	continuous		UK Biobank Assessment Centre > Imaging > Brain MRI > Diffusion brain MRI > dMRI skeleton		14492		0.1923896825038	0.0152966142411896			continuous-25313-both_sexes--irnt
Frequency of consuming six or more units of alcohol	20416	continuous		Online follow-up > Mental health > Alcohol use		85780		0.195550026596613	0.00745827672578753			continuous-20416-both_sexes--
Weighted-mean OD in tract inferior fronto-occipital fasciculus (right)	25690	continuous		UK Biobank Assessment Centre > Imaging > Brain MRI > Diffusion brain MRI > dMRI weighted means		14489		0.195795874889716	0.0163805655377129			continuous-25690-both_sexes--irnt
Volume of grey matter in Pallidum (right)	25885	continuous		UK Biobank Assessment Centre > Imaging > Brain MRI > T1 structural brain MRI > Regional grey matter volumes (FAST)		16047		0.196138124118761	0.0153364818443598			continuous-25885-both_sexes--irnt
Ramipril	20003	categorical		UK Biobank Assessment Centre > Verbal interview > Medications		13057	268486	0.19639934677871	-0.0119757815079568			categorical-20003-both_sexes-1140860806-
Eye surgery	20004	categorical		UK Biobank Assessment Centre > Verbal interview > Operations		2575	278968	0.196850389272889	-0.0404893209561817			categorical-20004-both_sexes-1434-
Direct bilirubin	30660	continuous		Biological samples > Assay results > Blood assays > Blood biochemistry		228253		0.197301810913479	-0.00178196741574169			continuous-30660-both_sexes--irnt
Weighted-mean ICVF in tract anterior thalamic radiation (left)	25652	continuous		UK Biobank Assessment Centre > Imaging > Brain MRI > Diffusion brain MRI > dMRI weighted means		14489		0.197692216475748	-0.0153391740862467			continuous-25652-both_sexes--irnt
Central systolic blood pressure during PWA	12677	continuous		UK Biobank Assessment Centre > Imaging > Heart MRI > Pulse wave analysis		17183		0.197885315930108	0.0139788957437339			continuous-12677-both_sexes--irnt
J93 Pneumothorax	131540	icd_first_occurrence		Health-related outcomes > First occurrences > Respiratory system disorders		1556	280029	0.197993856039607	0.0358052548270985			icd_first_occurrence-131540-both_sexes--
Multivitamins	20003	categorical		UK Biobank Assessment Centre > Verbal interview > Medications		8655	272888	0.199078934366403	0.021517736185317			categorical-20003-both_sexes-1140852976-
N64 Other disorders of breast	132104	icd_first_occurrence		Health-related outcomes > First occurrences > Genitourinary system disorders		7493	145854	0.199300105026651	-0.0240990603770857			icd_first_occurrence-132104-both_sexes--
I35 Nonrheumatic aortic valve disorders	131324	icd_first_occurrence		Health-related outcomes > First occurrences > Circulatory system disorders		2598	278987	0.199476547340599	-0.0407420280130614			icd_first_occurrence-131324-both_sexes--
Amitriptyline	20003	categorical		UK Biobank Assessment Centre > Verbal interview > Medications		5245	276298	0.19948801328813	0.00721018264570171			categorical-20003-both_sexes-1140879616-
M65.3 Endoscopic resection of prostate NEC	41200	categorical		Health-related outcomes > Hospital inpatient > Summary Operations		1654	126584	0.199770367405975	0.014505381140721			categorical-41200-both_sexes-M653-
Mean ISOVF in uncinate fasciculus on FA skeleton (right)	25484	continuous		UK Biobank Assessment Centre > Imaging > Brain MRI > Diffusion brain MRI > dMRI skeleton		14490		0.200419602274745	-0.0162995487902013			continuous-25484-both_sexes--irnt
Weighted-mean MO in tract uncinate fasciculus (left)	25567	continuous		UK Biobank Assessment Centre > Imaging > Brain MRI > Diffusion brain MRI > dMRI weighted means		14490		0.200694407465953	0.0165011669891034			continuous-25567-both_sexes--irnt
L03 Cellulitis	131702	icd_first_occurrence		Health-related outcomes > First occurrences > Skin and subcutaneous tissue disorders		16258	265327	0.200874107747849	0.0134296528094059			icd_first_occurrence-131702-both_sexes--
Z49.4 Skin of back	41210	categorical		Health-related outcomes > Hospital inpatient > Summary Operations		4158	277428	0.201167403572599	0.0198575722596514			categorical-41210-both_sexes-Z494-
Weighted-mean MD in tract inferior fronto-occipital fasciculus (right)	25528	continuous		UK Biobank Assessment Centre > Imaging > Brain MRI > Diffusion brain MRI > dMRI weighted means		14490		0.203638377235904	-0.0126164508246933			continuous-25528-both_sexes--irnt
Z27.4 Duodenum	41210	categorical		Health-related outcomes > Hospital inpatient > Summary Operations		21575	260011	0.203822156621613	-0.00795153193736586			categorical-41210-both_sexes-Z274-
Mean ICVF in posterior limb of internal capsule on FA skeleton (right)	25362	continuous		UK Biobank Assessment Centre > Imaging > Brain MRI > Diffusion brain MRI > dMRI skeleton		14490		0.204149497400907	-0.0159609911643298			continuous-25362-both_sexes--irnt
Mean ICVF in cerebral peduncle on FA skeleton (left)	25359	continuous		UK Biobank Assessment Centre > Imaging > Brain MRI > Diffusion brain MRI > dMRI skeleton		14490		0.204741820479614	-0.0160940217349443			continuous-25359-both_sexes--irnt
Mean L1 in superior longitudinal fasciculus on FA skeleton (right)	25240	continuous		UK Biobank Assessment Centre > Imaging > Brain MRI > Diffusion brain MRI > dMRI skeleton		14492		0.206284334473621	0.0157901171452831			continuous-25240-both_sexes--irnt
Body mass index (BMI)	23104	continuous		UK Biobank Assessment Centre > Physical measures > Anthropometry > Impedance measures		276710		0.206296300382883	-0.00370539277710421			continuous-23104-both_sexes--irnt
Body mass index (BMI)	21001	continuous		UK Biobank Assessment Centre > Physical measures > Anthropometry > Body size measures		280645		0.206412858649421	-0.00366122787608459			continuous-21001-both_sexes--irnt
Mean MD in tapetum on FA skeleton (right)	25150	continuous		UK Biobank Assessment Centre > Imaging > Brain MRI > Diffusion brain MRI > dMRI skeleton		14492		0.208035458926594	0.0153998132427261			continuous-25150-both_sexes--irnt
Arm fat mass (right)	23120	continuous		UK Biobank Assessment Centre > Physical measures > Anthropometry > Impedance measures		276634		0.20810569323166	-0.00364249837750303			continuous-23120-both_sexes--irnt
Volume of grey matter in I-IV Cerebellum (right)	25894	continuous		UK Biobank Assessment Centre > Imaging > Brain MRI > T1 structural brain MRI > Regional grey matter volumes (FAST)		16047		0.209459578488971	-0.0145167521903252			continuous-25894-both_sexes--irnt
Mean ICVF in superior fronto-occipital fasciculus on FA skeleton (left)	25387	continuous		UK Biobank Assessment Centre > Imaging > Brain MRI > Diffusion brain MRI > dMRI skeleton		14490		0.209464115731463	-0.0145315358768744			continuous-25387-both_sexes--irnt
Standing height	50	continuous		UK Biobank Assessment Centre > Physical measures > Anthropometry > Body size measures		280946		0.209783416361366	0.00246396007332124			continuous-50-both_sexes--irnt
L70 Acne	131790	icd_first_occurrence		Health-related outcomes > First occurrences > Skin and subcutaneous tissue disorders		3273	278312	0.209895896831	0.0337000924940357			icd_first_occurrence-131790-both_sexes--
Mean FA in posterior corona radiata on FA skeleton (left)	25083	continuous		UK Biobank Assessment Centre > Imaging > Brain MRI > Diffusion brain MRI > dMRI skeleton		14492		0.210231447648884	0.0154594083754838			continuous-25083-both_sexes--irnt
Volume of grey matter in Planum Polare (right)	25869	continuous		UK Biobank Assessment Centre > Imaging > Brain MRI > T1 structural brain MRI > Regional grey matter volumes (FAST)		16047		0.210417026927612	-0.0139999236079654			continuous-25869-both_sexes--irnt
Ever had period of mania / excitability	20501	categorical		Online follow-up > Mental health > Mania		3911	87299	0.211860940805907	-0.0316168613989374			categorical-20501-both_sexes--
Frequency of difficulty controlling worry during worst period of anxiety	20537	continuous		Online follow-up > Mental health > Anxiety		28762		0.212496293625292	-0.00795155663335268			continuous-20537-both_sexes--
Mean FA in superior longitudinal fasciculus on FA skeleton (left)	25097	continuous		UK Biobank Assessment Centre > Imaging > Brain MRI > Diffusion brain MRI > dMRI skeleton		14492		0.212586757911538	0.0141512837525745			continuous-25097-both_sexes--irnt
90th percentile of BOLD effect (in group-defined mask) for faces-shapes contrast	25765	continuous		UK Biobank Assessment Centre > Imaging > Brain MRI > Task functional brain MRI		14069		0.212647986725716	0.0153269210828917			continuous-25765-both_sexes--irnt
L81 Other disorders of pigmentation	131804	icd_first_occurrence		Health-related outcomes > First occurrences > Skin and subcutaneous tissue disorders		2462	279123	0.214746365899044	-0.0404993630767536			icd_first_occurrence-131804-both_sexes--
Mean L1 in posterior corona radiata on FA skeleton (right)	25226	continuous		UK Biobank Assessment Centre > Imaging > Brain MRI > Diffusion brain MRI > dMRI skeleton		14492		0.215075107813126	0.0145861298292981			continuous-25226-both_sexes--irnt
Y53.1 Approach to organ under radiological control	41210	categorical		Health-related outcomes > Hospital inpatient > Summary Operations		5064	276522	0.215298136139338	0.0248328995675293			categorical-41210-both_sexes-Y531-
Median BOLD effect (in group-defined amygdala activation mask) for faces-shapes contrast	25052	continuous		UK Biobank Assessment Centre > Imaging > Brain MRI > Task functional brain MRI		14069		0.21565575055554	0.0158297029584257			continuous-25052-both_sexes--irnt
Volume of grey matter in VIIb Cerebellum (right)	25908	continuous		UK Biobank Assessment Centre > Imaging > Brain MRI > T1 structural brain MRI > Regional grey matter volumes (FAST)		16047		0.217105020123678	-0.00199003409298927			continuous-25908-both_sexes--irnt
Potassium	100016	continuous		Online follow-up > Diet by 24-hour recall > Estimated nutrients yesterday		43938		0.217234966108563	-0.00865354908667929			continuous-100016-both_sexes--irnt
G35 Multiple sclerosis	131042	icd_first_occurrence		Health-related outcomes > First occurrences > Nervous system disorders		1343	280242	0.219096146512941	0.0530302127298788			icd_first_occurrence-131042-both_sexes--
X72.3 Delivery of simple parenteral chemotherapy for neoplasm at first attendance	41210	categorical		Health-related outcomes > Hospital inpatient > Summary Operations		2386	279200	0.21962957708175	-0.040523534145846			categorical-41210-both_sexes-X723-
M45.9 Unspecified diagnostic endoscopic examination of bladder	41200	categorical		Health-related outcomes > Hospital inpatient > Summary Operations		18397	263189	0.219930288162888	-0.0153780755187028			categorical-41200-both_sexes-M459-
J03 Acute tonsillitis	131430	icd_first_occurrence		Health-related outcomes > First occurrences > Respiratory system disorders		9809	271776	0.220008423392692	0.00139762085588588			icd_first_occurrence-131430-both_sexes--
Volume of grey matter in Angular Gyrus (left)	25822	continuous		UK Biobank Assessment Centre > Imaging > Brain MRI > T1 structural brain MRI > Regional grey matter volumes (FAST)		16047		0.220252112550325	0.0147441225165953			continuous-25822-both_sexes--irnt
Glucose	30740	continuous		Biological samples > Assay results > Blood assays > Blood biochemistry		245993		0.220640607091612	0.00380032560454266			continuous-30740-both_sexes--irnt
Mean L1 in splenium of corpus callosum on FA skeleton	25204	continuous		UK Biobank Assessment Centre > Imaging > Brain MRI > Diffusion brain MRI > dMRI skeleton		14492		0.220715293715178	0.0149844680510481			continuous-25204-both_sexes--irnt
Volume of grey matter in Lateral Occipital Cortex, superior division (left)	25824	continuous		UK Biobank Assessment Centre > Imaging > Brain MRI > T1 structural brain MRI > Regional grey matter volumes (FAST)		16047		0.221101685377752	-0.0142873686460362			continuous-25824-both_sexes--irnt
Mean ISOVF in posterior thalamic radiation on FA skeleton (left)	25469	continuous		UK Biobank Assessment Centre > Imaging > Brain MRI > Diffusion brain MRI > dMRI skeleton		14490		0.221315613140768	-0.0111826612663263			continuous-25469-both_sexes--irnt
O29.1 Subacromial decompression	41200	categorical		Health-related outcomes > Hospital inpatient > Summary Operations		2357	279229	0.221465346993484	-0.0404560579029418			categorical-41200-both_sexes-O291-
Mean OD in posterior limb of internal capsule on FA skeleton (right)	25410	continuous		UK Biobank Assessment Centre > Imaging > Brain MRI > Diffusion brain MRI > dMRI skeleton		14490		0.222397011267561	-0.0157021957535478			continuous-25410-both_sexes--irnt
Mean L1 in pontine crossing tract on FA skeleton	25201	continuous		UK Biobank Assessment Centre > Imaging > Brain MRI > Diffusion brain MRI > dMRI skeleton		14492		0.223459835139672	0.0154500331819458			continuous-25201-both_sexes--irnt
Cardiac index during PWA	12702	continuous		UK Biobank Assessment Centre > Imaging > Heart MRI > Pulse wave analysis		16709		0.223803972270046	0.0127524781910281			continuous-12702-both_sexes--irnt
Folic acid product	20003	categorical		UK Biobank Assessment Centre > Verbal interview > Medications		2364	279179	0.223853468010609	-0.0405063041352519			categorical-20003-both_sexes-1140870422-
Alendronate sodium	20003	categorical		UK Biobank Assessment Centre > Verbal interview > Medications		3301	278242	0.224015449117816	0.0215650126526621			categorical-20003-both_sexes-1140922174-
E03 Other hypothyroidism	130696	icd_first_occurrence		Health-related outcomes > First occurrences > Endocrine, nutritional and metabolic diseases		19152	262433	0.225187450190968	-0.0149977813552281			icd_first_occurrence-130696-both_sexes--
M23 Internal derangement of knee	131884	icd_first_occurrence		Health-related outcomes > First occurrences > Musculoskeletal system and connective tissue disorders		12389	269196	0.225711022470776	-0.0177125263011149			icd_first_occurrence-131884-both_sexes--
M21 Other acquired deformities of limbs	131880	icd_first_occurrence		Health-related outcomes > First occurrences > Musculoskeletal system and connective tissue disorders		2306	279279	0.225822929235868	-0.0404719011038887			icd_first_occurrence-131880-both_sexes--
K83 Other diseases of biliary tract	131680	icd_first_occurrence		Health-related outcomes > First occurrences > Digestive system disorders		1875	279710	0.226215096061651	0.0241522308823473			icd_first_occurrence-131680-both_sexes--
Citalopram	20003	categorical		UK Biobank Assessment Centre > Verbal interview > Medications		4805	276738	0.226379393019609	-0.00526382006264065			categorical-20003-both_sexes-1140921600-
Mean OD in anterior limb of internal capsule on FA skeleton (left)	25409	continuous		UK Biobank Assessment Centre > Imaging > Brain MRI > Diffusion brain MRI > dMRI skeleton		14490		0.227008384072033	-0.0155360737424162			continuous-25409-both_sexes--irnt
Weighted-mean OD in tract acoustic radiation (right)	25678	continuous		UK Biobank Assessment Centre > Imaging > Brain MRI > Diffusion brain MRI > dMRI weighted means		14489		0.227765524433441	-0.0154109798367127			continuous-25678-both_sexes--irnt
Mean MO in genu of corpus callosum on FA skeleton	25154	continuous		UK Biobank Assessment Centre > Imaging > Brain MRI > Diffusion brain MRI > dMRI skeleton		14492		0.229393303304521	0.0154610318565037			continuous-25154-both_sexes--irnt
J32 Chronic sinusitis	131468	icd_first_occurrence		Health-related outcomes > First occurrences > Respiratory system disorders		7362	274223	0.229459398203903	0.0227960381589913			icd_first_occurrence-131468-both_sexes--
Z28.5 Descending colon	41210	categorical		Health-related outcomes > Hospital inpatient > Summary Operations		6798	274788	0.229824582891171	0.00299234579118999			categorical-41210-both_sexes-Z285-
K01 Embedded and impacted teeth	131554	icd_first_occurrence		Health-related outcomes > First occurrences > Digestive system disorders		1405	280180	0.229876842404964	0.0414309391555624			icd_first_occurrence-131554-both_sexes--
Volume of grey matter in Hippocampus (left)	25886	continuous		UK Biobank Assessment Centre > Imaging > Brain MRI > T1 structural brain MRI > Regional grey matter volumes (FAST)		16047		0.230527369214173	-0.00576483968539847			continuous-25886-both_sexes--irnt
I45 Other conduction disorders	131344	icd_first_occurrence		Health-related outcomes > First occurrences > Circulatory system disorders		2305	279280	0.231568600037727	-0.0406122521747421			icd_first_occurrence-131344-both_sexes--
F43 Reaction to severe stress, and adjustment disorders	130910	icd_first_occurrence		Health-related outcomes > First occurrences > Mental and behavioural disorders		8334	273251	0.231857645494957	-0.021276975738565			icd_first_occurrence-130910-both_sexes--
Cod liver oil capsule	20003	categorical		UK Biobank Assessment Centre > Verbal interview > Medications		16099	265444	0.233166173220898	0.0121185661673677			categorical-20003-both_sexes-1140909674-
End systolic pressure during PWA	12683	continuous		UK Biobank Assessment Centre > Imaging > Heart MRI > Pulse wave analysis		17134		0.23333681989938	0.0135200315122382			continuous-12683-both_sexes--irnt
X29.8 Other specified continuous Infusion of therapeutic substance	41200	categorical		Health-related outcomes > Hospital inpatient > Summary Operations		2330	279256	0.233374910459703	-0.0404536071606178			categorical-41200-both_sexes-X298-
V55.3 Greater than two levels of spine	41210	categorical		Health-related outcomes > Hospital inpatient > Summary Operations		1338	280248	0.234192497233966	0.0491091566200919			categorical-41210-both_sexes-V553-
C-reactive protein	30710	continuous		Biological samples > Assay results > Blood assays > Blood biochemistry		267974		0.234356430649234	-0.0036092797772142			continuous-30710-both_sexes--irnt
Sleeping too much	20534	categorical		Online follow-up > Mental health > Depression		7490	28718	0.235658209271894	-0.021304870636525			categorical-20534-both_sexes--
Mean FA in sagittal stratum on FA skeleton (left)	25087	continuous		UK Biobank Assessment Centre > Imaging > Brain MRI > Diffusion brain MRI > dMRI skeleton		14492		0.235762165740036	0.0141522628278742			continuous-25087-both_sexes--irnt
Ever contemplated self-harm	20485	continuous		Online follow-up > Mental health > Self-harm behaviours		92964		0.236156541263522	0.00201750416813973			continuous-20485-both_sexes--
G45.1 Fibreoptic endoscopic examination of upper gastrointestinal tract and biopsy of lesion of upper gastrointestinal tract	41210	categorical		Health-related outcomes > Hospital inpatient > Summary Operations		1983	279603	0.236330864685781	0.041361818424099			categorical-41210-both_sexes-G451-
Volume of grey matter in VIIb Cerebellum (left)	25906	continuous		UK Biobank Assessment Centre > Imaging > Brain MRI > T1 structural brain MRI > Regional grey matter volumes (FAST)		16047		0.236745978303507	-0.00561001988127373			continuous-25906-both_sexes--irnt
T85.2 Block dissection of axillary lymph nodes	41210	categorical		Health-related outcomes > Hospital inpatient > Summary Operations		2240	151108	0.23710974374296	-0.0407738859424866			categorical-41210-both_sexes-T852-
Pulse rate	4194	continuous		UK Biobank Assessment Centre > Physical measures > Arterial stiffness		101696		0.23789854811062	0.00517943204397562			continuous-4194-both_sexes--irnt
O70 Perineal laceration during delivery	132264	icd_first_occurrence		Health-related outcomes > First occurrences > Pregnancy, childbirth and the puerperium		3938	149409	0.238950650264409	0.0271272031806477			icd_first_occurrence-132264-both_sexes--
Mean OD in middle cerebellar peduncle on FA skeleton	25392	continuous		UK Biobank Assessment Centre > Imaging > Brain MRI > Diffusion brain MRI > dMRI skeleton		14490		0.23919256022434	-0.0144906312107733			continuous-25392-both_sexes--irnt
Mean L2 in posterior limb of internal capsule on FA skeleton (left)	25267	continuous		UK Biobank Assessment Centre > Imaging > Brain MRI > Diffusion brain MRI > dMRI skeleton		14492		0.239510332277267	0.0030812626544221			continuous-25267-both_sexes--irnt
Mean OD in retrolenticular part of internal capsule on FA skeleton (left)	25413	continuous		UK Biobank Assessment Centre > Imaging > Brain MRI > Diffusion brain MRI > dMRI skeleton		14490		0.240203670580813	-0.0154107017039037			continuous-25413-both_sexes--irnt
Mean ISOVF in tapetum on FA skeleton (left)	25487	continuous		UK Biobank Assessment Centre > Imaging > Brain MRI > Diffusion brain MRI > dMRI skeleton		14490		0.240289158657213	0.0152257245452256			continuous-25487-both_sexes--irnt
Mean MO in retrolenticular part of internal capsule on FA skeleton (left)	25173	continuous		UK Biobank Assessment Centre > Imaging > Brain MRI > Diffusion brain MRI > dMRI skeleton		14492		0.241068140769404	0.0153468372000209			continuous-25173-both_sexes--irnt
Z94.2 Right sided operation	41210	categorical		Health-related outcomes > Hospital inpatient > Summary Operations		80087	201499	0.241479522101619	-0.0080145005208694			categorical-41210-both_sexes-Z942-
L50 Urticaria	131754	icd_first_occurrence		Health-related outcomes > First occurrences > Skin and subcutaneous tissue disorders		6252	275333	0.241945008322801	0.0131273409890667			icd_first_occurrence-131754-both_sexes--
Englyst dietary fibre	100009	continuous		Online follow-up > Diet by 24-hour recall > Estimated nutrients yesterday		43938		0.242416073503868	-0.00733267196489755			continuous-100009-both_sexes--irnt
Weighted-mean MO in tract superior longitudinal fasciculus (right)	25564	continuous		UK Biobank Assessment Centre > Imaging > Brain MRI > Diffusion brain MRI > dMRI weighted means		14490		0.243862089834385	0.0148720817778942			continuous-25564-both_sexes--irnt
Whole body fat mass	23100	continuous		UK Biobank Assessment Centre > Physical measures > Anthropometry > Impedance measures		276275		0.244742265733659	-0.00340282999090125			continuous-23100-both_sexes--irnt
Mean OD in cingulum cingulate gyrus on FA skeleton (left)	25427	continuous		UK Biobank Assessment Centre > Imaging > Brain MRI > Diffusion brain MRI > dMRI skeleton		14490		0.244991488650509	-0.015117169435072			continuous-25427-both_sexes--irnt
Vitamin D	100021	continuous		Online follow-up > Diet by 24-hour recall > Estimated nutrients yesterday		43938		0.245510494730527	0.00249993647824051			continuous-100021-both_sexes--irnt
Arm fat percentage (left)	23123	continuous		UK Biobank Assessment Centre > Physical measures > Anthropometry > Impedance measures		276611		0.24768043360883	-0.00262675977604802			continuous-23123-both_sexes--irnt
Volume of grey matter in Superior Temporal Gyrus, posterior division (right)	25801	continuous		UK Biobank Assessment Centre > Imaging > Brain MRI > T1 structural brain MRI > Regional grey matter volumes (FAST)		16047		0.248314423801194	-0.0134846826468697			continuous-25801-both_sexes--irnt
H04 Disorders of lachrymal system	131136	icd_first_occurrence		Health-related outcomes > First occurrences > Eye and adnexa disorders		7969	273616	0.248373889128446	0.0206655595534749			icd_first_occurrence-131136-both_sexes--
Weighted-mean ISOVF in tract cingulate gyrus part of cingulum (right)	25709	continuous		UK Biobank Assessment Centre > Imaging > Brain MRI > Diffusion brain MRI > dMRI weighted means		14489		0.249255795523388	0.00334952219162879			continuous-25709-both_sexes--irnt
Hypothyroidism/myxoedema	20002	categorical		UK Biobank Assessment Centre > Verbal interview > Medical conditions		13734	267809	0.249513253138661	-0.0167620738961114			categorical-20002-both_sexes-1226-
A41 Other septicaemia	130070	icd_first_occurrence		Health-related outcomes > First occurrences > Certain infectious and parasitic diseases		4071	277514	0.249792305019342	-0.029528296816005			icd_first_occurrence-130070-both_sexes--
Muscle/soft tissue problem	20002	categorical		UK Biobank Assessment Centre > Verbal interview > Medical conditions		2157	279386	0.249843482302359	-0.0404333495515635			categorical-20002-both_sexes-1297-
Volume of grey matter in Caudate (right)	25881	continuous		UK Biobank Assessment Centre > Imaging > Brain MRI > T1 structural brain MRI > Regional grey matter volumes (FAST)		16047		0.249976306454816	-0.0138871228472762			continuous-25881-both_sexes--irnt
Y80.1 Inhalation anaesthetic using muscle relaxant	41210	categorical		Health-related outcomes > Hospital inpatient > Summary Operations		1788	279798	0.2500474186007	0.00776343637232487			categorical-41210-both_sexes-Y801-
Diverticular disease/diverticulitis	20002	categorical		UK Biobank Assessment Centre > Verbal interview > Medical conditions		3112	278431	0.25019063541066	-0.000958815415239263			categorical-20002-both_sexes-1458-
Mean FA in uncinate fasciculus on FA skeleton (right)	25100	continuous		UK Biobank Assessment Centre > Imaging > Brain MRI > Diffusion brain MRI > dMRI skeleton		14492		0.250736717387365	0.0150484716718928			continuous-25100-both_sexes--irnt
L87.1 Stripping of long saphenous vein	41210	categorical		Health-related outcomes > Hospital inpatient > Summary Operations		2181	279405	0.251245018882466	-0.040462543715116			categorical-41210-both_sexes-L871-
Mean OD in posterior corona radiata on FA skeleton (left)	25419	continuous		UK Biobank Assessment Centre > Imaging > Brain MRI > Diffusion brain MRI > dMRI skeleton		14490		0.251380086615856	-0.0148136113519896			continuous-25419-both_sexes--irnt
Tramadol	20003	categorical		UK Biobank Assessment Centre > Verbal interview > Medications		3080	278463	0.251882311457364	0.013456306624988			categorical-20003-both_sexes-1140864992-
I25 Chronic ischaemic heart disease	131306	icd_first_occurrence		Health-related outcomes > First occurrences > Circulatory system disorders		20464	261121	0.252583315758368	-0.0142367229447596			icd_first_occurrence-131306-both_sexes--
Volume of ventricular cerebrospinal fluid	25004	continuous		UK Biobank Assessment Centre > Imaging > Brain MRI > T1 structural brain MRI		16052		0.25385514526067	0.0118273129874597			continuous-25004-both_sexes--irnt
Diabetes diagnosed by doctor	2443	categorical		UK Biobank Assessment Centre > Touchscreen > Health and medical history > Medical conditions		13426	267293	0.254590795045262	0.0166015364519149			categorical-2443-both_sexes--
Volume of grey matter in X Cerebellum (vermis)	25919	continuous		UK Biobank Assessment Centre > Imaging > Brain MRI > T1 structural brain MRI > Regional grey matter volumes (FAST)		16047		0.255152521574619	-0.00747165078460571			continuous-25919-both_sexes--irnt
H53 Visual disturbances	131210	icd_first_occurrence		Health-related outcomes > First occurrences > Eye and adnexa disorders		5860	275725	0.25607947304341	0.0229573313787442			icd_first_occurrence-131210-both_sexes--
Mean L1 in fornix cres+stria terminalis on FA skeleton (left)	25239	continuous		UK Biobank Assessment Centre > Imaging > Brain MRI > Diffusion brain MRI > dMRI skeleton		14492		0.256884574595567	0.00845947706337914			continuous-25239-both_sexes--irnt
Malignant melanoma	20001	categorical		UK Biobank Assessment Centre > Verbal interview > Medical conditions		2129	279414	0.257491810073203	-0.0404545452863432			categorical-20001-both_sexes-1059-
H35 Other retinal disorders	131182	icd_first_occurrence		Health-related outcomes > First occurrences > Eye and adnexa disorders		6389	275196	0.257836633041604	0.0050735534124747			icd_first_occurrence-131182-both_sexes--
Alcohol drinker status	20117	categorical		UK Biobank Assessment Centre > Touchscreen > Lifestyle and environment > Alcohol		262484	18674	0.258429686615816	0.0141302137926666			categorical-20117-both_sexes-2-
L40 Psoriasis	131742	icd_first_occurrence		Health-related outcomes > First occurrences > Skin and subcutaneous tissue disorders		8105	273480	0.259824198299686	-0.0203252863814957			icd_first_occurrence-131742-both_sexes--
Alcohol drinker status	20117	categorical		UK Biobank Assessment Centre > Touchscreen > Lifestyle and environment > Alcohol		9646	271512	0.260730800985925	-0.0191172720354707			categorical-20117-both_sexes-1-
Z27.3 Pylorus	41210	categorical		Health-related outcomes > Hospital inpatient > Summary Operations		1422	280164	0.260930157806854	0.0442703752244026			categorical-41210-both_sexes-Z273-
Weighted-mean OD in tract superior longitudinal fasciculus (left)	25698	continuous		UK Biobank Assessment Centre > Imaging > Brain MRI > Diffusion brain MRI > dMRI weighted means		14489		0.262422474172886	-0.0147688454317417			continuous-25698-both_sexes--irnt
Mean L3 in superior fronto-occipital fasciculus on FA skeleton (left)	25339	continuous		UK Biobank Assessment Centre > Imaging > Brain MRI > Diffusion brain MRI > dMRI skeleton		14492		0.263449714601674	0.0134345354167966			continuous-25339-both_sexes--irnt
Vascular/heart problems diagnosed by doctor	6150	categorical		UK Biobank Assessment Centre > Touchscreen > Health and medical history > Medical conditions		5753	275171	0.263522493710848	-0.0257976364063325			categorical-6150-both_sexes-1-
Median T2star in putamen (left)	25030	continuous		UK Biobank Assessment Centre > Imaging > Brain MRI > Susceptibility weighted brain MRI		14767		0.264794271178985	0.014296291416646			continuous-25030-both_sexes--irnt
Volume of grey matter in Crus I Cerebellum (vermis)	25901	continuous		UK Biobank Assessment Centre > Imaging > Brain MRI > T1 structural brain MRI > Regional grey matter volumes (FAST)		16047		0.265738371459096	0.0120659232950531			continuous-25901-both_sexes--irnt
J96 Respiratory failure, not elsewhere classified	131546	icd_first_occurrence		Health-related outcomes > First occurrences > Respiratory system disorders		2064	279521	0.265963489193962	-0.0405614132793078			icd_first_occurrence-131546-both_sexes--
Lymphocyte count	30120	continuous		Biological samples > Assay results > Blood assays > Blood count		273110		0.266090953043283	-0.00314363679280701			continuous-30120-both_sexes--irnt
F10 Mental and behavioural disorders due to use of alcohol	130854	icd_first_occurrence		Health-related outcomes > First occurrences > Mental and behavioural disorders		5462	276123	0.26631075586099	-0.0253166449605267			icd_first_occurrence-130854-both_sexes--
Weighted-mean MO in tract acoustic radiation (right)	25543	continuous		UK Biobank Assessment Centre > Imaging > Brain MRI > Diffusion brain MRI > dMRI weighted means		14490		0.26665173916871	0.0148868334098184			continuous-25543-both_sexes--irnt
N94 Pain and other conditions associated with female genital organs and menstrual cycle	132150	icd_first_occurrence		Health-related outcomes > First occurrences > Genitourinary system disorders		6944	146403	0.267210851596062	-0.0227704423072526			icd_first_occurrence-132150-both_sexes--
Mean MD in posterior thalamic radiation on FA skeleton (right)	25132	continuous		UK Biobank Assessment Centre > Imaging > Brain MRI > Diffusion brain MRI > dMRI skeleton		14492		0.267465281109951	-0.00844322278678172			continuous-25132-both_sexes--irnt
Y80.2 Inhalation anaesthetic using endotracheal intubation NEC	41210	categorical		Health-related outcomes > Hospital inpatient > Summary Operations		2235	279351	0.267770347448658	-0.0407900047966874			categorical-41210-both_sexes-Y802-
Mental health problems ever diagnosed by a professional	20544	categorical		Online follow-up > Mental health > Mental distress		19943	73183	0.269784909235915	-0.01412538338926			categorical-20544-both_sexes-11-
Volume of grey matter in Central Opercular Cortex (left)	25864	continuous		UK Biobank Assessment Centre > Imaging > Brain MRI > T1 structural brain MRI > Regional grey matter volumes (FAST)		16047		0.270237868590813	-0.0125919608360215			continuous-25864-both_sexes--irnt
Median T2star in accumbens (left)	25038	continuous		UK Biobank Assessment Centre > Imaging > Brain MRI > Susceptibility weighted brain MRI		14767		0.27113006654134	-0.014625777353259			continuous-25038-both_sexes--irnt
Volume of grey matter in Juxtapositional Lobule Cortex (formerly Supplementary Motor Cortex) (left)	25832	continuous		UK Biobank Assessment Centre > Imaging > Brain MRI > T1 structural brain MRI > Regional grey matter volumes (FAST)		16047		0.271500955148416	-0.00883302182914258			continuous-25832-both_sexes--irnt
Heart attack/myocardial infarction	20002	categorical		UK Biobank Assessment Centre > Verbal interview > Medical conditions		5696	275847	0.271711790847518	-0.0256315949836124			categorical-20002-both_sexes-1075-
S06.9 Unspecified other excision of lesion of skin	41200	categorical		Health-related outcomes > Hospital inpatient > Summary Operations		11861	269725	0.272142759447659	0.016190345852154			categorical-41200-both_sexes-S069-
Total trunk fat volume	22410	continuous		UK Biobank Assessment Centre > Imaging > Abdominal MRI > Abdominal composition		5514		0.272609937439846	-0.0187830601433499			continuous-22410-both_sexes--irnt
Z49.3 Skin of anterior trunk	41210	categorical		Health-related outcomes > Hospital inpatient > Summary Operations		3080	278506	0.273024780607366	-0.012001355685395			categorical-41210-both_sexes-Z493-
H66 Suppurative and unspecified otitis media	131230	icd_first_occurrence		Health-related outcomes > First occurrences > Ear and mastoid process disorders		5895	275690	0.273143296594743	0.0218944755102443			icd_first_occurrence-131230-both_sexes--
Mean MO in superior longitudinal fasciculus on FA skeleton (left)	25193	continuous		UK Biobank Assessment Centre > Imaging > Brain MRI > Diffusion brain MRI > dMRI skeleton		14492		0.274161916919881	0.0144958560035901			continuous-25193-both_sexes--irnt
Wants to stop smoking	3496	continuous		UK Biobank Assessment Centre > Touchscreen > Lifestyle and environment > Smoking		20577		0.274703808452805	0.0190101412940911			continuous-3496-both_sexes--
Volume of grey matter in Middle Temporal Gyrus, anterior division (left)	25802	continuous		UK Biobank Assessment Centre > Imaging > Brain MRI > T1 structural brain MRI > Regional grey matter volumes (FAST)		16047		0.275301345614145	-0.012895753782583			continuous-25802-both_sexes--irnt
Recent trouble concentrating on things	20508	continuous		Online follow-up > Mental health > Depression		93221		0.277703182690505	-0.00323199658118405			continuous-20508-both_sexes--
Mean L3 in corticospinal tract on FA skeleton (right)	25302	continuous		UK Biobank Assessment Centre > Imaging > Brain MRI > Diffusion brain MRI > dMRI skeleton		14492		0.278433160573769	0.0010227245272849			continuous-25302-both_sexes--irnt
Diabetes	20002	categorical		UK Biobank Assessment Centre > Verbal interview > Medical conditions		11011	270532	0.278446583204097	0.0176540799705811			categorical-20002-both_sexes-1220-
Seen a psychiatrist for nerves, anxiety, tension or depression	2100	categorical		UK Biobank Assessment Centre > Touchscreen > Psychosocial factors > Mental health		32325	247924	0.279121845556867	-0.00763012408022943			categorical-2100-both_sexes--
J22 Unspecified acute lower respiratory infection	131462	icd_first_occurrence		Health-related outcomes > First occurrences > Respiratory system disorders		33733	247852	0.2808170832024	-0.0104523279306971			icd_first_occurrence-131462-both_sexes--
Neutrophill count	30140	continuous		Biological samples > Assay results > Blood assays > Blood count		273110		0.281073982896671	-0.00327570037194724			continuous-30140-both_sexes--irnt
B06 Rubella [german measles]	130186	icd_first_occurrence		Health-related outcomes > First occurrences > Certain infectious and parasitic diseases		1963	279622	0.281969558173233	-0.0404456833715531			icd_first_occurrence-130186-both_sexes--
N80 Endometriosis	132122	icd_first_occurrence		Health-related outcomes > First occurrences > Genitourinary system disorders		5548	147799	0.282080212336239	-0.0181784377309682			icd_first_occurrence-132122-both_sexes--
Father's age at death	1807	continuous		UK Biobank Assessment Centre > Touchscreen > Family history		207146		0.282113770011299	0.00139886362167832			continuous-1807-both_sexes--irnt
Mean L3 in tapetum on FA skeleton (left)	25343	continuous		UK Biobank Assessment Centre > Imaging > Brain MRI > Diffusion brain MRI > dMRI skeleton		14492		0.282182062296523	0.0139711223805862			continuous-25343-both_sexes--irnt
Ever self-harmed	20480	categorical		Online follow-up > Mental health > Self-harm behaviours		4030	89036	0.282963577968153	0.00763293808267457			categorical-20480-both_sexes--
Mean L3 in inferior cerebellar peduncle on FA skeleton (left)	25307	continuous		UK Biobank Assessment Centre > Imaging > Brain MRI > Diffusion brain MRI > dMRI skeleton		14492		0.283106896749224	-0.0140164276770902			continuous-25307-both_sexes--irnt
Irritable bowel syndrome	20002	categorical		UK Biobank Assessment Centre > Verbal interview > Medical conditions		6678	274865	0.283930076936545	0.0215991222585313			categorical-20002-both_sexes-1154-
Mean FA in cingulum hippocampus on FA skeleton (left)	25093	continuous		UK Biobank Assessment Centre > Imaging > Brain MRI > Diffusion brain MRI > dMRI skeleton		14492		0.284097146595346	0.0141889255069334			continuous-25093-both_sexes--irnt
Fat	100004	continuous		Online follow-up > Diet by 24-hour recall > Estimated nutrients yesterday		43938		0.284359013299177	-0.00722761103818282			continuous-100004-both_sexes--irnt
Z81.2 Acromioclavicular joint	41210	categorical		Health-related outcomes > Hospital inpatient > Summary Operations		1921	279665	0.284618566616439	-0.0403959000718514			categorical-41210-both_sexes-Z812-
H20.1 Fibreoptic endoscopic snare resection of lesion of colon	41200	categorical		Health-related outcomes > Hospital inpatient > Summary Operations		5941	275645	0.285232482388686	-0.0108793788711328			categorical-41200-both_sexes-H201-
Recent feelings of foreboding	20512	continuous		Online follow-up > Mental health > Anxiety		92903		0.285721864938835	-0.003148950275649			continuous-20512-both_sexes--
Ever addicted to any substance or behaviour	20401	categorical		Online follow-up > Mental health > Addictions		5500	86796	0.286064932228712	0.00464024447455317			categorical-20401-both_sexes--
Mean MD in tapetum on FA skeleton (left)	25151	continuous		UK Biobank Assessment Centre > Imaging > Brain MRI > Diffusion brain MRI > dMRI skeleton		14492		0.286681260428314	0.0139468872948805			continuous-25151-both_sexes--irnt
O14.2 Sentinel lymph node	41210	categorical		Health-related outcomes > Hospital inpatient > Summary Operations		2064	151284	0.287723336155112	0.0366969443488696			categorical-41210-both_sexes-O142-
L85 Other epidermal thickening	131812	icd_first_occurrence		Health-related outcomes > First occurrences > Skin and subcutaneous tissue disorders		1942	279643	0.288715136309374	-0.0404455361104151			icd_first_occurrence-131812-both_sexes--
B34 Viral infection of unspecified site	130224	icd_first_occurrence		Health-related outcomes > First occurrences > Certain infectious and parasitic diseases		6347	275238	0.288872736708679	-0.0208083869462282			icd_first_occurrence-130224-both_sexes--
Volume of grey matter in Lateral Occipital Cortex, superior division (right)	25825	continuous		UK Biobank Assessment Centre > Imaging > Brain MRI > T1 structural brain MRI > Regional grey matter volumes (FAST)		16047		0.289856786472331	-0.00726233719555371			continuous-25825-both_sexes--irnt
Asthma	20002	categorical		UK Biobank Assessment Centre > Verbal interview > Medical conditions		32610	248933	0.290719226941717	-0.00825637248198896			categorical-20002-both_sexes-1111-
T43.9 Unspecified diagnostic endoscopic examination of peritoneum	41200	categorical		Health-related outcomes > Hospital inpatient > Summary Operations		1952	151396	0.290789324400742	-0.0410145788860606			categorical-41200-both_sexes-T439-
Cone biopsy	20004	categorical		UK Biobank Assessment Centre > Verbal interview > Operations		2394	150934	0.291390189890926	0.0301388697825621			categorical-20004-both_sexes-1512-
Median T2star in pallidum (left)	25032	continuous		UK Biobank Assessment Centre > Imaging > Brain MRI > Susceptibility weighted brain MRI		14767		0.291759972132719	0.0142390112879096			continuous-25032-both_sexes--irnt
Mean L2 in splenium of corpus callosum on FA skeleton	25252	continuous		UK Biobank Assessment Centre > Imaging > Brain MRI > Diffusion brain MRI > dMRI skeleton		14492		0.291800851796672	-0.0125711341156891			continuous-25252-both_sexes--irnt
Volume of grey matter in Occipital Pole (right)	25877	continuous		UK Biobank Assessment Centre > Imaging > Brain MRI > T1 structural brain MRI > Regional grey matter volumes (FAST)		16047		0.292506124017887	-0.0121029643587089			continuous-25877-both_sexes--irnt
K26 Duodenal ulcer	131592	icd_first_occurrence		Health-related outcomes > First occurrences > Digestive system disorders		4880	276705	0.292613445339155	0.0206092412066235			icd_first_occurrence-131592-both_sexes--
Mean L3 in medial lemniscus on FA skeleton (left)	25305	continuous		UK Biobank Assessment Centre > Imaging > Brain MRI > Diffusion brain MRI > dMRI skeleton		14492		0.29341914712618	0.0138565687954785			continuous-25305-both_sexes--irnt
Bladder problem (not cancer)	20002	categorical		UK Biobank Assessment Centre > Verbal interview > Medical conditions		1669	279874	0.294508199311474	0.00882673013657126			categorical-20002-both_sexes-1201-
Volume of grey matter in Ventral Striatum (left)	25890	continuous		UK Biobank Assessment Centre > Imaging > Brain MRI > T1 structural brain MRI > Regional grey matter volumes (FAST)		16047		0.294657826511138	-0.0121237934701676			continuous-25890-both_sexes--irnt
Z85.6 Ankle joint	41210	categorical		Health-related outcomes > Hospital inpatient > Summary Operations		1871	279715	0.294662191808492	-0.040389247460205			categorical-41210-both_sexes-Z856-
K35 Acute appendicitis	131604	icd_first_occurrence		Health-related outcomes > First occurrences > Digestive system disorders		2494	279091	0.294783081661239	0.0091423573836236			icd_first_occurrence-131604-both_sexes--
U05.2 Magnetic resonance imaging of head	41200	categorical		Health-related outcomes > Hospital inpatient > Summary Operations		1304	280282	0.294998689166776	0.0201800794321279			categorical-41200-both_sexes-U052-
M84 Disorders of continuity of bone	131970	icd_first_occurrence		Health-related outcomes > First occurrences > Musculoskeletal system and connective tissue disorders		1971	279614	0.295737241067255	-0.0404670245328658			icd_first_occurrence-131970-both_sexes--
Alcohol	100022	continuous		Online follow-up > Diet by 24-hour recall > Estimated nutrients yesterday		43938		0.295740223543465	-0.00652932179400356			continuous-100022-both_sexes--
Blood clot, DVT, bronchitis, emphysema, asthma, rhinitis, eczema, allergy diagnosed by doctor	6152	categorical		UK Biobank Assessment Centre > Touchscreen > Health and medical history > Medical conditions		32405	248594	0.29577357722727	-0.00808459681141073			categorical-6152-both_sexes-8-
Volume of grey matter in Frontal Medial Cortex (left)	25830	continuous		UK Biobank Assessment Centre > Imaging > Brain MRI > T1 structural brain MRI > Regional grey matter volumes (FAST)		16047		0.295969461618524	-0.0125328529992553			continuous-25830-both_sexes--irnt
Y73.1 Cardiopulmonary bypass	41210	categorical		Health-related outcomes > Hospital inpatient > Summary Operations		1724	279862	0.297291073580469	0.00966675009866836			categorical-41210-both_sexes-Y731-
C90.1 Topical anaesthetic	41210	categorical		Health-related outcomes > Hospital inpatient > Summary Operations		1470	280116	0.298162691725185	0.0395777674260316			categorical-41210-both_sexes-C901-
A37 Whooping cough	130062	icd_first_occurrence		Health-related outcomes > First occurrences > Certain infectious and parasitic diseases		1294	280291	0.299006155396964	0.0203130145133401			icd_first_occurrence-130062-both_sexes--
Weighted-mean ISOVF in tract forceps minor	25715	continuous		UK Biobank Assessment Centre > Imaging > Brain MRI > Diffusion brain MRI > dMRI weighted means		14489		0.299323443978621	-0.00557340882054987			continuous-25715-both_sexes--irnt
Volume of accumbens (right)	25024	continuous		UK Biobank Assessment Centre > Imaging > Brain MRI > T1 structural brain MRI > Subcortical volumes (FIRST)		16038		0.300866589424673	-0.0120950932420139			continuous-25024-both_sexes--irnt
Weighted-mean MO in tract superior thalamic radiation (right)	25566	continuous		UK Biobank Assessment Centre > Imaging > Brain MRI > Diffusion brain MRI > dMRI weighted means		14490		0.30098163640665	-0.00460168508084022			continuous-25566-both_sexes--irnt
Red blood cell (erythrocyte) distribution width	30070	continuous		Biological samples > Assay results > Blood assays > Blood count		273540		0.301301982668129	-0.00314241224204315			continuous-30070-both_sexes--irnt
Heart valve problem/heart murmur	20002	categorical		UK Biobank Assessment Centre > Verbal interview > Medical conditions		1856	279687	0.302046821210677	-0.040395070940291			categorical-20002-both_sexes-1078-
90th percentile of z-statistic (in group-defined mask) for faces-shapes contrast	25766	continuous		UK Biobank Assessment Centre > Imaging > Brain MRI > Task functional brain MRI		14069		0.302552257379205	0.0137558807027856			continuous-25766-both_sexes--irnt
Mean L2 in corticospinal tract on FA skeleton (right)	25254	continuous		UK Biobank Assessment Centre > Imaging > Brain MRI > Diffusion brain MRI > dMRI skeleton		14492		0.303354387176061	0.00798113634414989			continuous-25254-both_sexes--irnt
Mean L2 in anterior limb of internal capsule on FA skeleton (left)	25265	continuous		UK Biobank Assessment Centre > Imaging > Brain MRI > Diffusion brain MRI > dMRI skeleton		14492		0.304488629729695	0.0136322343814727			continuous-25265-both_sexes--irnt
Magnesium	100017	continuous		Online follow-up > Diet by 24-hour recall > Estimated nutrients yesterday		43938		0.304895831434971	-0.00656729628410951			continuous-100017-both_sexes--irnt
Apolipoprotein A	30630	continuous		Biological samples > Assay results > Blood assays > Blood biochemistry		244741		0.305250204670538	0.00296865511178028			continuous-30630-both_sexes--irnt
Volume of brain, grey+white matter	25010	continuous		UK Biobank Assessment Centre > Imaging > Brain MRI > T1 structural brain MRI		16052		0.305652661841862	-0.010440592738345			continuous-25010-both_sexes--irnt
Inguinal/femoral hernia repair	20004	categorical		UK Biobank Assessment Centre > Verbal interview > Operations		8953	272590	0.306207714266424	0.0190805824931004			categorical-20004-both_sexes-1403-
K63.6 Coronary arteriography NEC	41210	categorical		Health-related outcomes > Hospital inpatient > Summary Operations		1891	279695	0.306215700249226	-0.0405855373066431			categorical-41210-both_sexes-K636-
Naproxen	20003	categorical		UK Biobank Assessment Centre > Verbal interview > Medications		1830	279713	0.307629755627052	-0.0403941006144405			categorical-20003-both_sexes-1140871462-
Salbutamol 100micrograms spacehaler	20003	categorical		UK Biobank Assessment Centre > Verbal interview > Medications		1795	279748	0.308028964019415	-0.0404128382566222			categorical-20003-both_sexes-1140926606-
K82 Other diseases of gallbladder	131678	icd_first_occurrence		Health-related outcomes > First occurrences > Digestive system disorders		1821	279764	0.308205520954045	-0.0404011003315966			icd_first_occurrence-131678-both_sexes--
K21 Gastro-oesophageal reflux disease	131584	icd_first_occurrence		Health-related outcomes > First occurrences > Digestive system disorders		34603	246982	0.308497280454806	-0.0099390680429558			icd_first_occurrence-131584-both_sexes--
Weighted-mean ISOVF in tract uncinate fasciculus (right)	25730	continuous		UK Biobank Assessment Centre > Imaging > Brain MRI > Diffusion brain MRI > dMRI weighted means		14489		0.308696173564095	-0.00558916776733019			continuous-25730-both_sexes--irnt
N63 Unspecified lump in breast	132102	icd_first_occurrence		Health-related outcomes > First occurrences > Genitourinary system disorders		8999	144348	0.308849268851582	-0.00841458234368463			icd_first_occurrence-132102-both_sexes--
G43 Migraine	131052	icd_first_occurrence		Health-related outcomes > First occurrences > Nervous system disorders		13949	267636	0.310878398589409	0.0149802619229568			icd_first_occurrence-131052-both_sexes--
Ever suffered mental distress preventing usual activities	20500	categorical		Online follow-up > Mental health > Mental distress		30718	61360	0.311687183339251	0.00764789433423999			categorical-20500-both_sexes--
Median z-statistic (in group-defined mask) for faces-shapes contrast	25050	continuous		UK Biobank Assessment Centre > Imaging > Brain MRI > Task functional brain MRI		14069		0.31203074347216	0.013602002685423			continuous-25050-both_sexes--irnt
Weighted-mean L1 in tract inferior longitudinal fasciculus (right)	25584	continuous		UK Biobank Assessment Centre > Imaging > Brain MRI > Diffusion brain MRI > dMRI weighted means		14490		0.312035348254083	-0.0081451979545934			continuous-25584-both_sexes--irnt
Mean L1 in posterior corona radiata on FA skeleton (left)	25227	continuous		UK Biobank Assessment Centre > Imaging > Brain MRI > Diffusion brain MRI > dMRI skeleton		14492		0.312613017811943	0.0127847534120989			continuous-25227-both_sexes--irnt
Mean ICVF in posterior limb of internal capsule on FA skeleton (left)	25363	continuous		UK Biobank Assessment Centre > Imaging > Brain MRI > Diffusion brain MRI > dMRI skeleton		14490		0.312794084932474	-0.013489205924336			continuous-25363-both_sexes--irnt
Z28.7 Colon NEC	41210	categorical		Health-related outcomes > Hospital inpatient > Summary Operations		5111	276475	0.312954108045023	-0.00694056251869159			categorical-41210-both_sexes-Z287-
I83 Varicose veins of lower extremities	131402	icd_first_occurrence		Health-related outcomes > First occurrences > Circulatory system disorders		12830	268755	0.313279969452717	0.0130547642021056			icd_first_occurrence-131402-both_sexes--
Cruciate ligament surgery	20004	categorical		UK Biobank Assessment Centre > Verbal interview > Operations		1450	280093	0.314242471436717	0.0372857541438347			categorical-20004-both_sexes-1502-
Removal of mole/skin lesion	20004	categorical		UK Biobank Assessment Centre > Verbal interview > Operations		3843	277700	0.315225945949211	0.0249491200157912			categorical-20004-both_sexes-1504-
IGF-1	30770	continuous		Biological samples > Assay results > Blood assays > Blood biochemistry		267102		0.315364107864162	0.00302377439007695			continuous-30770-both_sexes--irnt
Weighted-mean FA in tract acoustic radiation (left)	25488	continuous		UK Biobank Assessment Centre > Imaging > Brain MRI > Diffusion brain MRI > dMRI weighted means		14490		0.316771630223697	0.0136565217669507			continuous-25488-both_sexes--irnt
Mean MO in posterior thalamic radiation on FA skeleton (right)	25180	continuous		UK Biobank Assessment Centre > Imaging > Brain MRI > Diffusion brain MRI > dMRI skeleton		14492		0.316925266063732	-0.00522604732972006			continuous-25180-both_sexes--irnt
M86 Osteomyelitis	131974	icd_first_occurrence		Health-related outcomes > First occurrences > Musculoskeletal system and connective tissue disorders		1231	280354	0.317044625606295	0.0249857952192876			icd_first_occurrence-131974-both_sexes--
High cholesterol	20002	categorical		UK Biobank Assessment Centre > Verbal interview > Medical conditions		34270	247273	0.319196841421475	-0.00526969312500139			categorical-20002-both_sexes-1473-
Vitamin c product	20003	categorical		UK Biobank Assessment Centre > Verbal interview > Medications		3518	278025	0.320507927665998	-0.0286168052784784			categorical-20003-both_sexes-1140909726-
Mean FA in middle cerebellar peduncle on FA skeleton	25056	continuous		UK Biobank Assessment Centre > Imaging > Brain MRI > Diffusion brain MRI > dMRI skeleton		14492		0.32171947285839	0.00794955117477434			continuous-25056-both_sexes--irnt
G62 Other polyneuropathies	131086	icd_first_occurrence		Health-related outcomes > First occurrences > Nervous system disorders		1891	279694	0.324489767009598	0.0238471794197442			icd_first_occurrence-131086-both_sexes--
A52.1 Therapeutic lumbar epidural injection	41200	categorical		Health-related outcomes > Hospital inpatient > Summary Operations		1716	279870	0.324670538610934	-0.0403885771805541			categorical-41200-both_sexes-A521-
Abdominal subcutaneous adipose tissue volume (ASAT)	22408	continuous		UK Biobank Assessment Centre > Imaging > Abdominal MRI > Abdominal composition		5514		0.324822109321613	-0.0172663102710195			continuous-22408-both_sexes--irnt
Mean L2 in corticospinal tract on FA skeleton (left)	25255	continuous		UK Biobank Assessment Centre > Imaging > Brain MRI > Diffusion brain MRI > dMRI skeleton		14492		0.324945133389424	0.00167074798638122			continuous-25255-both_sexes--irnt
Co-dydramol	20003	categorical		UK Biobank Assessment Centre > Verbal interview > Medications		1763	279780	0.325153360608915	-0.0404234954702425			categorical-20003-both_sexes-1140923350-
ECG, phase time	5986	continuous		UK Biobank Assessment Centre > Physical measures > ECG during exercise		53340		0.32613388277176	-0.00554804806325933			continuous-5986-both_sexes--irnt
O26 Maternal care for other conditions predominantly related to pregnancy	132206	icd_first_occurrence		Health-related outcomes > First occurrences > Pregnancy, childbirth and the puerperium		1375	151972	0.326144867247001	-0.0425953681944308			icd_first_occurrence-132206-both_sexes--
M47.9 Unspecified urethral catheterisation of bladder	41200	categorical		Health-related outcomes > Hospital inpatient > Summary Operations		1574	280012	0.326225548366422	0.042716380860948			categorical-41200-both_sexes-M479-
J06 Acute upper respiratory infections of multiple and unspecified sites	131436	icd_first_occurrence		Health-related outcomes > First occurrences > Respiratory system disorders		29418	252167	0.326414994418923	-0.0102310426381116			icd_first_occurrence-131436-both_sexes--
Mean L2 in posterior thalamic radiation on FA skeleton (right)	25276	continuous		UK Biobank Assessment Centre > Imaging > Brain MRI > Diffusion brain MRI > dMRI skeleton		14492		0.326436623075216	-0.0059439958206964			continuous-25276-both_sexes--irnt
I08 Multiple valve diseases	131282	icd_first_occurrence		Health-related outcomes > First occurrences > Circulatory system disorders		1732	279853	0.326680039342542	-0.0405412073015262			icd_first_occurrence-131282-both_sexes--
Z84.3 Hip joint	41210	categorical		Health-related outcomes > Hospital inpatient > Summary Operations		2592	278994	0.326711238961669	0.0221642803447641			categorical-41210-both_sexes-Z843-
Weighted-mean MD in tract forceps minor	25526	continuous		UK Biobank Assessment Centre > Imaging > Brain MRI > Diffusion brain MRI > dMRI weighted means		14490		0.327011905322207	-0.00646034159248327			continuous-25526-both_sexes--irnt
Leg fat percentage (left)	23115	continuous		UK Biobank Assessment Centre > Physical measures > Anthropometry > Impedance measures		276677		0.327084052859837	-0.00190215222890971			continuous-23115-both_sexes--irnt
Weight change during worst episode of depression	20536	categorical		Online follow-up > Mental health > Depression		2829	42089	0.327212580118977	-0.0295550748786964			categorical-20536-both_sexes-3-
Age started hormone-replacement therapy (HRT)	3536	continuous		UK Biobank Assessment Centre > Touchscreen > Sex-specific factors > Female-specific factors		53460		0.327529559981493	0.00650900665549243			continuous-3536-both_sexes--irnt
Eye problems/disorders	6148	categorical		UK Biobank Assessment Centre > Touchscreen > Health and medical history > Eyesight		2217	98278	0.327678587799395	0.023383241251057			categorical-6148-both_sexes-5-
U35.4 Computed tomography of pulmonary arteries	41200	categorical		Health-related outcomes > Hospital inpatient > Summary Operations		1711	279875	0.329047628140196	-0.0404053813858794			categorical-41200-both_sexes-U354-
Mean FA in splenium of corpus callosum on FA skeleton	25060	continuous		UK Biobank Assessment Centre > Imaging > Brain MRI > Diffusion brain MRI > dMRI skeleton		14492		0.329607559541494	0.0131474760539439			continuous-25060-both_sexes--irnt
Weighted-mean L2 in tract acoustic radiation (right)	25597	continuous		UK Biobank Assessment Centre > Imaging > Brain MRI > Diffusion brain MRI > dMRI weighted means		14490		0.330710297177015	-0.0133013826012946			continuous-25597-both_sexes--irnt
Neuroticism score	20127	continuous		UK Biobank Assessment Centre > Touchscreen > Psychosocial factors > Mental health		228038		0.331455592774025	0.000554823342462982			continuous-20127-both_sexes--irnt
M19 Other arthrosis	131876	icd_first_occurrence		Health-related outcomes > First occurrences > Musculoskeletal system and connective tissue disorders		41993	239592	0.331602485254125	-0.0090015026145651			icd_first_occurrence-131876-both_sexes--
K63.6 Coronary arteriography NEC	41200	categorical		Health-related outcomes > Hospital inpatient > Summary Operations		4010	277576	0.332092419506899	0.00243893419959374			categorical-41200-both_sexes-K636-
J43 Emphysema	131490	icd_first_occurrence		Health-related outcomes > First occurrences > Respiratory system disorders		1709	279876	0.332631728829934	-0.0405073668195717			icd_first_occurrence-131490-both_sexes--
E87 Other disorders of fluid, electrolyte and acid-base balance	130828	icd_first_occurrence		Health-related outcomes > First occurrences > Endocrine, nutritional and metabolic diseases		6364	275221	0.333047022190913	-0.0210975660905092			icd_first_occurrence-130828-both_sexes--
N17 Acute renal failure	132030	icd_first_occurrence		Health-related outcomes > First occurrences > Genitourinary system disorders		5015	276570	0.334576074199241	-0.0238844159703661			icd_first_occurrence-132030-both_sexes--
Mean L1 in retrolenticular part of internal capsule on FA skeleton (right)	25220	continuous		UK Biobank Assessment Centre > Imaging > Brain MRI > Diffusion brain MRI > dMRI skeleton		14492		0.334951254234012	0.00838672681656378			continuous-25220-both_sexes--irnt
Mean FA in pontine crossing tract on FA skeleton	25057	continuous		UK Biobank Assessment Centre > Imaging > Brain MRI > Diffusion brain MRI > dMRI skeleton		14492		0.335212631449361	0.0058346557044179			continuous-25057-both_sexes--irnt
Volume of grey matter in Planum Polare (left)	25868	continuous		UK Biobank Assessment Centre > Imaging > Brain MRI > T1 structural brain MRI > Regional grey matter volumes (FAST)		16047		0.335250774343365	-0.011694844904351			continuous-25868-both_sexes--irnt
Touchscreen duration	630	continuous		UK Biobank Assessment Centre > Procedural metrics > Process durations		281430		0.335626064847668	0.00277602057795201			continuous-630-both_sexes--irnt
H92 Otalgia and effusion of ear	131262	icd_first_occurrence		Health-related outcomes > First occurrences > Ear and mastoid process disorders		9442	272143	0.335646576488361	0.0169609454098977			icd_first_occurrence-131262-both_sexes--
Mean FA in corticospinal tract on FA skeleton (right)	25062	continuous		UK Biobank Assessment Centre > Imaging > Brain MRI > Diffusion brain MRI > dMRI skeleton		14492		0.335661929579752	-0.00801800591826435			continuous-25062-both_sexes--irnt
Mean OD in sagittal stratum on FA skeleton (right)	25422	continuous		UK Biobank Assessment Centre > Imaging > Brain MRI > Diffusion brain MRI > dMRI skeleton		14490		0.335760287947999	-0.0132026122294031			continuous-25422-both_sexes--irnt
T72.3 Release of constriction of sheath of tendon	41200	categorical		Health-related outcomes > Hospital inpatient > Summary Operations		1713	279873	0.336373520589715	-0.0403887908447254			categorical-41200-both_sexes-T723-
K65 Peritonitis	131652	icd_first_occurrence		Health-related outcomes > First occurrences > Digestive system disorders		1696	279889	0.336524448394488	-0.0403681649324845			icd_first_occurrence-131652-both_sexes--
Urea	30670	continuous		Biological samples > Assay results > Blood assays > Blood biochemistry		268366		0.337830843311917	0.0029310319275114			continuous-30670-both_sexes--irnt
H20.2 Fibreoptic endoscopic cauterisation of lesion of colon	41200	categorical		Health-related outcomes > Hospital inpatient > Summary Operations		1730	279856	0.33789955119753	-0.0404272096668639			categorical-41200-both_sexes-H202-
Iron deficiency anaemia	20002	categorical		UK Biobank Assessment Centre > Verbal interview > Medical conditions		1521	280022	0.339261658715311	0.0417011454039512			categorical-20002-both_sexes-1330-
R24.9 All normal delivery	41200	categorical		Health-related outcomes > Hospital inpatient > Summary Operations		5023	148325	0.339393116020252	0.0219633865188741			categorical-41200-both_sexes-R249-
Volume of white matter	25008	continuous		UK Biobank Assessment Centre > Imaging > Brain MRI > T1 structural brain MRI		16052		0.339526920461548	-0.0100178735409128			continuous-25008-both_sexes--irnt
Ever used hormone-replacement therapy (HRT)	2814	categorical		UK Biobank Assessment Centre > Touchscreen > Sex-specific factors > Female-specific factors		59542	93303	0.342088746115545	0.0025059778000732			categorical-2814-both_sexes--
Ever physically dependent on alcohol	20404	categorical		Online follow-up > Mental health > Addictions		571	1461	0.343039321530517	-0.0567817819806557			categorical-20404-both_sexes--
T52.1 Palmar fasciectomy	41200	categorical		Health-related outcomes > Hospital inpatient > Summary Operations		1667	279919	0.343162217873423	0.011441485412442			categorical-41200-both_sexes-T521-
Mean L2 in uncinate fasciculus on FA skeleton (left)	25293	continuous		UK Biobank Assessment Centre > Imaging > Brain MRI > Diffusion brain MRI > dMRI skeleton		14492		0.343539428621031	0.0124728404291442			continuous-25293-both_sexes--irnt
H00 Hordeolum and chalazion	131128	icd_first_occurrence		Health-related outcomes > First occurrences > Eye and adnexa disorders		7083	274502	0.344934196182891	0.0127561172394896			icd_first_occurrence-131128-both_sexes--
Mean L3 in tapetum on FA skeleton (right)	25342	continuous		UK Biobank Assessment Centre > Imaging > Brain MRI > Diffusion brain MRI > dMRI skeleton		14492		0.34527738586221	0.0123378790255222			continuous-25342-both_sexes--irnt
N93 Other abnormal uterine and vaginal bleeding	132148	icd_first_occurrence		Health-related outcomes > First occurrences > Genitourinary system disorders		6287	147060	0.346640369878357	0.0208096185375756			icd_first_occurrence-132148-both_sexes--
Mean FA in superior fronto-occipital fasciculus on FA skeleton (left)	25099	continuous		UK Biobank Assessment Centre > Imaging > Brain MRI > Diffusion brain MRI > dMRI skeleton		14492		0.347534811524595	-0.0112876922395489			continuous-25099-both_sexes--irnt
Haemoglobin concentration	30020	continuous		Biological samples > Assay results > Blood assays > Blood count		273542		0.347990449325855	-0.00224810349007215			continuous-30020-both_sexes--irnt
B35 Dermatophytosis	130226	icd_first_occurrence		Health-related outcomes > First occurrences > Certain infectious and parasitic diseases		18717	262868	0.348723782005678	-0.0121488475627863			icd_first_occurrence-130226-both_sexes--
Y53.5 Approach to organ under image intensifier	41210	categorical		Health-related outcomes > Hospital inpatient > Summary Operations		4906	276680	0.348953941862248	-0.00642592489011706			categorical-41210-both_sexes-Y535-
S06.9 Unspecified other excision of lesion of skin	41210	categorical		Health-related outcomes > Hospital inpatient > Summary Operations		1633	279953	0.349329476929902	-0.0403578508637619			categorical-41210-both_sexes-S069-
Q12.1 Introduction of intrauterine contraceptive device	41210	categorical		Health-related outcomes > Hospital inpatient > Summary Operations		1601	151747	0.349657173636183	-0.0409303388793544			categorical-41210-both_sexes-Q121-
Part of a multiple birth	1777	categorical		UK Biobank Assessment Centre > Touchscreen > Early life factors		6252	270894	0.349696731884008	-0.0204401927540612			categorical-1777-both_sexes--
Volume of grey matter in VIIIb Cerebellum (left)	25912	continuous		UK Biobank Assessment Centre > Imaging > Brain MRI > T1 structural brain MRI > Regional grey matter volumes (FAST)		16047		0.349851238086125	-0.00557687210596718			continuous-25912-both_sexes--irnt
Y71.3 Revisional operations NOC	41210	categorical		Health-related outcomes > Hospital inpatient > Summary Operations		1601	279985	0.350206459930403	-0.0403426197598917			categorical-41210-both_sexes-Y713-
I47 Paroxysmal tachycardia	131348	icd_first_occurrence		Health-related outcomes > First occurrences > Circulatory system disorders		3399	278186	0.350238134121909	-0.0280810698259575			icd_first_occurrence-131348-both_sexes--
Weighted-mean ISOVF in tract inferior fronto-occipital fasciculus (right)	25717	continuous		UK Biobank Assessment Centre > Imaging > Brain MRI > Diffusion brain MRI > dMRI weighted means		14489		0.350663895485033	-0.00696953757572578			continuous-25717-both_sexes--irnt
Mean MO in superior longitudinal fasciculus on FA skeleton (right)	25192	continuous		UK Biobank Assessment Centre > Imaging > Brain MRI > Diffusion brain MRI > dMRI skeleton		14492		0.351737150787054	0.0127571117300072			continuous-25192-both_sexes--irnt
N17.1 Bilateral vasectomy	41200	categorical		Health-related outcomes > Hospital inpatient > Summary Operations		3030	125208	0.35180879017212	-0.0289222770583217			categorical-41200-both_sexes-N171-
Mean OD in fornix cres+stria terminalis on FA skeleton (left)	25431	continuous		UK Biobank Assessment Centre > Imaging > Brain MRI > Diffusion brain MRI > dMRI skeleton		14490		0.352285874500109	-0.00363486680374595			continuous-25431-both_sexes--irnt
Weighted-mean L2 in tract acoustic radiation (left)	25596	continuous		UK Biobank Assessment Centre > Imaging > Brain MRI > Diffusion brain MRI > dMRI weighted means		14490		0.353085476427862	-0.0129637026051454			continuous-25596-both_sexes--irnt
Volume of grey matter in X Cerebellum (right)	25920	continuous		UK Biobank Assessment Centre > Imaging > Brain MRI > T1 structural brain MRI > Regional grey matter volumes (FAST)		16047		0.35397265560844	0.00469311574257221			continuous-25920-both_sexes--irnt
Medication for pain relief, constipation, heartburn	6154	categorical		UK Biobank Assessment Centre > Touchscreen > Health and medical history > Medication		41667	236844	0.354540596656399	0.00388440367861328			categorical-6154-both_sexes-2-
Mean L3 in fornix cres+stria terminalis on FA skeleton (right)	25334	continuous		UK Biobank Assessment Centre > Imaging > Brain MRI > Diffusion brain MRI > dMRI skeleton		14492		0.354867992528924	0.0115715704488479			continuous-25334-both_sexes--irnt
N45 Orchitis and epididymitis	132082	icd_first_occurrence		Health-related outcomes > First occurrences > Genitourinary system disorders		1528	126710	0.357047501351455	-0.040746635633803			icd_first_occurrence-132082-both_sexes--
Volume of grey matter in Juxtapositional Lobule Cortex (formerly Supplementary Motor Cortex) (right)	25833	continuous		UK Biobank Assessment Centre > Imaging > Brain MRI > T1 structural brain MRI > Regional grey matter volumes (FAST)		16047		0.357075789312315	-0.00803589406571342			continuous-25833-both_sexes--irnt
Mean L3 in posterior thalamic radiation on FA skeleton (right)	25324	continuous		UK Biobank Assessment Centre > Imaging > Brain MRI > Diffusion brain MRI > dMRI skeleton		14492		0.358471054355618	-0.0117787985847796			continuous-25324-both_sexes--irnt
Weighted-mean ICVF in tract superior thalamic radiation (left)	25673	continuous		UK Biobank Assessment Centre > Imaging > Brain MRI > Diffusion brain MRI > dMRI weighted means		14489		0.358745330468168	-0.0123628493636124			continuous-25673-both_sexes--irnt
Mean L3 in superior longitudinal fasciculus on FA skeleton (left)	25337	continuous		UK Biobank Assessment Centre > Imaging > Brain MRI > Diffusion brain MRI > dMRI skeleton		14492		0.358775917214367	-0.00377840900443107			continuous-25337-both_sexes--irnt
K30 Dyspepsia	131600	icd_first_occurrence		Health-related outcomes > First occurrences > Digestive system disorders		10360	271225	0.359603479793926	-0.00425583873700705			icd_first_occurrence-131600-both_sexes--
Mean L2 in posterior corona radiata on FA skeleton (left)	25275	continuous		UK Biobank Assessment Centre > Imaging > Brain MRI > Diffusion brain MRI > dMRI skeleton		14492		0.359619167255096	-0.0126770847636045			continuous-25275-both_sexes--irnt
Mean L1 in superior cerebellar peduncle on FA skeleton (right)	25212	continuous		UK Biobank Assessment Centre > Imaging > Brain MRI > Diffusion brain MRI > dMRI skeleton		14492		0.360258892915805	-0.0122767671952256			continuous-25212-both_sexes--irnt
Aspartate aminotransferase	30650	continuous		Biological samples > Assay results > Blood assays > Blood biochemistry		267606		0.360633989758548	0.00282589405427087			continuous-30650-both_sexes--irnt
Volume of grey matter in Lingual Gyrus (right)	25853	continuous		UK Biobank Assessment Centre > Imaging > Brain MRI > T1 structural brain MRI > Regional grey matter volumes (FAST)		16047		0.360843431234194	-0.0105711931116735			continuous-25853-both_sexes--irnt
H51.1 Haemorrhoidectomy	41200	categorical		Health-related outcomes > Hospital inpatient > Summary Operations		1593	279993	0.361350687621177	-0.0403440245316893			categorical-41200-both_sexes-H511-
Ongoing addiction to alcohol	20415	categorical		Online follow-up > Mental health > Addictions		912	1190	0.361753567373228	0.0475794831398844			categorical-20415-both_sexes--
Weighted-mean L3 in tract forceps minor	25634	continuous		UK Biobank Assessment Centre > Imaging > Brain MRI > Diffusion brain MRI > dMRI weighted means		14490		0.362568613481114	-0.0087029350926996			continuous-25634-both_sexes--irnt
Pilonidal sinus surgery (anal)	20004	categorical		UK Biobank Assessment Centre > Verbal interview > Operations		1578	279965	0.362787255418122	-0.0404078054177754			categorical-20004-both_sexes-1484-
I71 Aortic aneurysm and dissection	131382	icd_first_occurrence		Health-related outcomes > First occurrences > Circulatory system disorders		1566	280019	0.362906086683387	-0.0407007815814315			icd_first_occurrence-131382-both_sexes--
Creatinine (enzymatic) in urine	30510	continuous		Biological samples > Assay results > Urine assays		273582		0.363151396274582	-0.000265265914146271			continuous-30510-both_sexes--irnt
Mean L3 in cerebral peduncle on FA skeleton (left)	25311	continuous		UK Biobank Assessment Centre > Imaging > Brain MRI > Diffusion brain MRI > dMRI skeleton		14492		0.363168594858168	0.0124849750326813			continuous-25311-both_sexes--irnt
Monocyte percentage	30190	continuous		Biological samples > Assay results > Blood assays > Blood count		273112		0.363508189223238	-0.00253972677309951			continuous-30190-both_sexes--irnt
Y90.3 Scanning NEC	41210	categorical		Health-related outcomes > Hospital inpatient > Summary Operations		1952	279634	0.363916451859701	0.0136320865982346			categorical-41210-both_sexes-Y903-
T20.2 Primary repair of inguinal hernia using insert of prosthetic material	41200	categorical		Health-related outcomes > Hospital inpatient > Summary Operations		8312	119926	0.364345605674919	0.0116813926283684			categorical-41200-both_sexes-T202-
Systolic blood pressure, automated reading	4080	continuous		UK Biobank Assessment Centre > Physical measures > Blood pressure		266294		0.364932224687094	0.00170078662977029			continuous-4080-both_sexes--irnt
Mean L1 in tapetum on FA skeleton (left)	25247	continuous		UK Biobank Assessment Centre > Imaging > Brain MRI > Diffusion brain MRI > dMRI skeleton		14492		0.366216827664866	0.0123182963037463			continuous-25247-both_sexes--irnt
Y82.9 Unspecified local anaesthetic	41210	categorical		Health-related outcomes > Hospital inpatient > Summary Operations		7654	273932	0.366945912347694	-0.0130940919390884			categorical-41210-both_sexes-Y829-
Methotrexate	20003	categorical		UK Biobank Assessment Centre > Verbal interview > Medications		1520	280023	0.368140165198422	-0.0403767751200893			categorical-20003-both_sexes-1140869848-
Mean L1 in sagittal stratum on FA skeleton (left)	25231	continuous		UK Biobank Assessment Centre > Imaging > Brain MRI > Diffusion brain MRI > dMRI skeleton		14492		0.368182712028884	0.0121609297353366			continuous-25231-both_sexes--irnt
Volume of grey matter in VIIIa Cerebellum (right)	25911	continuous		UK Biobank Assessment Centre > Imaging > Brain MRI > T1 structural brain MRI > Regional grey matter volumes (FAST)		16047		0.36855204668006	0.00498505818357608			continuous-25911-both_sexes--irnt
Mean L3 in cerebral peduncle on FA skeleton (right)	25310	continuous		UK Biobank Assessment Centre > Imaging > Brain MRI > Diffusion brain MRI > dMRI skeleton		14492		0.369810563449126	0.0123450954996494			continuous-25310-both_sexes--irnt
Mean ISOVF in corticospinal tract on FA skeleton (right)	25446	continuous		UK Biobank Assessment Centre > Imaging > Brain MRI > Diffusion brain MRI > dMRI skeleton		14490		0.36983192154352	0.00373893130818961			continuous-25446-both_sexes--irnt
Recent inability to stop or control worrying	20509	continuous		Online follow-up > Mental health > Anxiety		92989		0.373118333584132	-0.00316490158858882			continuous-20509-both_sexes--
Cholelithiasis/gall stones	20002	categorical		UK Biobank Assessment Centre > Verbal interview > Medical conditions		4682	276861	0.37351439547783	-0.0230152857088708			categorical-20002-both_sexes-1162-
Volume of grey matter in Middle Temporal Gyrus, posterior division (left)	25804	continuous		UK Biobank Assessment Centre > Imaging > Brain MRI > T1 structural brain MRI > Regional grey matter volumes (FAST)		16047		0.374023035710472	-0.0111857779062888			continuous-25804-both_sexes--irnt
J45 Asthma	131494	icd_first_occurrence		Health-related outcomes > First occurrences > Respiratory system disorders		37874	243711	0.374166253214135	-0.00446490298513628			icd_first_occurrence-131494-both_sexes--
Hip replacement/revision	20004	categorical		UK Biobank Assessment Centre > Verbal interview > Operations		4321	277222	0.374178139929776	-0.00244050753612408			categorical-20004-both_sexes-1318-
Q35.2 Endoscopic bilateral clipping of fallopian tubes	41200	categorical		Health-related outcomes > Hospital inpatient > Summary Operations		1452	151896	0.375087186124481	-0.0412551234464785			categorical-41200-both_sexes-Q352-
ECG, heart rate	5983	continuous		UK Biobank Assessment Centre > Physical measures > ECG during exercise		53138		0.376009625470342	0.00618684352967208			continuous-5983-both_sexes--irnt
Pulse rate (during blood-pressure measurement)	95	continuous		UK Biobank Assessment Centre > Physical measures > Blood pressure		22896		0.376399191477241	0.00691534046090051			continuous-95-both_sexes--irnt
Volume of grey matter in Superior Frontal Gyrus (right)	25787	continuous		UK Biobank Assessment Centre > Imaging > Brain MRI > T1 structural brain MRI > Regional grey matter volumes (FAST)		16047		0.377206122870466	-0.0113212275310508			continuous-25787-both_sexes--irnt
H20 Iridocyclitis	131158	icd_first_occurrence		Health-related outcomes > First occurrences > Eye and adnexa disorders		1493	280092	0.378203648051321	-0.0403366944281613			icd_first_occurrence-131158-both_sexes--
Mean OD in pontine crossing tract on FA skeleton	25393	continuous		UK Biobank Assessment Centre > Imaging > Brain MRI > Diffusion brain MRI > dMRI skeleton		14490		0.378306391077627	-0.0116558654218414			continuous-25393-both_sexes--irnt
J44 Other chronic obstructive pulmonary disease	131492	icd_first_occurrence		Health-related outcomes > First occurrences > Respiratory system disorders		8847	272738	0.379017433277597	-0.0170397149849192			icd_first_occurrence-131492-both_sexes--
Weighted-mean ISOVF in tract acoustic radiation (right)	25705	continuous		UK Biobank Assessment Centre > Imaging > Brain MRI > Diffusion brain MRI > dMRI weighted means		14489		0.379454021130934	-0.0124625923320506			continuous-25705-both_sexes--irnt
Mean MO in superior fronto-occipital fasciculus on FA skeleton (right)	25194	continuous		UK Biobank Assessment Centre > Imaging > Brain MRI > Diffusion brain MRI > dMRI skeleton		14492		0.382502728617528	-0.0125286711936202			continuous-25194-both_sexes--irnt
K63.4 Coronary arteriography using two catheters	41200	categorical		Health-related outcomes > Hospital inpatient > Summary Operations		4843	276743	0.382687012752315	-0.0228635906997422			categorical-41200-both_sexes-K634-
Hand grip strength (left)	46	continuous		UK Biobank Assessment Centre > Physical measures > Hand grip strength		280359		0.383291471118505	0.000639198659322006			continuous-46-both_sexes--irnt
M47.8 Other specified urethral catheterisation of bladder	41200	categorical		Health-related outcomes > Hospital inpatient > Summary Operations		1460	280126	0.383869088647117	-0.0403847750040806			categorical-41200-both_sexes-M478-
Y80.3 Inhalation anaesthetic NEC	41210	categorical		Health-related outcomes > Hospital inpatient > Summary Operations		1477	280109	0.384484051237687	-0.0413975808367106			categorical-41210-both_sexes-Y803-
Arm fat mass (left)	23124	continuous		UK Biobank Assessment Centre > Physical measures > Anthropometry > Impedance measures		276590		0.385434518565923	-0.00279019127510013			continuous-23124-both_sexes--irnt
Mean FA in retrolenticular part of internal capsule on FA skeleton (left)	25077	continuous		UK Biobank Assessment Centre > Imaging > Brain MRI > Diffusion brain MRI > dMRI skeleton		14492		0.386006288739831	0.0123010639282136			continuous-25077-both_sexes--irnt
M45.1 Diagnostic endoscopic examination of bladder and biopsy of lesion of bladder NEC	41200	categorical		Health-related outcomes > Hospital inpatient > Summary Operations		1475	280111	0.386396938319483	-0.0403880185374166			categorical-41200-both_sexes-M451-
Arthroscopy nos	20004	categorical		UK Biobank Assessment Centre > Verbal interview > Operations		6225	275318	0.387823605470825	0.0183793078750853			categorical-20004-both_sexes-1493-
P23.3 Posterior colporrhaphy NEC	41200	categorical		Health-related outcomes > Hospital inpatient > Summary Operations		1423	151925	0.388185258213129	-0.0405357316602466			categorical-41200-both_sexes-P233-
Codeine	20003	categorical		UK Biobank Assessment Centre > Verbal interview > Medications		1427	280116	0.388667655085066	-0.0403774972501037			categorical-20003-both_sexes-1140884444-
O80 Single spontaneous delivery	132276	icd_first_occurrence		Health-related outcomes > First occurrences > Pregnancy, childbirth and the puerperium		8622	144725	0.388955299655306	-0.016876896165778			icd_first_occurrence-132276-both_sexes--
Sitting height	20015	continuous		UK Biobank Assessment Centre > Physical measures > Anthropometry > Body size measures		280890		0.389433717392995	0.00206198495609578			continuous-20015-both_sexes--irnt
G45 Transient cerebral ischaemic attacks and related syndromes	131056	icd_first_occurrence		Health-related outcomes > First occurrences > Nervous system disorders		4669	276916	0.390066878863786	-0.0226864935085659			icd_first_occurrence-131056-both_sexes--
M15 Polyarthrosis	131868	icd_first_occurrence		Health-related outcomes > First occurrences > Musculoskeletal system and connective tissue disorders		5968	275617	0.390410696719884	-0.0199474768509013			icd_first_occurrence-131868-both_sexes--
Volume of grey matter in Middle Temporal Gyrus, posterior division (right)	25805	continuous		UK Biobank Assessment Centre > Imaging > Brain MRI > T1 structural brain MRI > Regional grey matter volumes (FAST)		16047		0.391157577828566	-0.010994861716531			continuous-25805-both_sexes--irnt
Platelet distribution width	30110	continuous		Biological samples > Assay results > Blood assays > Blood count		273539		0.393289072930238	0.00298354264974088			continuous-30110-both_sexes--irnt
Endometrial ablation	20004	categorical		UK Biobank Assessment Centre > Verbal interview > Operations		1424	151904	0.393357014187851	-0.0405583941730413			categorical-20004-both_sexes-1360-
N85 Other noninflammatory disorders of uterus, except cervix	132132	icd_first_occurrence		Health-related outcomes > First occurrences > Genitourinary system disorders		4260	149087	0.393452123344347	0.0197950244248877			icd_first_occurrence-132132-both_sexes--
J01 Acute sinusitis	131426	icd_first_occurrence		Health-related outcomes > First occurrences > Respiratory system disorders		14267	267318	0.393470442498738	-0.00520997649038912			icd_first_occurrence-131426-both_sexes--
H11 Other disorders of conjunctiva	131144	icd_first_occurrence		Health-related outcomes > First occurrences > Eye and adnexa disorders		4611	276974	0.394630357023985	-0.0224897617655382			icd_first_occurrence-131144-both_sexes--
Mean MO in fornix cres+stria terminalis on FA skeleton (left)	25191	continuous		UK Biobank Assessment Centre > Imaging > Brain MRI > Diffusion brain MRI > dMRI skeleton		14492		0.395948560303781	0.00616093817557207			continuous-25191-both_sexes--irnt
Protein	100003	continuous		Online follow-up > Diet by 24-hour recall > Estimated nutrients yesterday		43938		0.396281201397014	-0.00662441793830768			continuous-100003-both_sexes--irnt
G81 Hemiplegia	131102	icd_first_occurrence		Health-related outcomes > First occurrences > Nervous system disorders		1403	280182	0.396885254657798	-0.0403648982703933			icd_first_occurrence-131102-both_sexes--
Weighted-mean OD in tract posterior thalamic radiation (right)	25697	continuous		UK Biobank Assessment Centre > Imaging > Brain MRI > Diffusion brain MRI > dMRI weighted means		14489		0.397059261414372	0.0116504055648821			continuous-25697-both_sexes--irnt
H91 Other hearing loss	131260	icd_first_occurrence		Health-related outcomes > First occurrences > Ear and mastoid process disorders		7392	274193	0.397442104000957	-0.0176179951045502			icd_first_occurrence-131260-both_sexes--
Glycated haemoglobin (HbA1c)	30750	continuous		Biological samples > Assay results > Blood assays > Blood biochemistry		268753		0.398075971634562	-0.00205510368433956			continuous-30750-both_sexes--irnt
Weighted-mean MO in tract superior longitudinal fasciculus (left)	25563	continuous		UK Biobank Assessment Centre > Imaging > Brain MRI > Diffusion brain MRI > dMRI weighted means		14490		0.398911484899971	0.0119178839213898			continuous-25563-both_sexes--irnt
Bendrofluazide	20003	categorical		UK Biobank Assessment Centre > Verbal interview > Medications		1459	280084	0.399089853797747	-0.0404236926968182			categorical-20003-both_sexes-1140866122-
X72.2 Delivery of complex parenteral chemotherapy for neoplasm at first attendance	41210	categorical		Health-related outcomes > Hospital inpatient > Summary Operations		1453	280133	0.400486332448325	0.0155551169472574			categorical-41210-both_sexes-X722-
Mean ISOVF in superior cerebellar peduncle on FA skeleton (right)	25452	continuous		UK Biobank Assessment Centre > Imaging > Brain MRI > Diffusion brain MRI > dMRI skeleton		14490		0.400741094752961	-0.0118947328545888			continuous-25452-both_sexes--irnt
Cardiac output during PWA	12682	continuous		UK Biobank Assessment Centre > Imaging > Heart MRI > Pulse wave analysis		16921		0.401251574865241	0.0100430036987936			continuous-12682-both_sexes--irnt
Volume of grey matter in Postcentral Gyrus (left)	25814	continuous		UK Biobank Assessment Centre > Imaging > Brain MRI > T1 structural brain MRI > Regional grey matter volumes (FAST)		16047		0.401541393099307	-0.0108127915488442			continuous-25814-both_sexes--irnt
Chondroitin product	20003	categorical		UK Biobank Assessment Centre > Verbal interview > Medications		3581	277962	0.402581732648021	0.00614102773569517			categorical-20003-both_sexes-1187-
Y82.1 Local anaesthetic nerve block	41210	categorical		Health-related outcomes > Hospital inpatient > Summary Operations		1387	280199	0.402994729926691	-0.0403356341041301			categorical-41210-both_sexes-Y821-
Paracetamol	20003	categorical		UK Biobank Assessment Centre > Verbal interview > Medications		52127	229416	0.403265423884123	0.00478522358162468			categorical-20003-both_sexes-2038460150-
Mean L3 in posterior thalamic radiation on FA skeleton (left)	25325	continuous		UK Biobank Assessment Centre > Imaging > Brain MRI > Diffusion brain MRI > dMRI skeleton		14492		0.404888699593395	-0.00447630095799681			continuous-25325-both_sexes--irnt
Volume of grey matter	25006	continuous		UK Biobank Assessment Centre > Imaging > Brain MRI > T1 structural brain MRI		16052		0.405722986110109	-0.0092040525731251			continuous-25006-both_sexes--irnt
Urate	30880	continuous		Biological samples > Assay results > Blood assays > Blood biochemistry		268235		0.405745505282205	-0.000970511770546222			continuous-30880-both_sexes--irnt
Mean ISOVF in cingulum cingulate gyrus on FA skeleton (left)	25475	continuous		UK Biobank Assessment Centre > Imaging > Brain MRI > Diffusion brain MRI > dMRI skeleton		14490		0.405997925395146	-0.00473453408987161			continuous-25475-both_sexes--irnt
Weighted-mean L1 in tract posterior thalamic radiation (right)	25589	continuous		UK Biobank Assessment Centre > Imaging > Brain MRI > Diffusion brain MRI > dMRI weighted means		14490		0.406535874881954	-0.0111147184977761			continuous-25589-both_sexes--irnt
Mean MO in middle cerebellar peduncle on FA skeleton	25152	continuous		UK Biobank Assessment Centre > Imaging > Brain MRI > Diffusion brain MRI > dMRI skeleton		14492		0.40669324738981	0.0119272019248885			continuous-25152-both_sexes--irnt
M75 Shoulder lesions	131954	icd_first_occurrence		Health-related outcomes > First occurrences > Musculoskeletal system and connective tissue disorders		18392	263193	0.406714939244492	-0.0113852944933331			icd_first_occurrence-131954-both_sexes--
Recent lack of interest or pleasure in doing things	20514	continuous		Online follow-up > Mental health > Depression		93113		0.407518454530945	-0.0026636377758587			continuous-20514-both_sexes--
Mean MO in fornix cres+stria terminalis on FA skeleton (right)	25190	continuous		UK Biobank Assessment Centre > Imaging > Brain MRI > Diffusion brain MRI > dMRI skeleton		14492		0.407524456867879	0.000208077549503678			continuous-25190-both_sexes--irnt
Hypertension	20002	categorical		UK Biobank Assessment Centre > Verbal interview > Medical conditions		72697	208846	0.408139118920056	0.00648458709730487			categorical-20002-both_sexes-1065-
H50 Other strabismus	131204	icd_first_occurrence		Health-related outcomes > First occurrences > Eye and adnexa disorders		1350	280235	0.408751281660734	-0.0403123377579844			icd_first_occurrence-131204-both_sexes--
M51 Other intervertebral disk disorders	131924	icd_first_occurrence		Health-related outcomes > First occurrences > Musculoskeletal system and connective tissue disorders		13083	268502	0.408808131944825	0.00106006236826552			icd_first_occurrence-131924-both_sexes--
Recent feelings or nervousness or anxiety	20506	continuous		Online follow-up > Mental health > Anxiety		92999		0.410476960187059	0.00299526363827804			continuous-20506-both_sexes--
Mean L1 in cingulum hippocampus on FA skeleton (right)	25236	continuous		UK Biobank Assessment Centre > Imaging > Brain MRI > Diffusion brain MRI > dMRI skeleton		14492		0.411821714663588	0.0118065833843616			continuous-25236-both_sexes--irnt
E10 Insulin-dependent diabetes mellitus	130706	icd_first_occurrence		Health-related outcomes > First occurrences > Endocrine, nutritional and metabolic diseases		2271	279314	0.412074229363743	0.0142253658328754			icd_first_occurrence-130706-both_sexes--
B02 Zoster [herpes zoster]	130178	icd_first_occurrence		Health-related outcomes > First occurrences > Certain infectious and parasitic diseases		9178	272407	0.412125121231113	-0.0131488171494313			icd_first_occurrence-130178-both_sexes--
Weight change during worst episode of depression	20536	categorical		Online follow-up > Mental health > Depression		18123	26795	0.412939198307859	0.0132746615600581			categorical-20536-both_sexes-0-
Weighted-mean ICVF in tract anterior thalamic radiation (right)	25653	continuous		UK Biobank Assessment Centre > Imaging > Brain MRI > Diffusion brain MRI > dMRI weighted means		14489		0.413363987211112	-0.0109625823870619			continuous-25653-both_sexes--irnt
K51 Ulcerative colitis	131628	icd_first_occurrence		Health-related outcomes > First occurrences > Digestive system disorders		3184	278401	0.413423604267222	0.0115818780772664			icd_first_occurrence-131628-both_sexes--
H18 Other disorders of cornea	131154	icd_first_occurrence		Health-related outcomes > First occurrences > Eye and adnexa disorders		1331	280254	0.413932723035625	-0.0403213757467024			icd_first_occurrence-131154-both_sexes--
Weighted-mean MO in tract anterior thalamic radiation (right)	25545	continuous		UK Biobank Assessment Centre > Imaging > Brain MRI > Diffusion brain MRI > dMRI weighted means		14490		0.414239156074394	-0.0118171067824211			continuous-25545-both_sexes--irnt
Mean MD in middle cerebellar peduncle on FA skeleton	25104	continuous		UK Biobank Assessment Centre > Imaging > Brain MRI > Diffusion brain MRI > dMRI skeleton		14492		0.414284982590515	0.0116019302884637			continuous-25104-both_sexes--irnt
Pravastatin	20003	categorical		UK Biobank Assessment Centre > Verbal interview > Medications		1330	280213	0.414710714101177	-0.0404598895249311			categorical-20003-both_sexes-1140888648-
Volume of grey matter in Temporal Fusiform Cortex, posterior division (right)	25857	continuous		UK Biobank Assessment Centre > Imaging > Brain MRI > T1 structural brain MRI > Regional grey matter volumes (FAST)		16047		0.41667950118243	-0.00782806931578869			continuous-25857-both_sexes--irnt
Volume of caudate (right)	25014	continuous		UK Biobank Assessment Centre > Imaging > Brain MRI > T1 structural brain MRI > Subcortical volumes (FIRST)		16038		0.416697389494742	-0.0105161864226955			continuous-25014-both_sexes--irnt
Ferrous sulphate	20003	categorical		UK Biobank Assessment Centre > Verbal interview > Medications		1341	280202	0.41719906315581	-0.0403747586021283			categorical-20003-both_sexes-1140870390-
Mean FA in posterior thalamic radiation on FA skeleton (left)	25085	continuous		UK Biobank Assessment Centre > Imaging > Brain MRI > Diffusion brain MRI > dMRI skeleton		14492		0.417519547271718	0.0083388630216642			continuous-25085-both_sexes--irnt
Z50.2 Skin of hand	41210	categorical		Health-related outcomes > Hospital inpatient > Summary Operations		1343	280243	0.418335895741084	-0.0403285845181604			categorical-41210-both_sexes-Z502-
Heel bone mineral density (BMD) T-score, automated (left)	4106	continuous		UK Biobank Assessment Centre > Physical measures > Bone-densitometry of heel		97889		0.418456813449956	-0.00154309268246316			continuous-4106-both_sexes--irnt
Medication for pain relief, constipation, heartburn	6154	categorical		UK Biobank Assessment Centre > Touchscreen > Health and medical history > Medication		8133	270378	0.418845068585878	0.0163317410741549			categorical-6154-both_sexes-6-
Heel bone mineral density (BMD) (left)	4105	continuous		UK Biobank Assessment Centre > Physical measures > Bone-densitometry of heel		97832		0.419040113045245	-0.00154911918875256			continuous-4105-both_sexes--irnt
W20.1 Primary open reduction of fracture of long bone and extramedullary fixation using plate NEC	41200	categorical		Health-related outcomes > Hospital inpatient > Summary Operations		2350	279236	0.419091927337266	0.0120667858987945			categorical-41200-both_sexes-W201-
Mean L2 in tapetum on FA skeleton (right)	25294	continuous		UK Biobank Assessment Centre > Imaging > Brain MRI > Diffusion brain MRI > dMRI skeleton		14492		0.419800967163523	0.0113797649146858			continuous-25294-both_sexes--irnt
X33.9 Unspecified other blood transfusion	41200	categorical		Health-related outcomes > Hospital inpatient > Summary Operations		1333	280253	0.421402535282749	-0.040334718109141			categorical-41200-both_sexes-X339-
Garlic product	20003	categorical		UK Biobank Assessment Centre > Verbal interview > Medications		3663	277880	0.422272131523659	0.0166595549578698			categorical-20003-both_sexes-1140911732-
L43 Lichen planus	131748	icd_first_occurrence		Health-related outcomes > First occurrences > Skin and subcutaneous tissue disorders		1297	280288	0.424187011049479	-0.0403455362834903			icd_first_occurrence-131748-both_sexes--
90th percentile of z-statistic (in group-defined amygdala activation mask) for faces-shapes contrast	25768	continuous		UK Biobank Assessment Centre > Imaging > Brain MRI > Task functional brain MRI		14069		0.425515951320208	0.00428933359508021			continuous-25768-both_sexes--irnt
H22.1 Diagnostic fibreoptic endoscopic examination of colon and biopsy of lesion of colon	41210	categorical		Health-related outcomes > Hospital inpatient > Summary Operations		1314	280272	0.425567866225025	-0.0403107118419665			categorical-41210-both_sexes-H221-
Atorvastatin	20003	categorical		UK Biobank Assessment Centre > Verbal interview > Medications		8252	273291	0.426756739096999	-0.00467205879441196			categorical-20003-both_sexes-1141146234-
J98 Other respiratory disorders	131548	icd_first_occurrence		Health-related outcomes > First occurrences > Respiratory system disorders		8549	273036	0.426903586451186	-0.00661864283197672			icd_first_occurrence-131548-both_sexes--
Y81.9 Unspecified spinal anaesthetic	41210	categorical		Health-related outcomes > Hospital inpatient > Summary Operations		2375	279211	0.426998192883953	0.0291525050152544			categorical-41210-both_sexes-Y819-
Mean L2 in tapetum on FA skeleton (left)	25295	continuous		UK Biobank Assessment Centre > Imaging > Brain MRI > Diffusion brain MRI > dMRI skeleton		14492		0.427480168728716	0.011568798471501			continuous-25295-both_sexes--irnt
V55.1 One level of spine	41210	categorical		Health-related outcomes > Hospital inpatient > Summary Operations		2971	278615	0.428343130383741	-0.0260866913833076			categorical-41210-both_sexes-V551-
Lower limb surgery	20004	categorical		UK Biobank Assessment Centre > Verbal interview > Operations		1282	280261	0.428411398791413	-0.0403208113456873			categorical-20004-both_sexes-1495-
Age last used hormone-replacement therapy (HRT)	3546	continuous		UK Biobank Assessment Centre > Touchscreen > Sex-specific factors > Female-specific factors		44368		0.428607735803568	0.00541246042662692			continuous-3546-both_sexes--irnt
Volume of peripheral cortical grey matter	25002	continuous		UK Biobank Assessment Centre > Imaging > Brain MRI > T1 structural brain MRI		16052		0.428611485247696	-0.00893712872132325			continuous-25002-both_sexes--irnt
Weighted-mean L2 in tract forceps minor	25607	continuous		UK Biobank Assessment Centre > Imaging > Brain MRI > Diffusion brain MRI > dMRI weighted means		14490		0.428993160156717	-0.00645521345578878			continuous-25607-both_sexes--irnt
90th percentile of BOLD effect (in group-defined amygdala activation mask) for faces-shapes contrast	25767	continuous		UK Biobank Assessment Centre > Imaging > Brain MRI > Task functional brain MRI		14069		0.429327857264569	0.00950905660824442			continuous-25767-both_sexes--irnt
Z28.2 Caecum	41210	categorical		Health-related outcomes > Hospital inpatient > Summary Operations		16548	265038	0.430277974683937	-0.00272390905764727			categorical-41210-both_sexes-Z282-
Weighted-mean ICVF in tract cingulate gyrus part of cingulum (left)	25654	continuous		UK Biobank Assessment Centre > Imaging > Brain MRI > Diffusion brain MRI > dMRI weighted means		14489		0.430405874286537	-0.0111491505480456			continuous-25654-both_sexes--irnt
Z07.3 Spinal nerve root of lumbar spine	41210	categorical		Health-related outcomes > Hospital inpatient > Summary Operations		1264	280322	0.430528898844896	-0.0403208304136235			categorical-41210-both_sexes-Z073-
E53 Deficiency of other b group vitamins	130770	icd_first_occurrence		Health-related outcomes > First occurrences > Endocrine, nutritional and metabolic diseases		1307	280278	0.430682917847579	-0.0403341313862951			icd_first_occurrence-130770-both_sexes--
J20 Acute bronchitis	131458	icd_first_occurrence		Health-related outcomes > First occurrences > Respiratory system disorders		3007	278578	0.430770410370565	-0.0266903012241155			icd_first_occurrence-131458-both_sexes--
Mean MO in superior corona radiata on FA skeleton (left)	25177	continuous		UK Biobank Assessment Centre > Imaging > Brain MRI > Diffusion brain MRI > dMRI skeleton		14492		0.432581113376037	-0.0111145330599506			continuous-25177-both_sexes--irnt
Mean FA in superior longitudinal fasciculus on FA skeleton (right)	25096	continuous		UK Biobank Assessment Centre > Imaging > Brain MRI > Diffusion brain MRI > dMRI skeleton		14492		0.43276297888262	0.0113475298800163			continuous-25096-both_sexes--irnt
Mean OD in superior cerebellar peduncle on FA skeleton (right)	25404	continuous		UK Biobank Assessment Centre > Imaging > Brain MRI > Diffusion brain MRI > dMRI skeleton		14490		0.432819123895232	0.0110484298506916			continuous-25404-both_sexes--irnt
Y80.4 Intravenous anaesthetic NEC	41210	categorical		Health-related outcomes > Hospital inpatient > Summary Operations		1359	280227	0.433358956521711	-0.040518488175304			categorical-41210-both_sexes-Y804-
Weighted-mean ICVF in tract parahippocampal part of cingulum (left)	25656	continuous		UK Biobank Assessment Centre > Imaging > Brain MRI > Diffusion brain MRI > dMRI weighted means		14489		0.434611812949997	-0.0112608004416939			continuous-25656-both_sexes--irnt
Cetirizine	20003	categorical		UK Biobank Assessment Centre > Verbal interview > Medications		3189	278354	0.434704170036653	0.0225392466108879			categorical-20003-both_sexes-1140883504-
Y80.9 Unspecified general anaesthetic	41210	categorical		Health-related outcomes > Hospital inpatient > Summary Operations		4803	276783	0.436234930388044	0.0206209230680165			categorical-41210-both_sexes-Y809-
Mean MO in anterior corona radiata on FA skeleton (left)	25175	continuous		UK Biobank Assessment Centre > Imaging > Brain MRI > Diffusion brain MRI > dMRI skeleton		14492		0.43654050816258	-0.00666389672780656			continuous-25175-both_sexes--irnt
Weighted-mean L3 in tract inferior fronto-occipital fasciculus (right)	25636	continuous		UK Biobank Assessment Centre > Imaging > Brain MRI > Diffusion brain MRI > dMRI weighted means		14490		0.436848847194117	-0.00902503934372062			continuous-25636-both_sexes--irnt
Mean MD in uncinate fasciculus on FA skeleton (right)	25148	continuous		UK Biobank Assessment Centre > Imaging > Brain MRI > Diffusion brain MRI > dMRI skeleton		14492		0.437149504010361	-0.0111686358149013			continuous-25148-both_sexes--irnt
Weighted-mean OD in tract cingulate gyrus part of cingulum (right)	25682	continuous		UK Biobank Assessment Centre > Imaging > Brain MRI > Diffusion brain MRI > dMRI weighted means		14489		0.437646099495727	-0.0114412061669156			continuous-25682-both_sexes--irnt
Prednisolone	20003	categorical		UK Biobank Assessment Centre > Verbal interview > Medications		1642	279901	0.437990533815423	0.0326838135522263			categorical-20003-both_sexes-1140874930-
Mean L2 in medial lemniscus on FA skeleton (right)	25256	continuous		UK Biobank Assessment Centre > Imaging > Brain MRI > Diffusion brain MRI > dMRI skeleton		14492		0.438076351232393	0.0111776175571612			continuous-25256-both_sexes--irnt
Weighted-mean L1 in tract cingulate gyrus part of cingulum (right)	25574	continuous		UK Biobank Assessment Centre > Imaging > Brain MRI > Diffusion brain MRI > dMRI weighted means		14490		0.438278225965915	0.0105788521344383			continuous-25574-both_sexes--irnt
S47.2 Drainage of lesion of skin NEC	41200	categorical		Health-related outcomes > Hospital inpatient > Summary Operations		1779	279807	0.438345944484802	0.00663704317092598			categorical-41200-both_sexes-S472-
Mean MD in medial lemniscus on FA skeleton (left)	25113	continuous		UK Biobank Assessment Centre > Imaging > Brain MRI > Diffusion brain MRI > dMRI skeleton		14492		0.438535661340836	0.0113316702694444			continuous-25113-both_sexes--irnt
Weighted-mean MO in tract anterior thalamic radiation (left)	25544	continuous		UK Biobank Assessment Centre > Imaging > Brain MRI > Diffusion brain MRI > dMRI weighted means		14490		0.43859037931417	-0.00901265035367994			continuous-25544-both_sexes--irnt
Medication for cholesterol, blood pressure, diabetes, or take exogenous hormones	6153	categorical		UK Biobank Assessment Centre > Touchscreen > Health and medical history > Medication		4029	148582	0.439509929904222	-0.0221265082568388			categorical-6153-both_sexes-5-
Insulin product	20003	categorical		UK Biobank Assessment Centre > Verbal interview > Medications		2690	278853	0.440543416265826	0.0206459690405626			categorical-20003-both_sexes-1140883066-
L30 Other dermatitis	131740	icd_first_occurrence		Health-related outcomes > First occurrences > Skin and subcutaneous tissue disorders		27241	254344	0.440904419360513	-0.00256005338566289			icd_first_occurrence-131740-both_sexes--
Volume of grey matter in Occipital Pole (left)	25876	continuous		UK Biobank Assessment Centre > Imaging > Brain MRI > T1 structural brain MRI > Regional grey matter volumes (FAST)		16047		0.441557796934028	-0.00999130370049951			continuous-25876-both_sexes--irnt
Z70.5 Lower end of radius NEC	41210	categorical		Health-related outcomes > Hospital inpatient > Summary Operations		2969	278617	0.442432402556533	-0.0257062064789876			categorical-41210-both_sexes-Z705-
Back pain	20002	categorical		UK Biobank Assessment Centre > Verbal interview > Medical conditions		1613	279930	0.442567121259513	0.0326895214083632			categorical-20002-both_sexes-1534-
Mean MD in corticospinal tract on FA skeleton (right)	25110	continuous		UK Biobank Assessment Centre > Imaging > Brain MRI > Diffusion brain MRI > dMRI skeleton		14492		0.442678304797826	0.000819985802304652			continuous-25110-both_sexes--irnt
M89 Other disorders of bone	131980	icd_first_occurrence		Health-related outcomes > First occurrences > Musculoskeletal system and connective tissue disorders		2914	278671	0.442681889504121	-0.0261282983924621			icd_first_occurrence-131980-both_sexes--
Mean L3 in uncinate fasciculus on FA skeleton (left)	25341	continuous		UK Biobank Assessment Centre > Imaging > Brain MRI > Diffusion brain MRI > dMRI skeleton		14492		0.442765395159045	0.00795901622758261			continuous-25341-both_sexes--irnt
I42 Cardiomyopathy	131338	icd_first_occurrence		Health-related outcomes > First occurrences > Circulatory system disorders		1273	280312	0.442846990608665	-0.0403340953204566			icd_first_occurrence-131338-both_sexes--
Median T2star in hippocampus (left)	25034	continuous		UK Biobank Assessment Centre > Imaging > Brain MRI > Susceptibility weighted brain MRI		14767		0.443064608673171	-0.0110303972074155			continuous-25034-both_sexes--irnt
Mean MO in cingulum hippocampus on FA skeleton (right)	25188	continuous		UK Biobank Assessment Centre > Imaging > Brain MRI > Diffusion brain MRI > dMRI skeleton		14492		0.443259762128942	0.0113555366925105			continuous-25188-both_sexes--irnt
Mean ISOVF in middle cerebellar peduncle on FA skeleton	25440	continuous		UK Biobank Assessment Centre > Imaging > Brain MRI > Diffusion brain MRI > dMRI skeleton		14490		0.443288745440767	0.0108816865370235			continuous-25440-both_sexes--irnt
Volume of grey matter in IX Cerebellum (right)	25917	continuous		UK Biobank Assessment Centre > Imaging > Brain MRI > T1 structural brain MRI > Regional grey matter volumes (FAST)		16047		0.443630519282417	-0.0061426751239888			continuous-25917-both_sexes--irnt
Essential hypertension	20002	categorical		UK Biobank Assessment Centre > Verbal interview > Medical conditions		1224	280319	0.443690585133706	-0.0403651593172698			categorical-20002-both_sexes-1072-
O68 Labour and delivery complicated by foetal stress [distress]	132260	icd_first_occurrence		Health-related outcomes > First occurrences > Pregnancy, childbirth and the puerperium		2351	150996	0.443886838981764	-0.0278955941409311			icd_first_occurrence-132260-both_sexes--
H52.4 Rubber band ligation of haemorrhoid	41200	categorical		Health-related outcomes > Hospital inpatient > Summary Operations		2705	278881	0.444626000471628	0.00617477152607621			categorical-41200-both_sexes-H524-
Microalbumin in urine	30500	continuous		Biological samples > Assay results > Urine assays		85030		0.444714698481479	-0.00476195923591607			continuous-30500-both_sexes--irnt
Volume of grey matter in Parietal Operculum Cortex (left)	25866	continuous		UK Biobank Assessment Centre > Imaging > Brain MRI > T1 structural brain MRI > Regional grey matter volumes (FAST)		16047		0.445311888449802	-0.00992496697172581			continuous-25866-both_sexes--irnt
Mean ISOVF in superior corona radiata on FA skeleton (left)	25465	continuous		UK Biobank Assessment Centre > Imaging > Brain MRI > Diffusion brain MRI > dMRI skeleton		14490		0.445327864052287	-0.00141167357934524			continuous-25465-both_sexes--irnt
Volume of grey matter in Insular Cortex (left)	25784	continuous		UK Biobank Assessment Centre > Imaging > Brain MRI > T1 structural brain MRI > Regional grey matter volumes (FAST)		16047		0.445384663065141	-0.00954244386635859			continuous-25784-both_sexes--irnt
I95 Hypotension	131416	icd_first_occurrence		Health-related outcomes > First occurrences > Circulatory system disorders		5818	275767	0.445432285641546	-0.0186446003475512			icd_first_occurrence-131416-both_sexes--
Calcium salts	20003	categorical		UK Biobank Assessment Centre > Verbal interview > Medications		1730	279813	0.445851042198433	0.0284161717404546			categorical-20003-both_sexes-1140870788-
Volume of grey matter in Amygdala (right)	25889	continuous		UK Biobank Assessment Centre > Imaging > Brain MRI > T1 structural brain MRI > Regional grey matter volumes (FAST)		16047		0.446415167553124	-0.00959681499901193			continuous-25889-both_sexes--irnt
Mean L2 in retrolenticular part of internal capsule on FA skeleton (left)	25269	continuous		UK Biobank Assessment Centre > Imaging > Brain MRI > Diffusion brain MRI > dMRI skeleton		14492		0.446489430185508	-0.0107070063006535			continuous-25269-both_sexes--irnt
M43 Other deforming dorsopathies	131910	icd_first_occurrence		Health-related outcomes > First occurrences > Musculoskeletal system and connective tissue disorders		2859	278726	0.446522739503958	-0.0261097345851033			icd_first_occurrence-131910-both_sexes--
Volume of grey matter in Middle Temporal Gyrus, temporooccipital part (right)	25807	continuous		UK Biobank Assessment Centre > Imaging > Brain MRI > T1 structural brain MRI > Regional grey matter volumes (FAST)		16047		0.446745211915718	-0.00638770500626844			continuous-25807-both_sexes--irnt
Z47.3 Skin of cheek	41210	categorical		Health-related outcomes > Hospital inpatient > Summary Operations		2946	278640	0.446994403637034	0.00181436408982796			categorical-41210-both_sexes-Z473-
Alkaline phosphatase	30610	continuous		Biological samples > Assay results > Blood assays > Blood biochemistry		268561		0.447109242269646	0.00239479952929402			continuous-30610-both_sexes--irnt
Mean FA in cerebral peduncle on FA skeleton (left)	25071	continuous		UK Biobank Assessment Centre > Imaging > Brain MRI > Diffusion brain MRI > dMRI skeleton		14492		0.448423892918617	-0.0107454824618253			continuous-25071-both_sexes--irnt
Maximum carotid IMT (intima-medial thickness) at 240 degrees	22681	continuous		UK Biobank Assessment Centre > Physical measures > Carotid ultrasound		18561		0.448765775817553	-0.0095001168020803			continuous-22681-both_sexes--irnt
Y58.8 Other specified harvest of skin for graft	41210	categorical		Health-related outcomes > Hospital inpatient > Summary Operations		1236	280350	0.449931658463856	-0.0403310915432012			categorical-41210-both_sexes-Y588-
O99 Other maternal diseases classifiable elsewhere but complicating pregnancy, childbirth and the puerperium	132312	icd_first_occurrence		Health-related outcomes > First occurrences > Pregnancy, childbirth and the puerperium		1388	151959	0.4502292331826	0.0121537408685522			icd_first_occurrence-132312-both_sexes--
M18 Arthrosis of first carpometacarpal joint	131874	icd_first_occurrence		Health-related outcomes > First occurrences > Musculoskeletal system and connective tissue disorders		1204	280381	0.450352977194586	-0.0403605645819404			icd_first_occurrence-131874-both_sexes--
Spinal laminectomy	20004	categorical		UK Biobank Assessment Centre > Verbal interview > Operations		2359	279184	0.450901177797977	0.0134549977328072			categorical-20004-both_sexes-1492-
Z42.1 Bladder NEC	41210	categorical		Health-related outcomes > Hospital inpatient > Summary Operations		1199	280387	0.450904208986032	-0.0403066052908653			categorical-41210-both_sexes-Z421-
Y97.3 Radiology with post contrast	41210	categorical		Health-related outcomes > Hospital inpatient > Summary Operations		8243	273343	0.452051308207149	0.0154016516220757			categorical-41210-both_sexes-Y973-
Volume of grey matter in Precuneous Cortex (right)	25843	continuous		UK Biobank Assessment Centre > Imaging > Brain MRI > T1 structural brain MRI > Regional grey matter volumes (FAST)		16047		0.452827926440392	-0.00964657085517738			continuous-25843-both_sexes--irnt
P23.2 Anterior colporrhaphy NEC	41200	categorical		Health-related outcomes > Hospital inpatient > Summary Operations		2368	150980	0.4532412684466	0.00902669286908618			categorical-41200-both_sexes-P232-
Eye problems/disorders	6148	categorical		UK Biobank Assessment Centre > Touchscreen > Health and medical history > Eyesight		3881	96614	0.453502895888919	-0.000295184723182072			categorical-6148-both_sexes-2-
Volume of grey matter in Superior Parietal Lobule (right)	25817	continuous		UK Biobank Assessment Centre > Imaging > Brain MRI > T1 structural brain MRI > Regional grey matter volumes (FAST)		16047		0.454083189317359	0.00329983451744867			continuous-25817-both_sexes--irnt
Visceral adipose tissue volume (VAT)	22407	continuous		UK Biobank Assessment Centre > Imaging > Abdominal MRI > Abdominal composition		5514		0.454170654911519	-0.0117164451021964			continuous-22407-both_sexes--irnt
Recent feelings of inadequacy	20507	continuous		Online follow-up > Mental health > Depression		92923		0.454258551386564	-0.00210310318406476			continuous-20507-both_sexes--
Volume of grey matter in Temporal Fusiform Cortex, anterior division (right)	25855	continuous		UK Biobank Assessment Centre > Imaging > Brain MRI > T1 structural brain MRI > Regional grey matter volumes (FAST)		16047		0.454284538354566	-0.00340206539362445			continuous-25855-both_sexes--irnt
Heel bone mineral density (BMD) T-score, automated	78	continuous		UK Biobank Assessment Centre > Physical measures > Bone-densitometry of heel		153237		0.455374292503019	0.00355179375786383			continuous-78-both_sexes--irnt
K40 Inguinal hernia	131612	icd_first_occurrence		Health-related outcomes > First occurrences > Digestive system disorders		14272	113966	0.456409536579121	0.00235590427343051			icd_first_occurrence-131612-both_sexes--
Comparative height size at age 10	1697	continuous		UK Biobank Assessment Centre > Touchscreen > Early life factors		276881		0.457232541611319	0.00149377404693869			continuous-1697-both_sexes--
Rectal or colon polypectomy	20004	categorical		UK Biobank Assessment Centre > Verbal interview > Operations		1180	280363	0.457453823561864	-0.0403364391611961			categorical-20004-both_sexes-1463-
H93 Other disorders of ear, not elsewhere classified	131264	icd_first_occurrence		Health-related outcomes > First occurrences > Ear and mastoid process disorders		8240	273345	0.457507617513606	0.0151790739575393			icd_first_occurrence-131264-both_sexes--
K13 Other diseases of lip and oral mucosa	131578	icd_first_occurrence		Health-related outcomes > First occurrences > Digestive system disorders		3799	277786	0.458199105897038	-0.00759984502644094			icd_first_occurrence-131578-both_sexes--
Weighted-mean L2 in tract superior longitudinal fasciculus (right)	25618	continuous		UK Biobank Assessment Centre > Imaging > Brain MRI > Diffusion brain MRI > dMRI weighted means		14490		0.458576769508291	-0.00590700554967545			continuous-25618-both_sexes--irnt
Frequency of inability to cease drinking in last year	20413	continuous		Online follow-up > Mental health > Alcohol use		51410		0.458993778730257	0.00350501205895956			continuous-20413-both_sexes--
Mean OD in genu of corpus callosum on FA skeleton	25394	continuous		UK Biobank Assessment Centre > Imaging > Brain MRI > Diffusion brain MRI > dMRI skeleton		14490		0.460604469800831	-0.0108941824860947			continuous-25394-both_sexes--irnt
Albumin	30600	continuous		Biological samples > Assay results > Blood assays > Blood biochemistry		246304		0.460774509424049	0.00177809634890257			continuous-30600-both_sexes--irnt
Mean L2 in uncinate fasciculus on FA skeleton (right)	25292	continuous		UK Biobank Assessment Centre > Imaging > Brain MRI > Diffusion brain MRI > dMRI skeleton		14492		0.460836034754402	-0.0108395922434035			continuous-25292-both_sexes--irnt
B28.2 Partial excision of breast NEC	41200	categorical		Health-related outcomes > Hospital inpatient > Summary Operations		2857	150491	0.460859364054858	-0.0259947095091163			categorical-41200-both_sexes-B282-
R32.3 Repair of obstetric laceration of vagina and floor of pelvis	41210	categorical		Health-related outcomes > Hospital inpatient > Summary Operations		1850	151498	0.461539228672894	-0.00100509885986773			categorical-41210-both_sexes-R323-
Colposcopy +/- biopsy	20004	categorical		UK Biobank Assessment Centre > Verbal interview > Operations		1147	152181	0.461622692855657	-0.0404915963904281			categorical-20004-both_sexes-1522-
Townsend deprivation index at recruitment	189	continuous		Population characteristics > Baseline characteristics		281251		0.461681735847426	-0.00111408728420738			continuous-189-both_sexes--irnt
Mean ISOVF in external capsule on FA skeleton (right)	25472	continuous		UK Biobank Assessment Centre > Imaging > Brain MRI > Diffusion brain MRI > dMRI skeleton		14490		0.462459230807586	-0.00342200224095102			continuous-25472-both_sexes--irnt
Weight change during worst episode of depression	20536	categorical		Online follow-up > Mental health > Depression		7799	37119	0.463676786701527	-0.0154772859283594			categorical-20536-both_sexes-1-
Mean FA in medial lemniscus on FA skeleton (left)	25065	continuous		UK Biobank Assessment Centre > Imaging > Brain MRI > Diffusion brain MRI > dMRI skeleton		14492		0.464820910544488	-0.010681908048707			continuous-25065-both_sexes--irnt
Weighted-mean MO in tract parahippocampal part of cingulum (left)	25548	continuous		UK Biobank Assessment Centre > Imaging > Brain MRI > Diffusion brain MRI > dMRI weighted means		14490		0.465076684931576	0.0109394858221593			continuous-25548-both_sexes--irnt
W28.3 Removal of internal fixation from bone NEC	41200	categorical		Health-related outcomes > Hospital inpatient > Summary Operations		2826	278760	0.465717596076505	-0.0256993661599646			categorical-41200-both_sexes-W283-
Weighted-mean FA in tract forceps minor	25499	continuous		UK Biobank Assessment Centre > Imaging > Brain MRI > Diffusion brain MRI > dMRI weighted means		14490		0.466185606173831	0.010462903459464			continuous-25499-both_sexes--irnt
Shortness of breath walking on level ground	4717	categorical		UK Biobank Assessment Centre > Touchscreen > Health and medical history > Breathing		10591	90266	0.466199848941329	0.0131299754149127			categorical-4717-both_sexes--
Mean MD in superior cerebellar peduncle on FA skeleton (right)	25116	continuous		UK Biobank Assessment Centre > Imaging > Brain MRI > Diffusion brain MRI > dMRI skeleton		14492		0.46634208729914	-0.0107233290622517			continuous-25116-both_sexes--irnt
M41 Scoliosis	131906	icd_first_occurrence		Health-related outcomes > First occurrences > Musculoskeletal system and connective tissue disorders		1675	279910	0.466390441329817	0.0325157986250312			icd_first_occurrence-131906-both_sexes--
K20 Oesophagitis	131582	icd_first_occurrence		Health-related outcomes > First occurrences > Digestive system disorders		8310	273275	0.466902270993635	-0.0151945773380175			icd_first_occurrence-131582-both_sexes--
Age at first episode of depression	20433	continuous		Online follow-up > Mental health > Depression		48418		0.467312189847134	-0.00189356370863925			continuous-20433-both_sexes--irnt
Endoscopy / gastroscopy	20004	categorical		UK Biobank Assessment Centre > Verbal interview > Operations		5625	275918	0.467948095153114	-0.0183240200282306			categorical-20004-both_sexes-1517-
D64 Other anaemias	130648	icd_first_occurrence		Health-related outcomes > First occurrences > Blood, blood-forming organs and certain immune disorders		11948	269637	0.468515026592	-0.0127599042241105			icd_first_occurrence-130648-both_sexes--
D70 Agranulocytosis	130660	icd_first_occurrence		Health-related outcomes > First occurrences > Blood, blood-forming organs and certain immune disorders		2902	278683	0.472144370477043	0.0168400636285989			icd_first_occurrence-130660-both_sexes--
Mean L1 in body of corpus callosum on FA skeleton	25203	continuous		UK Biobank Assessment Centre > Imaging > Brain MRI > Diffusion brain MRI > dMRI skeleton		14492		0.472971053081849	0.0104110670986282			continuous-25203-both_sexes--irnt
Z27.2 Stomach	41210	categorical		Health-related outcomes > Hospital inpatient > Summary Operations		20131	261455	0.473921345269046	-0.00987204141808488			categorical-41210-both_sexes-Z272-
H65 Nonsuppurative otitis media	131228	icd_first_occurrence		Health-related outcomes > First occurrences > Ear and mastoid process disorders		3377	278208	0.474399134763513	0.0207482011429258			icd_first_occurrence-131228-both_sexes--
M06 Other rheumatoid arthritis	131850	icd_first_occurrence		Health-related outcomes > First occurrences > Musculoskeletal system and connective tissue disorders		5540	276045	0.475316774124912	-0.00246377646673785			icd_first_occurrence-131850-both_sexes--
W40.1 Primary total prosthetic replacement of knee joint using cement	41200	categorical		Health-related outcomes > Hospital inpatient > Summary Operations		5587	275999	0.476525576793012	-0.0182846452241483			categorical-41200-both_sexes-W401-
Mean L3 in medial lemniscus on FA skeleton (right)	25304	continuous		UK Biobank Assessment Centre > Imaging > Brain MRI > Diffusion brain MRI > dMRI skeleton		14492		0.478637995785261	0.0104242103934898			continuous-25304-both_sexes--irnt
D75 Other diseases of blood and blood-forming organs	130670	icd_first_occurrence		Health-related outcomes > First occurrences > Blood, blood-forming organs and certain immune disorders		1106	280479	0.479376100636932	-0.0402882381024845			icd_first_occurrence-130670-both_sexes--
Weighted-mean MO in tract uncinate fasciculus (right)	25568	continuous		UK Biobank Assessment Centre > Imaging > Brain MRI > Diffusion brain MRI > dMRI weighted means		14490		0.480330934351276	-0.0106907491421562			continuous-25568-both_sexes--irnt
G57 Mononeuropathies of lower limb	131076	icd_first_occurrence		Health-related outcomes > First occurrences > Nervous system disorders		2828	278757	0.48107182858133	-0.0247172487332421			icd_first_occurrence-131076-both_sexes--
Seretide 50 evohaler	20003	categorical		UK Biobank Assessment Centre > Verbal interview > Medications		3369	278174	0.481589756433159	0.00802951450754563			categorical-20003-both_sexes-1141176832-
N31 Neuromuscular dysfunction of bladder, not elsewhere classified	132056	icd_first_occurrence		Health-related outcomes > First occurrences > Genitourinary system disorders		2761	278824	0.482580412173655	-0.0253967710684336			icd_first_occurrence-132056-both_sexes--
Mean FA in posterior thalamic radiation on FA skeleton (right)	25084	continuous		UK Biobank Assessment Centre > Imaging > Brain MRI > Diffusion brain MRI > dMRI skeleton		14492		0.483042251898989	0.0101310332151506			continuous-25084-both_sexes--irnt
Mean MD in corticospinal tract on FA skeleton (left)	25111	continuous		UK Biobank Assessment Centre > Imaging > Brain MRI > Diffusion brain MRI > dMRI skeleton		14492		0.483348945270872	0.00147973490836959			continuous-25111-both_sexes--irnt
Metformin	20003	categorical		UK Biobank Assessment Centre > Verbal interview > Medications		6943	274600	0.484005648707542	0.0140037629836522			categorical-20003-both_sexes-1140884600-
K86 Other diseases of pancreas	131684	icd_first_occurrence		Health-related outcomes > First occurrences > Digestive system disorders		1103	280482	0.485148192444098	-0.0402867430075475			icd_first_occurrence-131684-both_sexes--
K63 Other diseases of intestine	131648	icd_first_occurrence		Health-related outcomes > First occurrences > Digestive system disorders		13903	267682	0.485352722230691	-0.00993518604717709			icd_first_occurrence-131648-both_sexes--
Mean L2 in superior longitudinal fasciculus on FA skeleton (left)	25289	continuous		UK Biobank Assessment Centre > Imaging > Brain MRI > Diffusion brain MRI > dMRI skeleton		14492		0.486144952340469	-0.00702451099043381			continuous-25289-both_sexes--irnt
M22 Disorders of patella	131882	icd_first_occurrence		Health-related outcomes > First occurrences > Musculoskeletal system and connective tissue disorders		1825	279760	0.486271325664491	0.0256692759725414			icd_first_occurrence-131882-both_sexes--
Mean FA in medial lemniscus on FA skeleton (right)	25064	continuous		UK Biobank Assessment Centre > Imaging > Brain MRI > Diffusion brain MRI > dMRI skeleton		14492		0.486480111757883	-0.010287802161405			continuous-25064-both_sexes--irnt
Z28.6 Sigmoid colon	41210	categorical		Health-related outcomes > Hospital inpatient > Summary Operations		11236	270350	0.486516828061508	0.0127905673601776			categorical-41210-both_sexes-Z286-
N83 Noninflammatory disorders of ovary, fallopian tube and broad ligament	132128	icd_first_occurrence		Health-related outcomes > First occurrences > Genitourinary system disorders		7031	146316	0.487542518159835	0.00823384901150003			icd_first_occurrence-132128-both_sexes--
A04 Other bacterial intestinal infections	130008	icd_first_occurrence		Health-related outcomes > First occurrences > Certain infectious and parasitic diseases		4072	277513	0.487570023731764	0.00111563960052295			icd_first_occurrence-130008-both_sexes--
H43 Disorders of vitreous body	131190	icd_first_occurrence		Health-related outcomes > First occurrences > Eye and adnexa disorders		5758	275827	0.48860099706223	0.0172448376080325			icd_first_occurrence-131190-both_sexes--
Mean OD in retrolenticular part of internal capsule on FA skeleton (right)	25412	continuous		UK Biobank Assessment Centre > Imaging > Brain MRI > Diffusion brain MRI > dMRI skeleton		14490		0.488780528488053	-0.0104578609080034			continuous-25412-both_sexes--irnt
Tonsillectomy +/- adenoids	20004	categorical		UK Biobank Assessment Centre > Verbal interview > Operations		41947	239596	0.490285270582143	-0.00703547557777333			categorical-20004-both_sexes-1478-
Mean carotid IMT (intima-medial thickness) at 240 degrees	22680	continuous		UK Biobank Assessment Centre > Physical measures > Carotid ultrasound		18561		0.492027594557766	-0.00882193954723242			continuous-22680-both_sexes--irnt
Mean MO in sagittal stratum on FA skeleton (right)	25182	continuous		UK Biobank Assessment Centre > Imaging > Brain MRI > Diffusion brain MRI > dMRI skeleton		14492		0.493040429894775	0.0103989175212014			continuous-25182-both_sexes--irnt
Volume of grey matter in Inferior Frontal Gyrus, pars triangularis (right)	25791	continuous		UK Biobank Assessment Centre > Imaging > Brain MRI > T1 structural brain MRI > Regional grey matter volumes (FAST)		16047		0.493059022520236	0.00957490249311654			continuous-25791-both_sexes--irnt
Leg fat percentage (right)	23111	continuous		UK Biobank Assessment Centre > Physical measures > Anthropometry > Impedance measures		276690		0.493776958758752	-0.0015073050380206			continuous-23111-both_sexes--irnt
Mother's age	1845	continuous		UK Biobank Assessment Centre > Touchscreen > Family history		110093		0.493809881226551	0.000958630084173031			continuous-1845-both_sexes--irnt
Total sugars	100008	continuous		Online follow-up > Diet by 24-hour recall > Estimated nutrients yesterday		43938		0.495385456340725	-0.00584152145906887			continuous-100008-both_sexes--irnt
G55 Nerve root and plexus compressions in diseases classified elsewhere	131072	icd_first_occurrence		Health-related outcomes > First occurrences > Nervous system disorders		3398	278187	0.496010815536122	0.00869051691932489			icd_first_occurrence-131072-both_sexes--
Lumpectomy	20004	categorical		UK Biobank Assessment Centre > Verbal interview > Operations		9204	144124	0.496122053745424	-0.0139969808529729			categorical-20004-both_sexes-1369-
Eye problems/disorders	6148	categorical		UK Biobank Assessment Centre > Touchscreen > Health and medical history > Eyesight		1677	98818	0.496837504325284	0.00608456833666388			categorical-6148-both_sexes-3-
Mean MD in fornix cres+stria terminalis on FA skeleton (right)	25142	continuous		UK Biobank Assessment Centre > Imaging > Brain MRI > Diffusion brain MRI > dMRI skeleton		14492		0.497200680600555	0.00951684251918803			continuous-25142-both_sexes--irnt
M35 Other systemic involvement of connective tissue	131900	icd_first_occurrence		Health-related outcomes > First occurrences > Musculoskeletal system and connective tissue disorders		2688	278897	0.497544443511441	-0.0251324882140504			icd_first_occurrence-131900-both_sexes--
Mean L3 in corticospinal tract on FA skeleton (left)	25303	continuous		UK Biobank Assessment Centre > Imaging > Brain MRI > Diffusion brain MRI > dMRI skeleton		14492		0.497825913431405	0.00357435266961758			continuous-25303-both_sexes--irnt
Forced expiratory volume in 1-second (FEV1)	3063	continuous		UK Biobank Assessment Centre > Physical measures > Spirometry		255820		0.498546317985283	0.00112684273818083			continuous-3063-both_sexes--irnt
Q18.9 Unspecified diagnostic endoscopic examination of uterus	41200	categorical		Health-related outcomes > Hospital inpatient > Summary Operations		4206	149142	0.500632589723628	-0.0203983146109205			categorical-41200-both_sexes-Q189-
Frequency of failure to fulfil normal expectations due to drinking alcohol in last year	20407	continuous		Online follow-up > Mental health > Alcohol use		51479		0.501236365770652	0.00179407318573343			continuous-20407-both_sexes--
Y84.8 Other specified other anaesthetic	41210	categorical		Health-related outcomes > Hospital inpatient > Summary Operations		1217	280369	0.501695658629883	0.0294110729319669			categorical-41210-both_sexes-Y848-
N84 Polyp of female genital tract	132130	icd_first_occurrence		Health-related outcomes > First occurrences > Genitourinary system disorders		9832	143515	0.501835426345428	0.00289542432358916			icd_first_occurrence-132130-both_sexes--
X72.4 Delivery of subsequent element of cycle of chemotherapy for neoplasm	41200	categorical		Health-related outcomes > Hospital inpatient > Summary Operations		1841	279745	0.502296413885568	0.00585578940015297			categorical-41200-both_sexes-X724-
Q10.3 Dilation of cervix uteri and curettage of uterus NEC	41210	categorical		Health-related outcomes > Hospital inpatient > Summary Operations		1763	151585	0.505156533651126	0.00821543761844102			categorical-41210-both_sexes-Q103-
Omega-3/fish oil supplement	20003	categorical		UK Biobank Assessment Centre > Verbal interview > Medications		10509	271034	0.50544870908309	-0.0126552070692926			categorical-20003-both_sexes-1193-
Mean MO in superior cerebellar peduncle on FA skeleton (right)	25164	continuous		UK Biobank Assessment Centre > Imaging > Brain MRI > Diffusion brain MRI > dMRI skeleton		14492		0.506062248422871	-0.0102222083937128			continuous-25164-both_sexes--irnt
Ulcerative colitis	20002	categorical		UK Biobank Assessment Centre > Verbal interview > Medical conditions		1486	280057	0.507033653533465	0.0149423606182527			categorical-20002-both_sexes-1463-
N41 Inflammatory diseases of prostate	132074	icd_first_occurrence		Health-related outcomes > First occurrences > Genitourinary system disorders		2391	125847	0.50742403001452	0.01269044463077			icd_first_occurrence-132074-both_sexes--
Weighted-mean OD in tract uncinate fasciculus (left)	25702	continuous		UK Biobank Assessment Centre > Imaging > Brain MRI > Diffusion brain MRI > dMRI weighted means		14489		0.507754970920132	-0.0101804611150951			continuous-25702-both_sexes--irnt
U21.2 Computed tomography NEC	41200	categorical		Health-related outcomes > Hospital inpatient > Summary Operations		6784	274802	0.507920633436139	0.0142685568179355			categorical-41200-both_sexes-U212-
Weighted-mean FA in tract parahippocampal part of cingulum (left)	25494	continuous		UK Biobank Assessment Centre > Imaging > Brain MRI > Diffusion brain MRI > dMRI weighted means		14490		0.508411750726982	-0.00999538340778411			continuous-25494-both_sexes--irnt
Pulse wave Arterial Stiffness index	21021	continuous		UK Biobank Assessment Centre > Physical measures > Arterial stiffness		101388		0.508590676199054	0.00370731558906128			continuous-21021-both_sexes--irnt
Weighted-mean L2 in tract anterior thalamic radiation (left)	25598	continuous		UK Biobank Assessment Centre > Imaging > Brain MRI > Diffusion brain MRI > dMRI weighted means		14490		0.509114739167094	0.00918980804485197			continuous-25598-both_sexes--irnt
Mean MD in medial lemniscus on FA skeleton (right)	25112	continuous		UK Biobank Assessment Centre > Imaging > Brain MRI > Diffusion brain MRI > dMRI skeleton		14492		0.509179927809249	0.0101418928242756			continuous-25112-both_sexes--irnt
Doctor diagnosed asthma	22127	categorical		Online follow-up > Work environment > Medical information		9174	63013	0.509312287973258	0.0117410833185459			categorical-22127-both_sexes--
Weighted-mean L3 in tract superior thalamic radiation (left)	25646	continuous		UK Biobank Assessment Centre > Imaging > Brain MRI > Diffusion brain MRI > dMRI weighted means		14490		0.509535911190295	0.00207800637635507			continuous-25646-both_sexes--irnt
Weighted-mean L3 in tract parahippocampal part of cingulum (left)	25629	continuous		UK Biobank Assessment Centre > Imaging > Brain MRI > Diffusion brain MRI > dMRI weighted means		14490		0.510805641928528	0.0100942893782318			continuous-25629-both_sexes--irnt
E86 Volume depletion	130826	icd_first_occurrence		Health-related outcomes > First occurrences > Endocrine, nutritional and metabolic diseases		2734	278851	0.511071005044808	-0.0241766437318012			icd_first_occurrence-130826-both_sexes--
Mean OD in cerebral peduncle on FA skeleton (right)	25406	continuous		UK Biobank Assessment Centre > Imaging > Brain MRI > Diffusion brain MRI > dMRI skeleton		14490		0.511237942428762	-0.0099517225036636			continuous-25406-both_sexes--irnt
Weighted-mean ICVF in tract parahippocampal part of cingulum (right)	25657	continuous		UK Biobank Assessment Centre > Imaging > Brain MRI > Diffusion brain MRI > dMRI weighted means		14489		0.511421438810116	-0.010018759184446			continuous-25657-both_sexes--irnt
Volume of grey matter in Parahippocampal Gyrus, anterior division (right)	25849	continuous		UK Biobank Assessment Centre > Imaging > Brain MRI > T1 structural brain MRI > Regional grey matter volumes (FAST)		16047		0.511619952690802	-0.00794666074855854			continuous-25849-both_sexes--irnt
Mean L2 in medial lemniscus on FA skeleton (left)	25257	continuous		UK Biobank Assessment Centre > Imaging > Brain MRI > Diffusion brain MRI > dMRI skeleton		14492		0.513581404260062	0.0100222315335325			continuous-25257-both_sexes--irnt
K64 Haemorrhoids and perianal venous thrombosis	131650	icd_first_occurrence		Health-related outcomes > First occurrences > Digestive system disorders		19426	262159	0.51440455265574	-0.00614777390405018			icd_first_occurrence-131650-both_sexes--
Birth weight	20022	continuous		UK Biobank Assessment Centre > Verbal interview > Early life factors		160344		0.514548185424396	0.00240747621946665			continuous-20022-both_sexes--irnt
Total bilirubin	30840	continuous		Biological samples > Assay results > Blood assays > Blood biochemistry		267473		0.514658671250083	0.000502738613875573			continuous-30840-both_sexes--irnt
Mean tfMRI head motion, averaged across space and time points	25742	continuous		UK Biobank Assessment Centre > Imaging > Brain MRI > Task functional brain MRI		14078		0.514842925453508	-0.00970460764126247			continuous-25742-both_sexes--irnt
B00 Herpesviral [herpes simplex] infections	130174	icd_first_occurrence		Health-related outcomes > First occurrences > Certain infectious and parasitic diseases		2702	278883	0.514976406766598	-0.0246548676277079			icd_first_occurrence-130174-both_sexes--
Volume of grey matter in Lingual Gyrus (left)	25852	continuous		UK Biobank Assessment Centre > Imaging > Brain MRI > T1 structural brain MRI > Regional grey matter volumes (FAST)		16047		0.5154257203233	-0.00833758705308305			continuous-25852-both_sexes--irnt
COVID-19 positive (controls only COVID-19 negative)	COVID19	categorical				849	5972	0.516017869003705	-0.0449270513063265			categorical-COVID19-both_sexes-C1_v2-06
Median z-statistic (in group-defined mask) for faces activation	25046	continuous		UK Biobank Assessment Centre > Imaging > Brain MRI > Task functional brain MRI		14069		0.516742156693677	0.00999857929747603			continuous-25046-both_sexes--irnt
Potassium in urine	30520	continuous		Biological samples > Assay results > Urine assays		273001		0.516752536464527	-0.0011868921908424			continuous-30520-both_sexes--irnt
Tense, sore, or aching muscles during worst period of anxiety	20417	categorical		Online follow-up > Mental health > Anxiety		10407	16091	0.516780032179843	-0.0149282034941031			categorical-20417-both_sexes--
Mean FA in fornix cres+stria terminalis on FA skeleton (right)	25094	continuous		UK Biobank Assessment Centre > Imaging > Brain MRI > Diffusion brain MRI > dMRI skeleton		14492		0.517066432665832	-0.00895581435572429			continuous-25094-both_sexes--irnt
Mean L2 in superior fronto-occipital fasciculus on FA skeleton (left)	25291	continuous		UK Biobank Assessment Centre > Imaging > Brain MRI > Diffusion brain MRI > dMRI skeleton		14492		0.517237988158039	0.00930790317109764			continuous-25291-both_sexes--irnt
K42 Umbilical hernia	131616	icd_first_occurrence		Health-related outcomes > First occurrences > Digestive system disorders		4051	277534	0.517552177133692	-0.0198420615164043			icd_first_occurrence-131616-both_sexes--
Vitamin B12	100013	continuous		Online follow-up > Diet by 24-hour recall > Estimated nutrients yesterday		43938		0.517724845970431	-0.00565337410083814			continuous-100013-both_sexes--irnt
Age hayfever or allergic rhinitis diagnosed by doctor	22146	continuous		Online follow-up > Work environment > Medical information		16495		0.518743744224287	0.00279504834879824			continuous-22146-both_sexes--irnt
Contemplated self-harm in past year	20486	categorical		Online follow-up > Mental health > Self-harm behaviours		2720	10917	0.518968845580313	-0.0067060873379711			categorical-20486-both_sexes--
J18.3 Total cholecystectomy NEC	41200	categorical		Health-related outcomes > Hospital inpatient > Summary Operations		8222	273364	0.519020142006764	-0.00969825155148004			categorical-41200-both_sexes-J183-
H83 Other diseases of inner ear	131256	icd_first_occurrence		Health-related outcomes > First occurrences > Ear and mastoid process disorders		6755	274830	0.519632371875573	0.0153909172765417			icd_first_occurrence-131256-both_sexes--
Symbicort 100/6 turbohaler	20003	categorical		UK Biobank Assessment Centre > Verbal interview > Medications		1763	279780	0.519758144076765	0.00617357717909216			categorical-20003-both_sexes-1141174520-
Mean OD in superior fronto-occipital fasciculus on FA skeleton (left)	25435	continuous		UK Biobank Assessment Centre > Imaging > Brain MRI > Diffusion brain MRI > dMRI skeleton		14490		0.520771589263185	-0.0100830624640102			continuous-25435-both_sexes--irnt
Mean MO in tapetum on FA skeleton (left)	25199	continuous		UK Biobank Assessment Centre > Imaging > Brain MRI > Diffusion brain MRI > dMRI skeleton		14492		0.520835089461339	0.00962555767539741			continuous-25199-both_sexes--irnt
Mean ICVF in superior fronto-occipital fasciculus on FA skeleton (right)	25386	continuous		UK Biobank Assessment Centre > Imaging > Brain MRI > Diffusion brain MRI > dMRI skeleton		14490		0.52135667323869	-0.00902423400645889			continuous-25386-both_sexes--irnt
Mean L3 in middle cerebellar peduncle on FA skeleton	25296	continuous		UK Biobank Assessment Centre > Imaging > Brain MRI > Diffusion brain MRI > dMRI skeleton		14492		0.522357991393733	0.00543369683271931			continuous-25296-both_sexes--irnt
Vitamin D	30890	continuous		Biological samples > Assay results > Blood assays > Blood biochemistry		256790		0.522624021761075	-0.00126945747001366			continuous-30890-both_sexes--irnt
K50 Crohn's disease [regional enteritis]	131626	icd_first_occurrence		Health-related outcomes > First occurrences > Digestive system disorders		1594	279991	0.523943690715085	0.0113926294840817			icd_first_occurrence-131626-both_sexes--
Weighted-mean L3 in tract acoustic radiation (left)	25623	continuous		UK Biobank Assessment Centre > Imaging > Brain MRI > Diffusion brain MRI > dMRI weighted means		14490		0.525087535201058	-0.00995517241871999			continuous-25623-both_sexes--irnt
Z28.8 Specified large intestine NEC	41210	categorical		Health-related outcomes > Hospital inpatient > Summary Operations		1980	279606	0.525282456107123	0.00459210055867881			categorical-41210-both_sexes-Z288-
Mean ISOVF in pontine crossing tract on FA skeleton	25441	continuous		UK Biobank Assessment Centre > Imaging > Brain MRI > Diffusion brain MRI > dMRI skeleton		14490		0.525449793723549	0.00673844175621196			continuous-25441-both_sexes--irnt
Mean MD in superior fronto-occipital fasciculus on FA skeleton (left)	25147	continuous		UK Biobank Assessment Centre > Imaging > Brain MRI > Diffusion brain MRI > dMRI skeleton		14492		0.525704313752293	0.00893254222158879			continuous-25147-both_sexes--irnt
Volume of accumbens (left)	25023	continuous		UK Biobank Assessment Centre > Imaging > Brain MRI > T1 structural brain MRI > Subcortical volumes (FIRST)		16038		0.526284307555192	-0.0087117191756223			continuous-25023-both_sexes--irnt
Mean OD in superior cerebellar peduncle on FA skeleton (left)	25405	continuous		UK Biobank Assessment Centre > Imaging > Brain MRI > Diffusion brain MRI > dMRI skeleton		14490		0.526383520903188	0.00957968393528234			continuous-25405-both_sexes--irnt
Weighted-mean FA in tract acoustic radiation (right)	25489	continuous		UK Biobank Assessment Centre > Imaging > Brain MRI > Diffusion brain MRI > dMRI weighted means		14490		0.526579961397896	0.00973396191620478			continuous-25489-both_sexes--irnt
Weighted-mean MD in tract superior longitudinal fasciculus (left)	25536	continuous		UK Biobank Assessment Centre > Imaging > Brain MRI > Diffusion brain MRI > dMRI weighted means		14490		0.52741965413333	-0.000839423039769291			continuous-25536-both_sexes--irnt
Ever talked to a health professional about unusual or psychotic experiences	20477	categorical		Online follow-up > Mental health > Unusual and psychotic experiences		976	3609	0.527526047351113	0.0375585674173201			categorical-20477-both_sexes--
K75.1 Percutaneous transluminal balloon angioplasty and insertion of 1-2 drug-eluting stents into coronary artery	41200	categorical		Health-related outcomes > Hospital inpatient > Summary Operations		2770	278816	0.528901277720969	-0.0243951131595728			categorical-41200-both_sexes-K751-
G40 Epilepsy	131048	icd_first_occurrence		Health-related outcomes > First occurrences > Nervous system disorders		3999	277586	0.529174370245114	-0.0196392400317543			icd_first_occurrence-131048-both_sexes--
Weighted-mean ICVF in tract medial lemniscus (left)	25667	continuous		UK Biobank Assessment Centre > Imaging > Brain MRI > Diffusion brain MRI > dMRI weighted means		14489		0.529249240033048	-0.0094800838902646			continuous-25667-both_sexes--irnt
Median T2star in caudate (right)	25029	continuous		UK Biobank Assessment Centre > Imaging > Brain MRI > Susceptibility weighted brain MRI		14767		0.529628793731526	0.00983688032442346			continuous-25029-both_sexes--irnt
Mean ICVF in fornix on FA skeleton	25349	continuous		UK Biobank Assessment Centre > Imaging > Brain MRI > Diffusion brain MRI > dMRI skeleton		14490		0.530078167498235	-0.00192234767948824			continuous-25349-both_sexes--irnt
Mean L3 in pontine crossing tract on FA skeleton	25297	continuous		UK Biobank Assessment Centre > Imaging > Brain MRI > Diffusion brain MRI > dMRI skeleton		14492		0.530365392896562	0.00974567638699111			continuous-25297-both_sexes--irnt
Mean MD in body of corpus callosum on FA skeleton	25107	continuous		UK Biobank Assessment Centre > Imaging > Brain MRI > Diffusion brain MRI > dMRI skeleton		14492		0.530592793302888	0.00343954181183374			continuous-25107-both_sexes--irnt
Mean ICVF in posterior thalamic radiation on FA skeleton (right)	25372	continuous		UK Biobank Assessment Centre > Imaging > Brain MRI > Diffusion brain MRI > dMRI skeleton		14490		0.532148683729124	0.00890299479157227			continuous-25372-both_sexes--irnt
Arthritis (nos)	20002	categorical		UK Biobank Assessment Centre > Verbal interview > Medical conditions		2481	279062	0.532192872613411	-0.0245619279964952			categorical-20002-both_sexes-1538-
Volume of grey matter in Middle Temporal Gyrus, temporooccipital part (left)	25806	continuous		UK Biobank Assessment Centre > Imaging > Brain MRI > T1 structural brain MRI > Regional grey matter volumes (FAST)		16047		0.53222968412917	-0.00912629327355291			continuous-25806-both_sexes--irnt
Mean ISOVF in medial lemniscus on FA skeleton (left)	25449	continuous		UK Biobank Assessment Centre > Imaging > Brain MRI > Diffusion brain MRI > dMRI skeleton		14490		0.532320250229305	0.00962672741282741			continuous-25449-both_sexes--irnt
Mean L2 in superior cerebellar peduncle on FA skeleton (right)	25260	continuous		UK Biobank Assessment Centre > Imaging > Brain MRI > Diffusion brain MRI > dMRI skeleton		14492		0.533189593195056	-0.00431652939190196			continuous-25260-both_sexes--irnt
Mean L3 in superior longitudinal fasciculus on FA skeleton (right)	25336	continuous		UK Biobank Assessment Centre > Imaging > Brain MRI > Diffusion brain MRI > dMRI skeleton		14492		0.533830257280848	-0.00243970907211176			continuous-25336-both_sexes--irnt
X70.2 Procurement of drugs for chemotherapy for neoplasm for regimens in Band 2	41200	categorical		Health-related outcomes > Hospital inpatient > Summary Operations		1827	279759	0.534572182451169	0.00552205877501709			categorical-41200-both_sexes-X702-
Weighted-mean MO in tract parahippocampal part of cingulum (right)	25549	continuous		UK Biobank Assessment Centre > Imaging > Brain MRI > Diffusion brain MRI > dMRI weighted means		14490		0.534704230716565	0.00972768030743017			continuous-25549-both_sexes--irnt
K52 Other non-infective gastro-enteritis and colitis	131630	icd_first_occurrence		Health-related outcomes > First occurrences > Digestive system disorders		13939	267646	0.534861284897909	-0.0106852226179661			icd_first_occurrence-131630-both_sexes--
Weighted-mean L1 in tract corticospinal tract (left)	25577	continuous		UK Biobank Assessment Centre > Imaging > Brain MRI > Diffusion brain MRI > dMRI weighted means		14490		0.535433551683543	0.0096051129773542			continuous-25577-both_sexes--irnt
Mean L2 in superior longitudinal fasciculus on FA skeleton (right)	25288	continuous		UK Biobank Assessment Centre > Imaging > Brain MRI > Diffusion brain MRI > dMRI skeleton		14492		0.535525954545557	-0.00589926383794499			continuous-25288-both_sexes--irnt
Volume of grey matter in Planum Temporale (right)	25873	continuous		UK Biobank Assessment Centre > Imaging > Brain MRI > T1 structural brain MRI > Regional grey matter volumes (FAST)		16047		0.536338790472479	-0.00842439101609049			continuous-25873-both_sexes--irnt
Volume of grey matter in Cingulate Gyrus, anterior division (right)	25839	continuous		UK Biobank Assessment Centre > Imaging > Brain MRI > T1 structural brain MRI > Regional grey matter volumes (FAST)		16047		0.536759933475988	-0.00895815027940755			continuous-25839-both_sexes--irnt
Mean OD in posterior thalamic radiation on FA skeleton (left)	25421	continuous		UK Biobank Assessment Centre > Imaging > Brain MRI > Diffusion brain MRI > dMRI skeleton		14490		0.536805591037442	-0.00968342779599909			continuous-25421-both_sexes--irnt
Volume of grey matter in Superior Parietal Lobule (left)	25816	continuous		UK Biobank Assessment Centre > Imaging > Brain MRI > T1 structural brain MRI > Regional grey matter volumes (FAST)		16047		0.53717215831993	-0.00894339846985747			continuous-25816-both_sexes--irnt
Mean L2 in genu of corpus callosum on FA skeleton	25250	continuous		UK Biobank Assessment Centre > Imaging > Brain MRI > Diffusion brain MRI > dMRI skeleton		14492		0.537332690701997	-0.00641609794022984			continuous-25250-both_sexes--irnt
Mean FA in inferior cerebellar peduncle on FA skeleton (right)	25066	continuous		UK Biobank Assessment Centre > Imaging > Brain MRI > Diffusion brain MRI > dMRI skeleton		14492		0.537545765422981	0.00351351662278653			continuous-25066-both_sexes--irnt
Mean ICVF in superior cerebellar peduncle on FA skeleton (left)	25357	continuous		UK Biobank Assessment Centre > Imaging > Brain MRI > Diffusion brain MRI > dMRI skeleton		14490		0.537986168670682	-0.00954131476283918			continuous-25357-both_sexes--irnt
Mean ISOVF in retrolenticular part of internal capsule on FA skeleton (left)	25461	continuous		UK Biobank Assessment Centre > Imaging > Brain MRI > Diffusion brain MRI > dMRI skeleton		14490		0.537992947194782	-0.00960321510499849			continuous-25461-both_sexes--irnt
Mean ISOVF in anterior corona radiata on FA skeleton (left)	25463	continuous		UK Biobank Assessment Centre > Imaging > Brain MRI > Diffusion brain MRI > dMRI skeleton		14490		0.538427939583646	0.000855395723072957			continuous-25463-both_sexes--irnt
Mean ISOVF in superior corona radiata on FA skeleton (right)	25464	continuous		UK Biobank Assessment Centre > Imaging > Brain MRI > Diffusion brain MRI > dMRI skeleton		14490		0.538875783515124	0.00908633894819776			continuous-25464-both_sexes--irnt
Mean L2 in superior fronto-occipital fasciculus on FA skeleton (right)	25290	continuous		UK Biobank Assessment Centre > Imaging > Brain MRI > Diffusion brain MRI > dMRI skeleton		14492		0.538998870754659	0.00904248844720145			continuous-25290-both_sexes--irnt
Mean FA in superior cerebellar peduncle on FA skeleton (right)	25068	continuous		UK Biobank Assessment Centre > Imaging > Brain MRI > Diffusion brain MRI > dMRI skeleton		14492		0.539692053369721	-0.000173861584659459			continuous-25068-both_sexes--irnt
Recent poor appetite or overeating	20511	continuous		Online follow-up > Mental health > Depression		93231		0.540450054910061	-0.00236861570316352			continuous-20511-both_sexes--
Volume of grey matter in Hippocampus (right)	25887	continuous		UK Biobank Assessment Centre > Imaging > Brain MRI > T1 structural brain MRI > Regional grey matter volumes (FAST)		16047		0.540627596527576	-0.00671437674433114			continuous-25887-both_sexes--irnt
Mean L3 in cingulum cingulate gyrus on FA skeleton (left)	25331	continuous		UK Biobank Assessment Centre > Imaging > Brain MRI > Diffusion brain MRI > dMRI skeleton		14492		0.541619211587975	-0.00745052202551838			continuous-25331-both_sexes--irnt
Mean FA in superior cerebellar peduncle on FA skeleton (left)	25069	continuous		UK Biobank Assessment Centre > Imaging > Brain MRI > Diffusion brain MRI > dMRI skeleton		14492		0.542534076708404	-0.00941281738652046			continuous-25069-both_sexes--irnt
E05 Thyrotoxicosis [hyperthyroidism]	130700	icd_first_occurrence		Health-related outcomes > First occurrences > Endocrine, nutritional and metabolic diseases		3979	277606	0.54283173306052	-0.0193988874942692			icd_first_occurrence-130700-both_sexes--
Mean MD in cingulum cingulate gyrus on FA skeleton (left)	25139	continuous		UK Biobank Assessment Centre > Imaging > Brain MRI > Diffusion brain MRI > dMRI skeleton		14492		0.54328269654925	-0.00033537849812338			continuous-25139-both_sexes--irnt
Mean MD in inferior cerebellar peduncle on FA skeleton (left)	25115	continuous		UK Biobank Assessment Centre > Imaging > Brain MRI > Diffusion brain MRI > dMRI skeleton		14492		0.543284073464529	-0.00950845571581838			continuous-25115-both_sexes--irnt
K44 Diaphragmatic hernia	131620	icd_first_occurrence		Health-related outcomes > First occurrences > Digestive system disorders		25535	256050	0.544227159326732	-0.00619151526525131			icd_first_occurrence-131620-both_sexes--
Y75.2 Laparoscopic approach to abdominal cavity NEC	41210	categorical		Health-related outcomes > Hospital inpatient > Summary Operations		10319	271267	0.545411371084095	-0.0121294527650512			categorical-41210-both_sexes-Y752-
Pneumonia	20002	categorical		UK Biobank Assessment Centre > Verbal interview > Medical conditions		3987	277556	0.546260818441655	-0.00841848873262286			categorical-20002-both_sexes-1398-
Bisoprolol	20003	categorical		UK Biobank Assessment Centre > Verbal interview > Medications		4032	277511	0.548226677745122	-0.0192915188622015			categorical-20003-both_sexes-1140879760-
Weighted-mean OD in tract corticospinal tract (left)	25685	continuous		UK Biobank Assessment Centre > Imaging > Brain MRI > Diffusion brain MRI > dMRI weighted means		14489		0.549083412143918	-0.00925217762724293			continuous-25685-both_sexes--irnt
Cancer diagnosed by doctor	2453	categorical		UK Biobank Assessment Centre > Touchscreen > Health and medical history > Medical conditions		21927	258643	0.550178856183069	-0.00851832828045615			categorical-2453-both_sexes--
E14 Unspecified diabetes mellitus	130714	icd_first_occurrence		Health-related outcomes > First occurrences > Endocrine, nutritional and metabolic diseases		12379	269206	0.552671959812628	0.0111255515484734			icd_first_occurrence-130714-both_sexes--
Medication for pain relief, constipation, heartburn	6154	categorical		UK Biobank Assessment Centre > Touchscreen > Health and medical history > Medication		38329	240182	0.552687510836256	0.00684864627921443			categorical-6154-both_sexes-1-
Co-codamol	20003	categorical		UK Biobank Assessment Centre > Verbal interview > Medications		6582	274961	0.552936292655125	-0.0149526806605251			categorical-20003-both_sexes-1140923346-
H22.9 Unspecified diagnostic endoscopic examination of colon	41200	categorical		Health-related outcomes > Hospital inpatient > Summary Operations		21348	260238	0.553316055041765	-0.00515882952559489			categorical-41200-both_sexes-H229-
Weighted-mean L2 in tract superior longitudinal fasciculus (left)	25617	continuous		UK Biobank Assessment Centre > Imaging > Brain MRI > Diffusion brain MRI > dMRI weighted means		14490		0.553697710715196	-0.00447839006562858			continuous-25617-both_sexes--irnt
Mean ISOVF in superior fronto-occipital fasciculus on FA skeleton (right)	25482	continuous		UK Biobank Assessment Centre > Imaging > Brain MRI > Diffusion brain MRI > dMRI skeleton		14490		0.553790462991669	-0.00287021508218049			continuous-25482-both_sexes--irnt
Oestradiol	30800	continuous		Biological samples > Assay results > Blood assays > Blood biochemistry		43259		0.554174886228268	0.00514249020067008			continuous-30800-both_sexes--irnt
Mean L1 in cingulum cingulate gyrus on FA skeleton (right)	25234	continuous		UK Biobank Assessment Centre > Imaging > Brain MRI > Diffusion brain MRI > dMRI skeleton		14492		0.5541909829392	0.00496429895265185			continuous-25234-both_sexes--irnt
Weighted-mean MD in tract superior longitudinal fasciculus (right)	25537	continuous		UK Biobank Assessment Centre > Imaging > Brain MRI > Diffusion brain MRI > dMRI weighted means		14490		0.554341632403575	-0.00198903679534263			continuous-25537-both_sexes--irnt
Ventricular rate	12336	continuous		UK Biobank Assessment Centre > Physical measures > ECG at rest, 12-lead		18166		0.555257578840094	-0.00840245819487697			continuous-12336-both_sexes--irnt
Q18.1 Diagnostic endoscopic examination of uterus and biopsy of lesion of uterus	41200	categorical		Health-related outcomes > Hospital inpatient > Summary Operations		4052	149296	0.555873461257494	-0.0187955716173022			categorical-41200-both_sexes-Q181-
Appendicitis	20002	categorical		UK Biobank Assessment Centre > Verbal interview > Medical conditions		2745	278798	0.556452604675966	0.00324039383993357			categorical-20002-both_sexes-1502-
Weighted-mean MO in tract acoustic radiation (left)	25542	continuous		UK Biobank Assessment Centre > Imaging > Brain MRI > Diffusion brain MRI > dMRI weighted means		14490		0.556880295434412	0.00950000013327481			continuous-25542-both_sexes--irnt
Median BOLD effect (in group-defined mask) for faces activation	25044	continuous		UK Biobank Assessment Centre > Imaging > Brain MRI > Task functional brain MRI		14069		0.558193314199133	0.00938129058478262			continuous-25044-both_sexes--irnt
Mean FA in superior corona radiata on FA skeleton (left)	25081	continuous		UK Biobank Assessment Centre > Imaging > Brain MRI > Diffusion brain MRI > dMRI skeleton		14492		0.558729603460411	-0.00322590626750148			continuous-25081-both_sexes--irnt
Mean MD in pontine crossing tract on FA skeleton	25105	continuous		UK Biobank Assessment Centre > Imaging > Brain MRI > Diffusion brain MRI > dMRI skeleton		14492		0.560193771426196	0.00780298703163651			continuous-25105-both_sexes--irnt
Mean OD in cingulum cingulate gyrus on FA skeleton (right)	25426	continuous		UK Biobank Assessment Centre > Imaging > Brain MRI > Diffusion brain MRI > dMRI skeleton		14490		0.560219881691778	-0.00358334233165953			continuous-25426-both_sexes--irnt
Mean MD in cingulum cingulate gyrus on FA skeleton (right)	25138	continuous		UK Biobank Assessment Centre > Imaging > Brain MRI > Diffusion brain MRI > dMRI skeleton		14492		0.560640387571442	0.00919592101795782			continuous-25138-both_sexes--irnt
Mean L2 in cerebral peduncle on FA skeleton (left)	25263	continuous		UK Biobank Assessment Centre > Imaging > Brain MRI > Diffusion brain MRI > dMRI skeleton		14492		0.561697148180317	0.00909105347172101			continuous-25263-both_sexes--irnt
N35 Urethral stricture	132064	icd_first_occurrence		Health-related outcomes > First occurrences > Genitourinary system disorders		2591	278994	0.562856820859749	-0.0233579612963537			icd_first_occurrence-132064-both_sexes--
M65 Synovitis and tenosynovitis	131938	icd_first_occurrence		Health-related outcomes > First occurrences > Musculoskeletal system and connective tissue disorders		10183	271402	0.562920491975962	-0.0118223334314113			icd_first_occurrence-131938-both_sexes--
Median z-statistic (in group-defined amygdala activation mask) for faces-shapes contrast	25054	continuous		UK Biobank Assessment Centre > Imaging > Brain MRI > Task functional brain MRI		14069		0.563714851363539	0.00918357233706642			continuous-25054-both_sexes--irnt
M24 Other specific joint derangements	131886	icd_first_occurrence		Health-related outcomes > First occurrences > Musculoskeletal system and connective tissue disorders		2450	279135	0.563796890109565	-0.0235225514205952			icd_first_occurrence-131886-both_sexes--
Mean FA in tapetum on FA skeleton (left)	25103	continuous		UK Biobank Assessment Centre > Imaging > Brain MRI > Diffusion brain MRI > dMRI skeleton		14492		0.564397964700387	-0.00926626973440307			continuous-25103-both_sexes--irnt
Creatinine	30700	continuous		Biological samples > Assay results > Blood assays > Blood biochemistry		268410		0.56458187150494	0.0017334176535065			continuous-30700-both_sexes--irnt
Mean ISOVF in cingulum cingulate gyrus on FA skeleton (right)	25474	continuous		UK Biobank Assessment Centre > Imaging > Brain MRI > Diffusion brain MRI > dMRI skeleton		14490		0.564696521689064	0.00723179731447174			continuous-25474-both_sexes--irnt
Weighted-mean L3 in tract medial lemniscus (left)	25640	continuous		UK Biobank Assessment Centre > Imaging > Brain MRI > Diffusion brain MRI > dMRI weighted means		14490		0.56628949735477	0.00920285452668127			continuous-25640-both_sexes--irnt
Weighted-mean OD in tract forceps major	25687	continuous		UK Biobank Assessment Centre > Imaging > Brain MRI > Diffusion brain MRI > dMRI weighted means		14489		0.567412052193059	-0.00912953229624857			continuous-25687-both_sexes--irnt
Weighted-mean L1 in tract superior longitudinal fasciculus (right)	25591	continuous		UK Biobank Assessment Centre > Imaging > Brain MRI > Diffusion brain MRI > dMRI weighted means		14490		0.567424436999683	0.00445585858022658			continuous-25591-both_sexes--irnt
Volume of grey matter in Putamen (right)	25883	continuous		UK Biobank Assessment Centre > Imaging > Brain MRI > T1 structural brain MRI > Regional grey matter volumes (FAST)		16047		0.568071611917134	0.0000174225559447295			continuous-25883-both_sexes--irnt
Weighted-mean FA in tract uncinate fasciculus (left)	25513	continuous		UK Biobank Assessment Centre > Imaging > Brain MRI > Diffusion brain MRI > dMRI weighted means		14490		0.569190645786877	0.00901135756432271			continuous-25513-both_sexes--irnt
H57 Other disorders of eye and adnexa	131216	icd_first_occurrence		Health-related outcomes > First occurrences > Eye and adnexa disorders		4305	277280	0.569515203695404	0.00727848544696765			icd_first_occurrence-131216-both_sexes--
Mean FA in posterior limb of internal capsule on FA skeleton (left)	25075	continuous		UK Biobank Assessment Centre > Imaging > Brain MRI > Diffusion brain MRI > dMRI skeleton		14492		0.570331680421791	-0.00413349694847242			continuous-25075-both_sexes--irnt
Ear/vestibular disorder	20002	categorical		UK Biobank Assessment Centre > Verbal interview > Medical conditions		2401	279142	0.570955175843406	-0.00489568507892441			categorical-20002-both_sexes-1415-
Weighted-mean MO in tract forceps minor	25553	continuous		UK Biobank Assessment Centre > Imaging > Brain MRI > Diffusion brain MRI > dMRI weighted means		14490		0.572131967849329	-0.00907426948772453			continuous-25553-both_sexes--irnt
Trunk predicted mass	23130	continuous		UK Biobank Assessment Centre > Physical measures > Anthropometry > Impedance measures		276472		0.572335156060352	0.000330411322317408			continuous-23130-both_sexes--irnt
Losartan	20003	categorical		UK Biobank Assessment Centre > Verbal interview > Medications		2444	279099	0.573882540085425	-0.0234386361889084			categorical-20003-both_sexes-1140916356-
Weighted-mean MO in tract middle cerebellar peduncle	25558	continuous		UK Biobank Assessment Centre > Imaging > Brain MRI > Diffusion brain MRI > dMRI weighted means		14490		0.574071500603569	0.0000433185261971918			continuous-25558-both_sexes--irnt
Mental health problems ever diagnosed by a professional	20544	categorical		Online follow-up > Mental health > Mental distress		13211	79887	0.574826600064392	0.00454590124398633			categorical-20544-both_sexes-15-
QRS duration	12340	continuous		UK Biobank Assessment Centre > Physical measures > ECG at rest, 12-lead		18166		0.574902941254898	-0.00384163088130908			continuous-12340-both_sexes--irnt
Mean ICVF in fornix cres+stria terminalis on FA skeleton (right)	25382	continuous		UK Biobank Assessment Centre > Imaging > Brain MRI > Diffusion brain MRI > dMRI skeleton		14490		0.575520053693632	-0.00907499865891339			continuous-25382-both_sexes--irnt
Substances taken for depression	20546	categorical		Online follow-up > Mental health > Depression		3282	89850	0.576384344846878	0.00588548766874919			categorical-20546-both_sexes-1-
B98 Other specified infectious agents as the cause of diseases classified to other chapters	130342	icd_first_occurrence		Health-related outcomes > First occurrences > Certain infectious and parasitic diseases		1895	279690	0.577010740200775	0.0260928045747016			icd_first_occurrence-130342-both_sexes--
Mean OD in uncinate fasciculus on FA skeleton (right)	25436	continuous		UK Biobank Assessment Centre > Imaging > Brain MRI > Diffusion brain MRI > dMRI skeleton		14490		0.577091512714595	-0.00509177722042607			continuous-25436-both_sexes--irnt
Stroke volume during PWA	12686	continuous		UK Biobank Assessment Centre > Imaging > Heart MRI > Pulse wave analysis		16925		0.577439782286831	0.00766117178974056			continuous-12686-both_sexes--irnt
Weighted-mean MO in tract superior thalamic radiation (left)	25565	continuous		UK Biobank Assessment Centre > Imaging > Brain MRI > Diffusion brain MRI > dMRI weighted means		14490		0.57787937124322	-0.00351336437640503			continuous-25565-both_sexes--irnt
Volume of grey matter in Occipital Fusiform Gyrus (left)	25860	continuous		UK Biobank Assessment Centre > Imaging > Brain MRI > T1 structural brain MRI > Regional grey matter volumes (FAST)		16047		0.577936072884728	0.00000584207854135088			continuous-25860-both_sexes--irnt
Weighted-mean L1 in tract anterior thalamic radiation (left)	25571	continuous		UK Biobank Assessment Centre > Imaging > Brain MRI > Diffusion brain MRI > dMRI weighted means		14490		0.578584343235952	0.0080186165864686			continuous-25571-both_sexes--irnt
Q08.9 Unspecified vaginal excision of uterus	41210	categorical		Health-related outcomes > Hospital inpatient > Summary Operations		1993	151355	0.578821140739721	-0.000655344376804358			categorical-41210-both_sexes-Q089-
K02 Dental caries	131556	icd_first_occurrence		Health-related outcomes > First occurrences > Digestive system disorders		2546	279039	0.578943218707917	0.00755815438839623			icd_first_occurrence-131556-both_sexes--
Tonsillectomy / tonsil surgery	20004	categorical		UK Biobank Assessment Centre > Verbal interview > Operations		13914	267629	0.579574328067963	0.00987500833869697			categorical-20004-both_sexes-1561-
Mean MD in sagittal stratum on FA skeleton (left)	25135	continuous		UK Biobank Assessment Centre > Imaging > Brain MRI > Diffusion brain MRI > dMRI skeleton		14492		0.579746881403118	-0.00156232482830806			continuous-25135-both_sexes--irnt
Mean L3 in splenium of corpus callosum on FA skeleton	25300	continuous		UK Biobank Assessment Centre > Imaging > Brain MRI > Diffusion brain MRI > dMRI skeleton		14492		0.579815400594735	-0.00418055618390407			continuous-25300-both_sexes--irnt
Mean reticulocyte volume	30260	continuous		Biological samples > Assay results > Blood assays > Blood count		268453		0.580456514741144	-0.0015523993515129			continuous-30260-both_sexes--irnt
Weighted-mean ICVF in tract superior thalamic radiation (right)	25674	continuous		UK Biobank Assessment Centre > Imaging > Brain MRI > Diffusion brain MRI > dMRI weighted means		14489		0.581648635745754	-0.00867636000845304			continuous-25674-both_sexes--irnt
Total thigh muscle volume	22409	continuous		UK Biobank Assessment Centre > Imaging > Abdominal MRI > Abdominal composition		5282		0.582350817155071	-0.00300294218857341			continuous-22409-both_sexes--irnt
Mean ISOVF in posterior limb of internal capsule on FA skeleton (right)	25458	continuous		UK Biobank Assessment Centre > Imaging > Brain MRI > Diffusion brain MRI > dMRI skeleton		14490		0.582790315498179	-0.0088618086092739			continuous-25458-both_sexes--irnt
Weighted-mean MD in tract anterior thalamic radiation (left)	25517	continuous		UK Biobank Assessment Centre > Imaging > Brain MRI > Diffusion brain MRI > dMRI weighted means		14490		0.582806200094135	0.00794649102609164			continuous-25517-both_sexes--irnt
Volume of grey matter in Temporal Occipital Fusiform Cortex (left)	25858	continuous		UK Biobank Assessment Centre > Imaging > Brain MRI > T1 structural brain MRI > Regional grey matter volumes (FAST)		16047		0.583160584883554	-0.00801163902904501			continuous-25858-both_sexes--irnt
Frequency of feeling guilt or remorse after drinking alcohol in last year	20409	continuous		Online follow-up > Mental health > Alcohol use		51440		0.584342679243803	0.00261764857162251			continuous-20409-both_sexes--
I34 Nonrheumatic mitral valve disorders	131322	icd_first_occurrence		Health-related outcomes > First occurrences > Circulatory system disorders		2445	279140	0.585618870349187	-0.0231171992243393			icd_first_occurrence-131322-both_sexes--
Mean ICVF in posterior thalamic radiation on FA skeleton (left)	25373	continuous		UK Biobank Assessment Centre > Imaging > Brain MRI > Diffusion brain MRI > dMRI skeleton		14490		0.58593336742221	0.00163741479938073			continuous-25373-both_sexes--irnt
Weighted-mean L1 in tract forceps minor	25580	continuous		UK Biobank Assessment Centre > Imaging > Brain MRI > Diffusion brain MRI > dMRI weighted means		14490		0.585953528591903	-0.00179464021943514			continuous-25580-both_sexes--irnt
K59 Other functional intestinal disorders	131640	icd_first_occurrence		Health-related outcomes > First occurrences > Digestive system disorders		12717	268868	0.586253659373782	0.00941912538704714			icd_first_occurrence-131640-both_sexes--
Trunk fat-free mass	23129	continuous		UK Biobank Assessment Centre > Physical measures > Anthropometry > Impedance measures		276500		0.586763478355176	0.000366994310880815			continuous-23129-both_sexes--irnt
Mean MO in uncinate fasciculus on FA skeleton (left)	25197	continuous		UK Biobank Assessment Centre > Imaging > Brain MRI > Diffusion brain MRI > dMRI skeleton		14492		0.588434273221482	-0.00891076816151255			continuous-25197-both_sexes--irnt
Smoking status	20116	categorical		UK Biobank Assessment Centre > Touchscreen > Lifestyle and environment > Smoking		100268	180126	0.588434832017305	0.00359476530844746			categorical-20116-both_sexes-1-
Mean MO in medial lemniscus on FA skeleton (right)	25160	continuous		UK Biobank Assessment Centre > Imaging > Brain MRI > Diffusion brain MRI > dMRI skeleton		14492		0.588769899998439	0.00885318229732495			continuous-25160-both_sexes--irnt
Mean FA in anterior limb of internal capsule on FA skeleton (left)	25073	continuous		UK Biobank Assessment Centre > Imaging > Brain MRI > Diffusion brain MRI > dMRI skeleton		14492		0.589195407126658	-0.00870513300927313			continuous-25073-both_sexes--irnt
I67 Other cerebrovascular diseases	131374	icd_first_occurrence		Health-related outcomes > First occurrences > Circulatory system disorders		2745	278840	0.589477284692564	0.0213957908204916			icd_first_occurrence-131374-both_sexes--
Mean FA in sagittal stratum on FA skeleton (right)	25086	continuous		UK Biobank Assessment Centre > Imaging > Brain MRI > Diffusion brain MRI > dMRI skeleton		14492		0.591196184953306	0.00874147520474173			continuous-25086-both_sexes--irnt
Q17.1 Endoscopic resection of lesion of uterus	41200	categorical		Health-related outcomes > Hospital inpatient > Summary Operations		3752	149596	0.59166129367282	-0.00657393522569683			categorical-41200-both_sexes-Q171-
Weighted-mean L3 in tract corticospinal tract (right)	25632	continuous		UK Biobank Assessment Centre > Imaging > Brain MRI > Diffusion brain MRI > dMRI weighted means		14490		0.592333198242764	0.00872782427617178			continuous-25632-both_sexes--irnt
Mean ICVF in external capsule on FA skeleton (left)	25377	continuous		UK Biobank Assessment Centre > Imaging > Brain MRI > Diffusion brain MRI > dMRI skeleton		14490		0.592475873769321	-0.00115113742026509			continuous-25377-both_sexes--irnt
Mean L2 in body of corpus callosum on FA skeleton	25251	continuous		UK Biobank Assessment Centre > Imaging > Brain MRI > Diffusion brain MRI > dMRI skeleton		14492		0.592640408563592	-0.00102078527419817			continuous-25251-both_sexes--irnt
Z28.4 Transverse colon	41210	categorical		Health-related outcomes > Hospital inpatient > Summary Operations		5559	276027	0.592914928367022	-0.00227955181202913			categorical-41210-both_sexes-Z284-
Mean ICVF in medial lemniscus on FA skeleton (right)	25352	continuous		UK Biobank Assessment Centre > Imaging > Brain MRI > Diffusion brain MRI > dMRI skeleton		14490		0.593919217482855	-0.00850413883879452			continuous-25352-both_sexes--irnt
Weighted-mean L3 in tract acoustic radiation (right)	25624	continuous		UK Biobank Assessment Centre > Imaging > Brain MRI > Diffusion brain MRI > dMRI weighted means		14490		0.594043639289617	-0.00873655695038868			continuous-25624-both_sexes--irnt
Median T2star in thalamus (right)	25027	continuous		UK Biobank Assessment Centre > Imaging > Brain MRI > Susceptibility weighted brain MRI		14767		0.59414627573707	-0.000106830256067336			continuous-25027-both_sexes--irnt
Mean L1 in retrolenticular part of internal capsule on FA skeleton (left)	25221	continuous		UK Biobank Assessment Centre > Imaging > Brain MRI > Diffusion brain MRI > dMRI skeleton		14492		0.595245496847918	0.00871202024804824			continuous-25221-both_sexes--irnt
E04 Other non-toxic goitre	130698	icd_first_occurrence		Health-related outcomes > First occurrences > Endocrine, nutritional and metabolic diseases		2623	278962	0.596180542560458	-0.00756983611885823			icd_first_occurrence-130698-both_sexes--
Weighted-mean OD in tract parahippocampal part of cingulum (right)	25684	continuous		UK Biobank Assessment Centre > Imaging > Brain MRI > Diffusion brain MRI > dMRI weighted means		14489		0.596246914534551	0.00848389389235212			continuous-25684-both_sexes--irnt
Ever had known person concerned about, or recommend reduction of, alcohol consumption	20405	continuous		Online follow-up > Mental health > Alcohol use		93216		0.596318207723294	0.000803014035226065			continuous-20405-both_sexes--
Volume of grey matter in Crus II Cerebellum (right)	25905	continuous		UK Biobank Assessment Centre > Imaging > Brain MRI > T1 structural brain MRI > Regional grey matter volumes (FAST)		16047		0.597189733440108	-0.00674365248185647			continuous-25905-both_sexes--irnt
N48 Other disorders of penis	132088	icd_first_occurrence		Health-related outcomes > First occurrences > Genitourinary system disorders		3732	124506	0.597775584976563	-0.0182279638530436			icd_first_occurrence-132088-both_sexes--
Mean L2 in cingulum hippocampus on FA skeleton (left)	25285	continuous		UK Biobank Assessment Centre > Imaging > Brain MRI > Diffusion brain MRI > dMRI skeleton		14492		0.597934247430336	-0.00863239131324048			continuous-25285-both_sexes--irnt
Mean FA in inferior cerebellar peduncle on FA skeleton (left)	25067	continuous		UK Biobank Assessment Centre > Imaging > Brain MRI > Diffusion brain MRI > dMRI skeleton		14492		0.598670329870273	0.00857745011932121			continuous-25067-both_sexes--irnt
Weighted-mean MD in tract acoustic radiation (left)	25515	continuous		UK Biobank Assessment Centre > Imaging > Brain MRI > Diffusion brain MRI > dMRI weighted means		14490		0.600144989952015	-0.00876813415806067			continuous-25515-both_sexes--irnt
Weighted-mean L1 in tract superior longitudinal fasciculus (left)	25590	continuous		UK Biobank Assessment Centre > Imaging > Brain MRI > Diffusion brain MRI > dMRI weighted means		14490		0.600535949724425	0.00567685931289205			continuous-25590-both_sexes--irnt
Mean OD in anterior limb of internal capsule on FA skeleton (right)	25408	continuous		UK Biobank Assessment Centre > Imaging > Brain MRI > Diffusion brain MRI > dMRI skeleton		14490		0.601075807627986	-0.00852081072127689			continuous-25408-both_sexes--irnt
Forced vital capacity (FVC)	3062	continuous		UK Biobank Assessment Centre > Physical measures > Spirometry		255820		0.602538767323956	0.000126642021045561			continuous-3062-both_sexes--irnt
Weighted-mean L3 in tract uncinate fasciculus (right)	25649	continuous		UK Biobank Assessment Centre > Imaging > Brain MRI > Diffusion brain MRI > dMRI weighted means		14490		0.602667337607102	-0.00185250646034971			continuous-25649-both_sexes--irnt
H25.9 Unspecified diagnostic endoscopic examination of lower bowel using fibreoptic sigmoidoscope	41210	categorical		Health-related outcomes > Hospital inpatient > Summary Operations		2353	279233	0.602801404894779	-0.0226137173037469			categorical-41210-both_sexes-H259-
Mean ISOVF in cerebral peduncle on FA skeleton (right)	25454	continuous		UK Biobank Assessment Centre > Imaging > Brain MRI > Diffusion brain MRI > dMRI skeleton		14490		0.603322488022348	-0.00853407666205968			continuous-25454-both_sexes--irnt
H61 Other disorders of external ear	131224	icd_first_occurrence		Health-related outcomes > First occurrences > Ear and mastoid process disorders		17767	263818	0.603422069079214	-0.00839765381098114			icd_first_occurrence-131224-both_sexes--
Volume of grey matter in Crus I Cerebellum (left)	25900	continuous		UK Biobank Assessment Centre > Imaging > Brain MRI > T1 structural brain MRI > Regional grey matter volumes (FAST)		16047		0.604394583903977	0.000321974636780278			continuous-25900-both_sexes--irnt
K63.4 Coronary arteriography using two catheters	41210	categorical		Health-related outcomes > Hospital inpatient > Summary Operations		2471	279115	0.604464254278997	-0.0227142395357471			categorical-41210-both_sexes-K634-
Weight	23098	continuous		UK Biobank Assessment Centre > Physical measures > Anthropometry > Impedance measures		276717		0.605124904663667	-0.00176502978128812			continuous-23098-both_sexes--irnt
N60 Benign mammary dysplasia	132096	icd_first_occurrence		Health-related outcomes > First occurrences > Genitourinary system disorders		7142	146205	0.605214716007066	0.0130104523997915			icd_first_occurrence-132096-both_sexes--
Z94.3 Left sided operation	41210	categorical		Health-related outcomes > Hospital inpatient > Summary Operations		76252	205334	0.605557283651822	-0.00465104410107581			categorical-41210-both_sexes-Z943-
Weighted-mean L2 in tract inferior fronto-occipital fasciculus (left)	25608	continuous		UK Biobank Assessment Centre > Imaging > Brain MRI > Diffusion brain MRI > dMRI weighted means		14490		0.60577454941686	-0.000595315099552138			continuous-25608-both_sexes--irnt
Blood clot, DVT, bronchitis, emphysema, asthma, rhinitis, eczema, allergy diagnosed by doctor	6152	categorical		UK Biobank Assessment Centre > Touchscreen > Health and medical history > Medical conditions		2317	278682	0.606662553423137	-0.0225669477015622			categorical-6152-both_sexes-7-
M72 Fibroblastic disorders	131950	icd_first_occurrence		Health-related outcomes > First occurrences > Musculoskeletal system and connective tissue disorders		13771	267814	0.606985310804821	-0.00381000172229045			icd_first_occurrence-131950-both_sexes--
Vascular/heart problems diagnosed by doctor	6150	categorical		UK Biobank Assessment Centre > Touchscreen > Health and medical history > Medical conditions		75412	205512	0.608347607287457	0.00477852827845012			categorical-6150-both_sexes-4-
Anxiety/panic attacks	20002	categorical		UK Biobank Assessment Centre > Verbal interview > Medical conditions		3902	277641	0.608595246521103	0.00211746832830256			categorical-20002-both_sexes-1287-
Mean L1 in posterior limb of internal capsule on FA skeleton (right)	25218	continuous		UK Biobank Assessment Centre > Imaging > Brain MRI > Diffusion brain MRI > dMRI skeleton		14492		0.609073708528178	0.00842311178524168			continuous-25218-both_sexes--irnt
Age started smoking in current smokers	3436	continuous		UK Biobank Assessment Centre > Touchscreen > Lifestyle and environment > Smoking		20655		0.609085471917908	-0.00138995863048195			continuous-3436-both_sexes--irnt
Weighted-mean MD in tract acoustic radiation (right)	25516	continuous		UK Biobank Assessment Centre > Imaging > Brain MRI > Diffusion brain MRI > dMRI weighted means		14490		0.609279730012105	-0.00854250256457912			continuous-25516-both_sexes--irnt
Volume of grey matter in Temporal Fusiform Cortex, anterior division (left)	25854	continuous		UK Biobank Assessment Centre > Imaging > Brain MRI > T1 structural brain MRI > Regional grey matter volumes (FAST)		16047		0.60940901700556	0.000719639535033404			continuous-25854-both_sexes--irnt
Leg pain on walking	4728	categorical		UK Biobank Assessment Centre > Touchscreen > Health and medical history > Claudication and peripheral artery disease		22326	79304	0.61137821835572	0.00786288871159685			categorical-4728-both_sexes--
Mean OD in fornix cres+stria terminalis on FA skeleton (right)	25430	continuous		UK Biobank Assessment Centre > Imaging > Brain MRI > Diffusion brain MRI > dMRI skeleton		14490		0.611699624578084	-0.00457130896426392			continuous-25430-both_sexes--irnt
R15.1 Medical induction of labour	41210	categorical		Health-related outcomes > Hospital inpatient > Summary Operations		1827	151521	0.611851570014765	-0.00185420575753464			categorical-41210-both_sexes-R151-
Pulmonary embolism +/- dvt	20002	categorical		UK Biobank Assessment Centre > Verbal interview > Medical conditions		2304	279239	0.611881626258635	-0.0224329690026941			categorical-20002-both_sexes-1093-
J18 Pneumonia, organism unspecified	131456	icd_first_occurrence		Health-related outcomes > First occurrences > Respiratory system disorders		13428	268157	0.612301731447177	-0.00949182858244521			icd_first_occurrence-131456-both_sexes--
Mean platelet (thrombocyte) volume	30100	continuous		Biological samples > Assay results > Blood assays > Blood count		273539		0.612649075641581	-0.000514220120675221			continuous-30100-both_sexes--irnt
Mean MD in superior longitudinal fasciculus on FA skeleton (left)	25145	continuous		UK Biobank Assessment Centre > Imaging > Brain MRI > Diffusion brain MRI > dMRI skeleton		14492		0.613274406327089	0.0038421005996909			continuous-25145-both_sexes--irnt
Mean MO in cerebral peduncle on FA skeleton (left)	25167	continuous		UK Biobank Assessment Centre > Imaging > Brain MRI > Diffusion brain MRI > dMRI skeleton		14492		0.615731085849336	0.00831759480781533			continuous-25167-both_sexes--irnt
Waking too early	20535	categorical		Online follow-up > Mental health > Depression		27483	8725	0.616302332050595	0.0129443863446922			categorical-20535-both_sexes--
Mean L3 in body of corpus callosum on FA skeleton	25299	continuous		UK Biobank Assessment Centre > Imaging > Brain MRI > Diffusion brain MRI > dMRI skeleton		14492		0.61631630949145	0.00282447060244543			continuous-25299-both_sexes--irnt
Weighted-mean FA in tract cingulate gyrus part of cingulum (left)	25492	continuous		UK Biobank Assessment Centre > Imaging > Brain MRI > Diffusion brain MRI > dMRI weighted means		14490		0.616441590328877	-0.00832990030472247			continuous-25492-both_sexes--irnt
Recent easy annoyance or irritability	20505	continuous		Online follow-up > Mental health > Anxiety		92891		0.616918247277241	-0.00196323024085332			continuous-20505-both_sexes--
H22.1 Diagnostic fibreoptic endoscopic examination of colon and biopsy of lesion of colon	41200	categorical		Health-related outcomes > Hospital inpatient > Summary Operations		16027	265559	0.617123421191766	0.00405505146626562			categorical-41200-both_sexes-H221-
L25 Unspecified contact dermatitis	131730	icd_first_occurrence		Health-related outcomes > First occurrences > Skin and subcutaneous tissue disorders		1820	279765	0.617144395834684	0.00667149568264724			icd_first_occurrence-131730-both_sexes--
H02 Other disorders of eyelid	131132	icd_first_occurrence		Health-related outcomes > First occurrences > Eye and adnexa disorders		6422	275163	0.617660254469846	-0.00122118905810273			icd_first_occurrence-131132-both_sexes--
Mean FA in superior corona radiata on FA skeleton (right)	25080	continuous		UK Biobank Assessment Centre > Imaging > Brain MRI > Diffusion brain MRI > dMRI skeleton		14492		0.617804845304827	-0.000844383486581115			continuous-25080-both_sexes--irnt
Mean MO in fornix on FA skeleton	25157	continuous		UK Biobank Assessment Centre > Imaging > Brain MRI > Diffusion brain MRI > dMRI skeleton		14492		0.61782258404194	0.00410782231943866			continuous-25157-both_sexes--irnt
J31 Chronic rhinitis, nasopharyngitis and pharyngitis	131466	icd_first_occurrence		Health-related outcomes > First occurrences > Respiratory system disorders		3710	277875	0.618068354226782	-0.0177106310144461			icd_first_occurrence-131466-both_sexes--
Mean L2 in fornix cres+stria terminalis on FA skeleton (right)	25286	continuous		UK Biobank Assessment Centre > Imaging > Brain MRI > Diffusion brain MRI > dMRI skeleton		14492		0.618805730313807	0.00738308303323515			continuous-25286-both_sexes--irnt
Mean MO in superior cerebellar peduncle on FA skeleton (left)	25165	continuous		UK Biobank Assessment Centre > Imaging > Brain MRI > Diffusion brain MRI > dMRI skeleton		14492		0.618923933716995	0.000701410852659165			continuous-25165-both_sexes--irnt
Mean MD in superior corona radiata on FA skeleton (left)	25129	continuous		UK Biobank Assessment Centre > Imaging > Brain MRI > Diffusion brain MRI > dMRI skeleton		14492		0.619390593149486	-0.00150077604695658			continuous-25129-both_sexes--irnt
Weighted-mean MO in tract cingulate gyrus part of cingulum (right)	25547	continuous		UK Biobank Assessment Centre > Imaging > Brain MRI > Diffusion brain MRI > dMRI weighted means		14490		0.619533393798008	-0.00573103346495995			continuous-25547-both_sexes--irnt
Hysterectomy	20004	categorical		UK Biobank Assessment Centre > Verbal interview > Operations		28487	124841	0.619601844699323	-0.00706850661709033			categorical-20004-both_sexes-1357-
Leg fat mass (left)	23116	continuous		UK Biobank Assessment Centre > Physical measures > Anthropometry > Impedance measures		276675		0.619745225440224	-0.00155087515920089			continuous-23116-both_sexes--irnt
Mean ISOVF in corticospinal tract on FA skeleton (left)	25447	continuous		UK Biobank Assessment Centre > Imaging > Brain MRI > Diffusion brain MRI > dMRI skeleton		14490		0.620095782947809	0.000641929913912458			continuous-25447-both_sexes--irnt
Volume of grey matter in Crus I Cerebellum (right)	25902	continuous		UK Biobank Assessment Centre > Imaging > Brain MRI > T1 structural brain MRI > Regional grey matter volumes (FAST)		16047		0.620209292841249	0.0000102588217071144			continuous-25902-both_sexes--irnt
Volume of pallidum (right)	25018	continuous		UK Biobank Assessment Centre > Imaging > Brain MRI > T1 structural brain MRI > Subcortical volumes (FIRST)		16038		0.620360538543742	-0.00744965373535736			continuous-25018-both_sexes--irnt
J47 Bronchiectasis	131498	icd_first_occurrence		Health-related outcomes > First occurrences > Respiratory system disorders		2311	279274	0.620701819941448	-0.0038222510465893			icd_first_occurrence-131498-both_sexes--
N90 Other noninflammatory disorders of vulva and perineum	132142	icd_first_occurrence		Health-related outcomes > First occurrences > Genitourinary system disorders		3579	149768	0.621867529863498	-0.0173551085176471			icd_first_occurrence-132142-both_sexes--
N76 Other inflammation of vagina and vulva	132118	icd_first_occurrence		Health-related outcomes > First occurrences > Genitourinary system disorders		2784	150563	0.622408301737484	-0.00927604805824202			icd_first_occurrence-132118-both_sexes--
M17 Gonarthrosis [arthrosis of knee]	131872	icd_first_occurrence		Health-related outcomes > First occurrences > Musculoskeletal system and connective tissue disorders		19933	261652	0.625486432299586	-0.00474158123788015			icd_first_occurrence-131872-both_sexes--
N39 Other disorders of urinary system	132070	icd_first_occurrence		Health-related outcomes > First occurrences > Genitourinary system disorders		25277	256308	0.625892244984854	-0.00432903384056656			icd_first_occurrence-132070-both_sexes--
Age when last took cannabis	20455	continuous		Online follow-up > Mental health > Cannabis use		20643		0.626915775458357	-0.00589421814058413			continuous-20455-both_sexes--irnt
Total volume of white matter hyperintensities (from T1 and T2_FLAIR images)	25781	continuous		UK Biobank Assessment Centre > Imaging > Brain MRI > T2-weighted brain MRI		15031		0.627237932782125	-0.00290866543077487			continuous-25781-both_sexes--irnt
Weighted-mean ISOVF in tract middle cerebellar peduncle	25720	continuous		UK Biobank Assessment Centre > Imaging > Brain MRI > Diffusion brain MRI > dMRI weighted means		14489		0.627932584076386	-0.00809079123374938			continuous-25720-both_sexes--irnt
O30.2 Splenic flexure	41210	categorical		Health-related outcomes > Hospital inpatient > Summary Operations		2094	279492	0.629136082303433	0.0178458050828244			categorical-41210-both_sexes-O302-
Mean ISOVF in anterior limb of internal capsule on FA skeleton (right)	25456	continuous		UK Biobank Assessment Centre > Imaging > Brain MRI > Diffusion brain MRI > dMRI skeleton		14490		0.629145768141181	-0.00801018707658656			continuous-25456-both_sexes--irnt
Mental health problems ever diagnosed by a professional	20544	categorical		Online follow-up > Mental health > Mental distress		1136	91938	0.629399987605821	0.0277426733515451			categorical-20544-both_sexes-1-
Mean L2 in sagittal stratum on FA skeleton (right)	25278	continuous		UK Biobank Assessment Centre > Imaging > Brain MRI > Diffusion brain MRI > dMRI skeleton		14492		0.630812631441904	-0.00810217967452219			continuous-25278-both_sexes--irnt
Z27.1 Oesophagus	41210	categorical		Health-related outcomes > Hospital inpatient > Summary Operations		5058	276528	0.63128257138962	-0.01498545829635			categorical-41210-both_sexes-Z271-
Weighted-mean MO in tract posterior thalamic radiation (right)	25562	continuous		UK Biobank Assessment Centre > Imaging > Brain MRI > Diffusion brain MRI > dMRI weighted means		14490		0.631353970775179	-0.00814317050327378			continuous-25562-both_sexes--irnt
X72.1 Delivery of complex chemotherapy for neoplasm including prolonged infusional treatment at first attendance	41210	categorical		Health-related outcomes > Hospital inpatient > Summary Operations		2360	279226	0.631467899537475	-0.00399302600330492			categorical-41210-both_sexes-X721-
Weighted-mean L2 in tract medial lemniscus (left)	25613	continuous		UK Biobank Assessment Centre > Imaging > Brain MRI > Diffusion brain MRI > dMRI weighted means		14490		0.632459624269501	0.0081434464995424			continuous-25613-both_sexes--irnt
Weight	21002	continuous		UK Biobank Assessment Centre > Physical measures > Anthropometry > Body size measures		280748		0.632641638780085	-0.00165677797476958			continuous-21002-both_sexes--irnt
Volume of grey matter in Putamen (left)	25882	continuous		UK Biobank Assessment Centre > Imaging > Brain MRI > T1 structural brain MRI > Regional grey matter volumes (FAST)		16047		0.633360775914206	0.00257657723017787			continuous-25882-both_sexes--irnt
Omeprazole	20003	categorical		UK Biobank Assessment Centre > Verbal interview > Medications		16600	264943	0.633524961316749	0.000437048093673501			categorical-20003-both_sexes-1140865634-
E03.6 Septoplasty of nose NEC	41200	categorical		Health-related outcomes > Hospital inpatient > Summary Operations		2303	279283	0.634296494201827	-0.0211622567105857			categorical-41200-both_sexes-E036-
Frequency of memory loss due to drinking alcohol in last year	20408	continuous		Online follow-up > Mental health > Alcohol use		51455		0.634653517290492	0.000544637475133468			continuous-20408-both_sexes--
Mean L1 in posterior thalamic radiation on FA skeleton (right)	25228	continuous		UK Biobank Assessment Centre > Imaging > Brain MRI > Diffusion brain MRI > dMRI skeleton		14492		0.635093794856264	-0.000716076786508579			continuous-25228-both_sexes--irnt
Bunion/hallus valgus surgery	20004	categorical		UK Biobank Assessment Centre > Verbal interview > Operations		3517	149811	0.635859450022659	-0.0173745678564224			categorical-20004-both_sexes-1503-
Z50.3 Skin of finger	41210	categorical		Health-related outcomes > Hospital inpatient > Summary Operations		2801	278785	0.635911714373322	-0.00973292038264311			categorical-41210-both_sexes-Z503-
Coronary angioplasty (ptca) +/- stent	20004	categorical		UK Biobank Assessment Centre > Verbal interview > Operations		2829	278714	0.635918461591885	-0.00883005885428961			categorical-20004-both_sexes-1070-
S06.8 Other specified other excision of lesion of skin	41200	categorical		Health-related outcomes > Hospital inpatient > Summary Operations		2265	279321	0.6365025070234	-0.00292609035099921			categorical-41200-both_sexes-S068-
Gliclazide	20003	categorical		UK Biobank Assessment Centre > Verbal interview > Medications		2298	279245	0.638480333550304	-0.0213574956087362			categorical-20003-both_sexes-1140874744-
High light scatter reticulocyte percentage	30290	continuous		Biological samples > Assay results > Blood assays > Blood count		268454		0.639870474578458	0.00180334591106592			continuous-30290-both_sexes--irnt
Weighted-mean MD in tract corticospinal tract (right)	25524	continuous		UK Biobank Assessment Centre > Imaging > Brain MRI > Diffusion brain MRI > dMRI weighted means		14490		0.640484734915221	0.00802421706226316			continuous-25524-both_sexes--irnt
Pulse wave peak to peak time	4196	continuous		UK Biobank Assessment Centre > Physical measures > Arterial stiffness		101642		0.640534675150143	-0.00298822284073185			continuous-4196-both_sexes--irnt
Bipolar and major depression status	20126	categorical		UK Biobank Assessment Centre > Touchscreen > Psychosocial factors > Mental health		9369	64773	0.640656401669013	0.0100124268014055			categorical-20126-both_sexes-4-
Mean L1 in external capsule on FA skeleton (right)	25232	continuous		UK Biobank Assessment Centre > Imaging > Brain MRI > Diffusion brain MRI > dMRI skeleton		14492		0.640875230412249	-0.000163932442191947			continuous-25232-both_sexes--irnt
Mean MD in superior longitudinal fasciculus on FA skeleton (right)	25144	continuous		UK Biobank Assessment Centre > Imaging > Brain MRI > Diffusion brain MRI > dMRI skeleton		14492		0.641196471874547	0.0028723475770313			continuous-25144-both_sexes--irnt
Mean L1 in corticospinal tract on FA skeleton (right)	25206	continuous		UK Biobank Assessment Centre > Imaging > Brain MRI > Diffusion brain MRI > dMRI skeleton		14492		0.641500138099882	-0.00444034247621651			continuous-25206-both_sexes--irnt
Weighted-mean FA in tract superior thalamic radiation (left)	25511	continuous		UK Biobank Assessment Centre > Imaging > Brain MRI > Diffusion brain MRI > dMRI weighted means		14490		0.642008082509682	-0.00153274544732778			continuous-25511-both_sexes--irnt
Joint pain	20002	categorical		UK Biobank Assessment Centre > Verbal interview > Medical conditions		1043	280500	0.642354673804279	-0.00011286158706968			categorical-20002-both_sexes-1537-
J11 Influenza, virus not identified	131442	icd_first_occurrence		Health-related outcomes > First occurrences > Respiratory system disorders		6143	275442	0.642527850625891	-0.0131521650064297			icd_first_occurrence-131442-both_sexes--
Mean OD in corticospinal tract on FA skeleton (right)	25398	continuous		UK Biobank Assessment Centre > Imaging > Brain MRI > Diffusion brain MRI > dMRI skeleton		14490		0.643283499728081	0.00640666154093681			continuous-25398-both_sexes--irnt
Laparoscopy	20004	categorical		UK Biobank Assessment Centre > Verbal interview > Operations		4963	148365	0.643950428258203	-0.0147301463814754			categorical-20004-both_sexes-1520-
Z48.2 Skin of neck	41210	categorical		Health-related outcomes > Hospital inpatient > Summary Operations		2767	278819	0.644072618084112	0.00544593414769895			categorical-41210-both_sexes-Z482-
Mean FA in cingulum cingulate gyrus on FA skeleton (left)	25091	continuous		UK Biobank Assessment Centre > Imaging > Brain MRI > Diffusion brain MRI > dMRI skeleton		14492		0.644379420088066	0.00776863705619406			continuous-25091-both_sexes--irnt
Mean L3 in superior cerebellar peduncle on FA skeleton (left)	25309	continuous		UK Biobank Assessment Centre > Imaging > Brain MRI > Diffusion brain MRI > dMRI skeleton		14492		0.644381969648505	0.00792379989579343			continuous-25309-both_sexes--irnt
Weighted-mean FA in tract posterior thalamic radiation (right)	25508	continuous		UK Biobank Assessment Centre > Imaging > Brain MRI > Diffusion brain MRI > dMRI weighted means		14490		0.645609609624772	-0.00784046020869328			continuous-25508-both_sexes--irnt
Mean ISOVF in superior longitudinal fasciculus on FA skeleton (right)	25480	continuous		UK Biobank Assessment Centre > Imaging > Brain MRI > Diffusion brain MRI > dMRI skeleton		14490		0.645759133088892	-0.00430730178218958			continuous-25480-both_sexes--irnt
Weighted-mean ISOVF in tract anterior thalamic radiation (right)	25707	continuous		UK Biobank Assessment Centre > Imaging > Brain MRI > Diffusion brain MRI > dMRI weighted means		14489		0.645784940200798	-0.00754991908369233			continuous-25707-both_sexes--irnt
M46 Other inflammatory spondylopathies	131914	icd_first_occurrence		Health-related outcomes > First occurrences > Musculoskeletal system and connective tissue disorders		1948	279637	0.647048326008057	0.0221528806872326			icd_first_occurrence-131914-both_sexes--
Weighted-mean L1 in tract uncinate fasciculus (left)	25594	continuous		UK Biobank Assessment Centre > Imaging > Brain MRI > Diffusion brain MRI > dMRI weighted means		14490		0.648005710030796	0.00592541633737602			continuous-25594-both_sexes--irnt
Bone surgery/joint surgery	20004	categorical		UK Biobank Assessment Centre > Verbal interview > Operations		2254	279289	0.649209039433964	-0.021048447236396			categorical-20004-both_sexes-1296-
I10 Essential (primary) hypertension	131286	icd_first_occurrence		Health-related outcomes > First occurrences > Circulatory system disorders		69256	212329	0.650623124707535	0.000371499979573355			icd_first_occurrence-131286-both_sexes--
Mean ISOVF in posterior thalamic radiation on FA skeleton (right)	25468	continuous		UK Biobank Assessment Centre > Imaging > Brain MRI > Diffusion brain MRI > dMRI skeleton		14490		0.650656934601392	-0.000507532720382714			continuous-25468-both_sexes--irnt
Volume of hippocampus (right)	25020	continuous		UK Biobank Assessment Centre > Imaging > Brain MRI > T1 structural brain MRI > Subcortical volumes (FIRST)		16038		0.65117244382667	0.00404732054172603			continuous-25020-both_sexes--irnt
Mean L2 in cingulum cingulate gyrus on FA skeleton (right)	25282	continuous		UK Biobank Assessment Centre > Imaging > Brain MRI > Diffusion brain MRI > dMRI skeleton		14492		0.651927868301993	0.00767603531003093			continuous-25282-both_sexes--irnt
Leg fat mass (right)	23112	continuous		UK Biobank Assessment Centre > Physical measures > Anthropometry > Impedance measures		276689		0.652905767295294	-0.00147334151594721			continuous-23112-both_sexes--irnt
Weighted-mean OD in tract anterior thalamic radiation (right)	25680	continuous		UK Biobank Assessment Centre > Imaging > Brain MRI > Diffusion brain MRI > dMRI weighted means		14489		0.65301421919989	-0.00755867286626711			continuous-25680-both_sexes--irnt
Total peripheral resistance during PWA	12685	continuous		UK Biobank Assessment Centre > Imaging > Heart MRI > Pulse wave analysis		17134		0.653250554487713	-0.00675485501222321			continuous-12685-both_sexes--irnt
Levothyroxine sodium	20003	categorical		UK Biobank Assessment Centre > Verbal interview > Medications		11475	270068	0.653520627524617	-0.00746345579742337			categorical-20003-both_sexes-1141191044-
H33 Retinal detachments and breaks	131178	icd_first_occurrence		Health-related outcomes > First occurrences > Eye and adnexa disorders		3578	278007	0.654154960191877	-0.0167513614887034			icd_first_occurrence-131178-both_sexes--
Mean FA in fornix on FA skeleton	25061	continuous		UK Biobank Assessment Centre > Imaging > Brain MRI > Diffusion brain MRI > dMRI skeleton		14492		0.654342628772331	0.00289201150064145			continuous-25061-both_sexes--irnt
Weighted-mean MO in tract cingulate gyrus part of cingulum (left)	25546	continuous		UK Biobank Assessment Centre > Imaging > Brain MRI > Diffusion brain MRI > dMRI weighted means		14490		0.65444961339806	-0.00508133401658623			continuous-25546-both_sexes--irnt
Weighted-mean L3 in tract parahippocampal part of cingulum (right)	25630	continuous		UK Biobank Assessment Centre > Imaging > Brain MRI > Diffusion brain MRI > dMRI weighted means		14490		0.656551299618824	0.00782108506048304			continuous-25630-both_sexes--irnt
Volume of grey matter in Thalamus (right)	25879	continuous		UK Biobank Assessment Centre > Imaging > Brain MRI > T1 structural brain MRI > Regional grey matter volumes (FAST)		16047		0.657033070443446	0.0069204548425657			continuous-25879-both_sexes--irnt
B28.3 Excision of lesion of breast NEC	41200	categorical		Health-related outcomes > Hospital inpatient > Summary Operations		2375	150973	0.657054260047666	-0.00432706281671156			categorical-41200-both_sexes-B283-
Position of pulse wave notch	4199	continuous		UK Biobank Assessment Centre > Physical measures > Arterial stiffness		101696		0.657145167092604	0.00292826992161245			continuous-4199-both_sexes--irnt
Weighted-mean L2 in tract corticospinal tract (left)	25604	continuous		UK Biobank Assessment Centre > Imaging > Brain MRI > Diffusion brain MRI > dMRI weighted means		14490		0.657247529572097	0.000352804938344439			continuous-25604-both_sexes--irnt
Mean ICVF in body of corpus callosum on FA skeleton	25347	continuous		UK Biobank Assessment Centre > Imaging > Brain MRI > Diffusion brain MRI > dMRI skeleton		14490		0.657374140028991	-0.00168605437181429			continuous-25347-both_sexes--irnt
G56 Mononeuropathies of upper limb	131074	icd_first_occurrence		Health-related outcomes > First occurrences > Nervous system disorders		13023	268562	0.658807960142081	-0.00884098191353783			icd_first_occurrence-131074-both_sexes--
Mean L3 in superior cerebellar peduncle on FA skeleton (right)	25308	continuous		UK Biobank Assessment Centre > Imaging > Brain MRI > Diffusion brain MRI > dMRI skeleton		14492		0.658816777397388	-0.00608954968728056			continuous-25308-both_sexes--irnt
Weighted-mean ISOVF in tract corticospinal tract (right)	25713	continuous		UK Biobank Assessment Centre > Imaging > Brain MRI > Diffusion brain MRI > dMRI weighted means		14489		0.65890934124447	0.0077620282641458			continuous-25713-both_sexes--irnt
Weighted-mean MD in tract inferior fronto-occipital fasciculus (left)	25527	continuous		UK Biobank Assessment Centre > Imaging > Brain MRI > Diffusion brain MRI > dMRI weighted means		14490		0.659057508574249	0.00140392644039462			continuous-25527-both_sexes--irnt
Sterilisation	20004	categorical		UK Biobank Assessment Centre > Verbal interview > Operations		11936	141392	0.659203159534401	-0.00602911029274002			categorical-20004-both_sexes-1362-
Volume of grey matter in Inferior Temporal Gyrus, anterior division (left)	25808	continuous		UK Biobank Assessment Centre > Imaging > Brain MRI > T1 structural brain MRI > Regional grey matter volumes (FAST)		16047		0.659461651826055	-0.00209808033609199			continuous-25808-both_sexes--irnt
Volume of grey matter in Temporal Pole (left)	25796	continuous		UK Biobank Assessment Centre > Imaging > Brain MRI > T1 structural brain MRI > Regional grey matter volumes (FAST)		16047		0.660250713425036	-0.00320533639683067			continuous-25796-both_sexes--irnt
Weighted-mean L2 in tract forceps major	25606	continuous		UK Biobank Assessment Centre > Imaging > Brain MRI > Diffusion brain MRI > dMRI weighted means		14490		0.660563990978192	-0.0078057330628667			continuous-25606-both_sexes--irnt
Weighted-mean MO in tract inferior fronto-occipital fasciculus (left)	25554	continuous		UK Biobank Assessment Centre > Imaging > Brain MRI > Diffusion brain MRI > dMRI weighted means		14490		0.660729944089499	0.00772500577611793			continuous-25554-both_sexes--irnt
N32 Other disorders of bladder	132058	icd_first_occurrence		Health-related outcomes > First occurrences > Genitourinary system disorders		9364	272221	0.660736465946839	0.00553750257286775			icd_first_occurrence-132058-both_sexes--
Duration of eprime test	12651	continuous		UK Biobank Assessment Centre > Imaging > Brain MRI > Task functional brain MRI		17728		0.662091003777503	0.00717653625657028			continuous-12651-both_sexes--irnt
Mean OD in anterior corona radiata on FA skeleton (left)	25415	continuous		UK Biobank Assessment Centre > Imaging > Brain MRI > Diffusion brain MRI > dMRI skeleton		14490		0.662566495455778	0.00462596373737994			continuous-25415-both_sexes--irnt
K31 Other diseases of stomach and duodenum	131602	icd_first_occurrence		Health-related outcomes > First occurrences > Digestive system disorders		7353	274232	0.663583042183854	0.0051855285971532			icd_first_occurrence-131602-both_sexes--
Volume of grey matter in Crus II Cerebellum (left)	25903	continuous		UK Biobank Assessment Centre > Imaging > Brain MRI > T1 structural brain MRI > Regional grey matter volumes (FAST)		16047		0.663690429503861	-0.00323229973879139			continuous-25903-both_sexes--irnt
Mean L2 in superior corona radiata on FA skeleton (left)	25273	continuous		UK Biobank Assessment Centre > Imaging > Brain MRI > Diffusion brain MRI > dMRI skeleton		14492		0.664140824150956	0.00597085644315839			continuous-25273-both_sexes--irnt
Weighted-mean ISOVF in tract superior thalamic radiation (left)	25727	continuous		UK Biobank Assessment Centre > Imaging > Brain MRI > Diffusion brain MRI > dMRI weighted means		14489		0.664301153944918	-0.00657035492850327			continuous-25727-both_sexes--irnt
Weighted-mean FA in tract parahippocampal part of cingulum (right)	25495	continuous		UK Biobank Assessment Centre > Imaging > Brain MRI > Diffusion brain MRI > dMRI weighted means		14490		0.664988869058865	-0.00753122639351392			continuous-25495-both_sexes--irnt
M47.3 Removal of urethral catheter from bladder	41200	categorical		Health-related outcomes > Hospital inpatient > Summary Operations		2083	279503	0.665087836607435	0.00263452957566968			categorical-41200-both_sexes-M473-
Basophill count	30160	continuous		Biological samples > Assay results > Blood assays > Blood count		273110		0.665162378615732	0.0015115419472308			continuous-30160-both_sexes--
G93 Other disorders of brain	131114	icd_first_occurrence		Health-related outcomes > First occurrences > Nervous system disorders		2209	279376	0.665999167049973	-0.0201543941113329			icd_first_occurrence-131114-both_sexes--
Hyperthyroidism/thyrotoxicosis	20002	categorical		UK Biobank Assessment Centre > Verbal interview > Medical conditions		2140	279403	0.666467390045455	-0.0209711633233393			categorical-20002-both_sexes-1225-
K37 Unspecified appendicitis	131608	icd_first_occurrence		Health-related outcomes > First occurrences > Digestive system disorders		3808	277777	0.667639512925071	-0.00809009196805232			icd_first_occurrence-131608-both_sexes--
Minimum carotid IMT (intima-medial thickness) at 240 degrees	22679	continuous		UK Biobank Assessment Centre > Physical measures > Carotid ultrasound		18561		0.668376638318701	-0.00658048960991636			continuous-22679-both_sexes--irnt
Weighted-mean ICVF in tract inferior fronto-occipital fasciculus (right)	25663	continuous		UK Biobank Assessment Centre > Imaging > Brain MRI > Diffusion brain MRI > dMRI weighted means		14489		0.669063397901486	0.00601576179851492			continuous-25663-both_sexes--irnt
Mean MD in retrolenticular part of internal capsule on FA skeleton (right)	25124	continuous		UK Biobank Assessment Centre > Imaging > Brain MRI > Diffusion brain MRI > dMRI skeleton		14492		0.669223789795547	0.00223726133313521			continuous-25124-both_sexes--irnt
Weighted-mean FA in tract cingulate gyrus part of cingulum (right)	25493	continuous		UK Biobank Assessment Centre > Imaging > Brain MRI > Diffusion brain MRI > dMRI weighted means		14490		0.669877927016677	0.00751836334730995			continuous-25493-both_sexes--irnt
Beclomethasone	20003	categorical		UK Biobank Assessment Centre > Verbal interview > Medications		1137	280406	0.670116649026066	-0.00332583849636495			categorical-20003-both_sexes-1140884654-
SHBG	30830	continuous		Biological samples > Assay results > Blood assays > Blood biochemistry		243925		0.670124081657436	-0.000320118055178587			continuous-30830-both_sexes--irnt
Weighted-mean FA in tract forceps major	25498	continuous		UK Biobank Assessment Centre > Imaging > Brain MRI > Diffusion brain MRI > dMRI weighted means		14490		0.670418673692507	0.00768028960165075			continuous-25498-both_sexes--irnt
Weighted-mean L2 in tract superior thalamic radiation (left)	25619	continuous		UK Biobank Assessment Centre > Imaging > Brain MRI > Diffusion brain MRI > dMRI weighted means		14490		0.671061186613823	0.00390285655748617			continuous-25619-both_sexes--irnt
Mean MO in corticospinal tract on FA skeleton (left)	25159	continuous		UK Biobank Assessment Centre > Imaging > Brain MRI > Diffusion brain MRI > dMRI skeleton		14492		0.672072323704783	-0.00757497206210658			continuous-25159-both_sexes--irnt
Mean MD in cingulum hippocampus on FA skeleton (right)	25140	continuous		UK Biobank Assessment Centre > Imaging > Brain MRI > Diffusion brain MRI > dMRI skeleton		14492		0.672688030406509	0.00754169938510333			continuous-25140-both_sexes--irnt
Mean MO in medial lemniscus on FA skeleton (left)	25161	continuous		UK Biobank Assessment Centre > Imaging > Brain MRI > Diffusion brain MRI > dMRI skeleton		14492		0.674369592187881	0.00749681240182237			continuous-25161-both_sexes--irnt
Weighted-mean MD in tract cingulate gyrus part of cingulum (left)	25519	continuous		UK Biobank Assessment Centre > Imaging > Brain MRI > Diffusion brain MRI > dMRI weighted means		14490		0.674598481534728	-0.000162863672311914			continuous-25519-both_sexes--irnt
Weighted-mean MO in tract posterior thalamic radiation (left)	25561	continuous		UK Biobank Assessment Centre > Imaging > Brain MRI > Diffusion brain MRI > dMRI weighted means		14490		0.675041670376981	0.00746796672397063			continuous-25561-both_sexes--irnt
Peripheral pulse pressure during PWA	12676	continuous		UK Biobank Assessment Centre > Imaging > Heart MRI > Pulse wave analysis		17181		0.675306121310535	0.00580119511114838			continuous-12676-both_sexes--irnt
Ever attempted suicide	20483	categorical		Online follow-up > Mental health > Self-harm behaviours		2091	1819	0.676229758583396	-0.0226835965759743			categorical-20483-both_sexes--
Weighted-mean L3 in tract superior longitudinal fasciculus (left)	25644	continuous		UK Biobank Assessment Centre > Imaging > Brain MRI > Diffusion brain MRI > dMRI weighted means		14490		0.676616091475432	-0.000881466039895224			continuous-25644-both_sexes--irnt
Bipolar and major depression status	20126	categorical		UK Biobank Assessment Centre > Touchscreen > Psychosocial factors > Mental health		5020	69122	0.677026356321719	-0.0142820483878358			categorical-20126-both_sexes-5-
Mean OD in body of corpus callosum on FA skeleton	25395	continuous		UK Biobank Assessment Centre > Imaging > Brain MRI > Diffusion brain MRI > dMRI skeleton		14490		0.677230057336012	0.00265487849197596			continuous-25395-both_sexes--irnt
Reticulocyte count	30250	continuous		Biological samples > Assay results > Blood assays > Blood count		268453		0.677482432158848	-0.000357373029173488			continuous-30250-both_sexes--irnt
O16.1 Pelvis NEC	41210	categorical		Health-related outcomes > Hospital inpatient > Summary Operations		4694	276892	0.677795303509174	-0.0137686452503458			categorical-41210-both_sexes-O161-
L91 Hypertrophic disorders of skin	131824	icd_first_occurrence		Health-related outcomes > First occurrences > Skin and subcutaneous tissue disorders		2770	278815	0.677868144220604	-0.00951636510059856			icd_first_occurrence-131824-both_sexes--
K43 Ventral hernia	131618	icd_first_occurrence		Health-related outcomes > First occurrences > Digestive system disorders		3467	278118	0.678775143590048	-0.0162343405785747			icd_first_occurrence-131618-both_sexes--
I48 Atrial fibrillation and flutter	131350	icd_first_occurrence		Health-related outcomes > First occurrences > Circulatory system disorders		14045	267540	0.678928819294692	0.00161704548081092			icd_first_occurrence-131350-both_sexes--
Alanine aminotransferase	30620	continuous		Biological samples > Assay results > Blood assays > Blood biochemistry		268464		0.679699548351621	0.00163387313875435			continuous-30620-both_sexes--irnt
Mean ICVF in medial lemniscus on FA skeleton (left)	25353	continuous		UK Biobank Assessment Centre > Imaging > Brain MRI > Diffusion brain MRI > dMRI skeleton		14490		0.6808391719131	-0.00719870783933884			continuous-25353-both_sexes--irnt
Mean ISOVF in cingulum hippocampus on FA skeleton (left)	25477	continuous		UK Biobank Assessment Centre > Imaging > Brain MRI > Diffusion brain MRI > dMRI skeleton		14490		0.680904369624956	0.00725017788963167			continuous-25477-both_sexes--irnt
Mean MO in posterior limb of internal capsule on FA skeleton (right)	25170	continuous		UK Biobank Assessment Centre > Imaging > Brain MRI > Diffusion brain MRI > dMRI skeleton		14492		0.680938032360697	0.00738569460406305			continuous-25170-both_sexes--irnt
Beclometasone	20003	categorical		UK Biobank Assessment Centre > Verbal interview > Medications		2536	279007	0.681239781037508	-0.00719055832707117			categorical-20003-both_sexes-1140909786-
Mean MD in posterior limb of internal capsule on FA skeleton (left)	25123	continuous		UK Biobank Assessment Centre > Imaging > Brain MRI > Diffusion brain MRI > dMRI skeleton		14492		0.681333751111756	0.00294417023864222			continuous-25123-both_sexes--irnt
M85 Other disorders of bone density and structure	131972	icd_first_occurrence		Health-related outcomes > First occurrences > Musculoskeletal system and connective tissue disorders		7159	274426	0.68134325156944	-0.0113882678282968			icd_first_occurrence-131972-both_sexes--
Mean MD in fornix cres+stria terminalis on FA skeleton (left)	25143	continuous		UK Biobank Assessment Centre > Imaging > Brain MRI > Diffusion brain MRI > dMRI skeleton		14492		0.681872927509066	0.00696410139364013			continuous-25143-both_sexes--irnt
Weighted-mean MD in tract medial lemniscus (left)	25532	continuous		UK Biobank Assessment Centre > Imaging > Brain MRI > Diffusion brain MRI > dMRI weighted means		14490		0.682517563833432	0.00743161520101481			continuous-25532-both_sexes--irnt
Retinol	100018	continuous		Online follow-up > Diet by 24-hour recall > Estimated nutrients yesterday		42615		0.682879262686724	-0.00430728939946471			continuous-100018-both_sexes--irnt
E89 Postprocedural endocrine and metabolic disorders, not elsewhere classified	130832	icd_first_occurrence		Health-related outcomes > First occurrences > Endocrine, nutritional and metabolic diseases		1260	280325	0.68549995302013	-0.00683978960106666			icd_first_occurrence-130832-both_sexes--
Blood clot, DVT, bronchitis, emphysema, asthma, rhinitis, eczema, allergy diagnosed by doctor	6152	categorical		UK Biobank Assessment Centre > Touchscreen > Health and medical history > Medical conditions		4693	276306	0.686500279570112	0.013812970562671			categorical-6152-both_sexes-6-
Hayfever/allergic rhinitis	20002	categorical		UK Biobank Assessment Centre > Verbal interview > Medical conditions		15953	265590	0.686593585299275	-0.00747670630852151			categorical-20002-both_sexes-1387-
Volume of grey matter in Inferior Temporal Gyrus, posterior division (right)	25811	continuous		UK Biobank Assessment Centre > Imaging > Brain MRI > T1 structural brain MRI > Regional grey matter volumes (FAST)		16047		0.686665475104618	-0.00666336215221478			continuous-25811-both_sexes--irnt
Mean FA in cerebral peduncle on FA skeleton (right)	25070	continuous		UK Biobank Assessment Centre > Imaging > Brain MRI > Diffusion brain MRI > dMRI skeleton		14492		0.687694786005683	-0.00712006410388407			continuous-25070-both_sexes--irnt
Mean MD in cerebral peduncle on FA skeleton (left)	25119	continuous		UK Biobank Assessment Centre > Imaging > Brain MRI > Diffusion brain MRI > dMRI skeleton		14492		0.688481514642356	0.0073090517948782			continuous-25119-both_sexes--irnt
High light scatter reticulocyte count	30300	continuous		Biological samples > Assay results > Blood assays > Blood count		268453		0.688547228373621	0.000977729234091259			continuous-30300-both_sexes--irnt
I64 Stroke, not specified as haemorrhage or infarction	131368	icd_first_occurrence		Health-related outcomes > First occurrences > Circulatory system disorders		4836	276749	0.688809646493138	-0.0137266893430558			icd_first_occurrence-131368-both_sexes--
Mean L3 in posterior limb of internal capsule on FA skeleton (right)	25314	continuous		UK Biobank Assessment Centre > Imaging > Brain MRI > Diffusion brain MRI > dMRI skeleton		14492		0.688954208284188	0.00703831969037416			continuous-25314-both_sexes--irnt
Maximum heart rate during fitness test	6033	continuous		UK Biobank Assessment Centre > Physical measures > ECG during exercise		53327		0.689637005616994	0.00369031221651002			continuous-6033-both_sexes--irnt
Mean ISOVF in cerebral peduncle on FA skeleton (left)	25455	continuous		UK Biobank Assessment Centre > Imaging > Brain MRI > Diffusion brain MRI > dMRI skeleton		14490		0.689839949667907	-0.00609744854311769			continuous-25455-both_sexes--irnt
Volume of grey matter in Parahippocampal Gyrus, posterior division (left)	25850	continuous		UK Biobank Assessment Centre > Imaging > Brain MRI > T1 structural brain MRI > Regional grey matter volumes (FAST)		16047		0.690262771261636	-0.00464937084532485			continuous-25850-both_sexes--irnt
Bronchitis	20002	categorical		UK Biobank Assessment Centre > Verbal interview > Medical conditions		2061	279482	0.690304531737003	-0.0202779616995695			categorical-20002-both_sexes-1412-
Mean OD in fornix on FA skeleton	25397	continuous		UK Biobank Assessment Centre > Imaging > Brain MRI > Diffusion brain MRI > dMRI skeleton		14490		0.690662024217574	0.000508117883373567			continuous-25397-both_sexes--irnt
Posterior thigh lean muscle volume (right)	22404	continuous		UK Biobank Assessment Centre > Imaging > Abdominal MRI > Abdominal composition		5376		0.690909564128723	0.00244212406516805			continuous-22404-both_sexes--irnt
N95 Menopausal and other perimenopausal disorders	132152	icd_first_occurrence		Health-related outcomes > First occurrences > Genitourinary system disorders		21154	132193	0.691331091569965	0.00201588063670144			icd_first_occurrence-132152-both_sexes--
Mean ISOVF in cingulum hippocampus on FA skeleton (right)	25476	continuous		UK Biobank Assessment Centre > Imaging > Brain MRI > Diffusion brain MRI > dMRI skeleton		14490		0.691759016751466	-0.00152769571519004			continuous-25476-both_sexes--irnt
Seen doctor (GP) for nerves, anxiety, tension or depression	2090	categorical		UK Biobank Assessment Centre > Touchscreen > Psychosocial factors > Mental health		96431	183144	0.691828689878341	-0.00368670795064659			categorical-2090-both_sexes--
S06.5 Excision of lesion of skin of head or neck NEC	41200	categorical		Health-related outcomes > Hospital inpatient > Summary Operations		8309	273277	0.69288946654409	0.0100689358893669			categorical-41200-both_sexes-S065-
Gamma glutamyltransferase	30730	continuous		Biological samples > Assay results > Blood assays > Blood biochemistry		268411		0.693706583018358	0.00156403222435064			continuous-30730-both_sexes--irnt
Median T2star in amygdala (right)	25037	continuous		UK Biobank Assessment Centre > Imaging > Brain MRI > Susceptibility weighted brain MRI		14767		0.694749076017589	-0.00407570787503814			continuous-25037-both_sexes--irnt
Mean corpuscular haemoglobin	30050	continuous		Biological samples > Assay results > Blood assays > Blood count		273541		0.694837907385197	0.00178107992109876			continuous-30050-both_sexes--irnt
Mean L1 in fornix cres+stria terminalis on FA skeleton (right)	25238	continuous		UK Biobank Assessment Centre > Imaging > Brain MRI > Diffusion brain MRI > dMRI skeleton		14492		0.695412872512125	0.00403223110845978			continuous-25238-both_sexes--irnt
Prolapsed disc/slipped disc	20002	categorical		UK Biobank Assessment Centre > Verbal interview > Medical conditions		4698	276845	0.695528251501501	0.00386534664296825			categorical-20002-both_sexes-1312-
Knee surgery (not replacement)	20004	categorical		UK Biobank Assessment Centre > Verbal interview > Operations		9379	272164	0.695529415317211	-0.00960678207930985			categorical-20004-both_sexes-1496-
Bladder surgery	20004	categorical		UK Biobank Assessment Centre > Verbal interview > Operations		1816	279727	0.696175482723717	0.00589313233798729			categorical-20004-both_sexes-1427-
Thyroxine product	20003	categorical		UK Biobank Assessment Centre > Verbal interview > Medications		3290	278253	0.696715053802089	-0.0143177952022734			categorical-20003-both_sexes-1140884516-
Z28.3 Ascending colon	41210	categorical		Health-related outcomes > Hospital inpatient > Summary Operations		4902	276684	0.69712561599034	0.00224960681500003			categorical-41210-both_sexes-Z283-
Posterior thigh lean muscle volume (left)	22406	continuous		UK Biobank Assessment Centre > Imaging > Abdominal MRI > Abdominal composition		5331		0.697294565252056	-0.000754586874519631			continuous-22406-both_sexes--irnt
Mean ISOVF in splenium of corpus callosum on FA skeleton	25444	continuous		UK Biobank Assessment Centre > Imaging > Brain MRI > Diffusion brain MRI > dMRI skeleton		14490		0.697330890724688	-0.00710223955751647			continuous-25444-both_sexes--irnt
Mean L1 in anterior corona radiata on FA skeleton (left)	25223	continuous		UK Biobank Assessment Centre > Imaging > Brain MRI > Diffusion brain MRI > dMRI skeleton		14492		0.697345548934851	-0.00205049788178371			continuous-25223-both_sexes--irnt
I86 Varicose veins of other sites	131408	icd_first_occurrence		Health-related outcomes > First occurrences > Circulatory system disorders		1136	280449	0.697678351540869	-0.00274132982915627			icd_first_occurrence-131408-both_sexes--
Mean ICVF in retrolenticular part of internal capsule on FA skeleton (right)	25364	continuous		UK Biobank Assessment Centre > Imaging > Brain MRI > Diffusion brain MRI > dMRI skeleton		14490		0.698673189965042	-0.00704703128106527			continuous-25364-both_sexes--irnt
Mean L3 in retrolenticular part of internal capsule on FA skeleton (left)	25317	continuous		UK Biobank Assessment Centre > Imaging > Brain MRI > Diffusion brain MRI > dMRI skeleton		14492		0.698776516244774	-0.00702043621443324			continuous-25317-both_sexes--irnt
90th percentile of BOLD effect (in group-defined mask) for faces activation	25763	continuous		UK Biobank Assessment Centre > Imaging > Brain MRI > Task functional brain MRI		14069		0.699868137519726	0.00707368328178803			continuous-25763-both_sexes--irnt
H25 Senile cataract	131164	icd_first_occurrence		Health-related outcomes > First occurrences > Eye and adnexa disorders		8040	273545	0.699916489095365	0.000729113557571076			icd_first_occurrence-131164-both_sexes--
Mean MD in genu of corpus callosum on FA skeleton	25106	continuous		UK Biobank Assessment Centre > Imaging > Brain MRI > Diffusion brain MRI > dMRI skeleton		14492		0.7000579774115	-0.000713407716224773			continuous-25106-both_sexes--irnt
Mean MD in posterior limb of internal capsule on FA skeleton (right)	25122	continuous		UK Biobank Assessment Centre > Imaging > Brain MRI > Diffusion brain MRI > dMRI skeleton		14492		0.700380441968662	0.0068721224607266			continuous-25122-both_sexes--irnt
Mean MD in anterior corona radiata on FA skeleton (left)	25127	continuous		UK Biobank Assessment Centre > Imaging > Brain MRI > Diffusion brain MRI > dMRI skeleton		14492		0.701636378992357	-0.000601754503671861			continuous-25127-both_sexes--irnt
Emphysema/chronic bronchitis	20002	categorical		UK Biobank Assessment Centre > Verbal interview > Medical conditions		3840	277703	0.702454239114456	0.0146322130998406			categorical-20002-both_sexes-1113-
Mean L2 in fornix on FA skeleton	25253	continuous		UK Biobank Assessment Centre > Imaging > Brain MRI > Diffusion brain MRI > dMRI skeleton		14492		0.702630868678236	-0.00175269608297264			continuous-25253-both_sexes--irnt
Weighted-mean FA in tract corticospinal tract (left)	25496	continuous		UK Biobank Assessment Centre > Imaging > Brain MRI > Diffusion brain MRI > dMRI weighted means		14490		0.703010095882527	0.00442423419899981			continuous-25496-both_sexes--irnt
Mean L1 in medial lemniscus on FA skeleton (left)	25209	continuous		UK Biobank Assessment Centre > Imaging > Brain MRI > Diffusion brain MRI > dMRI skeleton		14492		0.704156955236175	0.00707473319768396			continuous-25209-both_sexes--irnt
L73 Other follicular disorders	131796	icd_first_occurrence		Health-related outcomes > First occurrences > Skin and subcutaneous tissue disorders		2031	279554	0.704173687204915	-0.0199618061910372			icd_first_occurrence-131796-both_sexes--
Mean ISOVF in posterior corona radiata on FA skeleton (left)	25467	continuous		UK Biobank Assessment Centre > Imaging > Brain MRI > Diffusion brain MRI > dMRI skeleton		14490		0.704406689365135	0.00687470089895469			continuous-25467-both_sexes--irnt
Volume of grey matter in Frontal Operculum Cortex (right)	25863	continuous		UK Biobank Assessment Centre > Imaging > Brain MRI > T1 structural brain MRI > Regional grey matter volumes (FAST)		16047		0.705722268463288	-0.00270225458558687			continuous-25863-both_sexes--irnt
Volume of grey matter in Middle Temporal Gyrus, anterior division (right)	25803	continuous		UK Biobank Assessment Centre > Imaging > Brain MRI > T1 structural brain MRI > Regional grey matter volumes (FAST)		16047		0.706267464800558	-0.00639880555679699			continuous-25803-both_sexes--irnt
Volume of grey matter in V Cerebellum (right)	25896	continuous		UK Biobank Assessment Centre > Imaging > Brain MRI > T1 structural brain MRI > Regional grey matter volumes (FAST)		16047		0.706307267021996	-0.00629428693644466			continuous-25896-both_sexes--irnt
W37.1 Primary total prosthetic replacement of hip joint using cement	41200	categorical		Health-related outcomes > Hospital inpatient > Summary Operations		3288	278298	0.706516038047127	-0.0154365168364731			categorical-41200-both_sexes-W371-
B27 Infectious mononucleosis	130218	icd_first_occurrence		Health-related outcomes > First occurrences > Certain infectious and parasitic diseases		1990	279595	0.706681297872367	-0.0197073532195224			icd_first_occurrence-130218-both_sexes--
Gabapentin	20003	categorical		UK Biobank Assessment Centre > Verbal interview > Medications		1301	280242	0.706769015230143	0.0248597957389818			categorical-20003-both_sexes-1140872228-
Mean L1 in superior cerebellar peduncle on FA skeleton (left)	25213	continuous		UK Biobank Assessment Centre > Imaging > Brain MRI > Diffusion brain MRI > dMRI skeleton		14492		0.706845302085273	-0.00671240646534726			continuous-25213-both_sexes--irnt
Weighted-mean ISOVF in tract superior longitudinal fasciculus (left)	25725	continuous		UK Biobank Assessment Centre > Imaging > Brain MRI > Diffusion brain MRI > dMRI weighted means		14489		0.707372004544255	-0.00684757428597392			continuous-25725-both_sexes--irnt
Mean ICVF in superior cerebellar peduncle on FA skeleton (right)	25356	continuous		UK Biobank Assessment Centre > Imaging > Brain MRI > Diffusion brain MRI > dMRI skeleton		14490		0.707388299931064	-0.00676044084216831			continuous-25356-both_sexes--irnt
Volume of grey matter in Caudate (left)	25880	continuous		UK Biobank Assessment Centre > Imaging > Brain MRI > T1 structural brain MRI > Regional grey matter volumes (FAST)		16047		0.708209690040303	-0.00654007893507545			continuous-25880-both_sexes--irnt
Furosemide	20003	categorical		UK Biobank Assessment Centre > Verbal interview > Medications		2010	279533	0.709487978985865	-0.0197852865989148			categorical-20003-both_sexes-1140909708-
Mean ICVF in cingulum hippocampus on FA skeleton (right)	25380	continuous		UK Biobank Assessment Centre > Imaging > Brain MRI > Diffusion brain MRI > dMRI skeleton		14490		0.709593561163826	-0.00682565641516884			continuous-25380-both_sexes--irnt
Nasonex 0.05% aqueous nasal spray	20003	categorical		UK Biobank Assessment Centre > Verbal interview > Medications		1437	280106	0.710082725692848	0.0170941548615124			categorical-20003-both_sexes-1141150944-
Mean ISOVF in posterior limb of internal capsule on FA skeleton (left)	25459	continuous		UK Biobank Assessment Centre > Imaging > Brain MRI > Diffusion brain MRI > dMRI skeleton		14490		0.710321892077075	-0.00696492013734256			continuous-25459-both_sexes--irnt
Weighted-mean FA in tract medial lemniscus (left)	25505	continuous		UK Biobank Assessment Centre > Imaging > Brain MRI > Diffusion brain MRI > dMRI weighted means		14490		0.710679501965653	-0.00689011478514654			continuous-25505-both_sexes--irnt
Atrial fibrillation	20002	categorical		UK Biobank Assessment Centre > Verbal interview > Medical conditions		2133	279410	0.711198126110729	-0.000633869785692187			categorical-20002-both_sexes-1471-
D69 Purpura and other haemorrhagic conditions	130658	icd_first_occurrence		Health-related outcomes > First occurrences > Blood, blood-forming organs and certain immune disorders		2012	279573	0.711509817536612	-0.0196919442394797			icd_first_occurrence-130658-both_sexes--
Weighted-mean L3 in tract anterior thalamic radiation (left)	25625	continuous		UK Biobank Assessment Centre > Imaging > Brain MRI > Diffusion brain MRI > dMRI weighted means		14490		0.7118710140001	0.00621888182149941			continuous-25625-both_sexes--irnt
Weighted-mean MD in tract superior thalamic radiation (left)	25538	continuous		UK Biobank Assessment Centre > Imaging > Brain MRI > Diffusion brain MRI > dMRI weighted means		14490		0.712318833522844	0.00285274654860464			continuous-25538-both_sexes--irnt
B01 Varicella [chickenpox]	130176	icd_first_occurrence		Health-related outcomes > First occurrences > Certain infectious and parasitic diseases		6917	274668	0.713379174925452	-0.010437285871876			icd_first_occurrence-130176-both_sexes--
K25 Gastric ulcer	131590	icd_first_occurrence		Health-related outcomes > First occurrences > Digestive system disorders		5726	275859	0.71346848577016	-0.00313385073077685			icd_first_occurrence-131590-both_sexes--
Mean OD in posterior limb of internal capsule on FA skeleton (left)	25411	continuous		UK Biobank Assessment Centre > Imaging > Brain MRI > Diffusion brain MRI > dMRI skeleton		14490		0.714333153732328	-0.00687144619396223			continuous-25411-both_sexes--irnt
Adcal-d3 1.5g/10micrograms chewable tablet	20003	categorical		UK Biobank Assessment Centre > Verbal interview > Medications		1957	279586	0.714553355658682	-0.0196882560421862			categorical-20003-both_sexes-1141164828-
J34 Other disorders of nose and nasal sinuses	131472	icd_first_occurrence		Health-related outcomes > First occurrences > Respiratory system disorders		9791	271794	0.714773554756283	-0.00241929317611726			icd_first_occurrence-131472-both_sexes--
Weighted-mean OD in tract parahippocampal part of cingulum (left)	25683	continuous		UK Biobank Assessment Centre > Imaging > Brain MRI > Diffusion brain MRI > dMRI weighted means		14489		0.715017211001123	0.00677567209454682			continuous-25683-both_sexes--irnt
Apolipoprotein B	30640	continuous		Biological samples > Assay results > Blood assays > Blood biochemistry		267235		0.715313195919588	-0.00159226147599599			continuous-30640-both_sexes--irnt
Weighted-mean OD in tract uncinate fasciculus (right)	25703	continuous		UK Biobank Assessment Centre > Imaging > Brain MRI > Diffusion brain MRI > dMRI weighted means		14489		0.715314251544764	0.00682140729383043			continuous-25703-both_sexes--irnt
Weighted-mean ISOVF in tract parahippocampal part of cingulum (right)	25711	continuous		UK Biobank Assessment Centre > Imaging > Brain MRI > Diffusion brain MRI > dMRI weighted means		14489		0.716196765281919	0.00665608213859761			continuous-25711-both_sexes--irnt
Mean OD in corticospinal tract on FA skeleton (left)	25399	continuous		UK Biobank Assessment Centre > Imaging > Brain MRI > Diffusion brain MRI > dMRI skeleton		14490		0.716213066460289	0.00555627718811214			continuous-25399-both_sexes--irnt
Cystatin C	30720	continuous		Biological samples > Assay results > Blood assays > Blood biochemistry		268538		0.716570109540033	0.0000671230558641776			continuous-30720-both_sexes--irnt
I20 Angina pectoris	131296	icd_first_occurrence		Health-related outcomes > First occurrences > Circulatory system disorders		16742	264843	0.716751436047877	-0.00723138840977493			icd_first_occurrence-131296-both_sexes--
Volume of grey matter in Cingulate Gyrus, anterior division (left)	25838	continuous		UK Biobank Assessment Centre > Imaging > Brain MRI > T1 structural brain MRI > Regional grey matter volumes (FAST)		16047		0.717266480097264	-0.00386300951022086			continuous-25838-both_sexes--irnt
Arm predicted mass (left)	23126	continuous		UK Biobank Assessment Centre > Physical measures > Anthropometry > Impedance measures		276573		0.71729809411063	-0.000794376376027786			continuous-23126-both_sexes--irnt
Eye problems/disorders	6148	categorical		UK Biobank Assessment Centre > Touchscreen > Health and medical history > Eyesight		5117	95378	0.719110145387105	-0.00340350136290828			categorical-6148-both_sexes-6-
X50.1 Direct current cardioversion	41200	categorical		Health-related outcomes > Hospital inpatient > Summary Operations		1992	279594	0.720319313175041	-0.0194992409297086			categorical-41200-both_sexes-X501-
Reticulocyte percentage	30240	continuous		Biological samples > Assay results > Blood assays > Blood count		268454		0.720674874228469	0.00103851916516307			continuous-30240-both_sexes--irnt
Spine arthritis/spondylitis	20002	categorical		UK Biobank Assessment Centre > Verbal interview > Medical conditions		2439	279104	0.720783974821125	-0.00576231840743004			categorical-20002-both_sexes-1311-
LDL direct	30780	continuous		Biological samples > Assay results > Blood assays > Blood biochemistry		268074		0.721865859427518	-0.00156620008030871			continuous-30780-both_sexes--irnt
Ventolin 100micrograms inhaler	20003	categorical		UK Biobank Assessment Centre > Verbal interview > Medications		8046	273497	0.721880369840191	-0.0097042797001815			categorical-20003-both_sexes-1140861998-
Weighted-mean L3 in tract forceps major	25633	continuous		UK Biobank Assessment Centre > Imaging > Brain MRI > Diffusion brain MRI > dMRI weighted means		14490		0.722230309284313	-0.00680475986973482			continuous-25633-both_sexes--irnt
Muscle or soft tissue injuries	20002	categorical		UK Biobank Assessment Centre > Verbal interview > Medical conditions		2013	279530	0.722362238926012	-0.0186384344853233			categorical-20002-both_sexes-1406-
Weighted-mean L2 in tract middle cerebellar peduncle	25612	continuous		UK Biobank Assessment Centre > Imaging > Brain MRI > Diffusion brain MRI > dMRI weighted means		14490		0.722601280755122	-0.000888559688766546			continuous-25612-both_sexes--irnt
Mean MO in posterior thalamic radiation on FA skeleton (left)	25181	continuous		UK Biobank Assessment Centre > Imaging > Brain MRI > Diffusion brain MRI > dMRI skeleton		14492		0.723114009738346	0.00668964549255382			continuous-25181-both_sexes--irnt
O02 Other abnormal products of conception	132166	icd_first_occurrence		Health-related outcomes > First occurrences > Pregnancy, childbirth and the puerperium		1216	152131	0.723136184326078	-0.00589991336678025			icd_first_occurrence-132166-both_sexes--
Weighted-mean L2 in tract inferior fronto-occipital fasciculus (right)	25609	continuous		UK Biobank Assessment Centre > Imaging > Brain MRI > Diffusion brain MRI > dMRI weighted means		14490		0.723282068987871	-0.0042629424052333			continuous-25609-both_sexes--irnt
Fractured/broken bones in last 5 years	2463	categorical		UK Biobank Assessment Centre > Touchscreen > Health and medical history > Medical conditions		26985	253043	0.723295654549683	-0.00548455081467857			categorical-2463-both_sexes--
Y50.8 Other specified approach through abdominal cavity	41210	categorical		Health-related outcomes > Hospital inpatient > Summary Operations		4558	277028	0.723455949338471	-0.0126748629024294			categorical-41210-both_sexes-Y508-
Eye problems/disorders	6148	categorical		UK Biobank Assessment Centre > Touchscreen > Health and medical history > Eyesight		8936	91559	0.723502320432879	-0.00916880080003281			categorical-6148-both_sexes-4-
Heel bone mineral density (BMD) T-score, automated (right)	4125	continuous		UK Biobank Assessment Centre > Physical measures > Bone-densitometry of heel		97895		0.72353405824213	0.00103573646647628			continuous-4125-both_sexes--irnt
Volume of grey matter in Cuneal Cortex (left)	25844	continuous		UK Biobank Assessment Centre > Imaging > Brain MRI > T1 structural brain MRI > Regional grey matter volumes (FAST)		16047		0.723958573079673	-0.00471605857213445			continuous-25844-both_sexes--irnt
Z92.4 Chest NEC	41210	categorical		Health-related outcomes > Hospital inpatient > Summary Operations		2962	278624	0.724935901976117	0.0154598268295414			categorical-41210-both_sexes-Z924-
Heel bone mineral density (BMD) (right)	4124	continuous		UK Biobank Assessment Centre > Physical measures > Bone-densitometry of heel		97843		0.726350635062642	0.00094836518219571			continuous-4124-both_sexes--irnt
Z27.6 Ileum	41210	categorical		Health-related outcomes > Hospital inpatient > Summary Operations		6375	275211	0.726420251005889	0.00525935784188521			categorical-41210-both_sexes-Z276-
Cervical spondylosis	20002	categorical		UK Biobank Assessment Centre > Verbal interview > Medical conditions		1997	279546	0.726590605692627	-0.0191326689199455			categorical-20002-both_sexes-1478-
B96 Other bacterial agents as the cause of diseases classified to other chapters	130338	icd_first_occurrence		Health-related outcomes > First occurrences > Certain infectious and parasitic diseases		7068	274517	0.726787915764518	-0.0103223856463906			icd_first_occurrence-130338-both_sexes--
Mean L3 in superior corona radiata on FA skeleton (left)	25321	continuous		UK Biobank Assessment Centre > Imaging > Brain MRI > Diffusion brain MRI > dMRI skeleton		14492		0.728111464997	-0.000660921053721711			continuous-25321-both_sexes--irnt
Mean L1 in cingulum cingulate gyrus on FA skeleton (left)	25235	continuous		UK Biobank Assessment Centre > Imaging > Brain MRI > Diffusion brain MRI > dMRI skeleton		14492		0.72843884108601	0.0048174853077989			continuous-25235-both_sexes--irnt
Fluoxetine	20003	categorical		UK Biobank Assessment Centre > Verbal interview > Medications		3282	278261	0.728552278559232	-0.0148343826177166			categorical-20003-both_sexes-1140879540-
Mean L2 in cingulum hippocampus on FA skeleton (right)	25284	continuous		UK Biobank Assessment Centre > Imaging > Brain MRI > Diffusion brain MRI > dMRI skeleton		14492		0.728570943004891	-0.00053414303220104			continuous-25284-both_sexes--irnt
Volume of grey matter (normalised for head size)	25005	continuous		UK Biobank Assessment Centre > Imaging > Brain MRI > T1 structural brain MRI		16052		0.728602424347546	0.0000785136613076169			continuous-25005-both_sexes--irnt
End systolic pressure index during PWA	12684	continuous		UK Biobank Assessment Centre > Imaging > Heart MRI > Pulse wave analysis		16912		0.728911960141233	0.00597182722605253			continuous-12684-both_sexes--irnt
Weighted-mean L2 in tract cingulate gyrus part of cingulum (left)	25600	continuous		UK Biobank Assessment Centre > Imaging > Brain MRI > Diffusion brain MRI > dMRI weighted means		14490		0.728967681015038	0.00642739574519817			continuous-25600-both_sexes--irnt
Atenolol	20003	categorical		UK Biobank Assessment Centre > Verbal interview > Medications		10578	270965	0.728976517000357	-0.0085589066886859			categorical-20003-both_sexes-1140866738-
M48 Other spondylopathies	131918	icd_first_occurrence		Health-related outcomes > First occurrences > Musculoskeletal system and connective tissue disorders		6798	274787	0.729000751750415	-0.00348305123755464			icd_first_occurrence-131918-both_sexes--
Median T2star in amygdala (left)	25036	continuous		UK Biobank Assessment Centre > Imaging > Brain MRI > Susceptibility weighted brain MRI		14767		0.72959093328807	-0.00658819941091601			continuous-25036-both_sexes--irnt
L21 Seborrhoeic dermatitis	131722	icd_first_occurrence		Health-related outcomes > First occurrences > Skin and subcutaneous tissue disorders		5792	275793	0.730086921822324	-0.011199096264228			icd_first_occurrence-131722-both_sexes--
Mean ICVF in middle cerebellar peduncle on FA skeleton	25344	continuous		UK Biobank Assessment Centre > Imaging > Brain MRI > Diffusion brain MRI > dMRI skeleton		14490		0.730124430900598	-0.00196405116019728			continuous-25344-both_sexes--irnt
Mean ISOVF in sagittal stratum on FA skeleton (left)	25471	continuous		UK Biobank Assessment Centre > Imaging > Brain MRI > Diffusion brain MRI > dMRI skeleton		14490		0.730922728896303	0.00185202289836166			continuous-25471-both_sexes--irnt
H54 Blindness and low vision	131212	icd_first_occurrence		Health-related outcomes > First occurrences > Eye and adnexa disorders		1412	280173	0.732158500528599	0.0176679651967557			icd_first_occurrence-131212-both_sexes--
Weighted-mean OD in tract anterior thalamic radiation (left)	25679	continuous		UK Biobank Assessment Centre > Imaging > Brain MRI > Diffusion brain MRI > dMRI weighted means		14489		0.734688563122223	-0.000996751008342441			continuous-25679-both_sexes--irnt
Volume of grey matter in Thalamus (left)	25878	continuous		UK Biobank Assessment Centre > Imaging > Brain MRI > T1 structural brain MRI > Regional grey matter volumes (FAST)		16047		0.735530048880607	0.00594468472372651			continuous-25878-both_sexes--irnt
Weighted-mean L2 in tract corticospinal tract (right)	25605	continuous		UK Biobank Assessment Centre > Imaging > Brain MRI > Diffusion brain MRI > dMRI weighted means		14490		0.736768712301618	0.00648433688863859			continuous-25605-both_sexes--irnt
Mean L1 in corticospinal tract on FA skeleton (left)	25207	continuous		UK Biobank Assessment Centre > Imaging > Brain MRI > Diffusion brain MRI > dMRI skeleton		14492		0.737003881146195	0.00153887164696204			continuous-25207-both_sexes--irnt
M42.1 Endoscopic resection of lesion of bladder	41200	categorical		Health-related outcomes > Hospital inpatient > Summary Operations		1312	280274	0.737324554107677	-0.00608010201151251			categorical-41200-both_sexes-M421-
Weighted-mean L2 in tract parahippocampal part of cingulum (left)	25602	continuous		UK Biobank Assessment Centre > Imaging > Brain MRI > Diffusion brain MRI > dMRI weighted means		14490		0.737813118549426	0.00496352685209695			continuous-25602-both_sexes--irnt
Volume of grey matter in Angular Gyrus (right)	25823	continuous		UK Biobank Assessment Centre > Imaging > Brain MRI > T1 structural brain MRI > Regional grey matter volumes (FAST)		16047		0.738166993277818	0.00598083615246822			continuous-25823-both_sexes--irnt
Mean L1 in posterior thalamic radiation on FA skeleton (left)	25229	continuous		UK Biobank Assessment Centre > Imaging > Brain MRI > Diffusion brain MRI > dMRI skeleton		14492		0.738585428105219	-0.000148869707144243			continuous-25229-both_sexes--irnt
M70.3 Rectal needle biopsy of prostate	41200	categorical		Health-related outcomes > Hospital inpatient > Summary Operations		3939	124299	0.738636583348946	0.00443254435723936			categorical-41200-both_sexes-M703-
Rheumatoid factor	30820	continuous		Biological samples > Assay results > Blood assays > Blood biochemistry		23520		0.739845453691394	-0.00512359358226917			continuous-30820-both_sexes--irnt
Volume of grey matter in X Cerebellum (left)	25918	continuous		UK Biobank Assessment Centre > Imaging > Brain MRI > T1 structural brain MRI > Regional grey matter volumes (FAST)		16047		0.741602777150532	0.00366539585506805			continuous-25918-both_sexes--irnt
Eczema/dermatitis	20002	categorical		UK Biobank Assessment Centre > Verbal interview > Medical conditions		7148	274395	0.742481513324384	0.000203252651754548			categorical-20002-both_sexes-1452-
Aspirin	20003	categorical		UK Biobank Assessment Centre > Verbal interview > Medications		36597	244946	0.74260118491033	0.00478313379508432			categorical-20003-both_sexes-1140868226-
B95 Streptococcus and staphylococcus as the cause of diseases classified to other chapters	130336	icd_first_occurrence		Health-related outcomes > First occurrences > Certain infectious and parasitic diseases		3299	278286	0.743171548435621	-0.0141634404353755			icd_first_occurrence-130336-both_sexes--
Weighted-mean ISOVF in tract superior thalamic radiation (right)	25728	continuous		UK Biobank Assessment Centre > Imaging > Brain MRI > Diffusion brain MRI > dMRI weighted means		14489		0.743173550444933	-0.00603403979781269			continuous-25728-both_sexes--irnt
Volume of grey matter in Inferior Frontal Gyrus, pars triangularis (left)	25790	continuous		UK Biobank Assessment Centre > Imaging > Brain MRI > T1 structural brain MRI > Regional grey matter volumes (FAST)		16047		0.743398946380766	0.000609087258311693			continuous-25790-both_sexes--irnt
Volume of putamen (left)	25015	continuous		UK Biobank Assessment Centre > Imaging > Brain MRI > T1 structural brain MRI > Subcortical volumes (FIRST)		16038		0.743584716787237	0.000853850700832343			continuous-25015-both_sexes--irnt
I73 Other peripheral vascular diseases	131386	icd_first_occurrence		Health-related outcomes > First occurrences > Circulatory system disorders		5763	275822	0.743841655980725	-0.0108921699888654			icd_first_occurrence-131386-both_sexes--
Mean L3 in fornix on FA skeleton	25301	continuous		UK Biobank Assessment Centre > Imaging > Brain MRI > Diffusion brain MRI > dMRI skeleton		14492		0.74455456110478	-0.00110797252947733			continuous-25301-both_sexes--irnt
Mean ISOVF in sagittal stratum on FA skeleton (right)	25470	continuous		UK Biobank Assessment Centre > Imaging > Brain MRI > Diffusion brain MRI > dMRI skeleton		14490		0.745119257897705	0.0000757973147033921			continuous-25470-both_sexes--irnt
Weighted-mean FA in tract superior longitudinal fasciculus (right)	25510	continuous		UK Biobank Assessment Centre > Imaging > Brain MRI > Diffusion brain MRI > dMRI weighted means		14490		0.74535570635542	0.00626665444463987			continuous-25510-both_sexes--irnt
Chest pain or discomfort	2335	categorical		UK Biobank Assessment Centre > Touchscreen > Health and medical history > Chest pain		44062	234558	0.745676025795786	-0.00421076804151201			categorical-2335-both_sexes--
Ever seen an un-real vision	20471	categorical		Online follow-up > Mental health > Unusual and psychotic experiences		2970	89415	0.746029529226219	-0.0138528197033174			categorical-20471-both_sexes--
Weighted-mean FA in tract anterior thalamic radiation (left)	25490	continuous		UK Biobank Assessment Centre > Imaging > Brain MRI > Diffusion brain MRI > dMRI weighted means		14490		0.746162665201847	-0.00286905544814842			continuous-25490-both_sexes--irnt
Mean ICVF in splenium of corpus callosum on FA skeleton	25348	continuous		UK Biobank Assessment Centre > Imaging > Brain MRI > Diffusion brain MRI > dMRI skeleton		14490		0.746191837958915	-0.00392014157414815			continuous-25348-both_sexes--irnt
Mean MD in external capsule on FA skeleton (left)	25137	continuous		UK Biobank Assessment Centre > Imaging > Brain MRI > Diffusion brain MRI > dMRI skeleton		14492		0.746501737871816	0.00268943593064177			continuous-25137-both_sexes--irnt
Chronic fatigue syndrome	20002	categorical		UK Biobank Assessment Centre > Verbal interview > Medical conditions		1253	280290	0.746606965626955	-0.0057704442480235			categorical-20002-both_sexes-1482-
Age stopped smoking	2897	continuous		UK Biobank Assessment Centre > Touchscreen > Lifestyle and environment > Smoking		69003		0.747119224532109	-0.00199524618270323			continuous-2897-both_sexes--irnt
Mean ICVF in corticospinal tract on FA skeleton (left)	25351	continuous		UK Biobank Assessment Centre > Imaging > Brain MRI > Diffusion brain MRI > dMRI skeleton		14490		0.747651208317463	-0.00626045378718077			continuous-25351-both_sexes--irnt
Weighted-mean ICVF in tract inferior fronto-occipital fasciculus (left)	25662	continuous		UK Biobank Assessment Centre > Imaging > Brain MRI > Diffusion brain MRI > dMRI weighted means		14489		0.748176551291958	-0.00151647124584599			continuous-25662-both_sexes--irnt
K49.1 Percutaneous transluminal balloon angioplasty of one coronary artery	41200	categorical		Health-related outcomes > Hospital inpatient > Summary Operations		1436	280150	0.748866225790844	-0.00899983234273297			categorical-41200-both_sexes-K491-
Volume of grey matter in Cuneal Cortex (right)	25845	continuous		UK Biobank Assessment Centre > Imaging > Brain MRI > T1 structural brain MRI > Regional grey matter volumes (FAST)		16047		0.748991674296888	-0.00409396353173048			continuous-25845-both_sexes--irnt
Basophill percentage	30220	continuous		Biological samples > Assay results > Blood assays > Blood count		273112		0.749125909793029	-0.00150583388225862			continuous-30220-both_sexes--irnt
Z67.5 Lumbar intervertebral joint	41210	categorical		Health-related outcomes > Hospital inpatient > Summary Operations		1888	279698	0.7494302353824	-0.0184468608772526			categorical-41210-both_sexes-Z675-
Lymphocyte percentage	30180	continuous		Biological samples > Assay results > Blood assays > Blood count		273112		0.74944900680072	-0.000622190324609668			continuous-30180-both_sexes--irnt
Mean ISOVF in external capsule on FA skeleton (left)	25473	continuous		UK Biobank Assessment Centre > Imaging > Brain MRI > Diffusion brain MRI > dMRI skeleton		14490		0.749849536880964	-0.00289238703310028			continuous-25473-both_sexes--irnt
Weighted-mean ISOVF in tract forceps major	25714	continuous		UK Biobank Assessment Centre > Imaging > Brain MRI > Diffusion brain MRI > dMRI weighted means		14489		0.750600809244721	-0.00632062466793951			continuous-25714-both_sexes--irnt
L20 Atopic dermatitis	131720	icd_first_occurrence		Health-related outcomes > First occurrences > Skin and subcutaneous tissue disorders		7801	273784	0.751107703357243	0.00286004731341997			icd_first_occurrence-131720-both_sexes--
Weighted-mean L3 in tract superior thalamic radiation (right)	25647	continuous		UK Biobank Assessment Centre > Imaging > Brain MRI > Diffusion brain MRI > dMRI weighted means		14490		0.751334168967742	-0.000389038124055861			continuous-25647-both_sexes--irnt
Mean L2 in external capsule on FA skeleton (left)	25281	continuous		UK Biobank Assessment Centre > Imaging > Brain MRI > Diffusion brain MRI > dMRI skeleton		14492		0.751463995760441	0.00266622705699378			continuous-25281-both_sexes--irnt
W90.3 Injection of therapeutic substance into joint	41210	categorical		Health-related outcomes > Hospital inpatient > Summary Operations		1925	279661	0.75150783795174	-0.0176941238689235			categorical-41210-both_sexes-W903-
Mean ISOVF in medial lemniscus on FA skeleton (right)	25448	continuous		UK Biobank Assessment Centre > Imaging > Brain MRI > Diffusion brain MRI > dMRI skeleton		14490		0.751619859067581	0.00622537337614197			continuous-25448-both_sexes--irnt
K12 Stomatitis and related lesions	131576	icd_first_occurrence		Health-related outcomes > First occurrences > Digestive system disorders		1978	279607	0.752385056597564	-0.0178431799167691			icd_first_occurrence-131576-both_sexes--
L82 Seborrhoeic keratosis	131806	icd_first_occurrence		Health-related outcomes > First occurrences > Skin and subcutaneous tissue disorders		17746	263839	0.752683342417087	0.00496767300804864			icd_first_occurrence-131806-both_sexes--
Hernia surgery	20004	categorical		UK Biobank Assessment Centre > Verbal interview > Operations		1899	279644	0.753031092344581	-0.0184501065855134			categorical-20004-both_sexes-1402-
N43 Hydrocele and spermatocele	132078	icd_first_occurrence		Health-related outcomes > First occurrences > Genitourinary system disorders		1267	126971	0.753145072188793	-0.00622539385628583			icd_first_occurrence-132078-both_sexes--
Q08.9 Unspecified vaginal excision of uterus	41200	categorical		Health-related outcomes > Hospital inpatient > Summary Operations		1437	151911	0.754394423817211	0.0151465867196672			categorical-41200-both_sexes-Q089-
Smoking status	20116	categorical		UK Biobank Assessment Centre > Touchscreen > Lifestyle and environment > Smoking		151556	128838	0.754925169893649	0.00304052451423393			categorical-20116-both_sexes-0-
Mean L2 in inferior cerebellar peduncle on FA skeleton (left)	25259	continuous		UK Biobank Assessment Centre > Imaging > Brain MRI > Diffusion brain MRI > dMRI skeleton		14492		0.754984465753506	-0.00606047219839896			continuous-25259-both_sexes--irnt
Weighted-mean FA in tract medial lemniscus (right)	25506	continuous		UK Biobank Assessment Centre > Imaging > Brain MRI > Diffusion brain MRI > dMRI weighted means		14490		0.755107570892517	-0.00618783809332277			continuous-25506-both_sexes--irnt
Appendicectomy	20004	categorical		UK Biobank Assessment Centre > Verbal interview > Operations		33508	248035	0.755290670696726	-0.00463364388603721			categorical-20004-both_sexes-1458-
M47.9 Unspecified urethral catheterisation of bladder	41210	categorical		Health-related outcomes > Hospital inpatient > Summary Operations		1901	279685	0.755749889703648	-0.018249523619879			categorical-41210-both_sexes-M479-
Vitamin C	100015	continuous		Online follow-up > Diet by 24-hour recall > Estimated nutrients yesterday		43938		0.756253397550998	-0.00357401151974151			continuous-100015-both_sexes--irnt
V55.2 Two levels of spine	41210	categorical		Health-related outcomes > Hospital inpatient > Summary Operations		1863	279723	0.756323604866623	-0.0181726408676328			categorical-41210-both_sexes-V552-
Rhinoplasty / nose surgery	20004	categorical		UK Biobank Assessment Centre > Verbal interview > Operations		1810	279733	0.756684003367731	-0.0183634346087808			categorical-20004-both_sexes-1557-
Y20.9 Unspecified biopsy of organ NOC	41210	categorical		Health-related outcomes > Hospital inpatient > Summary Operations		1950	279636	0.756706551165141	-0.017450485776757			categorical-41210-both_sexes-Y209-
Weighted-mean FA in tract inferior longitudinal fasciculus (left)	25502	continuous		UK Biobank Assessment Centre > Imaging > Brain MRI > Diffusion brain MRI > dMRI weighted means		14490		0.757474124759729	0.0040673560377131			continuous-25502-both_sexes--irnt
Weighted-mean L1 in tract corticospinal tract (right)	25578	continuous		UK Biobank Assessment Centre > Imaging > Brain MRI > Diffusion brain MRI > dMRI weighted means		14490		0.757762643025509	0.00603911492209729			continuous-25578-both_sexes--irnt
H01 Other inflammation of eyelid	131130	icd_first_occurrence		Health-related outcomes > First occurrences > Eye and adnexa disorders		2805	278780	0.75788854191027	-0.00946743159464043			icd_first_occurrence-131130-both_sexes--
Mean L3 in external capsule on FA skeleton (left)	25329	continuous		UK Biobank Assessment Centre > Imaging > Brain MRI > Diffusion brain MRI > dMRI skeleton		14492		0.758033865811642	0.00268822790036507			continuous-25329-both_sexes--irnt
Y53.2 Approach to organ under ultrasonic control	41210	categorical		Health-related outcomes > Hospital inpatient > Summary Operations		10533	271053	0.758605643081767	0.00361820695649379			categorical-41210-both_sexes-Y532-
Comparative body size at age 10	1687	continuous		UK Biobank Assessment Centre > Touchscreen > Early life factors		276654		0.759217906142431	-0.000156746966259784			continuous-1687-both_sexes--
Weighted-mean MD in tract uncinate fasciculus (right)	25541	continuous		UK Biobank Assessment Centre > Imaging > Brain MRI > Diffusion brain MRI > dMRI weighted means		14490		0.759935873411254	-0.002428523862919			continuous-25541-both_sexes--irnt
N23 Unspecified renal colic	132042	icd_first_occurrence		Health-related outcomes > First occurrences > Genitourinary system disorders		3153	278432	0.760267675222959	-0.0139576881307458			icd_first_occurrence-132042-both_sexes--
Weighted-mean L2 in tract superior thalamic radiation (right)	25620	continuous		UK Biobank Assessment Centre > Imaging > Brain MRI > Diffusion brain MRI > dMRI weighted means		14490		0.760948998218817	0.00234937508318243			continuous-25620-both_sexes--irnt
Mean ISOVF in posterior corona radiata on FA skeleton (right)	25466	continuous		UK Biobank Assessment Centre > Imaging > Brain MRI > Diffusion brain MRI > dMRI skeleton		14490		0.761186294462362	-0.00323978373885737			continuous-25466-both_sexes--irnt
O63 Long labour	132250	icd_first_occurrence		Health-related outcomes > First occurrences > Pregnancy, childbirth and the puerperium		1373	151974	0.761207205705755	0.0123351549125255			icd_first_occurrence-132250-both_sexes--
Weighted-mean FA in tract corticospinal tract (right)	25497	continuous		UK Biobank Assessment Centre > Imaging > Brain MRI > Diffusion brain MRI > dMRI weighted means		14490		0.761488630727992	-0.00527387114322712			continuous-25497-both_sexes--irnt
Weighted-mean FA in tract uncinate fasciculus (right)	25514	continuous		UK Biobank Assessment Centre > Imaging > Brain MRI > Diffusion brain MRI > dMRI weighted means		14490		0.762511849750233	0.000722739985001392			continuous-25514-both_sexes--irnt
Mean L3 in sagittal stratum on FA skeleton (left)	25327	continuous		UK Biobank Assessment Centre > Imaging > Brain MRI > Diffusion brain MRI > dMRI skeleton		14492		0.762626221420053	-0.00583189889412198			continuous-25327-both_sexes--irnt
Mean L1 in anterior limb of internal capsule on FA skeleton (right)	25216	continuous		UK Biobank Assessment Centre > Imaging > Brain MRI > Diffusion brain MRI > dMRI skeleton		14492		0.762690560212492	0.0055117808038884			continuous-25216-both_sexes--irnt
Vasectomy	20004	categorical		UK Biobank Assessment Centre > Verbal interview > Operations		6847	121368	0.763110850631165	0.00069217672165163			categorical-20004-both_sexes-1218-
Mean MO in superior corona radiata on FA skeleton (right)	25176	continuous		UK Biobank Assessment Centre > Imaging > Brain MRI > Diffusion brain MRI > dMRI skeleton		14492		0.763294111137655	-0.00592365437032464			continuous-25176-both_sexes--irnt
Weighted-mean MO in tract corticospinal tract (left)	25550	continuous		UK Biobank Assessment Centre > Imaging > Brain MRI > Diffusion brain MRI > dMRI weighted means		14490		0.763399850278638	0.00146599750770109			continuous-25550-both_sexes--irnt
Weighted-mean MD in tract parahippocampal part of cingulum (left)	25521	continuous		UK Biobank Assessment Centre > Imaging > Brain MRI > Diffusion brain MRI > dMRI weighted means		14490		0.763538198156917	0.00599768833481067			continuous-25521-both_sexes--irnt
Mean FA in tapetum on FA skeleton (right)	25102	continuous		UK Biobank Assessment Centre > Imaging > Brain MRI > Diffusion brain MRI > dMRI skeleton		14492		0.763553352767959	-0.0033003811517461			continuous-25102-both_sexes--irnt
Weighted-mean ISOVF in tract acoustic radiation (left)	25704	continuous		UK Biobank Assessment Centre > Imaging > Brain MRI > Diffusion brain MRI > dMRI weighted means		14489		0.763634274465966	-0.00613567911232901			continuous-25704-both_sexes--irnt
J30 Vasomotor and allergic rhinitis	131464	icd_first_occurrence		Health-related outcomes > First occurrences > Respiratory system disorders		27383	254202	0.76383673287319	-0.00487972210893267			icd_first_occurrence-131464-both_sexes--
W87.9 Unspecified diagnostic endoscopic examination of knee joint	41200	categorical		Health-related outcomes > Hospital inpatient > Summary Operations		1879	279707	0.763928561444666	-0.0179331023739116			categorical-41200-both_sexes-W879-
K11 Diseases of salivary glands	131574	icd_first_occurrence		Health-related outcomes > First occurrences > Digestive system disorders		1856	279729	0.764347291895514	-0.0178813238983102			icd_first_occurrence-131574-both_sexes--
Allergy or anaphylactic reaction to drug	20002	categorical		UK Biobank Assessment Centre > Verbal interview > Medical conditions		2442	279101	0.76473006631882	0.00973473209171439			categorical-20002-both_sexes-1386-
A09 Diarrhoea and gastro-enteritis of presumed infectious origin	130018	icd_first_occurrence		Health-related outcomes > First occurrences > Certain infectious and parasitic diseases		8486	273099	0.765049154984916	-0.00615239121255796			icd_first_occurrence-130018-both_sexes--
Bilateral oophorectomy (both ovaries removed)	2834	categorical		UK Biobank Assessment Centre > Touchscreen > Sex-specific factors > Female-specific factors		12390	138785	0.765182385055409	0.00671856332420429			categorical-2834-both_sexes--
Mean FA in cingulum hippocampus on FA skeleton (right)	25092	continuous		UK Biobank Assessment Centre > Imaging > Brain MRI > Diffusion brain MRI > dMRI skeleton		14492		0.765418372817573	0.00598341566385516			continuous-25092-both_sexes--irnt
Weighted-mean L1 in tract inferior fronto-occipital fasciculus (left)	25581	continuous		UK Biobank Assessment Centre > Imaging > Brain MRI > Diffusion brain MRI > dMRI weighted means		14490		0.765419646902891	0.00181277111374496			continuous-25581-both_sexes--irnt
M50 Cervical disk disorders	131922	icd_first_occurrence		Health-related outcomes > First occurrences > Musculoskeletal system and connective tissue disorders		2147	279438	0.76583573613733	-0.00102615966920594			icd_first_occurrence-131922-both_sexes--
Mean ISOVF in fornix on FA skeleton	25445	continuous		UK Biobank Assessment Centre > Imaging > Brain MRI > Diffusion brain MRI > dMRI skeleton		14490		0.766386144745726	-0.000630071726704169			continuous-25445-both_sexes--irnt
Mean corpuscular volume	30040	continuous		Biological samples > Assay results > Blood assays > Blood count		273540		0.766398702285011	-0.000377282343889434			continuous-30040-both_sexes--irnt
E66 Obesity	130792	icd_first_occurrence		Health-related outcomes > First occurrences > Endocrine, nutritional and metabolic diseases		18928	262657	0.766602568824934	-0.00576143820768977			icd_first_occurrence-130792-both_sexes--
C79.2 Vitrectomy using pars plana approach	41200	categorical		Health-related outcomes > Hospital inpatient > Summary Operations		1880	279706	0.767696424873939	-0.0173712513232589			categorical-41200-both_sexes-C792-
Leg predicted mass (left)	23118	continuous		UK Biobank Assessment Centre > Physical measures > Anthropometry > Impedance measures		276662		0.767770552587212	-0.000683111042834321			continuous-23118-both_sexes--irnt
Rheumatoid arthritis	20002	categorical		UK Biobank Assessment Centre > Verbal interview > Medical conditions		3146	278397	0.76794915712173	-0.00018787586964015			categorical-20002-both_sexes-1464-
H01.2 Emergency excision of abnormal appendix NEC	41200	categorical		Health-related outcomes > Hospital inpatient > Summary Operations		1413	280173	0.767986612264174	-0.00974608482630103			categorical-41200-both_sexes-H012-
90th percentile of z-statistic (in group-defined mask) for faces activation	25764	continuous		UK Biobank Assessment Centre > Imaging > Brain MRI > Task functional brain MRI		14069		0.768041800940077	0.00597959719143923			continuous-25764-both_sexes--irnt
Mean L2 in superior cerebellar peduncle on FA skeleton (left)	25261	continuous		UK Biobank Assessment Centre > Imaging > Brain MRI > Diffusion brain MRI > dMRI skeleton		14492		0.768202327463763	0.00454585686805376			continuous-25261-both_sexes--irnt
Mean MO in cingulum cingulate gyrus on FA skeleton (right)	25186	continuous		UK Biobank Assessment Centre > Imaging > Brain MRI > Diffusion brain MRI > dMRI skeleton		14492		0.768436879849264	-0.00592070663363951			continuous-25186-both_sexes--irnt
Mean ICVF in superior longitudinal fasciculus on FA skeleton (left)	25385	continuous		UK Biobank Assessment Centre > Imaging > Brain MRI > Diffusion brain MRI > dMRI skeleton		14490		0.768500099975481	-0.00432526324449796			continuous-25385-both_sexes--irnt
Mean MO in anterior corona radiata on FA skeleton (right)	25174	continuous		UK Biobank Assessment Centre > Imaging > Brain MRI > Diffusion brain MRI > dMRI skeleton		14492		0.768527512310396	-0.00563405988630586			continuous-25174-both_sexes--irnt
H60 Otitis externa	131222	icd_first_occurrence		Health-related outcomes > First occurrences > Ear and mastoid process disorders		12540	269045	0.768861984332761	-0.00698590091553604			icd_first_occurrence-131222-both_sexes--
Hand grip strength (right)	47	continuous		UK Biobank Assessment Centre > Physical measures > Hand grip strength		280393		0.769109891265818	-0.000450262665994274			continuous-47-both_sexes--irnt
Mean L3 in posterior limb of internal capsule on FA skeleton (left)	25315	continuous		UK Biobank Assessment Centre > Imaging > Brain MRI > Diffusion brain MRI > dMRI skeleton		14492		0.769191933421524	0.0058490706278682			continuous-25315-both_sexes--irnt
Upper limb surgery	20004	categorical		UK Biobank Assessment Centre > Verbal interview > Operations		1448	280095	0.769317847376937	-0.010494112652194			categorical-20004-both_sexes-1498-
Mean L3 in fornix cres+stria terminalis on FA skeleton (left)	25335	continuous		UK Biobank Assessment Centre > Imaging > Brain MRI > Diffusion brain MRI > dMRI skeleton		14492		0.769534371207922	0.0054102290752243			continuous-25335-both_sexes--irnt
Weight change during worst episode of depression	20536	categorical		Online follow-up > Mental health > Depression		16167	28751	0.769587866784104	0.00403970301522253			categorical-20536-both_sexes-2-
Mean ICVF in corticospinal tract on FA skeleton (right)	25350	continuous		UK Biobank Assessment Centre > Imaging > Brain MRI > Diffusion brain MRI > dMRI skeleton		14490		0.769760464456029	0.0046230458013042			continuous-25350-both_sexes--irnt
Psoriasis	20002	categorical		UK Biobank Assessment Centre > Verbal interview > Medical conditions		3135	278408	0.769955411524245	-0.0137084858695725			categorical-20002-both_sexes-1453-
Beconase 50micrograms nasal spray	20003	categorical		UK Biobank Assessment Centre > Verbal interview > Medications		1862	279681	0.770637107868568	-0.0170367256483203			categorical-20003-both_sexes-1140876136-
Mean MD in fornix on FA skeleton	25109	continuous		UK Biobank Assessment Centre > Imaging > Brain MRI > Diffusion brain MRI > dMRI skeleton		14492		0.771741948164668	-0.000805514278147831			continuous-25109-both_sexes--irnt
Weighted-mean ICVF in tract forceps major	25660	continuous		UK Biobank Assessment Centre > Imaging > Brain MRI > Diffusion brain MRI > dMRI weighted means		14489		0.772119050926164	0.00193529122258496			continuous-25660-both_sexes--irnt
Dilatation and curettage/d+c	20004	categorical		UK Biobank Assessment Centre > Verbal interview > Operations		15951	137377	0.772224625940228	0.00473385753161148			categorical-20004-both_sexes-1510-
Weighted-mean OD in tract acoustic radiation (left)	25677	continuous		UK Biobank Assessment Centre > Imaging > Brain MRI > Diffusion brain MRI > dMRI weighted means		14489		0.772290709700651	0.000792001607232283			continuous-25677-both_sexes--irnt
Mean L3 in cingulum cingulate gyrus on FA skeleton (right)	25330	continuous		UK Biobank Assessment Centre > Imaging > Brain MRI > Diffusion brain MRI > dMRI skeleton		14492		0.7723896327293	0.00576008596048531			continuous-25330-both_sexes--irnt
Mean ISOVF in superior longitudinal fasciculus on FA skeleton (left)	25481	continuous		UK Biobank Assessment Centre > Imaging > Brain MRI > Diffusion brain MRI > dMRI skeleton		14490		0.77306137156977	-0.00296068173680097			continuous-25481-both_sexes--irnt
Wisdom teeth surgery	20004	categorical		UK Biobank Assessment Centre > Verbal interview > Operations		11050	270493	0.773355436018101	0.00420192734495161			categorical-20004-both_sexes-1480-
Mean MO in inferior cerebellar peduncle on FA skeleton (right)	25162	continuous		UK Biobank Assessment Centre > Imaging > Brain MRI > Diffusion brain MRI > dMRI skeleton		14492		0.773514339155641	-0.00559778765228772			continuous-25162-both_sexes--irnt
Mean L2 in retrolenticular part of internal capsule on FA skeleton (right)	25268	continuous		UK Biobank Assessment Centre > Imaging > Brain MRI > Diffusion brain MRI > dMRI skeleton		14492		0.773849564539458	-0.0058582168036596			continuous-25268-both_sexes--irnt
J00 Acute nasopharyngitis [common cold]	131424	icd_first_occurrence		Health-related outcomes > First occurrences > Respiratory system disorders		3093	278492	0.774465910363431	0.0132220782533541			icd_first_occurrence-131424-both_sexes--
M54 Dorsalgia	131928	icd_first_occurrence		Health-related outcomes > First occurrences > Musculoskeletal system and connective tissue disorders		39838	241747	0.774546516871516	-0.00405142946252565			icd_first_occurrence-131928-both_sexes--
Eye problems/disorders	6148	categorical		UK Biobank Assessment Centre > Touchscreen > Health and medical history > Eyesight		1747	98748	0.77530045588114	-0.0177769483952488			categorical-6148-both_sexes-1-
I78 Diseases of capillaries	131392	icd_first_occurrence		Health-related outcomes > First occurrences > Circulatory system disorders		1551	280034	0.775460612354099	-0.012276705744409			icd_first_occurrence-131392-both_sexes--
M25 Other joint disorders, not elsewhere classified	131888	icd_first_occurrence		Health-related outcomes > First occurrences > Musculoskeletal system and connective tissue disorders		48780	232805	0.777049134728238	0.00368435910424826			icd_first_occurrence-131888-both_sexes--
Weighted-mean MD in tract cingulate gyrus part of cingulum (right)	25520	continuous		UK Biobank Assessment Centre > Imaging > Brain MRI > Diffusion brain MRI > dMRI weighted means		14490		0.777277447802809	0.0057334318535977			continuous-25520-both_sexes--irnt
Mean L2 in superior corona radiata on FA skeleton (right)	25272	continuous		UK Biobank Assessment Centre > Imaging > Brain MRI > Diffusion brain MRI > dMRI skeleton		14492		0.777608678113058	0.00569705770760059			continuous-25272-both_sexes--irnt
Weighted-mean ICVF in tract corticospinal tract (right)	25659	continuous		UK Biobank Assessment Centre > Imaging > Brain MRI > Diffusion brain MRI > dMRI weighted means		14489		0.777886024639971	-0.00578370011202478			continuous-25659-both_sexes--irnt
C79.5 Internal tamponade of retina using gas	41210	categorical		Health-related outcomes > Hospital inpatient > Summary Operations		1314	280272	0.778856613851551	-0.00799276741253338			categorical-41210-both_sexes-C795-
Mouth/salivary gland surgery	20004	categorical		UK Biobank Assessment Centre > Verbal interview > Operations		1668	279875	0.778930839966757	-0.0142236893805098			categorical-20004-both_sexes-1130-
K45.3 Anastomosis of mammary artery to left anterior descending coronary artery	41200	categorical		Health-related outcomes > Hospital inpatient > Summary Operations		1912	279674	0.77902928860907	-0.0174933044068628			categorical-41200-both_sexes-K453-
Glucosamine product	20003	categorical		UK Biobank Assessment Centre > Verbal interview > Medications		18617	262926	0.779137187675492	0.00460512477550437			categorical-20003-both_sexes-1141188442-
Mean MO in anterior limb of internal capsule on FA skeleton (left)	25169	continuous		UK Biobank Assessment Centre > Imaging > Brain MRI > Diffusion brain MRI > dMRI skeleton		14492		0.779478007788602	0.00535484056632842			continuous-25169-both_sexes--irnt
U20.1 Transthoracic echocardiography	41210	categorical		Health-related outcomes > Hospital inpatient > Summary Operations		3148	278438	0.780391112287754	-0.0132973857140771			categorical-41210-both_sexes-U201-
Weighted-mean OD in tract superior thalamic radiation (right)	25701	continuous		UK Biobank Assessment Centre > Imaging > Brain MRI > Diffusion brain MRI > dMRI weighted means		14489		0.780424437189763	-0.00539235613315593			continuous-25701-both_sexes--irnt
K62 Other diseases of anus and rectum	131646	icd_first_occurrence		Health-related outcomes > First occurrences > Digestive system disorders		22314	259271	0.780640890894991	-0.00290602463012007			icd_first_occurrence-131646-both_sexes--
Retinal operation/vitrectomy	20004	categorical		UK Biobank Assessment Centre > Verbal interview > Operations		1697	279846	0.780892806251846	-0.0147919135394796			categorical-20004-both_sexes-1437-
Mean FA in superior fronto-occipital fasciculus on FA skeleton (right)	25098	continuous		UK Biobank Assessment Centre > Imaging > Brain MRI > Diffusion brain MRI > dMRI skeleton		14492		0.781027150747868	-0.00559948714454104			continuous-25098-both_sexes--irnt
Ear surgery	20004	categorical		UK Biobank Assessment Centre > Verbal interview > Operations		4376	277167	0.781060123672629	-0.0111756134947594			categorical-20004-both_sexes-1127-
Weighted-mean L3 in tract medial lemniscus (right)	25641	continuous		UK Biobank Assessment Centre > Imaging > Brain MRI > Diffusion brain MRI > dMRI weighted means		14490		0.781157970665704	0.00570479794908004			continuous-25641-both_sexes--irnt
Mean MD in external capsule on FA skeleton (right)	25136	continuous		UK Biobank Assessment Centre > Imaging > Brain MRI > Diffusion brain MRI > dMRI skeleton		14492		0.781321610128254	-0.00221697743584079			continuous-25136-both_sexes--irnt
Volume of grey matter in VI Cerebellum (vermis)	25898	continuous		UK Biobank Assessment Centre > Imaging > Brain MRI > T1 structural brain MRI > Regional grey matter volumes (FAST)		16047		0.781411233980773	-0.00537137329633767			continuous-25898-both_sexes--irnt
Z47.1 Skin of forehead	41210	categorical		Health-related outcomes > Hospital inpatient > Summary Operations		1844	279742	0.781495684492634	-0.0173165556235967			categorical-41210-both_sexes-Z471-
Mean time to correctly identify matches	20023	continuous		UK Biobank Assessment Centre > Cognitive function > Reaction time		279555		0.782135930363872	0.00126691962348907			continuous-20023-both_sexes--irnt
Quinine	20003	categorical		UK Biobank Assessment Centre > Verbal interview > Medications		1816	279727	0.782270701460559	-0.0173015146470507			categorical-20003-both_sexes-1140874420-
Mean MD in sagittal stratum on FA skeleton (right)	25134	continuous		UK Biobank Assessment Centre > Imaging > Brain MRI > Diffusion brain MRI > dMRI skeleton		14492		0.782659662268507	-0.00339445550112315			continuous-25134-both_sexes--irnt
Mean ICVF in superior longitudinal fasciculus on FA skeleton (right)	25384	continuous		UK Biobank Assessment Centre > Imaging > Brain MRI > Diffusion brain MRI > dMRI skeleton		14490		0.782880884073919	-0.00460531083647921			continuous-25384-both_sexes--irnt
J33 Nasal polyp	131470	icd_first_occurrence		Health-related outcomes > First occurrences > Respiratory system disorders		4300	277285	0.783968136456366	-0.0112808559688388			icd_first_occurrence-131470-both_sexes--
Whole body fat-free mass	23101	continuous		UK Biobank Assessment Centre > Physical measures > Anthropometry > Impedance measures		276694		0.784274193765751	-0.000142874384282955			continuous-23101-both_sexes--irnt
Amlodipine	20003	categorical		UK Biobank Assessment Centre > Verbal interview > Medications		11405	270138	0.785008426586607	-0.00713448146905037			categorical-20003-both_sexes-1140879802-
Y53.4 Approach to organ under fluoroscopic control	41210	categorical		Health-related outcomes > Hospital inpatient > Summary Operations		13808	267778	0.785143973225558	-0.000961026408739574			categorical-41210-both_sexes-Y534-
Weighted-mean ICVF in tract posterior thalamic radiation (left)	25669	continuous		UK Biobank Assessment Centre > Imaging > Brain MRI > Diffusion brain MRI > dMRI weighted means		14489		0.785701808076291	0.000122678083130691			continuous-25669-both_sexes--irnt
E11 Non-insulin-dependent diabetes mellitus	130708	icd_first_occurrence		Health-related outcomes > First occurrences > Endocrine, nutritional and metabolic diseases		17079	264506	0.786065155919876	-0.00588673404580705			icd_first_occurrence-130708-both_sexes--
Volume of caudate (left)	25013	continuous		UK Biobank Assessment Centre > Imaging > Brain MRI > T1 structural brain MRI > Subcortical volumes (FIRST)		16038		0.786982550626048	-0.00509576841294145			continuous-25013-both_sexes--irnt
M79 Other soft tissue disorders, not elsewhere classified	131960	icd_first_occurrence		Health-related outcomes > First occurrences > Musculoskeletal system and connective tissue disorders		46413	235172	0.78699652171504	0.00120963125196569			icd_first_occurrence-131960-both_sexes--
Longest period of unenthusiasm / disinterest	5375	continuous		UK Biobank Assessment Centre > Touchscreen > Psychosocial factors > Mental health		27772		0.787610834383693	-0.00432333680404484			continuous-5375-both_sexes--irnt
Throat/larynx surgery (incl tracheostomy)	20004	categorical		UK Biobank Assessment Centre > Verbal interview > Operations		1681	279862	0.787700138184382	-0.0139692554068135			categorical-20004-both_sexes-1129-
Mean ISOVF in fornix cres+stria terminalis on FA skeleton (left)	25479	continuous		UK Biobank Assessment Centre > Imaging > Brain MRI > Diffusion brain MRI > dMRI skeleton		14490		0.787799771391137	0.00536703930041149			continuous-25479-both_sexes--irnt
B86 Scabies	130320	icd_first_occurrence		Health-related outcomes > First occurrences > Certain infectious and parasitic diseases		1361	280224	0.788499688705567	-0.00871685538718416			icd_first_occurrence-130320-both_sexes--
Coronary artery bypass grafts (cabg)	20004	categorical		UK Biobank Assessment Centre > Verbal interview > Operations		1930	279613	0.789055376428633	-0.0170387950466844			categorical-20004-both_sexes-1095-
Maximum carotid IMT (intima-medial thickness) at 210 degrees	22678	continuous		UK Biobank Assessment Centre > Physical measures > Carotid ultrasound		18712		0.789512451394886	-0.00268256756282339			continuous-22678-both_sexes--irnt
M81 Osteoporosis without pathological fracture	131964	icd_first_occurrence		Health-related outcomes > First occurrences > Musculoskeletal system and connective tissue disorders		9967	271618	0.789532390828751	-0.00746212520961977			icd_first_occurrence-131964-both_sexes--
Coronary angiogram	20004	categorical		UK Biobank Assessment Centre > Verbal interview > Operations		1817	279726	0.790096953735214	-0.0170367877692857			categorical-20004-both_sexes-1514-
Valsartan	20003	categorical		UK Biobank Assessment Centre > Verbal interview > Medications		1302	280241	0.790356596275273	-0.00755970194780855			categorical-20003-both_sexes-1141145660-
D51 Vitamin b12 deficiency anaemia	130624	icd_first_occurrence		Health-related outcomes > First occurrences > Blood, blood-forming organs and certain immune disorders		1806	279779	0.790547397358929	-0.0167913789924215			icd_first_occurrence-130624-both_sexes--
Cataract extraction/lens implant	20004	categorical		UK Biobank Assessment Centre > Verbal interview > Operations		3071	278472	0.790554515224357	-0.0130277798003614			categorical-20004-both_sexes-1435-
Mean ISOVF in superior cerebellar peduncle on FA skeleton (left)	25453	continuous		UK Biobank Assessment Centre > Imaging > Brain MRI > Diffusion brain MRI > dMRI skeleton		14490		0.790859852726213	0.000801506404752957			continuous-25453-both_sexes--irnt
K22 Other diseases of oesophagus	131586	icd_first_occurrence		Health-related outcomes > First occurrences > Digestive system disorders		9717	271868	0.791681693618073	0.00741852055623934			icd_first_occurrence-131586-both_sexes--
I84 Haemorrhoids	131404	icd_first_occurrence		Health-related outcomes > First occurrences > Circulatory system disorders		17624	263961	0.792473947962195	0.00556552919263281			icd_first_occurrence-131404-both_sexes--
Lansoprazole	20003	categorical		UK Biobank Assessment Centre > Verbal interview > Medications		9998	271545	0.792489803498128	-0.00725335936375719			categorical-20003-both_sexes-1140864752-
Y98.1 Radiology of one body area (or < 20 minutes)	41210	categorical		Health-related outcomes > Hospital inpatient > Summary Operations		17051	264535	0.79284916749791	-0.00153675765655434			categorical-41210-both_sexes-Y981-
Whole body water mass	23102	continuous		UK Biobank Assessment Centre > Physical measures > Anthropometry > Impedance measures		276713		0.793821652039372	-0.0000696527791955975			continuous-23102-both_sexes--irnt
Weighted-mean MD in tract parahippocampal part of cingulum (right)	25522	continuous		UK Biobank Assessment Centre > Imaging > Brain MRI > Diffusion brain MRI > dMRI weighted means		14490		0.793955321498473	0.00549212065123574			continuous-25522-both_sexes--irnt
Z81.4 Shoulder joint	41210	categorical		Health-related outcomes > Hospital inpatient > Summary Operations		3053	278533	0.794021724415668	-0.0129230975258639			categorical-41210-both_sexes-Z814-
Mean ICVF in inferior cerebellar peduncle on FA skeleton (left)	25355	continuous		UK Biobank Assessment Centre > Imaging > Brain MRI > Diffusion brain MRI > dMRI skeleton		14490		0.794931831293826	0.00229894750648709			continuous-25355-both_sexes--irnt
Weighted-mean ISOVF in tract parahippocampal part of cingulum (left)	25710	continuous		UK Biobank Assessment Centre > Imaging > Brain MRI > Diffusion brain MRI > dMRI weighted means		14489		0.795604164370214	0.00541725510076493			continuous-25710-both_sexes--irnt
Doxazosin	20003	categorical		UK Biobank Assessment Centre > Verbal interview > Medications		3105	278438	0.795621464193319	-0.012774586160093			categorical-20003-both_sexes-1140879778-
Weighted-mean FA in tract middle cerebellar peduncle	25504	continuous		UK Biobank Assessment Centre > Imaging > Brain MRI > Diffusion brain MRI > dMRI weighted means		14490		0.796199603010126	-0.00544885874865445			continuous-25504-both_sexes--irnt
Seating box height	3077	continuous		UK Biobank Assessment Centre > Physical measures > Anthropometry > Body size measures		280890		0.796439146166187	-0.00537880937228336			continuous-3077-both_sexes--
Weighted-mean FA in tract superior thalamic radiation (right)	25512	continuous		UK Biobank Assessment Centre > Imaging > Brain MRI > Diffusion brain MRI > dMRI weighted means		14490		0.796517829350544	0.00221411017838001			continuous-25512-both_sexes--irnt
Shoulder surgery	20004	categorical		UK Biobank Assessment Centre > Verbal interview > Operations		4232	277311	0.796736331027312	-0.0108061463409043			categorical-20004-both_sexes-1499-
Z94.1 Bilateral operation	41210	categorical		Health-related outcomes > Hospital inpatient > Summary Operations		16541	265045	0.796793397903722	-0.00527202281852853			categorical-41210-both_sexes-Z941-
Weighted-mean L2 in tract inferior longitudinal fasciculus (left)	25610	continuous		UK Biobank Assessment Centre > Imaging > Brain MRI > Diffusion brain MRI > dMRI weighted means		14490		0.796826763718858	-0.0025061009342606			continuous-25610-both_sexes--irnt
Volume of grey matter in Frontal Pole (left)	25782	continuous		UK Biobank Assessment Centre > Imaging > Brain MRI > T1 structural brain MRI > Regional grey matter volumes (FAST)		16047		0.796991648747604	-0.00458197886147609			continuous-25782-both_sexes--irnt
F45 Somatoform disorders	130914	icd_first_occurrence		Health-related outcomes > First occurrences > Mental and behavioural disorders		1750	279835	0.797174406844943	-0.0156961648845602			icd_first_occurrence-130914-both_sexes--
Mean L1 in medial lemniscus on FA skeleton (right)	25208	continuous		UK Biobank Assessment Centre > Imaging > Brain MRI > Diffusion brain MRI > dMRI skeleton		14492		0.797255197449742	0.00550574574005512			continuous-25208-both_sexes--irnt
Mean L3 in sagittal stratum on FA skeleton (right)	25326	continuous		UK Biobank Assessment Centre > Imaging > Brain MRI > Diffusion brain MRI > dMRI skeleton		14492		0.797340119543847	-0.00447483034616519			continuous-25326-both_sexes--irnt
Mean MO in anterior limb of internal capsule on FA skeleton (right)	25168	continuous		UK Biobank Assessment Centre > Imaging > Brain MRI > Diffusion brain MRI > dMRI skeleton		14492		0.797601527254099	0.00504412767337237			continuous-25168-both_sexes--irnt
Bipolar and major depression status	20126	categorical		UK Biobank Assessment Centre > Touchscreen > Psychosocial factors > Mental health		53407	20735	0.797674830934751	0.00170433929494723			categorical-20126-both_sexes-0-
Alcohol drinker status	20117	categorical		UK Biobank Assessment Centre > Touchscreen > Lifestyle and environment > Alcohol		9028	272130	0.797715349054941	-0.00759644537976127			categorical-20117-both_sexes-0-
Weighted-mean FA in tract inferior longitudinal fasciculus (right)	25503	continuous		UK Biobank Assessment Centre > Imaging > Brain MRI > Diffusion brain MRI > dMRI weighted means		14490		0.798449356982396	-0.00412802564279088			continuous-25503-both_sexes--irnt
F40 Phobic anxiety disorders	130904	icd_first_occurrence		Health-related outcomes > First occurrences > Mental and behavioural disorders		1753	279832	0.798656204197541	-0.0162079145286016			icd_first_occurrence-130904-both_sexes--
Z66.5 Lumbar vertebra	41210	categorical		Health-related outcomes > Hospital inpatient > Summary Operations		1796	279790	0.798703253062951	-0.0161467837846218			categorical-41210-both_sexes-Z665-
Volume of grey matter in Cingulate Gyrus, posterior division (right)	25841	continuous		UK Biobank Assessment Centre > Imaging > Brain MRI > T1 structural brain MRI > Regional grey matter volumes (FAST)		16047		0.799247272621156	-0.00464581270906192			continuous-25841-both_sexes--irnt
Weighted-mean MO in tract medial lemniscus (left)	25559	continuous		UK Biobank Assessment Centre > Imaging > Brain MRI > Diffusion brain MRI > dMRI weighted means		14490		0.799446183943403	-0.00296698069770362			continuous-25559-both_sexes--irnt
Testicular/scrotal operation	20004	categorical		UK Biobank Assessment Centre > Verbal interview > Operations		1755	126460	0.800617089795194	-0.0155984378002781			categorical-20004-both_sexes-1216-
Medication for cholesterol, blood pressure or diabetes	6177	categorical		UK Biobank Assessment Centre > Touchscreen > Health and medical history > Medication		29093	97942	0.800849618004861	-0.00300031947786581			categorical-6177-both_sexes-1-
Mebeverine	20003	categorical		UK Biobank Assessment Centre > Verbal interview > Medications		1427	280116	0.800868979605708	-0.0102063713409917			categorical-20003-both_sexes-1140879428-
Multivitamin+mineral preparations	20003	categorical		UK Biobank Assessment Centre > Verbal interview > Medications		3778	277765	0.803504192740681	0.00434647543867861			categorical-20003-both_sexes-1140876592-
Volume of grey matter in Inferior Frontal Gyrus, pars opercularis (left)	25792	continuous		UK Biobank Assessment Centre > Imaging > Brain MRI > T1 structural brain MRI > Regional grey matter volumes (FAST)		16047		0.804707832002088	-0.00492953480291748			continuous-25792-both_sexes--irnt
Mean carotid IMT (intima-medial thickness) at 120 degrees	22671	continuous		UK Biobank Assessment Centre > Physical measures > Carotid ultrasound		18686		0.804881380265667	-0.00446852417863223			continuous-22671-both_sexes--irnt
Weighted-mean ICVF in tract medial lemniscus (right)	25668	continuous		UK Biobank Assessment Centre > Imaging > Brain MRI > Diffusion brain MRI > dMRI weighted means		14489		0.805385787882454	-0.00509897697796594			continuous-25668-both_sexes--irnt
L90 Atrophic disorders of skin	131822	icd_first_occurrence		Health-related outcomes > First occurrences > Skin and subcutaneous tissue disorders		3062	278523	0.80559100668583	-0.0122610328444015			icd_first_occurrence-131822-both_sexes--
Mean MO in posterior limb of internal capsule on FA skeleton (left)	25171	continuous		UK Biobank Assessment Centre > Imaging > Brain MRI > Diffusion brain MRI > dMRI skeleton		14492		0.806252012214277	-0.00100188993135802			continuous-25171-both_sexes--irnt
Volume of grey matter in VIIIa Cerebellum (vermis)	25910	continuous		UK Biobank Assessment Centre > Imaging > Brain MRI > T1 structural brain MRI > Regional grey matter volumes (FAST)		16047		0.806784747806244	-0.00110694205331882			continuous-25910-both_sexes--irnt
Weighted-mean ICVF in tract superior longitudinal fasciculus (left)	25671	continuous		UK Biobank Assessment Centre > Imaging > Brain MRI > Diffusion brain MRI > dMRI weighted means		14489		0.807602083848252	-0.0051315364872277			continuous-25671-both_sexes--irnt
Weighted-mean ISOVF in tract medial lemniscus (left)	25721	continuous		UK Biobank Assessment Centre > Imaging > Brain MRI > Diffusion brain MRI > dMRI weighted means		14489		0.807763739729371	0.00531715896306889			continuous-25721-both_sexes--irnt
R27.1 Episiotomy to facilitate delivery	41210	categorical		Health-related outcomes > Hospital inpatient > Summary Operations		1597	151751	0.808036239643873	0.00523529634952687			categorical-41210-both_sexes-R271-
Mean FA in genu of corpus callosum on FA skeleton	25058	continuous		UK Biobank Assessment Centre > Imaging > Brain MRI > Diffusion brain MRI > dMRI skeleton		14492		0.808288734927687	0.00360428190418617			continuous-25058-both_sexes--irnt
G50 Disorders of trigeminal nerve	131062	icd_first_occurrence		Health-related outcomes > First occurrences > Nervous system disorders		1736	279849	0.80835967337229	-0.0162525936366111			icd_first_occurrence-131062-both_sexes--
Volume of amygdala (right)	25022	continuous		UK Biobank Assessment Centre > Imaging > Brain MRI > T1 structural brain MRI > Subcortical volumes (FIRST)		16038		0.808521715761205	0.00244378539164826			continuous-25022-both_sexes--irnt
Central pulse pressure during PWA	12678	continuous		UK Biobank Assessment Centre > Imaging > Heart MRI > Pulse wave analysis		17181		0.808743161378872	0.00447511709931306			continuous-12678-both_sexes--irnt
Volume of grey matter in Inferior Frontal Gyrus, pars opercularis (right)	25793	continuous		UK Biobank Assessment Centre > Imaging > Brain MRI > T1 structural brain MRI > Regional grey matter volumes (FAST)		16047		0.808800758720965	-0.00439116897801064			continuous-25793-both_sexes--irnt
Mean L1 in uncinate fasciculus on FA skeleton (right)	25244	continuous		UK Biobank Assessment Centre > Imaging > Brain MRI > Diffusion brain MRI > dMRI skeleton		14492		0.808935266757479	0.00136962501589532			continuous-25244-both_sexes--irnt
Weighted-mean MD in tract forceps major	25525	continuous		UK Biobank Assessment Centre > Imaging > Brain MRI > Diffusion brain MRI > dMRI weighted means		14490		0.809794507014691	-0.00526333916995487			continuous-25525-both_sexes--irnt
Medication for cholesterol, blood pressure, diabetes, or take exogenous hormones	6153	categorical		UK Biobank Assessment Centre > Touchscreen > Health and medical history > Medication		11352	141259	0.81043804814295	-0.00660374867006686			categorical-6153-both_sexes-4-
Total protein	30860	continuous		Biological samples > Assay results > Blood assays > Blood biochemistry		245982		0.811153009724308	-0.000907159970119166			continuous-30860-both_sexes--irnt
Weighted-mean MD in tract medial lemniscus (right)	25533	continuous		UK Biobank Assessment Centre > Imaging > Brain MRI > Diffusion brain MRI > dMRI weighted means		14490		0.811240414238694	0.0052194721895627			continuous-25533-both_sexes--irnt
Type 2 diabetes	20002	categorical		UK Biobank Assessment Centre > Verbal interview > Medical conditions		1752	279791	0.811518589959253	-0.0161614954295761			categorical-20002-both_sexes-1223-
Mean ICVF in inferior cerebellar peduncle on FA skeleton (right)	25354	continuous		UK Biobank Assessment Centre > Imaging > Brain MRI > Diffusion brain MRI > dMRI skeleton		14490		0.811576863028744	0.0000245370420606444			continuous-25354-both_sexes--irnt
Mean OD in cerebral peduncle on FA skeleton (left)	25407	continuous		UK Biobank Assessment Centre > Imaging > Brain MRI > Diffusion brain MRI > dMRI skeleton		14490		0.811814547129146	-0.00511331907997463			continuous-25407-both_sexes--irnt
Volume of white matter (normalised for head size)	25007	continuous		UK Biobank Assessment Centre > Imaging > Brain MRI > T1 structural brain MRI		16052		0.81187555347163	-0.00479277415972386			continuous-25007-both_sexes--irnt
H36 Retinal disorders in diseases classified elsewhere	131184	icd_first_occurrence		Health-related outcomes > First occurrences > Eye and adnexa disorders		1547	280038	0.811930914801662	-0.0122037319124303			icd_first_occurrence-131184-both_sexes--
Mean L3 in inferior cerebellar peduncle on FA skeleton (right)	25306	continuous		UK Biobank Assessment Centre > Imaging > Brain MRI > Diffusion brain MRI > dMRI skeleton		14492		0.812164496435096	-0.00506558490443598			continuous-25306-both_sexes--irnt
Mean MD in retrolenticular part of internal capsule on FA skeleton (left)	25125	continuous		UK Biobank Assessment Centre > Imaging > Brain MRI > Diffusion brain MRI > dMRI skeleton		14492		0.812753999023097	-0.00430544523252833			continuous-25125-both_sexes--irnt
Volume of grey matter in Superior Temporal Gyrus, anterior division (right)	25799	continuous		UK Biobank Assessment Centre > Imaging > Brain MRI > T1 structural brain MRI > Regional grey matter volumes (FAST)		16047		0.814232271776193	0.00476238128238136			continuous-25799-both_sexes--irnt
Y53.9 Unspecified approach to organ under image control	41210	categorical		Health-related outcomes > Hospital inpatient > Summary Operations		3463	278123	0.81432360697344	0.00852168448098592			categorical-41210-both_sexes-Y539-
Weighted-mean FA in tract superior longitudinal fasciculus (left)	25509	continuous		UK Biobank Assessment Centre > Imaging > Brain MRI > Diffusion brain MRI > dMRI weighted means		14490		0.814760993933551	0.0044502854088713			continuous-25509-both_sexes--irnt
Past tobacco smoking	1249	continuous		UK Biobank Assessment Centre > Touchscreen > Lifestyle and environment > Smoking		259498		0.815631337671359	0.000462008284843962			continuous-1249-both_sexes--
Adenoid surgery / adenoidectomy	20004	categorical		UK Biobank Assessment Centre > Verbal interview > Operations		1667	279876	0.815865957341293	-0.0160400324890573			categorical-20004-both_sexes-1562-
I24 Other acute ischaemic heart diseases	131304	icd_first_occurrence		Health-related outcomes > First occurrences > Circulatory system disorders		1650	279935	0.815949426006658	0.0110462514559944			icd_first_occurrence-131304-both_sexes--
Weighted-mean FA in tract anterior thalamic radiation (right)	25491	continuous		UK Biobank Assessment Centre > Imaging > Brain MRI > Diffusion brain MRI > dMRI weighted means		14490		0.815967657968781	0.00447239927281175			continuous-25491-both_sexes--irnt
Mean L3 in anterior limb of internal capsule on FA skeleton (right)	25312	continuous		UK Biobank Assessment Centre > Imaging > Brain MRI > Diffusion brain MRI > dMRI skeleton		14492		0.816081771084494	0.00469481742750106			continuous-25312-both_sexes--irnt
Ever had period extreme irritability	20502	categorical		Online follow-up > Mental health > Mania		23782	66732	0.816419887913653	0.00476311701189215			categorical-20502-both_sexes--
Mean FA in anterior corona radiata on FA skeleton (left)	25079	continuous		UK Biobank Assessment Centre > Imaging > Brain MRI > Diffusion brain MRI > dMRI skeleton		14492		0.81713641161367	-0.00269019036653369			continuous-25079-both_sexes--irnt
K63.3 Angiocardiography of left side of heart NEC	41200	categorical		Health-related outcomes > Hospital inpatient > Summary Operations		5383	276203	0.817296357346083	-0.00911550475074858			categorical-41200-both_sexes-K633-
Mean MO in tapetum on FA skeleton (right)	25198	continuous		UK Biobank Assessment Centre > Imaging > Brain MRI > Diffusion brain MRI > dMRI skeleton		14492		0.817425076547433	0.00507267238119085			continuous-25198-both_sexes--irnt
Volume of grey matter in I-IV Cerebellum (left)	25893	continuous		UK Biobank Assessment Centre > Imaging > Brain MRI > T1 structural brain MRI > Regional grey matter volumes (FAST)		16047		0.818196352510044	-0.00467264874401616			continuous-25893-both_sexes--irnt
Mean L3 in superior fronto-occipital fasciculus on FA skeleton (right)	25338	continuous		UK Biobank Assessment Centre > Imaging > Brain MRI > Diffusion brain MRI > dMRI skeleton		14492		0.81833339753619	0.00279438691181624			continuous-25338-both_sexes--irnt
Calcium	30680	continuous		Biological samples > Assay results > Blood assays > Blood biochemistry		246181		0.818840720569381	-0.00101524143927845			continuous-30680-both_sexes--irnt
Mean FA in body of corpus callosum on FA skeleton	25059	continuous		UK Biobank Assessment Centre > Imaging > Brain MRI > Diffusion brain MRI > dMRI skeleton		14492		0.818992465544267	-0.00106022335772646			continuous-25059-both_sexes--irnt
Seated height	51	continuous		UK Biobank Assessment Centre > Physical measures > Anthropometry > Body size measures		280890		0.819077589287953	0.000696218594851439			continuous-51-both_sexes--irnt
Volume of grey matter in Temporal Fusiform Cortex, posterior division (left)	25856	continuous		UK Biobank Assessment Centre > Imaging > Brain MRI > T1 structural brain MRI > Regional grey matter volumes (FAST)		16047		0.820137324507088	-0.0043988361579121			continuous-25856-both_sexes--irnt
H52 Disorders of refraction and accommodation	131208	icd_first_occurrence		Health-related outcomes > First occurrences > Eye and adnexa disorders		2944	278641	0.820406512773637	-0.0119437489319696			icd_first_occurrence-131208-both_sexes--
Mean FA in anterior corona radiata on FA skeleton (right)	25078	continuous		UK Biobank Assessment Centre > Imaging > Brain MRI > Diffusion brain MRI > dMRI skeleton		14492		0.820518812815872	0.00126644941467837			continuous-25078-both_sexes--irnt
Leg fat-free mass (left)	23117	continuous		UK Biobank Assessment Centre > Physical measures > Anthropometry > Impedance measures		276664		0.820598896182879	-0.000556559792461432			continuous-23117-both_sexes--irnt
Mean L1 in external capsule on FA skeleton (left)	25233	continuous		UK Biobank Assessment Centre > Imaging > Brain MRI > Diffusion brain MRI > dMRI skeleton		14492		0.820974301165423	0.00469016982293617			continuous-25233-both_sexes--irnt
Weighted-mean ISOVF in tract corticospinal tract (left)	25712	continuous		UK Biobank Assessment Centre > Imaging > Brain MRI > Diffusion brain MRI > dMRI weighted means		14489		0.821237994359363	0.00152104581624798			continuous-25712-both_sexes--irnt
Weighted-mean L1 in tract middle cerebellar peduncle	25585	continuous		UK Biobank Assessment Centre > Imaging > Brain MRI > Diffusion brain MRI > dMRI weighted means		14490		0.821585230813688	-0.00488465542705753			continuous-25585-both_sexes--irnt
Z92.6 Abdomen NEC	41210	categorical		Health-related outcomes > Hospital inpatient > Summary Operations		6913	274673	0.823292580394057	0.00768448399067844			categorical-41210-both_sexes-Z926-
Mean L1 in superior fronto-occipital fasciculus on FA skeleton (left)	25243	continuous		UK Biobank Assessment Centre > Imaging > Brain MRI > Diffusion brain MRI > dMRI skeleton		14492		0.8233021485821	0.00469046164429607			continuous-25243-both_sexes--irnt
Weighted-mean ICVF in tract posterior thalamic radiation (right)	25670	continuous		UK Biobank Assessment Centre > Imaging > Brain MRI > Diffusion brain MRI > dMRI weighted means		14489		0.823839026177407	0.00444897598287687			continuous-25670-both_sexes--irnt
I49 Other cardiac arrhythmias	131352	icd_first_occurrence		Health-related outcomes > First occurrences > Circulatory system disorders		5189	276396	0.823887152777259	-0.0083314028101384			icd_first_occurrence-131352-both_sexes--
J38 Diseases of vocal cords and larynx, not elsewhere classified	131480	icd_first_occurrence		Health-related outcomes > First occurrences > Respiratory system disorders		1726	279859	0.824032188867974	-0.0152544592338317			icd_first_occurrence-131480-both_sexes--
Rosuvastatin	20003	categorical		UK Biobank Assessment Centre > Verbal interview > Medications		1695	279848	0.824428460780816	-0.0148166165405623			categorical-20003-both_sexes-1141192410-
Weighted-mean OD in tract forceps minor	25688	continuous		UK Biobank Assessment Centre > Imaging > Brain MRI > Diffusion brain MRI > dMRI weighted means		14489		0.82452204369294	-0.00498448288532122			continuous-25688-both_sexes--irnt
Felodipine	20003	categorical		UK Biobank Assessment Centre > Verbal interview > Medications		2416	279127	0.824587754359933	-0.00676705073240408			categorical-20003-both_sexes-1140888646-
Mean ISOVF in anterior corona radiata on FA skeleton (right)	25462	continuous		UK Biobank Assessment Centre > Imaging > Brain MRI > Diffusion brain MRI > dMRI skeleton		14490		0.824916346954849	-0.0012454814387008			continuous-25462-both_sexes--irnt
Mean FA in corticospinal tract on FA skeleton (left)	25063	continuous		UK Biobank Assessment Centre > Imaging > Brain MRI > Diffusion brain MRI > dMRI skeleton		14492		0.825000052492772	-0.00154749222992599			continuous-25063-both_sexes--irnt
Weighted-mean L3 in tract superior longitudinal fasciculus (right)	25645	continuous		UK Biobank Assessment Centre > Imaging > Brain MRI > Diffusion brain MRI > dMRI weighted means		14490		0.825275806719256	-0.00208884373720434			continuous-25645-both_sexes--irnt
T86.2 Sampling of axillary lymph nodes	41210	categorical		Health-related outcomes > Hospital inpatient > Summary Operations		1664	151684	0.825434777124132	-0.0155490711472959			categorical-41210-both_sexes-T862-
H90 Conductive and sensorineural hearing loss	131258	icd_first_occurrence		Health-related outcomes > First occurrences > Ear and mastoid process disorders		4147	277438	0.82565676416194	-0.00995471845336868			icd_first_occurrence-131258-both_sexes--
Mean MD in cingulum hippocampus on FA skeleton (left)	25141	continuous		UK Biobank Assessment Centre > Imaging > Brain MRI > Diffusion brain MRI > dMRI skeleton		14492		0.826383391866987	0.00493408257154496			continuous-25141-both_sexes--irnt
Basal metabolic rate	23105	continuous		UK Biobank Assessment Centre > Physical measures > Anthropometry > Impedance measures		276703		0.826508599408248	-0.000459125897210524			continuous-23105-both_sexes--irnt
Mean L2 in anterior corona radiata on FA skeleton (left)	25271	continuous		UK Biobank Assessment Centre > Imaging > Brain MRI > Diffusion brain MRI > dMRI skeleton		14492		0.826761979796689	0.00236244141218348			continuous-25271-both_sexes--irnt
Arm fat-free mass (right)	23121	continuous		UK Biobank Assessment Centre > Physical measures > Anthropometry > Impedance measures		276631		0.827092962012793	-0.000459841681813418			continuous-23121-both_sexes--irnt
L02 Cutaneous abscess, furuncle and carbuncle	131700	icd_first_occurrence		Health-related outcomes > First occurrences > Skin and subcutaneous tissue disorders		6478	275107	0.827520323598396	0.00457137538589649			icd_first_occurrence-131700-both_sexes--
Mean MD in anterior limb of internal capsule on FA skeleton (right)	25120	continuous		UK Biobank Assessment Centre > Imaging > Brain MRI > Diffusion brain MRI > dMRI skeleton		14492		0.82760808256052	0.00451017062909142			continuous-25120-both_sexes--irnt
Mean MD in cerebral peduncle on FA skeleton (right)	25118	continuous		UK Biobank Assessment Centre > Imaging > Brain MRI > Diffusion brain MRI > dMRI skeleton		14492		0.827628250679623	0.00486489198358718			continuous-25118-both_sexes--irnt
Volume of putamen (right)	25016	continuous		UK Biobank Assessment Centre > Imaging > Brain MRI > T1 structural brain MRI > Subcortical volumes (FIRST)		16038		0.828667591041915	-0.00310811963394536			continuous-25016-both_sexes--irnt
Chronic sinusitis	20002	categorical		UK Biobank Assessment Centre > Verbal interview > Medical conditions		1787	279756	0.828795662154278	0.00647533458196619			categorical-20002-both_sexes-1416-
Muscle/soft tissue surgery	20004	categorical		UK Biobank Assessment Centre > Verbal interview > Operations		7973	273570	0.828797582468427	0.0070777544966956			categorical-20004-both_sexes-1297-
Y02.2 Insertion of prosthesis into organ NOC	41210	categorical		Health-related outcomes > Hospital inpatient > Summary Operations		1688	279898	0.828906894082435	-0.0142210238529228			categorical-41210-both_sexes-Y022-
Ever thought that life not worth living	20479	continuous		Online follow-up > Mental health > Self-harm behaviours		92725		0.829133291869179	0.000121377268793527			continuous-20479-both_sexes--
Weighted-mean L2 in tract uncinate fasciculus (right)	25622	continuous		UK Biobank Assessment Centre > Imaging > Brain MRI > Diffusion brain MRI > dMRI weighted means		14490		0.829196167726791	-0.000756453876662841			continuous-25622-both_sexes--irnt
L98 Other disorders of skin and subcutaneous tissue, not elsewhere classified	131836	icd_first_occurrence		Health-related outcomes > First occurrences > Skin and subcutaneous tissue disorders		26561	255024	0.829328405469252	0.00402130820819205			icd_first_occurrence-131836-both_sexes--
Vascular/heart problems diagnosed by doctor	6150	categorical		UK Biobank Assessment Centre > Touchscreen > Health and medical history > Medical conditions		4212	276712	0.829340979872755	-0.00988934178851859			categorical-6150-both_sexes-3-
Weighted-mean MD in tract corticospinal tract (left)	25523	continuous		UK Biobank Assessment Centre > Imaging > Brain MRI > Diffusion brain MRI > dMRI weighted means		14490		0.829474303805971	0.0047038006617984			continuous-25523-both_sexes--irnt
H40 Glaucoma	131186	icd_first_occurrence		Health-related outcomes > First occurrences > Eye and adnexa disorders		8243	273342	0.830306405049986	-0.00492002330142038			icd_first_occurrence-131186-both_sexes--
Weighted-mean L1 in tract medial lemniscus (right)	25587	continuous		UK Biobank Assessment Centre > Imaging > Brain MRI > Diffusion brain MRI > dMRI weighted means		14490		0.831114479500169	0.0048723368260764			continuous-25587-both_sexes--irnt
Bipolar and major depression status	20126	categorical		UK Biobank Assessment Centre > Touchscreen > Psychosocial factors > Mental health		5418	68724	0.831793036264104	0.000335753618202521			categorical-20126-both_sexes-3-
Gastro-oesophageal reflux (gord) / gastric reflux	20002	categorical		UK Biobank Assessment Centre > Verbal interview > Medical conditions		12062	269481	0.83183424298928	-0.0057957953001701			categorical-20002-both_sexes-1138-
Myomectomy/fibroids removed	20004	categorical		UK Biobank Assessment Centre > Verbal interview > Operations		1594	151734	0.832396200175914	-0.012708893004775			categorical-20004-both_sexes-1509-
Mean L2 in inferior cerebellar peduncle on FA skeleton (right)	25258	continuous		UK Biobank Assessment Centre > Imaging > Brain MRI > Diffusion brain MRI > dMRI skeleton		14492		0.832545808203439	-0.00222721873165627			continuous-25258-both_sexes--irnt
Q01.3 Excision of lesion of cervix uteri	41200	categorical		Health-related outcomes > Hospital inpatient > Summary Operations		1667	151681	0.834113799444105	-0.0151515361472541			categorical-41200-both_sexes-Q013-
Mean OD in superior corona radiata on FA skeleton (right)	25416	continuous		UK Biobank Assessment Centre > Imaging > Brain MRI > Diffusion brain MRI > dMRI skeleton		14490		0.835171014173259	-0.00479843013802766			continuous-25416-both_sexes--irnt
Glaucoma	20002	categorical		UK Biobank Assessment Centre > Verbal interview > Medical conditions		2899	278644	0.835839321676773	-0.0115060479792791			categorical-20002-both_sexes-1277-
K90 Intestinal malabsorption	131688	icd_first_occurrence		Health-related outcomes > First occurrences > Digestive system disorders		2378	279207	0.836832705331509	-0.00668080178145741			icd_first_occurrence-131688-both_sexes--
Weighted-mean L3 in tract corticospinal tract (left)	25631	continuous		UK Biobank Assessment Centre > Imaging > Brain MRI > Diffusion brain MRI > dMRI weighted means		14490		0.838687613907826	0.000525715412577792			continuous-25631-both_sexes--irnt
W82.2 Endoscopic resection of semilunar cartilage NEC	41200	categorical		Health-related outcomes > Hospital inpatient > Summary Operations		8322	273264	0.839837552377546	0.00393475199908192			categorical-41200-both_sexes-W822-
N97 Female infertility	132156	icd_first_occurrence		Health-related outcomes > First occurrences > Genitourinary system disorders		2236	151111	0.839998816925774	-0.00260975678519836			icd_first_occurrence-132156-both_sexes--
Volume of grey matter in Intracalcarine Cortex (right)	25829	continuous		UK Biobank Assessment Centre > Imaging > Brain MRI > T1 structural brain MRI > Regional grey matter volumes (FAST)		16047		0.840741201009737	-0.00432526730341932			continuous-25829-both_sexes--irnt
Volume of grey matter in Crus II Cerebellum (vermis)	25904	continuous		UK Biobank Assessment Centre > Imaging > Brain MRI > T1 structural brain MRI > Regional grey matter volumes (FAST)		16047		0.841068564045932	-0.00447243427246571			continuous-25904-both_sexes--irnt
Clopidogrel	20003	categorical		UK Biobank Assessment Centre > Verbal interview > Medications		1726	279817	0.841189265651311	-0.0144232649741782			categorical-20003-both_sexes-1141168318-
N73 Other female pelvic inflammatory diseases	132112	icd_first_occurrence		Health-related outcomes > First occurrences > Genitourinary system disorders		2589	150758	0.841396007928908	-0.0079228844553099			icd_first_occurrence-132112-both_sexes--
Weighted-mean ICVF in tract forceps minor	25661	continuous		UK Biobank Assessment Centre > Imaging > Brain MRI > Diffusion brain MRI > dMRI weighted means		14489		0.84185317318768	0.00122427179467495			continuous-25661-both_sexes--irnt
K61 Abscess of anal and rectal regions	131644	icd_first_occurrence		Health-related outcomes > First occurrences > Digestive system disorders		1642	279943	0.842010278886468	-0.0136477530433915			icd_first_occurrence-131644-both_sexes--
Mean ICVF in tapetum on FA skeleton (right)	25390	continuous		UK Biobank Assessment Centre > Imaging > Brain MRI > Diffusion brain MRI > dMRI skeleton		14490		0.842797225919082	-0.00109115528847013			continuous-25390-both_sexes--irnt
Mean carotid IMT (intima-medial thickness) at 210 degrees	22677	continuous		UK Biobank Assessment Centre > Physical measures > Carotid ultrasound		18712		0.843519710931687	-0.0015090574864638			continuous-22677-both_sexes--irnt
Weighted-mean OD in tract superior thalamic radiation (left)	25700	continuous		UK Biobank Assessment Centre > Imaging > Brain MRI > Diffusion brain MRI > dMRI weighted means		14489		0.843548430742572	-0.0022793360336401			continuous-25700-both_sexes--irnt
Substances taken for depression	20546	categorical		Online follow-up > Mental health > Depression		22401	70731	0.843570726502511	0.00432646232178559			categorical-20546-both_sexes-3-
Polyunsaturated fat	100007	continuous		Online follow-up > Diet by 24-hour recall > Estimated nutrients yesterday		43938		0.844074190340899	-0.00251652731256412			continuous-100007-both_sexes--irnt
Weighted-mean ISOVF in tract superior longitudinal fasciculus (right)	25726	continuous		UK Biobank Assessment Centre > Imaging > Brain MRI > Diffusion brain MRI > dMRI weighted means		14489		0.844575156872361	-0.00434090523669406			continuous-25726-both_sexes--irnt
Mean ISOVF in superior fronto-occipital fasciculus on FA skeleton (left)	25483	continuous		UK Biobank Assessment Centre > Imaging > Brain MRI > Diffusion brain MRI > dMRI skeleton		14490		0.84477592191613	0.00420510489200219			continuous-25483-both_sexes--irnt
B27.4 Total mastectomy NEC	41200	categorical		Health-related outcomes > Hospital inpatient > Summary Operations		1766	151582	0.845042532475665	0.00669966357476624			categorical-41200-both_sexes-B274-
Eosinophill count	30150	continuous		Biological samples > Assay results > Blood assays > Blood count		273110		0.845764065704245	-0.00107455484686125			continuous-30150-both_sexes--irnt
Eosinophill percentage	30210	continuous		Biological samples > Assay results > Blood assays > Blood count		273112		0.845779525497056	-0.000285554903445194			continuous-30210-both_sexes--irnt
K81 Cholecystitis	131676	icd_first_occurrence		Health-related outcomes > First occurrences > Digestive system disorders		2896	278689	0.845880768910806	-0.0110080361223955			icd_first_occurrence-131676-both_sexes--
Medication for pain relief, constipation, heartburn	6154	categorical		UK Biobank Assessment Centre > Touchscreen > Health and medical history > Medication		5298	273213	0.846811883810148	0.00819676044813489			categorical-6154-both_sexes-4-
Mean L3 in retrolenticular part of internal capsule on FA skeleton (right)	25316	continuous		UK Biobank Assessment Centre > Imaging > Brain MRI > Diffusion brain MRI > dMRI skeleton		14492		0.847059493603932	0.00451489408817699			continuous-25316-both_sexes--irnt
N13 Obstructive and reflux uropathy	132022	icd_first_occurrence		Health-related outcomes > First occurrences > Genitourinary system disorders		2431	279154	0.848277819846129	0.0117916473930943			icd_first_occurrence-132022-both_sexes--
Mean OD in external capsule on FA skeleton (left)	25425	continuous		UK Biobank Assessment Centre > Imaging > Brain MRI > Diffusion brain MRI > dMRI skeleton		14490		0.848372544960184	-0.00455354833527798			continuous-25425-both_sexes--irnt
Mean ICVF in sagittal stratum on FA skeleton (left)	25375	continuous		UK Biobank Assessment Centre > Imaging > Brain MRI > Diffusion brain MRI > dMRI skeleton		14490		0.848861691893693	0.00359358305108529			continuous-25375-both_sexes--irnt
Weighted-mean MD in tract superior thalamic radiation (right)	25539	continuous		UK Biobank Assessment Centre > Imaging > Brain MRI > Diffusion brain MRI > dMRI weighted means		14490		0.849903092083854	0.00095424805654139			continuous-25539-both_sexes--irnt
M16 Coxarthrosis [arthrosis of hip]	131870	icd_first_occurrence		Health-related outcomes > First occurrences > Musculoskeletal system and connective tissue disorders		11064	270521	0.850158659728678	0.00089807760552716			icd_first_occurrence-131870-both_sexes--
A65.1 Carpal tunnel release	41200	categorical		Health-related outcomes > Hospital inpatient > Summary Operations		6304	275282	0.850214913964061	-0.00738858208040354			categorical-41200-both_sexes-A651-
Weighted-mean MO in tract medial lemniscus (right)	25560	continuous		UK Biobank Assessment Centre > Imaging > Brain MRI > Diffusion brain MRI > dMRI weighted means		14490		0.850290727176549	0.00450746754871825			continuous-25560-both_sexes--irnt
Weighted-mean L3 in tract cingulate gyrus part of cingulum (left)	25627	continuous		UK Biobank Assessment Centre > Imaging > Brain MRI > Diffusion brain MRI > dMRI weighted means		14490		0.850338347999585	0.00443733343916828			continuous-25627-both_sexes--irnt
Volume of grey matter in Pallidum (left)	25884	continuous		UK Biobank Assessment Centre > Imaging > Brain MRI > T1 structural brain MRI > Regional grey matter volumes (FAST)		16047		0.850419006812139	0.00425772573006123			continuous-25884-both_sexes--irnt
Mean OD in tapetum on FA skeleton (right)	25438	continuous		UK Biobank Assessment Centre > Imaging > Brain MRI > Diffusion brain MRI > dMRI skeleton		14490		0.851616647473495	0.00346657419961252			continuous-25438-both_sexes--irnt
Ezetimibe	20003	categorical		UK Biobank Assessment Centre > Verbal interview > Medications		1617	279926	0.851759256138377	-0.0143406539749943			categorical-20003-both_sexes-1141192736-
Bendroflumethiazide	20003	categorical		UK Biobank Assessment Centre > Verbal interview > Medications		15702	265841	0.851783039706768	0.00476046266375023			categorical-20003-both_sexes-1141194794-
H10 Conjunctivitis	131142	icd_first_occurrence		Health-related outcomes > First occurrences > Eye and adnexa disorders		13336	268249	0.851806073817884	0.000517025773446985			icd_first_occurrence-131142-both_sexes--
B36 Other superficial mycoses	130228	icd_first_occurrence		Health-related outcomes > First occurrences > Certain infectious and parasitic diseases		3270	278315	0.85247311128616	0.00983936273616253			icd_first_occurrence-130228-both_sexes--
Tinnitus	4803	continuous		UK Biobank Assessment Centre > Touchscreen > Health and medical history > Hearing		100775		0.852622925572078	0.00203944251398693			continuous-4803-both_sexes--
Deep venous thrombosis (dvt)	20002	categorical		UK Biobank Assessment Centre > Verbal interview > Medical conditions		5615	275928	0.852989681411145	-0.00323960347961367			categorical-20002-both_sexes-1094-
Weighted-mean MD in tract posterior thalamic radiation (right)	25535	continuous		UK Biobank Assessment Centre > Imaging > Brain MRI > Diffusion brain MRI > dMRI weighted means		14490		0.85349763880528	-0.0041208263348839			continuous-25535-both_sexes--irnt
Mean L1 in genu of corpus callosum on FA skeleton	25202	continuous		UK Biobank Assessment Centre > Imaging > Brain MRI > Diffusion brain MRI > dMRI skeleton		14492		0.853522436460536	0.00420782644298991			continuous-25202-both_sexes--irnt
Weighted-mean ICVF in tract acoustic radiation (left)	25650	continuous		UK Biobank Assessment Centre > Imaging > Brain MRI > Diffusion brain MRI > dMRI weighted means		14489		0.85360847410131	0.00437799941229887			continuous-25650-both_sexes--irnt
Median T2star in thalamus (left)	25026	continuous		UK Biobank Assessment Centre > Imaging > Brain MRI > Susceptibility weighted brain MRI		14767		0.853626377038563	0.00443569704837113			continuous-25026-both_sexes--irnt
J02 Acute pharyngitis	131428	icd_first_occurrence		Health-related outcomes > First occurrences > Respiratory system disorders		13771	267814	0.854309235520306	0.00487898048239746			icd_first_occurrence-131428-both_sexes--
Mean L2 in middle cerebellar peduncle on FA skeleton	25248	continuous		UK Biobank Assessment Centre > Imaging > Brain MRI > Diffusion brain MRI > dMRI skeleton		14492		0.854522317354351	0.00299050537700795			continuous-25248-both_sexes--irnt
N19 Unspecified renal failure	132034	icd_first_occurrence		Health-related outcomes > First occurrences > Genitourinary system disorders		1633	279952	0.855644185818982	-0.014118728116194			icd_first_occurrence-132034-both_sexes--
Blood clot, DVT, bronchitis, emphysema, asthma, rhinitis, eczema, allergy diagnosed by doctor	6152	categorical		UK Biobank Assessment Centre > Touchscreen > Health and medical history > Medical conditions		5730	275269	0.856378081102707	-0.00403404673292319			categorical-6152-both_sexes-5-
Arm fat-free mass (left)	23125	continuous		UK Biobank Assessment Centre > Physical measures > Anthropometry > Impedance measures		276584		0.856549709298432	-0.000576837646777616			continuous-23125-both_sexes--irnt
Mean MD in splenium of corpus callosum on FA skeleton	25108	continuous		UK Biobank Assessment Centre > Imaging > Brain MRI > Diffusion brain MRI > dMRI skeleton		14492		0.856608824983564	0.00215842261217516			continuous-25108-both_sexes--irnt
Mean MD in anterior corona radiata on FA skeleton (right)	25126	continuous		UK Biobank Assessment Centre > Imaging > Brain MRI > Diffusion brain MRI > dMRI skeleton		14492		0.857123370028792	-0.00198961510335158			continuous-25126-both_sexes--irnt
Weighted-mean OD in tract middle cerebellar peduncle	25693	continuous		UK Biobank Assessment Centre > Imaging > Brain MRI > Diffusion brain MRI > dMRI weighted means		14489		0.857237598135727	0.00429200172597805			continuous-25693-both_sexes--irnt
Weighted-mean ICVF in tract superior longitudinal fasciculus (right)	25672	continuous		UK Biobank Assessment Centre > Imaging > Brain MRI > Diffusion brain MRI > dMRI weighted means		14489		0.857914075290289	-0.00196451164213195			continuous-25672-both_sexes--irnt
Volume of grey matter in Middle Frontal Gyrus (left)	25788	continuous		UK Biobank Assessment Centre > Imaging > Brain MRI > T1 structural brain MRI > Regional grey matter volumes (FAST)		16047		0.858071218165332	0.00399078751836952			continuous-25788-both_sexes--irnt
Basal cell carcinoma	20001	categorical		UK Biobank Assessment Centre > Verbal interview > Medical conditions		2607	278936	0.858760765790422	0.0076101881853654			categorical-20001-both_sexes-1061-
Depression	20002	categorical		UK Biobank Assessment Centre > Verbal interview > Medical conditions		16242	265301	0.859568801416328	-0.00448325482817894			categorical-20002-both_sexes-1286-
M70 Soft tissue disorders related to use, overuse and pressure	131946	icd_first_occurrence		Health-related outcomes > First occurrences > Musculoskeletal system and connective tissue disorders		9518	272067	0.860310421518013	-0.00567574626497011			icd_first_occurrence-131946-both_sexes--
B37 Candidiasis	130230	icd_first_occurrence		Health-related outcomes > First occurrences > Certain infectious and parasitic diseases		5314	276271	0.860337509597972	-0.00775067577758097			icd_first_occurrence-130230-both_sexes--
Weighted-mean ISOVF in tract inferior fronto-occipital fasciculus (left)	25716	continuous		UK Biobank Assessment Centre > Imaging > Brain MRI > Diffusion brain MRI > dMRI weighted means		14489		0.860580918381264	0.00119667493500432			continuous-25716-both_sexes--irnt
Age at menopause (last menstrual period)	3581	continuous		UK Biobank Assessment Centre > Touchscreen > Sex-specific factors > Female-specific factors		87324		0.861047774512663	0.000359318350413907			continuous-3581-both_sexes--irnt
Mean OD in superior fronto-occipital fasciculus on FA skeleton (right)	25434	continuous		UK Biobank Assessment Centre > Imaging > Brain MRI > Diffusion brain MRI > dMRI skeleton		14490		0.861075723339283	0.00432392612406191			continuous-25434-both_sexes--irnt
Mean L1 in superior corona radiata on FA skeleton (left)	25225	continuous		UK Biobank Assessment Centre > Imaging > Brain MRI > Diffusion brain MRI > dMRI skeleton		14492		0.86107776551366	-0.00347592620024257			continuous-25225-both_sexes--irnt
Mean MO in cingulum cingulate gyrus on FA skeleton (left)	25187	continuous		UK Biobank Assessment Centre > Imaging > Brain MRI > Diffusion brain MRI > dMRI skeleton		14492		0.861403873187602	0.000274781239031632			continuous-25187-both_sexes--irnt
Weighted-mean L3 in tract cingulate gyrus part of cingulum (right)	25628	continuous		UK Biobank Assessment Centre > Imaging > Brain MRI > Diffusion brain MRI > dMRI weighted means		14490		0.861516573218429	-0.00418794022596405			continuous-25628-both_sexes--irnt
Y98.2 Radiology of two body areas	41210	categorical		Health-related outcomes > Hospital inpatient > Summary Operations		6348	275238	0.861516939498291	-0.000977640805243308			categorical-41210-both_sexes-Y982-
Z66.3 Cervical vertebra	41210	categorical		Health-related outcomes > Hospital inpatient > Summary Operations		1233	280353	0.862362637458605	-0.00690054938118093			categorical-41210-both_sexes-Z663-
M45.9 Unspecified diagnostic endoscopic examination of bladder	41210	categorical		Health-related outcomes > Hospital inpatient > Summary Operations		3506	278080	0.863015554854435	-0.00400367747708447			categorical-41210-both_sexes-M459-
Medication for cholesterol, blood pressure or diabetes	6177	categorical		UK Biobank Assessment Centre > Touchscreen > Health and medical history > Medication		31371	95664	0.8630440676623	-0.00353017795986266			categorical-6177-both_sexes-2-
K80 Cholelithiasis	131674	icd_first_occurrence		Health-related outcomes > First occurrences > Digestive system disorders		15687	265898	0.863951569290634	-0.00280333312782696			icd_first_occurrence-131674-both_sexes--
Sertraline	20003	categorical		UK Biobank Assessment Centre > Verbal interview > Medications		1209	280334	0.865061125216455	-0.00547616039359109			categorical-20003-both_sexes-1140867878-
Mean ICVF in uncinate fasciculus on FA skeleton (left)	25389	continuous		UK Biobank Assessment Centre > Imaging > Brain MRI > Diffusion brain MRI > dMRI skeleton		14490		0.865262928975709	-0.00408707998249871			continuous-25389-both_sexes--irnt
Mean ICVF in anterior corona radiata on FA skeleton (left)	25367	continuous		UK Biobank Assessment Centre > Imaging > Brain MRI > Diffusion brain MRI > dMRI skeleton		14490		0.865522028341241	-0.00254166920872685			continuous-25367-both_sexes--irnt
Mean MO in uncinate fasciculus on FA skeleton (right)	25196	continuous		UK Biobank Assessment Centre > Imaging > Brain MRI > Diffusion brain MRI > dMRI skeleton		14492		0.865605918880497	-0.00420903645438101			continuous-25196-both_sexes--irnt
Y53.3 Approach to organ under computed tomography scan control	41210	categorical		Health-related outcomes > Hospital inpatient > Summary Operations		1554	280032	0.866077026078638	-0.0118422517022372			categorical-41210-both_sexes-Y533-
Mean L3 in anterior corona radiata on FA skeleton (left)	25319	continuous		UK Biobank Assessment Centre > Imaging > Brain MRI > Diffusion brain MRI > dMRI skeleton		14492		0.86615005375472	0.000931708022944502			continuous-25319-both_sexes--irnt
Laparotomy nos	20004	categorical		UK Biobank Assessment Centre > Verbal interview > Operations		1565	279978	0.866341220149516	-0.013393267118503			categorical-20004-both_sexes-1486-
Mean FA in external capsule on FA skeleton (left)	25089	continuous		UK Biobank Assessment Centre > Imaging > Brain MRI > Diffusion brain MRI > dMRI skeleton		14492		0.866766132891197	-0.00207592460797604			continuous-25089-both_sexes--irnt
Weighted-mean ISOVF in tract uncinate fasciculus (left)	25729	continuous		UK Biobank Assessment Centre > Imaging > Brain MRI > Diffusion brain MRI > dMRI weighted means		14489		0.866823260111776	-0.00357095782044203			continuous-25729-both_sexes--irnt
Mean L2 in anterior limb of internal capsule on FA skeleton (right)	25264	continuous		UK Biobank Assessment Centre > Imaging > Brain MRI > Diffusion brain MRI > dMRI skeleton		14492		0.866955748482416	0.0041388235884827			continuous-25264-both_sexes--irnt
Mean L1 in fornix on FA skeleton	25205	continuous		UK Biobank Assessment Centre > Imaging > Brain MRI > Diffusion brain MRI > dMRI skeleton		14492		0.867306888909922	0.000577347226252953			continuous-25205-both_sexes--irnt
N42 Other disorders of prostate	132076	icd_first_occurrence		Health-related outcomes > First occurrences > Genitourinary system disorders		1663	126575	0.868261231196288	-0.0135601010895811			icd_first_occurrence-132076-both_sexes--
Weighted-mean OD in tract medial lemniscus (left)	25694	continuous		UK Biobank Assessment Centre > Imaging > Brain MRI > Diffusion brain MRI > dMRI weighted means		14489		0.868598926707898	0.00411565889320567			continuous-25694-both_sexes--irnt
Mean rfMRI head motion, averaged across space and time points	25741	continuous		UK Biobank Assessment Centre > Imaging > Brain MRI > Resting functional brain MRI		14932		0.868644170867255	-0.0039227751001603			continuous-25741-both_sexes--irnt
Weighted-mean ICVF in tract corticospinal tract (left)	25658	continuous		UK Biobank Assessment Centre > Imaging > Brain MRI > Diffusion brain MRI > dMRI weighted means		14489		0.870051304200127	-0.00408618206370569			continuous-25658-both_sexes--irnt
Volume of grey matter in Supramarginal Gyrus, anterior division (right)	25819	continuous		UK Biobank Assessment Centre > Imaging > Brain MRI > T1 structural brain MRI > Regional grey matter volumes (FAST)		16047		0.870258249829525	0.00391511761885654			continuous-25819-both_sexes--irnt
Mean sphered cell volume	30270	continuous		Biological samples > Assay results > Blood assays > Blood count		268454		0.871154935842256	-0.000109818831236469			continuous-30270-both_sexes--irnt
Weighted-mean L1 in tract superior thalamic radiation (left)	25592	continuous		UK Biobank Assessment Centre > Imaging > Brain MRI > Diffusion brain MRI > dMRI weighted means		14490		0.871444451570048	0.00371342381781019			continuous-25592-both_sexes--irnt
C12.1 Excision of lesion of eyelid NEC	41200	categorical		Health-related outcomes > Hospital inpatient > Summary Operations		2759	278827	0.871597600036466	-0.00997586501322307			categorical-41200-both_sexes-C121-
Weighted-mean L1 in tract medial lemniscus (left)	25586	continuous		UK Biobank Assessment Centre > Imaging > Brain MRI > Diffusion brain MRI > dMRI weighted means		14490		0.871708244625345	0.00407373725380653			continuous-25586-both_sexes--irnt
Mean ICVF in posterior corona radiata on FA skeleton (left)	25371	continuous		UK Biobank Assessment Centre > Imaging > Brain MRI > Diffusion brain MRI > dMRI skeleton		14490		0.87173140962642	0.00176903369018023			continuous-25371-both_sexes--irnt
Mean ISOVF in fornix cres+stria terminalis on FA skeleton (right)	25478	continuous		UK Biobank Assessment Centre > Imaging > Brain MRI > Diffusion brain MRI > dMRI skeleton		14490		0.87183700444812	0.0037809773229751			continuous-25478-both_sexes--irnt
U05.1 Computed tomography of head	41210	categorical		Health-related outcomes > Hospital inpatient > Summary Operations		2532	279054	0.87188252656114	0.00912591005146089			categorical-41210-both_sexes-U051-
Simvastatin	20003	categorical		UK Biobank Assessment Centre > Verbal interview > Medications		31621	249922	0.872130610308166	-0.00000541911646742356			categorical-20003-both_sexes-1140861958-
Volume of grey matter in Inferior Temporal Gyrus, temporooccipital part (right)	25813	continuous		UK Biobank Assessment Centre > Imaging > Brain MRI > T1 structural brain MRI > Regional grey matter volumes (FAST)		16047		0.872832818683797	0.00361131281831414			continuous-25813-both_sexes--irnt
Back problem	20002	categorical		UK Biobank Assessment Centre > Verbal interview > Medical conditions		4847	276696	0.872988759835392	-0.00558181599004129			categorical-20002-both_sexes-1294-
Gout	20002	categorical		UK Biobank Assessment Centre > Verbal interview > Medical conditions		3709	124506	0.873136601444404	0.00719796543105289			categorical-20002-both_sexes-1466-
Neutrophill percentage	30200	continuous		Biological samples > Assay results > Blood assays > Blood count		273112		0.873480789183643	0.00062014073408057			continuous-30200-both_sexes--irnt
Z86.4 Metatarsophalangeal joint of great toe	41210	categorical		Health-related outcomes > Hospital inpatient > Summary Operations		1434	280152	0.873674048795621	-0.0107449038368181			categorical-41210-both_sexes-Z864-
Nasal/sinus/nose surgery	20004	categorical		UK Biobank Assessment Centre > Verbal interview > Operations		9577	271966	0.874194181499685	0.00431217476344206			categorical-20004-both_sexes-1128-
Medication for pain relief, constipation, heartburn	6154	categorical		UK Biobank Assessment Centre > Touchscreen > Health and medical history > Medication		16898	261613	0.874259105228839	-0.00285801228894064			categorical-6154-both_sexes-5-
Medication for cholesterol, blood pressure, diabetes, or take exogenous hormones	6153	categorical		UK Biobank Assessment Centre > Touchscreen > Health and medical history > Medication		26233	126378	0.874950317102697	0.00359373314555883			categorical-6153-both_sexes-2-
Weighted-mean L1 in tract uncinate fasciculus (right)	25595	continuous		UK Biobank Assessment Centre > Imaging > Brain MRI > Diffusion brain MRI > dMRI weighted means		14490		0.875039924523325	-0.00383317764464999			continuous-25595-both_sexes--irnt
Weighted-mean L2 in tract medial lemniscus (right)	25614	continuous		UK Biobank Assessment Centre > Imaging > Brain MRI > Diffusion brain MRI > dMRI weighted means		14490		0.875454457636985	0.00396085601386301			continuous-25614-both_sexes--irnt
Pulse wave reflection index	4195	continuous		UK Biobank Assessment Centre > Physical measures > Arterial stiffness		101696		0.877128971887299	-0.00146045232168332			continuous-4195-both_sexes--irnt
Mean ICVF in genu of corpus callosum on FA skeleton	25346	continuous		UK Biobank Assessment Centre > Imaging > Brain MRI > Diffusion brain MRI > dMRI skeleton		14490		0.877331119857503	-0.0015048820860126			continuous-25346-both_sexes--irnt
Weighted-mean L3 in tract inferior fronto-occipital fasciculus (left)	25635	continuous		UK Biobank Assessment Centre > Imaging > Brain MRI > Diffusion brain MRI > dMRI weighted means		14490		0.877447883692571	0.00376290353756929			continuous-25635-both_sexes--irnt
Angina	20002	categorical		UK Biobank Assessment Centre > Verbal interview > Medical conditions		8633	272910	0.877470366454805	-0.00539167787173629			categorical-20002-both_sexes-1074-
Weighted-mean MD in tract inferior longitudinal fasciculus (left)	25529	continuous		UK Biobank Assessment Centre > Imaging > Brain MRI > Diffusion brain MRI > dMRI weighted means		14490		0.8775939713117	-0.00134042094678242			continuous-25529-both_sexes--irnt
Vascular/heart problems diagnosed by doctor	6150	categorical		UK Biobank Assessment Centre > Touchscreen > Health and medical history > Medical conditions		8690	272234	0.878126757091806	-0.00553588693798409			categorical-6150-both_sexes-2-
M62 Other disorders of muscle	131934	icd_first_occurrence		Health-related outcomes > First occurrences > Musculoskeletal system and connective tissue disorders		2407	279178	0.878220932142381	-0.00583471484586613			icd_first_occurrence-131934-both_sexes--
M10 Gout	131858	icd_first_occurrence		Health-related outcomes > First occurrences > Musculoskeletal system and connective tissue disorders		9725	271860	0.879671665748706	-0.000259582000387752			icd_first_occurrence-131858-both_sexes--
Weighted-mean MD in tract inferior longitudinal fasciculus (right)	25530	continuous		UK Biobank Assessment Centre > Imaging > Brain MRI > Diffusion brain MRI > dMRI weighted means		14490		0.879825390677893	-0.00369446039658652			continuous-25530-both_sexes--irnt
Mean ICVF in fornix cres+stria terminalis on FA skeleton (left)	25383	continuous		UK Biobank Assessment Centre > Imaging > Brain MRI > Diffusion brain MRI > dMRI skeleton		14490		0.880027357077949	-0.000421017286946008			continuous-25383-both_sexes--irnt
Inguinal hernia	20002	categorical		UK Biobank Assessment Centre > Verbal interview > Medical conditions		1191	127024	0.880117419825312	-0.00884382535035274			categorical-20002-both_sexes-1513-
Weighted-mean ICVF in tract inferior longitudinal fasciculus (left)	25664	continuous		UK Biobank Assessment Centre > Imaging > Brain MRI > Diffusion brain MRI > dMRI weighted means		14489		0.880211410146611	0.000541148268358919			continuous-25664-both_sexes--irnt
Mean ISOVF in body of corpus callosum on FA skeleton	25443	continuous		UK Biobank Assessment Centre > Imaging > Brain MRI > Diffusion brain MRI > dMRI skeleton		14490		0.880580803075445	0.00302945370445368			continuous-25443-both_sexes--irnt
Recent feelings of depression	20510	continuous		Online follow-up > Mental health > Depression		93049		0.880997267875199	-0.00087860279104081			continuous-20510-both_sexes--
Volume of brain, grey+white matter (normalised for head size)	25009	continuous		UK Biobank Assessment Centre > Imaging > Brain MRI > T1 structural brain MRI		16052		0.881055376417583	-0.0031181243701878			continuous-25009-both_sexes--irnt
N40 Hyperplasia of prostate	132072	icd_first_occurrence		Health-related outcomes > First occurrences > Genitourinary system disorders		14657	113581	0.881113392198987	0.0028180081533853			icd_first_occurrence-132072-both_sexes--
Mean L3 in superior corona radiata on FA skeleton (right)	25320	continuous		UK Biobank Assessment Centre > Imaging > Brain MRI > Diffusion brain MRI > dMRI skeleton		14492		0.881299261432492	0.00129129876451006			continuous-25320-both_sexes--irnt
Volume of grey matter in Supramarginal Gyrus, posterior division (right)	25821	continuous		UK Biobank Assessment Centre > Imaging > Brain MRI > T1 structural brain MRI > Regional grey matter volumes (FAST)		16047		0.881439539019708	-0.00358741762570088			continuous-25821-both_sexes--irnt
Gastric/stomach ulcers	20002	categorical		UK Biobank Assessment Centre > Verbal interview > Medical conditions		1986	279557	0.881957384770866	0.00306758886326634			categorical-20002-both_sexes-1142-
Bilateral oophorectomy	20004	categorical		UK Biobank Assessment Centre > Verbal interview > Operations		12030	141298	0.882231356672149	0.00471975815594361			categorical-20004-both_sexes-1355-
Testosterone	30850	continuous		Biological samples > Assay results > Blood assays > Blood biochemistry		243015		0.882531410753102	0.0005887291284143			continuous-30850-both_sexes--irnt
Weighted-mean OD in tract medial lemniscus (right)	25695	continuous		UK Biobank Assessment Centre > Imaging > Brain MRI > Diffusion brain MRI > dMRI weighted means		14489		0.883197740777778	-0.00378825464338833			continuous-25695-both_sexes--irnt
Gaviscon liquid	20003	categorical		UK Biobank Assessment Centre > Verbal interview > Medications		1507	280036	0.883215423752325	-0.0126009485652727			categorical-20003-both_sexes-1140865354-
Volume of grey matter in Precentral Gyrus (left)	25794	continuous		UK Biobank Assessment Centre > Imaging > Brain MRI > T1 structural brain MRI > Regional grey matter volumes (FAST)		16047		0.883421533033481	-0.00337623203260097			continuous-25794-both_sexes--irnt
Cholesterol	30690	continuous		Biological samples > Assay results > Blood assays > Blood biochemistry		268558		0.88359208833411	-0.000163853350155717			continuous-30690-both_sexes--irnt
B07 Viral warts	130188	icd_first_occurrence		Health-related outcomes > First occurrences > Certain infectious and parasitic diseases		10170	271415	0.884212871525658	0.00490699146223301			icd_first_occurrence-130188-both_sexes--
Volume of grey matter in Supramarginal Gyrus, anterior division (left)	25818	continuous		UK Biobank Assessment Centre > Imaging > Brain MRI > T1 structural brain MRI > Regional grey matter volumes (FAST)		16047		0.884236712215714	-0.00361754941702686			continuous-25818-both_sexes--irnt
N89 Other noninflammatory disorders of vagina	132140	icd_first_occurrence		Health-related outcomes > First occurrences > Genitourinary system disorders		7168	146179	0.884413516004257	0.0057582961959633			icd_first_occurrence-132140-both_sexes--
Augmentation index for PWA	12681	continuous		UK Biobank Assessment Centre > Imaging > Heart MRI > Pulse wave analysis		17299		0.884809330882627	-0.00302117711294595			continuous-12681-both_sexes--irnt
Mean MO in external capsule on FA skeleton (right)	25184	continuous		UK Biobank Assessment Centre > Imaging > Brain MRI > Diffusion brain MRI > dMRI skeleton		14492		0.885881750459616	0.000736504330368502			continuous-25184-both_sexes--irnt
Mean ISOVF in inferior cerebellar peduncle on FA skeleton (left)	25451	continuous		UK Biobank Assessment Centre > Imaging > Brain MRI > Diffusion brain MRI > dMRI skeleton		14490		0.886407441413965	-0.0037145406871902			continuous-25451-both_sexes--irnt
Mean FA in retrolenticular part of internal capsule on FA skeleton (right)	25076	continuous		UK Biobank Assessment Centre > Imaging > Brain MRI > Diffusion brain MRI > dMRI skeleton		14492		0.886515794063677	0.00374850289778351			continuous-25076-both_sexes--irnt
Mean FA in anterior limb of internal capsule on FA skeleton (right)	25072	continuous		UK Biobank Assessment Centre > Imaging > Brain MRI > Diffusion brain MRI > dMRI skeleton		14492		0.886828416024181	-0.00119548285817835			continuous-25072-both_sexes--irnt
K60 Fissure and fistula of anal and rectal regions	131642	icd_first_occurrence		Health-related outcomes > First occurrences > Digestive system disorders		3473	278112	0.886844424645394	0.00824431121113801			icd_first_occurrence-131642-both_sexes--
Mean OD in uncinate fasciculus on FA skeleton (left)	25437	continuous		UK Biobank Assessment Centre > Imaging > Brain MRI > Diffusion brain MRI > dMRI skeleton		14490		0.886844782294972	-0.00315224244629075			continuous-25437-both_sexes--irnt
Mean L1 in superior fronto-occipital fasciculus on FA skeleton (right)	25242	continuous		UK Biobank Assessment Centre > Imaging > Brain MRI > Diffusion brain MRI > dMRI skeleton		14492		0.887007977787455	-0.00356039319673062			continuous-25242-both_sexes--irnt
Mean OD in anterior corona radiata on FA skeleton (right)	25414	continuous		UK Biobank Assessment Centre > Imaging > Brain MRI > Diffusion brain MRI > dMRI skeleton		14490		0.88730289349984	-0.00281319239737075			continuous-25414-both_sexes--irnt
D50 Iron deficiency anaemia	130622	icd_first_occurrence		Health-related outcomes > First occurrences > Blood, blood-forming organs and certain immune disorders		11753	269832	0.887373299410582	-0.00454593370833247			icd_first_occurrence-130622-both_sexes--
F32 Depressive episode	130894	icd_first_occurrence		Health-related outcomes > First occurrences > Mental and behavioural disorders		30034	251551	0.887804447224516	-0.00294847550738086			icd_first_occurrence-130894-both_sexes--
Blood clot, DVT, bronchitis, emphysema, asthma, rhinitis, eczema, allergy diagnosed by doctor	6152	categorical		UK Biobank Assessment Centre > Touchscreen > Health and medical history > Medical conditions		190735	90264	0.88866158692355	0.000562482129369646			categorical-6152-both_sexes-100-
Volume of grey matter in Supracalcarine Cortex (left)	25874	continuous		UK Biobank Assessment Centre > Imaging > Brain MRI > T1 structural brain MRI > Regional grey matter volumes (FAST)		16047		0.889009483684386	-0.00319910448727819			continuous-25874-both_sexes--irnt
Allergy or anaphylactic reaction to food	20002	categorical		UK Biobank Assessment Centre > Verbal interview > Medical conditions		1259	280284	0.889445340760436	-0.00709469591131268			categorical-20002-both_sexes-1385-
Mean FA in fornix cres+stria terminalis on FA skeleton (left)	25095	continuous		UK Biobank Assessment Centre > Imaging > Brain MRI > Diffusion brain MRI > dMRI skeleton		14492		0.889681312354947	0.00192799003021094			continuous-25095-both_sexes--irnt
Calcichew d3 tablet	20003	categorical		UK Biobank Assessment Centre > Verbal interview > Medications		2711	278832	0.890513952085732	0.00614961643250506			categorical-20003-both_sexes-1140871050-
Volume of grey matter in Frontal Medial Cortex (right)	25831	continuous		UK Biobank Assessment Centre > Imaging > Brain MRI > T1 structural brain MRI > Regional grey matter volumes (FAST)		16047		0.891044580103173	-0.0000143682685914322			continuous-25831-both_sexes--irnt
N18 Chronic renal failure	132032	icd_first_occurrence		Health-related outcomes > First occurrences > Genitourinary system disorders		9856	271729	0.891311176372808	0.00473919377204612			icd_first_occurrence-132032-both_sexes--
Mean ISOVF in anterior limb of internal capsule on FA skeleton (left)	25457	continuous		UK Biobank Assessment Centre > Imaging > Brain MRI > Diffusion brain MRI > dMRI skeleton		14490		0.891356373816358	0.00356275408854			continuous-25457-both_sexes--irnt
Mean L3 in anterior corona radiata on FA skeleton (right)	25318	continuous		UK Biobank Assessment Centre > Imaging > Brain MRI > Diffusion brain MRI > dMRI skeleton		14492		0.891375392144516	0.00016458701865079			continuous-25318-both_sexes--irnt
L72 Follicular cysts of skin and subcutaneous tissue	131794	icd_first_occurrence		Health-related outcomes > First occurrences > Skin and subcutaneous tissue disorders		8322	273263	0.891425695606731	0.00527293168882042			icd_first_occurrence-131794-both_sexes--
Mean ICVF in cingulum cingulate gyrus on FA skeleton (right)	25378	continuous		UK Biobank Assessment Centre > Imaging > Brain MRI > Diffusion brain MRI > dMRI skeleton		14490		0.891563672599181	-0.00348679585468698			continuous-25378-both_sexes--irnt
Mean L1 in sagittal stratum on FA skeleton (right)	25230	continuous		UK Biobank Assessment Centre > Imaging > Brain MRI > Diffusion brain MRI > dMRI skeleton		14492		0.891800268348675	0.00276821570381928			continuous-25230-both_sexes--irnt
Weighted-mean OD in tract inferior longitudinal fasciculus (left)	25691	continuous		UK Biobank Assessment Centre > Imaging > Brain MRI > Diffusion brain MRI > dMRI weighted means		14489		0.893175249651768	-0.00359640421410338			continuous-25691-both_sexes--irnt
Heart arrhythmia	20002	categorical		UK Biobank Assessment Centre > Verbal interview > Medical conditions		1492	280051	0.893469073055293	-0.0119192207272975			categorical-20002-both_sexes-1077-
Minimum carotid IMT (intima-medial thickness) at 120 degrees	22670	continuous		UK Biobank Assessment Centre > Physical measures > Carotid ultrasound		18686		0.893727031590066	-0.0031114275068087			continuous-22670-both_sexes--irnt
Mean L3 in genu of corpus callosum on FA skeleton	25298	continuous		UK Biobank Assessment Centre > Imaging > Brain MRI > Diffusion brain MRI > dMRI skeleton		14492		0.894634201327511	0.00182540378274261			continuous-25298-both_sexes--irnt
Mean OD in tapetum on FA skeleton (left)	25439	continuous		UK Biobank Assessment Centre > Imaging > Brain MRI > Diffusion brain MRI > dMRI skeleton		14490		0.894645285546542	-0.00351435071729687			continuous-25439-both_sexes--irnt
Volume of thalamus (left)	25011	continuous		UK Biobank Assessment Centre > Imaging > Brain MRI > T1 structural brain MRI > Subcortical volumes (FIRST)		16038		0.894715357490649	-0.00139122297549293			continuous-25011-both_sexes--irnt
Weighted-mean L2 in tract parahippocampal part of cingulum (right)	25603	continuous		UK Biobank Assessment Centre > Imaging > Brain MRI > Diffusion brain MRI > dMRI weighted means		14490		0.894736262389592	0.00356277452682522			continuous-25603-both_sexes--irnt
Weighted-mean FA in tract inferior fronto-occipital fasciculus (right)	25501	continuous		UK Biobank Assessment Centre > Imaging > Brain MRI > Diffusion brain MRI > dMRI weighted means		14490		0.894736691463812	-0.0032213192004316			continuous-25501-both_sexes--irnt
[truncated: 235 more rows]
