# Supplementary material for: Proteome-wide systems genetics identifies UFMylation as a regulator of skeletal muscle function
Source: eLife. 2022 Dec 6;11:e82951. doi: 10.7554/eLife.82951 (PMC9833826; doi:10.7554/eLife.82951)
Supplement: Source data 1. [file elife-82951-data1.zip › genebass/gene-phewas-exomes_ENSG00000158887_MPZ_2021_08_25_11_56_52.csv]

Description	Phenotype	Trait type	Sex	Category	Info	N cases	N controls	P-Value (SKAT-O)	Beta	Select		analysis_id
Recent feelings of foreboding	20512	continuous		Online follow-up > Mental health > Anxiety		92903		0.00000409680548785207	0.0299190590217805			continuous-20512-both_sexes--
Diabetes	20002	categorical		UK Biobank Assessment Centre > Verbal interview > Medical conditions		11011	270532	0.000864788249002157	0.132482073972568			categorical-20002-both_sexes-1220-
Nasonex 0.05% aqueous nasal spray	20003	categorical		UK Biobank Assessment Centre > Verbal interview > Medications		1437	280106	0.00148247244788413	0.219680191827757			categorical-20003-both_sexes-1141150944-
E14 Unspecified diabetes mellitus	130714	icd_first_occurrence		Health-related outcomes > First occurrences > Endocrine, nutritional and metabolic diseases		12379	269206	0.00157106729095791	0.122217559538637			icd_first_occurrence-130714-both_sexes--
Recent trouble concentrating on things	20508	continuous		Online follow-up > Mental health > Depression		93221		0.00168642687304543	0.0101872104396713			continuous-20508-both_sexes--
Sertraline	20003	categorical		UK Biobank Assessment Centre > Verbal interview > Medications		1209	280334	0.00189685922520355	0.217370622555034			categorical-20003-both_sexes-1140867878-
Diabetes diagnosed by doctor	2443	categorical		UK Biobank Assessment Centre > Touchscreen > Health and medical history > Medical conditions		13426	267293	0.00241399620772931	0.114869488369755			categorical-2443-both_sexes--
Calcium	30680	continuous		Biological samples > Assay results > Blood assays > Blood biochemistry		246181		0.00258159756414011	0.022344646544434			continuous-30680-both_sexes--irnt
N35 Urethral stricture	132064	icd_first_occurrence		Health-related outcomes > First occurrences > Genitourinary system disorders		2591	278994	0.00329416456042131	0.189043979873045			icd_first_occurrence-132064-both_sexes--
K57 Diverticular disease of intestine	131636	icd_first_occurrence		Health-related outcomes > First occurrences > Digestive system disorders		26827	254758	0.00338901818424764	0.0864444748165568			icd_first_occurrence-131636-both_sexes--
U21.2 Computed tomography NEC	41200	categorical		Health-related outcomes > Hospital inpatient > Summary Operations		6784	274802	0.00366764442247003	0.126604689451189			categorical-41200-both_sexes-U212-
Recent feelings of inadequacy	20507	continuous		Online follow-up > Mental health > Depression		92923		0.00378750652456405	0.00840194277345444			continuous-20507-both_sexes--
Psoriasis	20002	categorical		UK Biobank Assessment Centre > Verbal interview > Medical conditions		3135	278408	0.00482369412525074	0.160339854049071			categorical-20002-both_sexes-1453-
M22 Disorders of patella	131882	icd_first_occurrence		Health-related outcomes > First occurrences > Musculoskeletal system and connective tissue disorders		1825	279760	0.00614731600208007	0.14927144465587			icd_first_occurrence-131882-both_sexes--
H54 Blindness and low vision	131212	icd_first_occurrence		Health-related outcomes > First occurrences > Eye and adnexa disorders		1412	280173	0.00657057098723801	0.182302290114203			icd_first_occurrence-131212-both_sexes--
Recent poor appetite or overeating	20511	continuous		Online follow-up > Mental health > Depression		93231		0.00693084264821531	0.00762507339347236			continuous-20511-both_sexes--
Mean MO in corticospinal tract on FA skeleton (right)	25158	continuous		UK Biobank Assessment Centre > Imaging > Brain MRI > Diffusion brain MRI > dMRI skeleton		14492		0.00743112367350906				continuous-25158-both_sexes--irnt
Chronic fatigue syndrome	20002	categorical		UK Biobank Assessment Centre > Verbal interview > Medical conditions		1253	280290	0.00746123800547427	0.16837920660559			categorical-20002-both_sexes-1482-
Sodium in urine	30530	continuous		Biological samples > Assay results > Urine assays		273010		0.00753555577474674	0.024729328359799			continuous-30530-both_sexes--irnt
K63.3 Angiocardiography of left side of heart NEC	41200	categorical		Health-related outcomes > Hospital inpatient > Summary Operations		5383	276203	0.0080685004413068	0.134571097634892			categorical-41200-both_sexes-K633-
L08 Other local infections of skin and subcutaneous tissue	131708	icd_first_occurrence		Health-related outcomes > First occurrences > Skin and subcutaneous tissue disorders		8230	273355	0.00813218450670516	0.0957741506003371			icd_first_occurrence-131708-both_sexes--
Allergy or anaphylactic reaction to food	20002	categorical		UK Biobank Assessment Centre > Verbal interview > Medical conditions		1259	280284	0.00930553035120518	0.17066212320321			categorical-20002-both_sexes-1385-
E66 Obesity	130792	icd_first_occurrence		Health-related outcomes > First occurrences > Endocrine, nutritional and metabolic diseases		18928	262657	0.00942167787104198	0.0611292612590885			icd_first_occurrence-130792-both_sexes--
Irritable bowel syndrome	20002	categorical		UK Biobank Assessment Centre > Verbal interview > Medical conditions		6678	274865	0.00983170668447186	0.103074057288129			categorical-20002-both_sexes-1154-
Mental health problems ever diagnosed by a professional	20544	categorical		Online follow-up > Mental health > Mental distress		1136	91938	0.0110680302087576	0.185609718254312			categorical-20544-both_sexes-1-
Seating box height	3077	continuous		UK Biobank Assessment Centre > Physical measures > Anthropometry > Body size measures		280890		0.0113581126163004	-0.0655533077521963			continuous-3077-both_sexes--
Cardiac index during PWA	12702	continuous		UK Biobank Assessment Centre > Imaging > Heart MRI > Pulse wave analysis		16709		0.0113605708425457				continuous-12702-both_sexes--irnt
I78 Diseases of capillaries	131392	icd_first_occurrence		Health-related outcomes > First occurrences > Circulatory system disorders		1551	280034	0.0114593827654821	0.148661390831603			icd_first_occurrence-131392-both_sexes--
O16.1 Pelvis NEC	41210	categorical		Health-related outcomes > Hospital inpatient > Summary Operations		4694	276892	0.0125088353833528	0.12098233604101			categorical-41210-both_sexes-O161-
Volume of grey matter in Frontal Operculum Cortex (left)	25862	continuous		UK Biobank Assessment Centre > Imaging > Brain MRI > T1 structural brain MRI > Regional grey matter volumes (FAST)		16047		0.0125644265751731				continuous-25862-both_sexes--irnt
Heart attack/myocardial infarction	20002	categorical		UK Biobank Assessment Centre > Verbal interview > Medical conditions		5696	275847	0.012705250602605	0.153957892520475			categorical-20002-both_sexes-1075-
Vascular/heart problems diagnosed by doctor	6150	categorical		UK Biobank Assessment Centre > Touchscreen > Health and medical history > Medical conditions		5753	275171	0.013089213981495	0.152494014454397			categorical-6150-both_sexes-1-
Potassium in urine	30520	continuous		Biological samples > Assay results > Urine assays		273001		0.0131450354418444	0.0015476702467881			continuous-30520-both_sexes--irnt
Z66.3 Cervical vertebra	41210	categorical		Health-related outcomes > Hospital inpatient > Summary Operations		1233	280353	0.0135600912547192	0.186778251632224			categorical-41210-both_sexes-Z663-
Total peripheral resistance during PWA	12685	continuous		UK Biobank Assessment Centre > Imaging > Heart MRI > Pulse wave analysis		17134		0.0135611586612348				continuous-12685-both_sexes--irnt
Rheumatoid factor	30820	continuous		Biological samples > Assay results > Blood assays > Blood biochemistry		23520		0.0136065595870317	-0.0193230018525121			continuous-30820-both_sexes--irnt
Fluoxetine	20003	categorical		UK Biobank Assessment Centre > Verbal interview > Medications		3282	278261	0.0137891052615127	0.134329621462658			categorical-20003-both_sexes-1140879540-
Ferrous sulphate	20003	categorical		UK Biobank Assessment Centre > Verbal interview > Medications		1341	280202	0.0140425829923688	0.155071143464654			categorical-20003-both_sexes-1140870390-
G93 Other disorders of brain	131114	icd_first_occurrence		Health-related outcomes > First occurrences > Nervous system disorders		2209	279376	0.014468042018032	0.120218985830163			icd_first_occurrence-131114-both_sexes--
Arthritis (nos)	20002	categorical		UK Biobank Assessment Centre > Verbal interview > Medical conditions		2481	279062	0.0145259593755978	0.105875008662437			categorical-20002-both_sexes-1538-
J96 Respiratory failure, not elsewhere classified	131546	icd_first_occurrence		Health-related outcomes > First occurrences > Respiratory system disorders		2064	279521	0.0146680653012012	0.151939460538509			icd_first_occurrence-131546-both_sexes--
Diverticular disease/diverticulitis	20002	categorical		UK Biobank Assessment Centre > Verbal interview > Medical conditions		3112	278431	0.0151044416250107	0.145802162386954			categorical-20002-both_sexes-1458-
K63.4 Coronary arteriography using two catheters	41210	categorical		Health-related outcomes > Hospital inpatient > Summary Operations		2471	279115	0.0158819483854594	0.158734867967108			categorical-41210-both_sexes-K634-
T86.2 Sampling of axillary lymph nodes	41210	categorical		Health-related outcomes > Hospital inpatient > Summary Operations		1664	151684	0.0159041656866261	0.119036923353823			categorical-41210-both_sexes-T862-
Testicular/scrotal operation	20004	categorical		UK Biobank Assessment Centre > Verbal interview > Operations		1755	126460	0.0163296561057915	0.19373959993012			categorical-20004-both_sexes-1216-
Lipoprotein A	30790	continuous		Biological samples > Assay results > Blood assays > Blood biochemistry		213892		0.0167046607926817	-0.0272001392287614			continuous-30790-both_sexes--irnt
Metformin	20003	categorical		UK Biobank Assessment Centre > Verbal interview > Medications		6943	274600	0.0168039043051356	0.113082155534987			categorical-20003-both_sexes-1140884600-
A37 Whooping cough	130062	icd_first_occurrence		Health-related outcomes > First occurrences > Certain infectious and parasitic diseases		1294	280291	0.016986080429232	0.161904556177851			icd_first_occurrence-130062-both_sexes--
K02 Dental caries	131556	icd_first_occurrence		Health-related outcomes > First occurrences > Digestive system disorders		2546	279039	0.0181730704520724	0.114557229492744			icd_first_occurrence-131556-both_sexes--
Mean FA in pontine crossing tract on FA skeleton	25057	continuous		UK Biobank Assessment Centre > Imaging > Brain MRI > Diffusion brain MRI > dMRI skeleton		14492		0.0183403494237034				continuous-25057-both_sexes--irnt
I45 Other conduction disorders	131344	icd_first_occurrence		Health-related outcomes > First occurrences > Circulatory system disorders		2305	279280	0.0183823875682346	0.144404145721002			icd_first_occurrence-131344-both_sexes--
Simvastatin	20003	categorical		UK Biobank Assessment Centre > Verbal interview > Medications		31621	249922	0.0186371891693287	0.0755315107889971			categorical-20003-both_sexes-1140861958-
Gastric/stomach ulcers	20002	categorical		UK Biobank Assessment Centre > Verbal interview > Medical conditions		1986	279557	0.0187373736417251	0.152276701811645			categorical-20002-both_sexes-1142-
Seen doctor (GP) for nerves, anxiety, tension or depression	2090	categorical		UK Biobank Assessment Centre > Touchscreen > Psychosocial factors > Mental health		96431	183144	0.0188682738609001	0.0459784782909814			categorical-2090-both_sexes--
F33 Recurrent depressive disorder	130896	icd_first_occurrence		Health-related outcomes > First occurrences > Mental and behavioural disorders		2096	279489	0.0189362128206813	0.117268665633812			icd_first_occurrence-130896-both_sexes--
H01.2 Emergency excision of abnormal appendix NEC	41200	categorical		Health-related outcomes > Hospital inpatient > Summary Operations		1413	280173	0.0192494886983564	0.162367551057744			categorical-41200-both_sexes-H012-
Colposcopy +/- biopsy	20004	categorical		UK Biobank Assessment Centre > Verbal interview > Operations		1147	152181	0.0192561742799785	0.149784307064196			categorical-20004-both_sexes-1522-
Lower limb surgery	20004	categorical		UK Biobank Assessment Centre > Verbal interview > Operations		1282	280261	0.0194615232878775	0.18152346498058			categorical-20004-both_sexes-1495-
Iron deficiency anaemia	20002	categorical		UK Biobank Assessment Centre > Verbal interview > Medical conditions		1521	280022	0.0203741474397358	0.136916621434938			categorical-20002-both_sexes-1330-
Volume of ventricular cerebrospinal fluid (normalised for head size)	25003	continuous		UK Biobank Assessment Centre > Imaging > Brain MRI > T1 structural brain MRI		16052		0.0204997725964159				continuous-25003-both_sexes--irnt
O99 Other maternal diseases classifiable elsewhere but complicating pregnancy, childbirth and the puerperium	132312	icd_first_occurrence		Health-related outcomes > First occurrences > Pregnancy, childbirth and the puerperium		1388	151959	0.0210145761686577	0.168353076663526			icd_first_occurrence-132312-both_sexes--
Recent inability to stop or control worrying	20509	continuous		Online follow-up > Mental health > Anxiety		92989		0.0219635519300767	0.0187567287276092			continuous-20509-both_sexes--
A08 Viral and other specified intestinal infections	130016	icd_first_occurrence		Health-related outcomes > First occurrences > Certain infectious and parasitic diseases		2723	278862	0.0224075143988495	0.100105150054081			icd_first_occurrence-130016-both_sexes--
R17.2 Elective lower uterine segment caesarean delivery	41200	categorical		Health-related outcomes > Hospital inpatient > Summary Operations		1304	152044	0.0224291231773006	0.178943296311938			categorical-41200-both_sexes-R172-
Mean L3 in cingulum cingulate gyrus on FA skeleton (left)	25331	continuous		UK Biobank Assessment Centre > Imaging > Brain MRI > Diffusion brain MRI > dMRI skeleton		14492		0.0228834291551171				continuous-25331-both_sexes--irnt
Duration of eprime test	12651	continuous		UK Biobank Assessment Centre > Imaging > Brain MRI > Task functional brain MRI		17728		0.0232080203469012				continuous-12651-both_sexes--irnt
Z86.4 Metatarsophalangeal joint of great toe	41210	categorical		Health-related outcomes > Hospital inpatient > Summary Operations		1434	280152	0.023231984023781	0.140274197120983			categorical-41210-both_sexes-Z864-
Volume of grey matter (normalised for head size)	25005	continuous		UK Biobank Assessment Centre > Imaging > Brain MRI > T1 structural brain MRI		16052		0.0236721322694273				continuous-25005-both_sexes--irnt
Eye problems/disorders	6148	categorical		UK Biobank Assessment Centre > Touchscreen > Health and medical history > Eyesight		1747	98748	0.023970604880677	0.127381101258354			categorical-6148-both_sexes-1-
K35 Acute appendicitis	131604	icd_first_occurrence		Health-related outcomes > First occurrences > Digestive system disorders		2494	279091	0.0240285451920838	0.112048730206773			icd_first_occurrence-131604-both_sexes--
Weighted-mean MO in tract superior thalamic radiation (left)	25565	continuous		UK Biobank Assessment Centre > Imaging > Brain MRI > Diffusion brain MRI > dMRI weighted means		14490		0.0246926540897001				continuous-25565-both_sexes--irnt
Cardiac output during PWA	12682	continuous		UK Biobank Assessment Centre > Imaging > Heart MRI > Pulse wave analysis		16921		0.0248583216701523				continuous-12682-both_sexes--irnt
Stroke volume during PWA	12686	continuous		UK Biobank Assessment Centre > Imaging > Heart MRI > Pulse wave analysis		16925		0.0250153132143249				continuous-12686-both_sexes--irnt
Comparative height size at age 10	1697	continuous		UK Biobank Assessment Centre > Touchscreen > Early life factors		276881		0.0262589503003916	-0.0142060951147824			continuous-1697-both_sexes--
C79.5 Internal tamponade of retina using gas	41210	categorical		Health-related outcomes > Hospital inpatient > Summary Operations		1314	280272	0.027009496778393	0.171528953459834			categorical-41210-both_sexes-C795-
Recent feelings or nervousness or anxiety	20506	continuous		Online follow-up > Mental health > Anxiety		92999		0.0270099059583355	0.0172725098679351			continuous-20506-both_sexes--
Depression	20002	categorical		UK Biobank Assessment Centre > Verbal interview > Medical conditions		16242	265301	0.0287414742633477	0.0754577563082777			categorical-20002-both_sexes-1286-
Volume of ventricular cerebrospinal fluid	25004	continuous		UK Biobank Assessment Centre > Imaging > Brain MRI > T1 structural brain MRI		16052		0.0289143627314119				continuous-25004-both_sexes--irnt
O82 Single delivery by caesarean section	132280	icd_first_occurrence		Health-related outcomes > First occurrences > Pregnancy, childbirth and the puerperium		1544	151803	0.029500751455616	0.1402489087346			icd_first_occurrence-132280-both_sexes--
H25.9 Unspecified diagnostic endoscopic examination of lower bowel using fibreoptic sigmoidoscope	41210	categorical		Health-related outcomes > Hospital inpatient > Summary Operations		2353	279233	0.0304672428835573	0.12362417079326			categorical-41210-both_sexes-H259-
Central pulse pressure during PWA	12678	continuous		UK Biobank Assessment Centre > Imaging > Heart MRI > Pulse wave analysis		17181		0.0312826338348059				continuous-12678-both_sexes--irnt
P23.3 Posterior colporrhaphy NEC	41200	categorical		Health-related outcomes > Hospital inpatient > Summary Operations		1423	151925	0.031341754121621	0.122475600138071			categorical-41200-both_sexes-P233-
Q10.3 Dilation of cervix uteri and curettage of uterus NEC	41210	categorical		Health-related outcomes > Hospital inpatient > Summary Operations		1763	151585	0.0319235379895613	0.112969426748859			categorical-41210-both_sexes-Q103-
H52.4 Rubber band ligation of haemorrhoid	41200	categorical		Health-related outcomes > Hospital inpatient > Summary Operations		2705	278881	0.0326418270936866	0.117612595225411			categorical-41200-both_sexes-H524-
Volume of grey matter in V Cerebellum (right)	25896	continuous		UK Biobank Assessment Centre > Imaging > Brain MRI > T1 structural brain MRI > Regional grey matter volumes (FAST)		16047		0.0343513297354412				continuous-25896-both_sexes--irnt
Bisoprolol	20003	categorical		UK Biobank Assessment Centre > Verbal interview > Medications		4032	277511	0.0351666481478849	0.109628886567015			categorical-20003-both_sexes-1140879760-
Mean FA in cingulum cingulate gyrus on FA skeleton (left)	25091	continuous		UK Biobank Assessment Centre > Imaging > Brain MRI > Diffusion brain MRI > dMRI skeleton		14492		0.0353333593479376				continuous-25091-both_sexes--irnt
Peripheral pulse pressure during PWA	12676	continuous		UK Biobank Assessment Centre > Imaging > Heart MRI > Pulse wave analysis		17181		0.0354715342797008				continuous-12676-both_sexes--irnt
Foot surgery	20004	categorical		UK Biobank Assessment Centre > Verbal interview > Operations		5519	276024	0.0360731022769881	0.0941718748926902			categorical-20004-both_sexes-1494-
Mean L3 in corticospinal tract on FA skeleton (left)	25303	continuous		UK Biobank Assessment Centre > Imaging > Brain MRI > Diffusion brain MRI > dMRI skeleton		14492		0.0366380250580496				continuous-25303-both_sexes--irnt
Median T2star in thalamus (left)	25026	continuous		UK Biobank Assessment Centre > Imaging > Brain MRI > Susceptibility weighted brain MRI		14767		0.0370207381770851				continuous-25026-both_sexes--irnt
Eye/eyelid problem	20002	categorical		UK Biobank Assessment Centre > Verbal interview > Medical conditions		2187	279356	0.0372560027449963	0.118087925800148			categorical-20002-both_sexes-1242-
Mean L3 in pontine crossing tract on FA skeleton	25297	continuous		UK Biobank Assessment Centre > Imaging > Brain MRI > Diffusion brain MRI > dMRI skeleton		14492		0.0372606643345554				continuous-25297-both_sexes--irnt
I44 Atrioventricular and left bundle-branch block	131342	icd_first_occurrence		Health-related outcomes > First occurrences > Circulatory system disorders		3571	278014	0.0376719035825646	0.100645024218208			icd_first_occurrence-131342-both_sexes--
Z92.6 Abdomen NEC	41210	categorical		Health-related outcomes > Hospital inpatient > Summary Operations		6913	274673	0.0381169692306131	0.0894230840812664			categorical-41210-both_sexes-Z926-
Diastolic brachial blood pressure during PWA	12675	continuous		UK Biobank Assessment Centre > Imaging > Heart MRI > Pulse wave analysis		17184		0.03932635617743				continuous-12675-both_sexes--irnt
H25.9 Unspecified diagnostic endoscopic examination of lower bowel using fibreoptic sigmoidoscope	41200	categorical		Health-related outcomes > Hospital inpatient > Summary Operations		14364	267222	0.0395720426527232	0.0629283027922624			categorical-41200-both_sexes-H259-
High cholesterol	20002	categorical		UK Biobank Assessment Centre > Verbal interview > Medical conditions		34270	247273	0.0406458562131493	0.0640604915103745			categorical-20002-both_sexes-1473-
Urate	30880	continuous		Biological samples > Assay results > Blood assays > Blood biochemistry		268235		0.0416840716122167	0.0165743699353282			continuous-30880-both_sexes--irnt
Volume of grey matter in V Cerebellum (left)	25895	continuous		UK Biobank Assessment Centre > Imaging > Brain MRI > T1 structural brain MRI > Regional grey matter volumes (FAST)		16047		0.0417034792859739				continuous-25895-both_sexes--irnt
Alanine aminotransferase	30620	continuous		Biological samples > Assay results > Blood assays > Blood biochemistry		268464		0.0436249082289271	0.018581765459873			continuous-30620-both_sexes--irnt
Diastolic brachial blood pressure	12698	continuous		UK Biobank Assessment Centre > Imaging > Heart MRI > Pulse wave analysis		17413		0.0441675531957675				continuous-12698-both_sexes--irnt
L40 Psoriasis	131742	icd_first_occurrence		Health-related outcomes > First occurrences > Skin and subcutaneous tissue disorders		8105	273480	0.0451023265870275	0.0801683296522545			icd_first_occurrence-131742-both_sexes--
I21 Acute myocardial infarction	131298	icd_first_occurrence		Health-related outcomes > First occurrences > Circulatory system disorders		9593	271992	0.0452353763266582	0.106739480068123			icd_first_occurrence-131298-both_sexes--
C90.3 Subtenons anaesthetic	41210	categorical		Health-related outcomes > Hospital inpatient > Summary Operations		1512	280074	0.0471222527925849	0.122076538161634			categorical-41210-both_sexes-C903-
Mean MO in middle cerebellar peduncle on FA skeleton	25152	continuous		UK Biobank Assessment Centre > Imaging > Brain MRI > Diffusion brain MRI > dMRI skeleton		14492		0.0498519898387287				continuous-25152-both_sexes--irnt
Total bilirubin	30840	continuous		Biological samples > Assay results > Blood assays > Blood biochemistry		267473		0.0500139106179895	0.0179400114592062			continuous-30840-both_sexes--irnt
Ever had known person concerned about, or recommend reduction of, alcohol consumption	20405	continuous		Online follow-up > Mental health > Alcohol use		93216		0.0505972401766958	0.00966111713658458			continuous-20405-both_sexes--
Cystatin C	30720	continuous		Biological samples > Assay results > Blood assays > Blood biochemistry		268538		0.0515302601477452	0.0041430932119496			continuous-30720-both_sexes--irnt
Mean MD in corticospinal tract on FA skeleton (left)	25111	continuous		UK Biobank Assessment Centre > Imaging > Brain MRI > Diffusion brain MRI > dMRI skeleton		14492		0.0519571712005076				continuous-25111-both_sexes--irnt
Volume of grey matter in I-IV Cerebellum (right)	25894	continuous		UK Biobank Assessment Centre > Imaging > Brain MRI > T1 structural brain MRI > Regional grey matter volumes (FAST)		16047		0.0525797954937172				continuous-25894-both_sexes--irnt
M45.9 Unspecified diagnostic endoscopic examination of bladder	41210	categorical		Health-related outcomes > Hospital inpatient > Summary Operations		3506	278080	0.0528288584773881	0.0854609761783876			categorical-41210-both_sexes-M459-
Age at first episode of depression	20433	continuous		Online follow-up > Mental health > Depression		48418		0.0529433661112408	-0.0315132027245257			continuous-20433-both_sexes--irnt
Volume of grey matter in Subcallosal Cortex (right)	25835	continuous		UK Biobank Assessment Centre > Imaging > Brain MRI > T1 structural brain MRI > Regional grey matter volumes (FAST)		16047		0.0542319841671305				continuous-25835-both_sexes--irnt
Z92.4 Chest NEC	41210	categorical		Health-related outcomes > Hospital inpatient > Summary Operations		2962	278624	0.0542984507399973	0.107622167559057			categorical-41210-both_sexes-Z924-
W28.3 Removal of internal fixation from bone NEC	41200	categorical		Health-related outcomes > Hospital inpatient > Summary Operations		2826	278760	0.0543347701615743	0.0912219935747352			categorical-41200-both_sexes-W283-
N50 Other disorders of male genital organs	132092	icd_first_occurrence		Health-related outcomes > First occurrences > Genitourinary system disorders		6426	121812	0.0545601266885555	0.103767618871868			icd_first_occurrence-132092-both_sexes--
Mean L1 in corticospinal tract on FA skeleton (right)	25206	continuous		UK Biobank Assessment Centre > Imaging > Brain MRI > Diffusion brain MRI > dMRI skeleton		14492		0.0545954234868764				continuous-25206-both_sexes--irnt
Central augmentation pressure during PWA	12680	continuous		UK Biobank Assessment Centre > Imaging > Heart MRI > Pulse wave analysis		17176		0.0565208169706456				continuous-12680-both_sexes--irnt
Mean MO in corticospinal tract on FA skeleton (left)	25159	continuous		UK Biobank Assessment Centre > Imaging > Brain MRI > Diffusion brain MRI > dMRI skeleton		14492		0.0565706568211829				continuous-25159-both_sexes--irnt
Volume of grey matter in Pallidum (right)	25885	continuous		UK Biobank Assessment Centre > Imaging > Brain MRI > T1 structural brain MRI > Regional grey matter volumes (FAST)		16047		0.0572973488549358				continuous-25885-both_sexes--irnt
Epilepsy	20002	categorical		UK Biobank Assessment Centre > Verbal interview > Medical conditions		2263	279280	0.0578261975457804	0.117174447009314			categorical-20002-both_sexes-1264-
Mean L1 in corticospinal tract on FA skeleton (left)	25207	continuous		UK Biobank Assessment Centre > Imaging > Brain MRI > Diffusion brain MRI > dMRI skeleton		14492		0.0579114477568064				continuous-25207-both_sexes--irnt
Seated height	51	continuous		UK Biobank Assessment Centre > Physical measures > Anthropometry > Body size measures		280890		0.0588134302102267	-0.0122561389877793			continuous-51-both_sexes--irnt
Median T2star in thalamus (right)	25027	continuous		UK Biobank Assessment Centre > Imaging > Brain MRI > Susceptibility weighted brain MRI		14767		0.0598968792203374				continuous-25027-both_sexes--irnt
Ear/vestibular disorder	20002	categorical		UK Biobank Assessment Centre > Verbal interview > Medical conditions		2401	279142	0.0599522911572367	0.119359359274835			categorical-20002-both_sexes-1415-
E11 Non-insulin-dependent diabetes mellitus	130708	icd_first_occurrence		Health-related outcomes > First occurrences > Endocrine, nutritional and metabolic diseases		17079	264506	0.0634973252832757	0.0813326219800113			icd_first_occurrence-130708-both_sexes--
Volume of grey matter in Occipital Pole (left)	25876	continuous		UK Biobank Assessment Centre > Imaging > Brain MRI > T1 structural brain MRI > Regional grey matter volumes (FAST)		16047		0.0635136466618091				continuous-25876-both_sexes--irnt
Mean ICVF in corticospinal tract on FA skeleton (left)	25351	continuous		UK Biobank Assessment Centre > Imaging > Brain MRI > Diffusion brain MRI > dMRI skeleton		14490		0.0638963557538437				continuous-25351-both_sexes--irnt
Reticulocyte count	30250	continuous		Biological samples > Assay results > Blood assays > Blood count		268453		0.0640421157167378	0.0179419112035487			continuous-30250-both_sexes--irnt
Volume of grey matter in Juxtapositional Lobule Cortex (formerly Supplementary Motor Cortex) (right)	25833	continuous		UK Biobank Assessment Centre > Imaging > Brain MRI > T1 structural brain MRI > Regional grey matter volumes (FAST)		16047		0.0642073378812024				continuous-25833-both_sexes--irnt
Volume of grey matter in Planum Temporale (left)	25872	continuous		UK Biobank Assessment Centre > Imaging > Brain MRI > T1 structural brain MRI > Regional grey matter volumes (FAST)		16047		0.0649399452048724				continuous-25872-both_sexes--irnt
Leg fat percentage (right)	23111	continuous		UK Biobank Assessment Centre > Physical measures > Anthropometry > Impedance measures		276690		0.0658217915966325	0.0111864007048651			continuous-23111-both_sexes--irnt
I51 Complications and ill-defined descriptions of heart disease	131356	icd_first_occurrence		Health-related outcomes > First occurrences > Circulatory system disorders		4910	276675	0.0663634956697859	0.0819298834936927			icd_first_occurrence-131356-both_sexes--
Volume of grey matter in Occipital Pole (right)	25877	continuous		UK Biobank Assessment Centre > Imaging > Brain MRI > T1 structural brain MRI > Regional grey matter volumes (FAST)		16047		0.0666893632258782				continuous-25877-both_sexes--irnt
Weighted-mean L3 in tract cingulate gyrus part of cingulum (left)	25627	continuous		UK Biobank Assessment Centre > Imaging > Brain MRI > Diffusion brain MRI > dMRI weighted means		14490		0.0677819593838669				continuous-25627-both_sexes--irnt
Mean L1 in medial lemniscus on FA skeleton (right)	25208	continuous		UK Biobank Assessment Centre > Imaging > Brain MRI > Diffusion brain MRI > dMRI skeleton		14492		0.067820466201373				continuous-25208-both_sexes--irnt
Mean L3 in cingulum cingulate gyrus on FA skeleton (right)	25330	continuous		UK Biobank Assessment Centre > Imaging > Brain MRI > Diffusion brain MRI > dMRI skeleton		14492		0.0682397194563806				continuous-25330-both_sexes--irnt
Mean MO in posterior thalamic radiation on FA skeleton (left)	25181	continuous		UK Biobank Assessment Centre > Imaging > Brain MRI > Diffusion brain MRI > dMRI skeleton		14492		0.0706549606131016				continuous-25181-both_sexes--irnt
Weighted-mean MO in tract inferior fronto-occipital fasciculus (left)	25554	continuous		UK Biobank Assessment Centre > Imaging > Brain MRI > Diffusion brain MRI > dMRI weighted means		14490		0.0707106123238329				continuous-25554-both_sexes--irnt
Ever had period of mania / excitability	20501	categorical		Online follow-up > Mental health > Mania		3911	87299	0.0712312158365687	0.0765215058648014			categorical-20501-both_sexes--
Haemoglobin concentration	30020	continuous		Biological samples > Assay results > Blood assays > Blood count		273542		0.0713641827867906	0.0136078181879381			continuous-30020-both_sexes--irnt
Volume of grey matter in Crus I Cerebellum (left)	25900	continuous		UK Biobank Assessment Centre > Imaging > Brain MRI > T1 structural brain MRI > Regional grey matter volumes (FAST)		16047		0.0719649483288566				continuous-25900-both_sexes--irnt
M35 Other systemic involvement of connective tissue	131900	icd_first_occurrence		Health-related outcomes > First occurrences > Musculoskeletal system and connective tissue disorders		2688	278897	0.0720979615844438	0.0896998041893807			icd_first_occurrence-131900-both_sexes--
Birth weight	20022	continuous		UK Biobank Assessment Centre > Verbal interview > Early life factors		160344		0.0721224495110667	-0.0197253294095521			continuous-20022-both_sexes--irnt
Pneumonia	20002	categorical		UK Biobank Assessment Centre > Verbal interview > Medical conditions		3987	277556	0.0724350177624266	0.0740422760446601			categorical-20002-both_sexes-1398-
I25 Chronic ischaemic heart disease	131306	icd_first_occurrence		Health-related outcomes > First occurrences > Circulatory system disorders		20464	261121	0.0726368760181038	0.0765826099929136			icd_first_occurrence-131306-both_sexes--
Gamma glutamyltransferase	30730	continuous		Biological samples > Assay results > Blood assays > Blood biochemistry		268411		0.0738889766416153	0.0111246175481409			continuous-30730-both_sexes--irnt
Perindopril	20003	categorical		UK Biobank Assessment Centre > Verbal interview > Medications		3860	277683	0.0740028645213411	0.102061002769323			categorical-20003-both_sexes-1140888560-
Medication for cholesterol, blood pressure or diabetes	6177	categorical		UK Biobank Assessment Centre > Touchscreen > Health and medical history > Medication		29093	97942	0.074187163121752	0.108419449246182			categorical-6177-both_sexes-1-
Mean L1 in sagittal stratum on FA skeleton (left)	25231	continuous		UK Biobank Assessment Centre > Imaging > Brain MRI > Diffusion brain MRI > dMRI skeleton		14492		0.0745632019261255				continuous-25231-both_sexes--irnt
Z28.3 Ascending colon	41210	categorical		Health-related outcomes > Hospital inpatient > Summary Operations		4902	276684	0.0749164385922313	0.0607597858066186			categorical-41210-both_sexes-Z283-
Weighted-mean MO in tract acoustic radiation (left)	25542	continuous		UK Biobank Assessment Centre > Imaging > Brain MRI > Diffusion brain MRI > dMRI weighted means		14490		0.0753520448333596				continuous-25542-both_sexes--irnt
Volume of grey matter in Lingual Gyrus (right)	25853	continuous		UK Biobank Assessment Centre > Imaging > Brain MRI > T1 structural brain MRI > Regional grey matter volumes (FAST)		16047		0.0759628298546394				continuous-25853-both_sexes--irnt
Past tobacco smoking	1249	continuous		UK Biobank Assessment Centre > Touchscreen > Lifestyle and environment > Smoking		259498		0.0760000073994361	-0.0182064757564944			continuous-1249-both_sexes--
B27.4 Total mastectomy NEC	41200	categorical		Health-related outcomes > Hospital inpatient > Summary Operations		1766	151582	0.076044669198349	0.108607293878975			categorical-41200-both_sexes-B274-
Median T2star in pallidum (left)	25032	continuous		UK Biobank Assessment Centre > Imaging > Brain MRI > Susceptibility weighted brain MRI		14767		0.0768020433019372				continuous-25032-both_sexes--irnt
N30 Cystitis	132054	icd_first_occurrence		Health-related outcomes > First occurrences > Genitourinary system disorders		10129	271456	0.0769248791446815	0.0348212517563082			icd_first_occurrence-132054-both_sexes--
I50 Heart failure	131354	icd_first_occurrence		Health-related outcomes > First occurrences > Circulatory system disorders		5395	276190	0.0787522452889867	0.0756017546265832			icd_first_occurrence-131354-both_sexes--
Volume of grey matter in Parietal Operculum Cortex (left)	25866	continuous		UK Biobank Assessment Centre > Imaging > Brain MRI > T1 structural brain MRI > Regional grey matter volumes (FAST)		16047		0.0810293459819153				continuous-25866-both_sexes--irnt
Weighted-mean OD in tract superior thalamic radiation (right)	25701	continuous		UK Biobank Assessment Centre > Imaging > Brain MRI > Diffusion brain MRI > dMRI weighted means		14489		0.0814364987557003				continuous-25701-both_sexes--irnt
Median T2star in caudate (right)	25029	continuous		UK Biobank Assessment Centre > Imaging > Brain MRI > Susceptibility weighted brain MRI		14767		0.0816180407237756				continuous-25029-both_sexes--irnt
Thyroxine product	20003	categorical		UK Biobank Assessment Centre > Verbal interview > Medications		3290	278253	0.0824730292516095	0.0662140558803599			categorical-20003-both_sexes-1140884516-
Amlodipine	20003	categorical		UK Biobank Assessment Centre > Verbal interview > Medications		11405	270138	0.0825183040013182	0.0861956337742622			categorical-20003-both_sexes-1140879802-
Weighted-mean MO in tract parahippocampal part of cingulum (left)	25548	continuous		UK Biobank Assessment Centre > Imaging > Brain MRI > Diffusion brain MRI > dMRI weighted means		14490		0.083032411188528				continuous-25548-both_sexes--irnt
Mean MO in external capsule on FA skeleton (right)	25184	continuous		UK Biobank Assessment Centre > Imaging > Brain MRI > Diffusion brain MRI > dMRI skeleton		14492		0.0832421095844063				continuous-25184-both_sexes--irnt
Mean L1 in posterior thalamic radiation on FA skeleton (left)	25229	continuous		UK Biobank Assessment Centre > Imaging > Brain MRI > Diffusion brain MRI > dMRI skeleton		14492		0.0843152986065109				continuous-25229-both_sexes--irnt
Volume of grey matter in Precuneous Cortex (right)	25843	continuous		UK Biobank Assessment Centre > Imaging > Brain MRI > T1 structural brain MRI > Regional grey matter volumes (FAST)		16047		0.0844985778483376				continuous-25843-both_sexes--irnt
Mean FA in cingulum cingulate gyrus on FA skeleton (right)	25090	continuous		UK Biobank Assessment Centre > Imaging > Brain MRI > Diffusion brain MRI > dMRI skeleton		14492		0.0849760513799414				continuous-25090-both_sexes--irnt
Weighted-mean L2 in tract cingulate gyrus part of cingulum (right)	25601	continuous		UK Biobank Assessment Centre > Imaging > Brain MRI > Diffusion brain MRI > dMRI weighted means		14490		0.085708923389696				continuous-25601-both_sexes--irnt
Bendroflumethiazide	20003	categorical		UK Biobank Assessment Centre > Verbal interview > Medications		15702	265841	0.0878408189042094	0.0656023462563155			categorical-20003-both_sexes-1141194794-
Weighted-mean OD in tract inferior fronto-occipital fasciculus (left)	25689	continuous		UK Biobank Assessment Centre > Imaging > Brain MRI > Diffusion brain MRI > dMRI weighted means		14489		0.0892486696972467				continuous-25689-both_sexes--irnt
H33 Retinal detachments and breaks	131178	icd_first_occurrence		Health-related outcomes > First occurrences > Eye and adnexa disorders		3578	278007	0.0899730812337224	0.0964793484734168			icd_first_occurrence-131178-both_sexes--
Mean L3 in corticospinal tract on FA skeleton (right)	25302	continuous		UK Biobank Assessment Centre > Imaging > Brain MRI > Diffusion brain MRI > dMRI skeleton		14492		0.0900553396155001				continuous-25302-both_sexes--irnt
Volume of grey matter in Superior Parietal Lobule (right)	25817	continuous		UK Biobank Assessment Centre > Imaging > Brain MRI > T1 structural brain MRI > Regional grey matter volumes (FAST)		16047		0.0906965582931142				continuous-25817-both_sexes--irnt
Weighted-mean FA in tract cingulate gyrus part of cingulum (left)	25492	continuous		UK Biobank Assessment Centre > Imaging > Brain MRI > Diffusion brain MRI > dMRI weighted means		14490		0.0908706947309836				continuous-25492-both_sexes--irnt
Mean L2 in cingulum cingulate gyrus on FA skeleton (left)	25283	continuous		UK Biobank Assessment Centre > Imaging > Brain MRI > Diffusion brain MRI > dMRI skeleton		14492		0.0935616190419742				continuous-25283-both_sexes--irnt
Waist circumference	48	continuous		UK Biobank Assessment Centre > Physical measures > Anthropometry > Body size measures		281077		0.0937146648435053	0.0148143315361411			continuous-48-both_sexes--irnt
Volume of grey matter in Inferior Frontal Gyrus, pars opercularis (left)	25792	continuous		UK Biobank Assessment Centre > Imaging > Brain MRI > T1 structural brain MRI > Regional grey matter volumes (FAST)		16047		0.0943827087113002				continuous-25792-both_sexes--irnt
Squint correction	20004	categorical		UK Biobank Assessment Centre > Verbal interview > Operations		3731	277812	0.0951779959449841	0.0729285365104987			categorical-20004-both_sexes-1491-
T20.2 Primary repair of inguinal hernia using insert of prosthetic material	41200	categorical		Health-related outcomes > Hospital inpatient > Summary Operations		8312	119926	0.0954351179979975	0.109706881628782			categorical-41200-both_sexes-T202-
Mean MD in sagittal stratum on FA skeleton (left)	25135	continuous		UK Biobank Assessment Centre > Imaging > Brain MRI > Diffusion brain MRI > dMRI skeleton		14492		0.0959779344500007				continuous-25135-both_sexes--irnt
Leg pain on walking	4728	categorical		UK Biobank Assessment Centre > Touchscreen > Health and medical history > Claudication and peripheral artery disease		22326	79304	0.096441312553287	0.0492321080683108			categorical-4728-both_sexes--
Volume of peripheral cortical grey matter (normalised for head size)	25001	continuous		UK Biobank Assessment Centre > Imaging > Brain MRI > T1 structural brain MRI		16052		0.0975969631298047				continuous-25001-both_sexes--irnt
Mean MD in pontine crossing tract on FA skeleton	25105	continuous		UK Biobank Assessment Centre > Imaging > Brain MRI > Diffusion brain MRI > dMRI skeleton		14492		0.0985281728179474				continuous-25105-both_sexes--irnt
Weighted-mean OD in tract parahippocampal part of cingulum (right)	25684	continuous		UK Biobank Assessment Centre > Imaging > Brain MRI > Diffusion brain MRI > dMRI weighted means		14489		0.100078312783955				continuous-25684-both_sexes--irnt
Mean FA in uncinate fasciculus on FA skeleton (right)	25100	continuous		UK Biobank Assessment Centre > Imaging > Brain MRI > Diffusion brain MRI > dMRI skeleton		14492		0.101815404362809				continuous-25100-both_sexes--irnt
Chondroitin product	20003	categorical		UK Biobank Assessment Centre > Verbal interview > Medications		3581	277962	0.103739759669502	0.0702371638663631			categorical-20003-both_sexes-1187-
O14.2 Sentinel lymph node	41210	categorical		Health-related outcomes > Hospital inpatient > Summary Operations		2064	151284	0.103857774021478	0.0878511056608949			categorical-41210-both_sexes-O142-
Median T2star in accumbens (left)	25038	continuous		UK Biobank Assessment Centre > Imaging > Brain MRI > Susceptibility weighted brain MRI		14767		0.104323740633222				continuous-25038-both_sexes--irnt
K37 Unspecified appendicitis	131608	icd_first_occurrence		Health-related outcomes > First occurrences > Digestive system disorders		3808	277777	0.105431410197962	0.0675408773895431			icd_first_occurrence-131608-both_sexes--
T85.2 Block dissection of axillary lymph nodes	41210	categorical		Health-related outcomes > Hospital inpatient > Summary Operations		2240	151108	0.106018395770981	0.0906468607369093			categorical-41210-both_sexes-T852-
Mean MD in medial lemniscus on FA skeleton (right)	25112	continuous		UK Biobank Assessment Centre > Imaging > Brain MRI > Diffusion brain MRI > dMRI skeleton		14492		0.106790999538478				continuous-25112-both_sexes--irnt
Medication for cholesterol, blood pressure, diabetes, or take exogenous hormones	6153	categorical		UK Biobank Assessment Centre > Touchscreen > Health and medical history > Medication		4029	148582	0.108222491325983	0.0609625560709774			categorical-6153-both_sexes-5-
Mean L3 in uncinate fasciculus on FA skeleton (right)	25340	continuous		UK Biobank Assessment Centre > Imaging > Brain MRI > Diffusion brain MRI > dMRI skeleton		14492		0.10846563115815				continuous-25340-both_sexes--irnt
L70 Acne	131790	icd_first_occurrence		Health-related outcomes > First occurrences > Skin and subcutaneous tissue disorders		3273	278312	0.10879447536683	0.0767257188591271			icd_first_occurrence-131790-both_sexes--
Ranitidine	20003	categorical		UK Biobank Assessment Centre > Verbal interview > Medications		4554	276989	0.109636015502057	0.0662707575817555			categorical-20003-both_sexes-1140879406-
Volume of grey matter in IX Cerebellum (right)	25917	continuous		UK Biobank Assessment Centre > Imaging > Brain MRI > T1 structural brain MRI > Regional grey matter volumes (FAST)		16047		0.109640879725975				continuous-25917-both_sexes--irnt
Mean MD in corticospinal tract on FA skeleton (right)	25110	continuous		UK Biobank Assessment Centre > Imaging > Brain MRI > Diffusion brain MRI > dMRI skeleton		14492		0.110019382812833				continuous-25110-both_sexes--irnt
Maximum carotid IMT (intima-medial thickness) at 150 degrees	22675	continuous		UK Biobank Assessment Centre > Physical measures > Carotid ultrasound		18767		0.110297146967689				continuous-22675-both_sexes--irnt
Mean MO in sagittal stratum on FA skeleton (left)	25183	continuous		UK Biobank Assessment Centre > Imaging > Brain MRI > Diffusion brain MRI > dMRI skeleton		14492		0.113395859645333				continuous-25183-both_sexes--irnt
Vitamin E	100025	continuous		Online follow-up > Diet by 24-hour recall > Estimated nutrients yesterday		43938		0.113471240401889	0.0320548009492657			continuous-100025-both_sexes--irnt
Volume of grey matter in Thalamus (right)	25879	continuous		UK Biobank Assessment Centre > Imaging > Brain MRI > T1 structural brain MRI > Regional grey matter volumes (FAST)		16047		0.114375594422846				continuous-25879-both_sexes--irnt
Z28.4 Transverse colon	41210	categorical		Health-related outcomes > Hospital inpatient > Summary Operations		5559	276027	0.114786781920804	0.0566036562491757			categorical-41210-both_sexes-Z284-
Volume of grey matter in Juxtapositional Lobule Cortex (formerly Supplementary Motor Cortex) (left)	25832	continuous		UK Biobank Assessment Centre > Imaging > Brain MRI > T1 structural brain MRI > Regional grey matter volumes (FAST)		16047		0.115675765320297				continuous-25832-both_sexes--irnt
Mean L1 in medial lemniscus on FA skeleton (left)	25209	continuous		UK Biobank Assessment Centre > Imaging > Brain MRI > Diffusion brain MRI > dMRI skeleton		14492		0.116450977563557				continuous-25209-both_sexes--irnt
Mean L2 in corticospinal tract on FA skeleton (left)	25255	continuous		UK Biobank Assessment Centre > Imaging > Brain MRI > Diffusion brain MRI > dMRI skeleton		14492		0.118304163351016				continuous-25255-both_sexes--irnt
Aspartate aminotransferase	30650	continuous		Biological samples > Assay results > Blood assays > Blood biochemistry		267606		0.119826285754492	0.0153606382586123			continuous-30650-both_sexes--irnt
Systolic brachial blood pressure during PWA	12674	continuous		UK Biobank Assessment Centre > Imaging > Heart MRI > Pulse wave analysis		17184		0.122666764911878				continuous-12674-both_sexes--irnt
Volume of grey matter in Middle Temporal Gyrus, posterior division (left)	25804	continuous		UK Biobank Assessment Centre > Imaging > Brain MRI > T1 structural brain MRI > Regional grey matter volumes (FAST)		16047		0.123131890303579				continuous-25804-both_sexes--irnt
Mean ISOVF in corticospinal tract on FA skeleton (left)	25447	continuous		UK Biobank Assessment Centre > Imaging > Brain MRI > Diffusion brain MRI > dMRI skeleton		14490		0.124720938030443				continuous-25447-both_sexes--irnt
Cetirizine	20003	categorical		UK Biobank Assessment Centre > Verbal interview > Medications		3189	278354	0.124823099776023	0.0806704569171124			categorical-20003-both_sexes-1140883504-
Weighted-mean OD in tract parahippocampal part of cingulum (left)	25683	continuous		UK Biobank Assessment Centre > Imaging > Brain MRI > Diffusion brain MRI > dMRI weighted means		14489		0.125400388431486				continuous-25683-both_sexes--irnt
90th percentile of BOLD effect (in group-defined amygdala activation mask) for faces-shapes contrast	25767	continuous		UK Biobank Assessment Centre > Imaging > Brain MRI > Task functional brain MRI		14069		0.125489013730981				continuous-25767-both_sexes--irnt
Weighted-mean OD in tract medial lemniscus (right)	25695	continuous		UK Biobank Assessment Centre > Imaging > Brain MRI > Diffusion brain MRI > dMRI weighted means		14489		0.125673456358474				continuous-25695-both_sexes--irnt
Weighted-mean L2 in tract cingulate gyrus part of cingulum (left)	25600	continuous		UK Biobank Assessment Centre > Imaging > Brain MRI > Diffusion brain MRI > dMRI weighted means		14490		0.127038328672247				continuous-25600-both_sexes--irnt
Weighted-mean L1 in tract inferior longitudinal fasciculus (left)	25583	continuous		UK Biobank Assessment Centre > Imaging > Brain MRI > Diffusion brain MRI > dMRI weighted means		14490		0.127454383360143				continuous-25583-both_sexes--irnt
M89 Other disorders of bone	131980	icd_first_occurrence		Health-related outcomes > First occurrences > Musculoskeletal system and connective tissue disorders		2914	278671	0.127655575648123	0.0808316698737958			icd_first_occurrence-131980-both_sexes--
G40 Epilepsy	131048	icd_first_occurrence		Health-related outcomes > First occurrences > Nervous system disorders		3999	277586	0.127866432779946	0.0777342745930549			icd_first_occurrence-131048-both_sexes--
Weighted-mean MO in tract posterior thalamic radiation (left)	25561	continuous		UK Biobank Assessment Centre > Imaging > Brain MRI > Diffusion brain MRI > dMRI weighted means		14490		0.128777190348349				continuous-25561-both_sexes--irnt
Mean ICVF in corticospinal tract on FA skeleton (right)	25350	continuous		UK Biobank Assessment Centre > Imaging > Brain MRI > Diffusion brain MRI > dMRI skeleton		14490		0.129343488470627				continuous-25350-both_sexes--irnt
Leg fat percentage (left)	23115	continuous		UK Biobank Assessment Centre > Physical measures > Anthropometry > Impedance measures		276677		0.129459833017231	0.00946658016131109			continuous-23115-both_sexes--irnt
Central systolic blood pressure during PWA	12677	continuous		UK Biobank Assessment Centre > Imaging > Heart MRI > Pulse wave analysis		17183		0.130779464355923				continuous-12677-both_sexes--irnt
Weighted-mean MO in tract posterior thalamic radiation (right)	25562	continuous		UK Biobank Assessment Centre > Imaging > Brain MRI > Diffusion brain MRI > dMRI weighted means		14490		0.131432674940325				continuous-25562-both_sexes--irnt
Carpal tunnel surgery	20004	categorical		UK Biobank Assessment Centre > Verbal interview > Operations		2940	278603	0.131553697128773	0.081107746955102			categorical-20004-both_sexes-1501-
Weighted-mean ICVF in tract cingulate gyrus part of cingulum (left)	25654	continuous		UK Biobank Assessment Centre > Imaging > Brain MRI > Diffusion brain MRI > dMRI weighted means		14489		0.13185944517379				continuous-25654-both_sexes--irnt
Weighted-mean L1 in tract inferior fronto-occipital fasciculus (left)	25581	continuous		UK Biobank Assessment Centre > Imaging > Brain MRI > Diffusion brain MRI > dMRI weighted means		14490		0.132047089535628				continuous-25581-both_sexes--irnt
Basophill count	30160	continuous		Biological samples > Assay results > Blood assays > Blood count		273110		0.132236129453383	0.0133173656869437			continuous-30160-both_sexes--
Birth weight known	120	categorical		UK Biobank Assessment Centre > Verbal interview > Early life factors		158307	123236	0.132783526305718	0.0331230691640892			categorical-120-both_sexes-1-
Mean OD in corticospinal tract on FA skeleton (right)	25398	continuous		UK Biobank Assessment Centre > Imaging > Brain MRI > Diffusion brain MRI > dMRI skeleton		14490		0.133572185527701				continuous-25398-both_sexes--irnt
Reticulocyte percentage	30240	continuous		Biological samples > Assay results > Blood assays > Blood count		268454		0.133865394941991	0.0159012237341245			continuous-30240-both_sexes--irnt
K25 Gastric ulcer	131590	icd_first_occurrence		Health-related outcomes > First occurrences > Digestive system disorders		5726	275859	0.134099217660905	0.0571255231171639			icd_first_occurrence-131590-both_sexes--
Mean L2 in cingulum cingulate gyrus on FA skeleton (right)	25282	continuous		UK Biobank Assessment Centre > Imaging > Brain MRI > Diffusion brain MRI > dMRI skeleton		14492		0.134475606585342				continuous-25282-both_sexes--irnt
Mean MO in posterior thalamic radiation on FA skeleton (right)	25180	continuous		UK Biobank Assessment Centre > Imaging > Brain MRI > Diffusion brain MRI > dMRI skeleton		14492		0.134507249258111				continuous-25180-both_sexes--irnt
Systolic brachial blood pressure	12697	continuous		UK Biobank Assessment Centre > Imaging > Heart MRI > Pulse wave analysis		17411		0.134717202575682				continuous-12697-both_sexes--irnt
A04 Other bacterial intestinal infections	130008	icd_first_occurrence		Health-related outcomes > First occurrences > Certain infectious and parasitic diseases		4072	277513	0.136668564236388	0.0733573067555643			icd_first_occurrence-130008-both_sexes--
Carotene	100019	continuous		Online follow-up > Diet by 24-hour recall > Estimated nutrients yesterday		43938		0.137065172042392	0.0279389628020871			continuous-100019-both_sexes--irnt
B05 Measles	130184	icd_first_occurrence		Health-related outcomes > First occurrences > Certain infectious and parasitic diseases		5044	276541	0.138886033786639	0.0514971169649502			icd_first_occurrence-130184-both_sexes--
Mean L3 in sagittal stratum on FA skeleton (left)	25327	continuous		UK Biobank Assessment Centre > Imaging > Brain MRI > Diffusion brain MRI > dMRI skeleton		14492		0.139799923683081				continuous-25327-both_sexes--irnt
Mean ISOVF in pontine crossing tract on FA skeleton	25441	continuous		UK Biobank Assessment Centre > Imaging > Brain MRI > Diffusion brain MRI > dMRI skeleton		14490		0.141405546479517				continuous-25441-both_sexes--irnt
Smoking status	20116	categorical		UK Biobank Assessment Centre > Touchscreen > Lifestyle and environment > Smoking		151556	128838	0.141905101616459	-0.0308310022906832			categorical-20116-both_sexes-0-
Y53.1 Approach to organ under radiological control	41210	categorical		Health-related outcomes > Hospital inpatient > Summary Operations		5064	276522	0.143041403198562	0.0530162574338659			categorical-41210-both_sexes-Y531-
90th percentile of z-statistic (in group-defined amygdala activation mask) for faces-shapes contrast	25768	continuous		UK Biobank Assessment Centre > Imaging > Brain MRI > Task functional brain MRI		14069		0.144596040206782				continuous-25768-both_sexes--irnt
Mean ISOVF in body of corpus callosum on FA skeleton	25443	continuous		UK Biobank Assessment Centre > Imaging > Brain MRI > Diffusion brain MRI > dMRI skeleton		14490		0.145035849851919				continuous-25443-both_sexes--irnt
Weighted-mean MO in tract superior thalamic radiation (right)	25566	continuous		UK Biobank Assessment Centre > Imaging > Brain MRI > Diffusion brain MRI > dMRI weighted means		14490		0.145122659319267				continuous-25566-both_sexes--irnt
Y98.2 Radiology of two body areas	41210	categorical		Health-related outcomes > Hospital inpatient > Summary Operations		6348	275238	0.145178557057999	0.0429028187818274			categorical-41210-both_sexes-Y982-
Volume of grey matter in Lingual Gyrus (left)	25852	continuous		UK Biobank Assessment Centre > Imaging > Brain MRI > T1 structural brain MRI > Regional grey matter volumes (FAST)		16047		0.145390256570315				continuous-25852-both_sexes--irnt
Mean L1 in pontine crossing tract on FA skeleton	25201	continuous		UK Biobank Assessment Centre > Imaging > Brain MRI > Diffusion brain MRI > dMRI skeleton		14492		0.14934672642683				continuous-25201-both_sexes--irnt
Vaginal prolapse/colposuspension	20004	categorical		UK Biobank Assessment Centre > Verbal interview > Operations		2670	150658	0.150518926885546	0.0793948554626365			categorical-20004-both_sexes-1361-
Volume of grey matter in X Cerebellum (left)	25918	continuous		UK Biobank Assessment Centre > Imaging > Brain MRI > T1 structural brain MRI > Regional grey matter volumes (FAST)		16047		0.150882026894476				continuous-25918-both_sexes--irnt
Weighted-mean MO in tract inferior longitudinal fasciculus (right)	25557	continuous		UK Biobank Assessment Centre > Imaging > Brain MRI > Diffusion brain MRI > dMRI weighted means		14490		0.152693717498882				continuous-25557-both_sexes--irnt
Medication for pain relief, constipation, heartburn	6154	categorical		UK Biobank Assessment Centre > Touchscreen > Health and medical history > Medication		5298	273213	0.152890681085018	0.0540304530154813			categorical-6154-both_sexes-4-
Weighted-mean MD in tract inferior longitudinal fasciculus (left)	25529	continuous		UK Biobank Assessment Centre > Imaging > Brain MRI > Diffusion brain MRI > dMRI weighted means		14490		0.153332722875323				continuous-25529-both_sexes--irnt
Mean OD in cingulum cingulate gyrus on FA skeleton (right)	25426	continuous		UK Biobank Assessment Centre > Imaging > Brain MRI > Diffusion brain MRI > dMRI skeleton		14490		0.153724606760812				continuous-25426-both_sexes--irnt
Lansoprazole	20003	categorical		UK Biobank Assessment Centre > Verbal interview > Medications		9998	271545	0.155416473522653	0.0686126686308341			categorical-20003-both_sexes-1140864752-
Mean L3 in retrolenticular part of internal capsule on FA skeleton (right)	25316	continuous		UK Biobank Assessment Centre > Imaging > Brain MRI > Diffusion brain MRI > dMRI skeleton		14492		0.156612259933891				continuous-25316-both_sexes--irnt
Volume of grey matter in I-IV Cerebellum (left)	25893	continuous		UK Biobank Assessment Centre > Imaging > Brain MRI > T1 structural brain MRI > Regional grey matter volumes (FAST)		16047		0.156654234069968				continuous-25893-both_sexes--irnt
Hypertension	20002	categorical		UK Biobank Assessment Centre > Verbal interview > Medical conditions		72697	208846	0.158194964201416	0.0162382853919107			categorical-20002-both_sexes-1065-
Medication for pain relief, constipation, heartburn	6154	categorical		UK Biobank Assessment Centre > Touchscreen > Health and medical history > Medication		38329	240182	0.158418005484376	0.0207547448858741			categorical-6154-both_sexes-1-
Mean ISOVF in medial lemniscus on FA skeleton (right)	25448	continuous		UK Biobank Assessment Centre > Imaging > Brain MRI > Diffusion brain MRI > dMRI skeleton		14490		0.15855180444707				continuous-25448-both_sexes--irnt
Leg fat mass (right)	23112	continuous		UK Biobank Assessment Centre > Physical measures > Anthropometry > Impedance measures		276689		0.15906398108497	0.0116096370490867			continuous-23112-both_sexes--irnt
Volume of grey matter in Crus I Cerebellum (right)	25902	continuous		UK Biobank Assessment Centre > Imaging > Brain MRI > T1 structural brain MRI > Regional grey matter volumes (FAST)		16047		0.159569243981141				continuous-25902-both_sexes--irnt
Food weight	100001	continuous		Online follow-up > Diet by 24-hour recall > Estimated nutrients yesterday		43938		0.161574492257888	0.00587717664613099			continuous-100001-both_sexes--irnt
Weighted-mean L1 in tract posterior thalamic radiation (right)	25589	continuous		UK Biobank Assessment Centre > Imaging > Brain MRI > Diffusion brain MRI > dMRI weighted means		14490		0.161618395986156				continuous-25589-both_sexes--irnt
Volume of grey matter in X Cerebellum (right)	25920	continuous		UK Biobank Assessment Centre > Imaging > Brain MRI > T1 structural brain MRI > Regional grey matter volumes (FAST)		16047		0.162658101068723				continuous-25920-both_sexes--irnt
Oestradiol	30800	continuous		Biological samples > Assay results > Blood assays > Blood biochemistry		43259		0.167009099320998	-0.0102236716815619			continuous-30800-both_sexes--irnt
Volume of grey matter in Hippocampus (right)	25887	continuous		UK Biobank Assessment Centre > Imaging > Brain MRI > T1 structural brain MRI > Regional grey matter volumes (FAST)		16047		0.167391289483222				continuous-25887-both_sexes--irnt
Mean OD in medial lemniscus on FA skeleton (left)	25401	continuous		UK Biobank Assessment Centre > Imaging > Brain MRI > Diffusion brain MRI > dMRI skeleton		14490		0.170182597531904				continuous-25401-both_sexes--irnt
Pulse rate	4194	continuous		UK Biobank Assessment Centre > Physical measures > Arterial stiffness		101696		0.171374606075749	0.0194703213610839			continuous-4194-both_sexes--irnt
Z28.6 Sigmoid colon	41210	categorical		Health-related outcomes > Hospital inpatient > Summary Operations		11236	270350	0.172383803492794	0.0629100793138543			categorical-41210-both_sexes-Z286-
Mean L2 in pontine crossing tract on FA skeleton	25249	continuous		UK Biobank Assessment Centre > Imaging > Brain MRI > Diffusion brain MRI > dMRI skeleton		14492		0.1728059293442				continuous-25249-both_sexes--irnt
Mean L2 in uncinate fasciculus on FA skeleton (right)	25292	continuous		UK Biobank Assessment Centre > Imaging > Brain MRI > Diffusion brain MRI > dMRI skeleton		14492		0.17330389671476				continuous-25292-both_sexes--irnt
E78 Disorders of lipoprotein metabolism and other lipidaemias	130814	icd_first_occurrence		Health-related outcomes > First occurrences > Endocrine, nutritional and metabolic diseases		57849	223736	0.173612079956079	0.0402760018785872			icd_first_occurrence-130814-both_sexes--
Weighted-mean L3 in tract cingulate gyrus part of cingulum (right)	25628	continuous		UK Biobank Assessment Centre > Imaging > Brain MRI > Diffusion brain MRI > dMRI weighted means		14490		0.174801615644618				continuous-25628-both_sexes--irnt
Weighted-mean FA in tract medial lemniscus (right)	25506	continuous		UK Biobank Assessment Centre > Imaging > Brain MRI > Diffusion brain MRI > dMRI weighted means		14490		0.174886967297162				continuous-25506-both_sexes--irnt
Mean MD in medial lemniscus on FA skeleton (left)	25113	continuous		UK Biobank Assessment Centre > Imaging > Brain MRI > Diffusion brain MRI > dMRI skeleton		14492		0.175009136803332				continuous-25113-both_sexes--irnt
Asthma	20002	categorical		UK Biobank Assessment Centre > Verbal interview > Medical conditions		32610	248933	0.175209403378982	-0.0455321502578322			categorical-20002-both_sexes-1111-
Blood clot, DVT, bronchitis, emphysema, asthma, rhinitis, eczema, allergy diagnosed by doctor	6152	categorical		UK Biobank Assessment Centre > Touchscreen > Health and medical history > Medical conditions		32405	248594	0.17598598809963	-0.0455155976085319			categorical-6152-both_sexes-8-
Mean L3 in medial lemniscus on FA skeleton (right)	25304	continuous		UK Biobank Assessment Centre > Imaging > Brain MRI > Diffusion brain MRI > dMRI skeleton		14492		0.179931936591586				continuous-25304-both_sexes--irnt
Weighted-mean L3 in tract inferior longitudinal fasciculus (right)	25638	continuous		UK Biobank Assessment Centre > Imaging > Brain MRI > Diffusion brain MRI > dMRI weighted means		14490		0.181984202151272				continuous-25638-both_sexes--irnt
Mean OD in posterior thalamic radiation on FA skeleton (right)	25420	continuous		UK Biobank Assessment Centre > Imaging > Brain MRI > Diffusion brain MRI > dMRI skeleton		14490		0.182146075479929				continuous-25420-both_sexes--irnt
Mean FA in fornix cres+stria terminalis on FA skeleton (right)	25094	continuous		UK Biobank Assessment Centre > Imaging > Brain MRI > Diffusion brain MRI > dMRI skeleton		14492		0.182389535337993				continuous-25094-both_sexes--irnt
Mean ICVF in cingulum cingulate gyrus on FA skeleton (left)	25379	continuous		UK Biobank Assessment Centre > Imaging > Brain MRI > Diffusion brain MRI > dMRI skeleton		14490		0.183768750237024				continuous-25379-both_sexes--irnt
Weighted-mean L3 in tract inferior longitudinal fasciculus (left)	25637	continuous		UK Biobank Assessment Centre > Imaging > Brain MRI > Diffusion brain MRI > dMRI weighted means		14490		0.184114562141635				continuous-25637-both_sexes--irnt
Weighted-mean L1 in tract inferior longitudinal fasciculus (right)	25584	continuous		UK Biobank Assessment Centre > Imaging > Brain MRI > Diffusion brain MRI > dMRI weighted means		14490		0.185977760592469				continuous-25584-both_sexes--irnt
Weighted-mean OD in tract posterior thalamic radiation (right)	25697	continuous		UK Biobank Assessment Centre > Imaging > Brain MRI > Diffusion brain MRI > dMRI weighted means		14489		0.186192854438974				continuous-25697-both_sexes--irnt
Volume of grey matter in Inferior Frontal Gyrus, pars triangularis (left)	25790	continuous		UK Biobank Assessment Centre > Imaging > Brain MRI > T1 structural brain MRI > Regional grey matter volumes (FAST)		16047		0.190087104304189				continuous-25790-both_sexes--irnt
Eosinophill percentage	30210	continuous		Biological samples > Assay results > Blood assays > Blood count		273112		0.190171624032138	-0.00267042244207785			continuous-30210-both_sexes--irnt
Weighted-mean MO in tract parahippocampal part of cingulum (right)	25549	continuous		UK Biobank Assessment Centre > Imaging > Brain MRI > Diffusion brain MRI > dMRI weighted means		14490		0.191243481522382				continuous-25549-both_sexes--irnt
Mental health problems ever diagnosed by a professional	20544	categorical		Online follow-up > Mental health > Mental distress		5201	87879	0.192506106622387	0.0483084789274774			categorical-20544-both_sexes-6-
Volume of grey matter in IX Cerebellum (left)	25915	continuous		UK Biobank Assessment Centre > Imaging > Brain MRI > T1 structural brain MRI > Regional grey matter volumes (FAST)		16047		0.19282713769366				continuous-25915-both_sexes--irnt
Forced expiratory volume in 1-second (FEV1), predicted percentage	20154	continuous		UK Biobank Assessment Centre > Physical measures > Spirometry		84144		0.193021651313077	0.0340752387986489			continuous-20154-both_sexes--irnt
Mean MD in cingulum cingulate gyrus on FA skeleton (left)	25139	continuous		UK Biobank Assessment Centre > Imaging > Brain MRI > Diffusion brain MRI > dMRI skeleton		14492		0.193080780409086				continuous-25139-both_sexes--irnt
Mean FA in retrolenticular part of internal capsule on FA skeleton (right)	25076	continuous		UK Biobank Assessment Centre > Imaging > Brain MRI > Diffusion brain MRI > dMRI skeleton		14492		0.193169929395677				continuous-25076-both_sexes--irnt
Medication for cholesterol, blood pressure, diabetes, or take exogenous hormones	6153	categorical		UK Biobank Assessment Centre > Touchscreen > Health and medical history > Medication		26233	126378	0.19341024336306	0.0429669796819232			categorical-6153-both_sexes-2-
IGF-1	30770	continuous		Biological samples > Assay results > Blood assays > Blood biochemistry		267102		0.193562652590538	-0.013858733852076			continuous-30770-both_sexes--irnt
Mean OD in posterior thalamic radiation on FA skeleton (left)	25421	continuous		UK Biobank Assessment Centre > Imaging > Brain MRI > Diffusion brain MRI > dMRI skeleton		14490		0.194917703101282				continuous-25421-both_sexes--irnt
Weighted-mean L1 in tract medial lemniscus (left)	25586	continuous		UK Biobank Assessment Centre > Imaging > Brain MRI > Diffusion brain MRI > dMRI weighted means		14490		0.194960654920028				continuous-25586-both_sexes--irnt
Volume of grey matter in Hippocampus (left)	25886	continuous		UK Biobank Assessment Centre > Imaging > Brain MRI > T1 structural brain MRI > Regional grey matter volumes (FAST)		16047		0.195180029895881				continuous-25886-both_sexes--irnt
Volume of grey matter in VIIIa Cerebellum (right)	25911	continuous		UK Biobank Assessment Centre > Imaging > Brain MRI > T1 structural brain MRI > Regional grey matter volumes (FAST)		16047		0.195276556482306				continuous-25911-both_sexes--irnt
Weighted-mean MD in tract cingulate gyrus part of cingulum (right)	25520	continuous		UK Biobank Assessment Centre > Imaging > Brain MRI > Diffusion brain MRI > dMRI weighted means		14490		0.196350330803098				continuous-25520-both_sexes--irnt
Basophill percentage	30220	continuous		Biological samples > Assay results > Blood assays > Blood count		273112		0.198066232911382	0.0142327925688852			continuous-30220-both_sexes--irnt
M15 Polyarthrosis	131868	icd_first_occurrence		Health-related outcomes > First occurrences > Musculoskeletal system and connective tissue disorders		5968	275617	0.198359711686872	0.0387858337900743			icd_first_occurrence-131868-both_sexes--
Volume of grey matter in Pallidum (left)	25884	continuous		UK Biobank Assessment Centre > Imaging > Brain MRI > T1 structural brain MRI > Regional grey matter volumes (FAST)		16047		0.19852285576511				continuous-25884-both_sexes--irnt
Mean MD in posterior thalamic radiation on FA skeleton (left)	25133	continuous		UK Biobank Assessment Centre > Imaging > Brain MRI > Diffusion brain MRI > dMRI skeleton		14492		0.199861002985901				continuous-25133-both_sexes--irnt
Weighted-mean ISOVF in tract middle cerebellar peduncle	25720	continuous		UK Biobank Assessment Centre > Imaging > Brain MRI > Diffusion brain MRI > dMRI weighted means		14489		0.200077732504591				continuous-25720-both_sexes--irnt
Mean OD in superior fronto-occipital fasciculus on FA skeleton (right)	25434	continuous		UK Biobank Assessment Centre > Imaging > Brain MRI > Diffusion brain MRI > dMRI skeleton		14490		0.201636340545414				continuous-25434-both_sexes--irnt
Mean FA in corticospinal tract on FA skeleton (left)	25063	continuous		UK Biobank Assessment Centre > Imaging > Brain MRI > Diffusion brain MRI > dMRI skeleton		14492		0.201988092581298				continuous-25063-both_sexes--irnt
Mean L3 in posterior thalamic radiation on FA skeleton (left)	25325	continuous		UK Biobank Assessment Centre > Imaging > Brain MRI > Diffusion brain MRI > dMRI skeleton		14492		0.202245524038185				continuous-25325-both_sexes--irnt
X99.8 No procedure performed	41200	categorical		Health-related outcomes > Hospital inpatient > Summary Operations		91870	189716	0.202364619601219	0.00687180148066282			categorical-41200-both_sexes-X998-
N39 Other disorders of urinary system	132070	icd_first_occurrence		Health-related outcomes > First occurrences > Genitourinary system disorders		25277	256308	0.202571963244854	-0.0456320604366394			icd_first_occurrence-132070-both_sexes--
Median T2star in putamen (left)	25030	continuous		UK Biobank Assessment Centre > Imaging > Brain MRI > Susceptibility weighted brain MRI		14767		0.202678481840732				continuous-25030-both_sexes--irnt
Volume of grey matter in Superior Frontal Gyrus (left)	25786	continuous		UK Biobank Assessment Centre > Imaging > Brain MRI > T1 structural brain MRI > Regional grey matter volumes (FAST)		16047		0.203270441027819				continuous-25786-both_sexes--irnt
K40 Inguinal hernia	131612	icd_first_occurrence		Health-related outcomes > First occurrences > Digestive system disorders		14272	113966	0.204067425738506	0.0705866613536614			icd_first_occurrence-131612-both_sexes--
Median T2star in putamen (right)	25031	continuous		UK Biobank Assessment Centre > Imaging > Brain MRI > Susceptibility weighted brain MRI		14767		0.204184093180998				continuous-25031-both_sexes--irnt
Mean ISOVF in cerebral peduncle on FA skeleton (right)	25454	continuous		UK Biobank Assessment Centre > Imaging > Brain MRI > Diffusion brain MRI > dMRI skeleton		14490		0.20479776914464				continuous-25454-both_sexes--irnt
Weighted-mean ICVF in tract posterior thalamic radiation (left)	25669	continuous		UK Biobank Assessment Centre > Imaging > Brain MRI > Diffusion brain MRI > dMRI weighted means		14489		0.20529980717439				continuous-25669-both_sexes--irnt
I20 Angina pectoris	131296	icd_first_occurrence		Health-related outcomes > First occurrences > Circulatory system disorders		16742	264843	0.206858080233403	0.0483458287663146			icd_first_occurrence-131296-both_sexes--
Volume of grey matter in Crus II Cerebellum (vermis)	25904	continuous		UK Biobank Assessment Centre > Imaging > Brain MRI > T1 structural brain MRI > Regional grey matter volumes (FAST)		16047		0.206961118359447				continuous-25904-both_sexes--irnt
Ever self-harmed	20480	categorical		Online follow-up > Mental health > Self-harm behaviours		4030	89036	0.207577894296345	0.0662255297681221			categorical-20480-both_sexes--
Volume of grey matter in Superior Temporal Gyrus, anterior division (right)	25799	continuous		UK Biobank Assessment Centre > Imaging > Brain MRI > T1 structural brain MRI > Regional grey matter volumes (FAST)		16047		0.20783213653438				continuous-25799-both_sexes--irnt
H25.1 Diagnostic endoscopic examination of lower bowel and biopsy of lesion of lower bowel using fibreoptic sigmoidoscope	41200	categorical		Health-related outcomes > Hospital inpatient > Summary Operations		6366	275220	0.207979849604375	0.0428146035180902			categorical-41200-both_sexes-H251-
Mean ISOVF in superior corona radiata on FA skeleton (left)	25465	continuous		UK Biobank Assessment Centre > Imaging > Brain MRI > Diffusion brain MRI > dMRI skeleton		14490		0.208150473795883				continuous-25465-both_sexes--irnt
Volume of grey matter	25006	continuous		UK Biobank Assessment Centre > Imaging > Brain MRI > T1 structural brain MRI		16052		0.210100094256034				continuous-25006-both_sexes--irnt
Weighted-mean FA in tract acoustic radiation (left)	25488	continuous		UK Biobank Assessment Centre > Imaging > Brain MRI > Diffusion brain MRI > dMRI weighted means		14490		0.210794533527451				continuous-25488-both_sexes--irnt
Volume of grey matter in VI Cerebellum (vermis)	25898	continuous		UK Biobank Assessment Centre > Imaging > Brain MRI > T1 structural brain MRI > Regional grey matter volumes (FAST)		16047		0.211387807993117				continuous-25898-both_sexes--irnt
Maximum workload during fitness test	6032	continuous		UK Biobank Assessment Centre > Physical measures > ECG during exercise		53339		0.211713306805376	-0.0156812037028582			continuous-6032-both_sexes--irnt
Weighted-mean MD in tract inferior longitudinal fasciculus (right)	25530	continuous		UK Biobank Assessment Centre > Imaging > Brain MRI > Diffusion brain MRI > dMRI weighted means		14490		0.211767336642744				continuous-25530-both_sexes--irnt
Mean MO in anterior corona radiata on FA skeleton (left)	25175	continuous		UK Biobank Assessment Centre > Imaging > Brain MRI > Diffusion brain MRI > dMRI skeleton		14492		0.212352625361333				continuous-25175-both_sexes--irnt
Volume of grey matter in Cuneal Cortex (left)	25844	continuous		UK Biobank Assessment Centre > Imaging > Brain MRI > T1 structural brain MRI > Regional grey matter volumes (FAST)		16047		0.212456369631621				continuous-25844-both_sexes--irnt
Weighted-mean L1 in tract inferior fronto-occipital fasciculus (right)	25582	continuous		UK Biobank Assessment Centre > Imaging > Brain MRI > Diffusion brain MRI > dMRI weighted means		14490		0.213126545853442				continuous-25582-both_sexes--irnt
Volume of grey matter in Middle Temporal Gyrus, anterior division (right)	25803	continuous		UK Biobank Assessment Centre > Imaging > Brain MRI > T1 structural brain MRI > Regional grey matter volumes (FAST)		16047		0.214550663921749				continuous-25803-both_sexes--irnt
Mean OD in fornix cres+stria terminalis on FA skeleton (right)	25430	continuous		UK Biobank Assessment Centre > Imaging > Brain MRI > Diffusion brain MRI > dMRI skeleton		14490		0.215020582509264				continuous-25430-both_sexes--irnt
Sterilisation	20004	categorical		UK Biobank Assessment Centre > Verbal interview > Operations		11936	141392	0.215396390217654	0.0509588891758198			categorical-20004-both_sexes-1362-
Volume of grey matter in VIIIb Cerebellum (left)	25912	continuous		UK Biobank Assessment Centre > Imaging > Brain MRI > T1 structural brain MRI > Regional grey matter volumes (FAST)		16047		0.215564009818923				continuous-25912-both_sexes--irnt
Mean corpuscular haemoglobin	30050	continuous		Biological samples > Assay results > Blood assays > Blood count		273541		0.216369388339307	0.00340949700915958			continuous-30050-both_sexes--irnt
Volume of grey matter in Frontal Pole (right)	25783	continuous		UK Biobank Assessment Centre > Imaging > Brain MRI > T1 structural brain MRI > Regional grey matter volumes (FAST)		16047		0.216654934138445				continuous-25783-both_sexes--irnt
Eosinophill count	30150	continuous		Biological samples > Assay results > Blood assays > Blood count		273110		0.216715993182653	0.00116271437826013			continuous-30150-both_sexes--irnt
Creatinine	30700	continuous		Biological samples > Assay results > Blood assays > Blood biochemistry		268410		0.217311806231062	-0.00870927118803558			continuous-30700-both_sexes--irnt
Smoking compared to 10 years previous	3506	continuous		UK Biobank Assessment Centre > Touchscreen > Lifestyle and environment > Smoking		20857		0.217984561519255	0.028992654024201			continuous-3506-both_sexes--
Leg fat mass (left)	23116	continuous		UK Biobank Assessment Centre > Physical measures > Anthropometry > Impedance measures		276675		0.218714878074205	0.0103599668393273			continuous-23116-both_sexes--irnt
Knee surgery (not replacement)	20004	categorical		UK Biobank Assessment Centre > Verbal interview > Operations		9379	272164	0.219408097624018	0.0319081302983877			categorical-20004-both_sexes-1496-
Mean L2 in anterior limb of internal capsule on FA skeleton (left)	25265	continuous		UK Biobank Assessment Centre > Imaging > Brain MRI > Diffusion brain MRI > dMRI skeleton		14492		0.219558595018889				continuous-25265-both_sexes--irnt
Inguinal/femoral hernia repair	20004	categorical		UK Biobank Assessment Centre > Verbal interview > Operations		8953	272590	0.220102705578316	0.0580188396707735			categorical-20004-both_sexes-1403-
Hand grip strength (left)	46	continuous		UK Biobank Assessment Centre > Physical measures > Hand grip strength		280359		0.220868113193293	-0.00915555145832127			continuous-46-both_sexes--irnt
Red blood cell (erythrocyte) count	30010	continuous		Biological samples > Assay results > Blood assays > Blood count		273542		0.221000323016421	0.0109934790529311			continuous-30010-both_sexes--irnt
Mean L1 in fornix on FA skeleton	25205	continuous		UK Biobank Assessment Centre > Imaging > Brain MRI > Diffusion brain MRI > dMRI skeleton		14492		0.221151261235293				continuous-25205-both_sexes--irnt
Weighted-mean OD in tract acoustic radiation (left)	25677	continuous		UK Biobank Assessment Centre > Imaging > Brain MRI > Diffusion brain MRI > dMRI weighted means		14489		0.221365717711828				continuous-25677-both_sexes--irnt
Weighted-mean L1 in tract posterior thalamic radiation (left)	25588	continuous		UK Biobank Assessment Centre > Imaging > Brain MRI > Diffusion brain MRI > dMRI weighted means		14490		0.221570016787388				continuous-25588-both_sexes--irnt
Portion size	100010	continuous		Online follow-up > Diet by 24-hour recall > Typical diet yesterday		43917		0.221654083589582	-0.00204039963768976			continuous-100010-both_sexes--
B37 Candidiasis	130230	icd_first_occurrence		Health-related outcomes > First occurrences > Certain infectious and parasitic diseases		5314	276271	0.222290745820224	0.0402086754193945			icd_first_occurrence-130230-both_sexes--
Volume of grey matter in VIIIb Cerebellum (right)	25914	continuous		UK Biobank Assessment Centre > Imaging > Brain MRI > T1 structural brain MRI > Regional grey matter volumes (FAST)		16047		0.222730783647214				continuous-25914-both_sexes--irnt
Volume of grey matter in Brain-Stem	25892	continuous		UK Biobank Assessment Centre > Imaging > Brain MRI > T1 structural brain MRI > Regional grey matter volumes (FAST)		16047		0.223184667895333				continuous-25892-both_sexes--irnt
K30 Dyspepsia	131600	icd_first_occurrence		Health-related outcomes > First occurrences > Digestive system disorders		10360	271225	0.224025225474954	0.0535310364264193			icd_first_occurrence-131600-both_sexes--
Substances taken for depression	20546	categorical		Online follow-up > Mental health > Depression		6781	86351	0.224228130659192	0.0405573755529521			categorical-20546-both_sexes-4-
Smoking status	20116	categorical		UK Biobank Assessment Centre > Touchscreen > Lifestyle and environment > Smoking		100268	180126	0.224676315566286	0.0220999886442759			categorical-20116-both_sexes-1-
Mother's age	1845	continuous		UK Biobank Assessment Centre > Touchscreen > Family history		110093		0.224873805018365	-0.0107629045079183			continuous-1845-both_sexes--irnt
B07 Viral warts	130188	icd_first_occurrence		Health-related outcomes > First occurrences > Certain infectious and parasitic diseases		10170	271415	0.226742224709088	0.0551319380567296			icd_first_occurrence-130188-both_sexes--
Weighted-mean FA in tract cingulate gyrus part of cingulum (right)	25493	continuous		UK Biobank Assessment Centre > Imaging > Brain MRI > Diffusion brain MRI > dMRI weighted means		14490		0.227322449348624				continuous-25493-both_sexes--irnt
Mean ISOVF in superior fronto-occipital fasciculus on FA skeleton (left)	25483	continuous		UK Biobank Assessment Centre > Imaging > Brain MRI > Diffusion brain MRI > dMRI skeleton		14490		0.227383513491155				continuous-25483-both_sexes--irnt
Creatinine (enzymatic) in urine	30510	continuous		Biological samples > Assay results > Urine assays		273582		0.227634629249822	-0.00238082799586721			continuous-30510-both_sexes--irnt
Atorvastatin	20003	categorical		UK Biobank Assessment Centre > Verbal interview > Medications		8252	273291	0.228523193240707	0.0485294144468076			categorical-20003-both_sexes-1141146234-
Frequency of difficulty controlling worry during worst period of anxiety	20537	continuous		Online follow-up > Mental health > Anxiety		28762		0.230100092034754	-0.0143227371889704			continuous-20537-both_sexes--
Mean MD in fornix on FA skeleton	25109	continuous		UK Biobank Assessment Centre > Imaging > Brain MRI > Diffusion brain MRI > dMRI skeleton		14492		0.231014179209115				continuous-25109-both_sexes--irnt
Mean MD in cingulum cingulate gyrus on FA skeleton (right)	25138	continuous		UK Biobank Assessment Centre > Imaging > Brain MRI > Diffusion brain MRI > dMRI skeleton		14492		0.232036597400509				continuous-25138-both_sexes--irnt
Mean MO in medial lemniscus on FA skeleton (right)	25160	continuous		UK Biobank Assessment Centre > Imaging > Brain MRI > Diffusion brain MRI > dMRI skeleton		14492		0.23323052455923				continuous-25160-both_sexes--irnt
Median z-statistic (in group-defined amygdala activation mask) for faces-shapes contrast	25054	continuous		UK Biobank Assessment Centre > Imaging > Brain MRI > Task functional brain MRI		14069		0.233345841600354				continuous-25054-both_sexes--irnt
Mean ISOVF in tapetum on FA skeleton (right)	25486	continuous		UK Biobank Assessment Centre > Imaging > Brain MRI > Diffusion brain MRI > dMRI skeleton		14490		0.233603975784533				continuous-25486-both_sexes--irnt
Glucose	30740	continuous		Biological samples > Assay results > Blood assays > Blood biochemistry		245993		0.234106603238942	0.00841723959919294			continuous-30740-both_sexes--irnt
Lymphocyte percentage	30180	continuous		Biological samples > Assay results > Blood assays > Blood count		273112		0.234189822937621	-0.0000117789048768			continuous-30180-both_sexes--irnt
Mean time to correctly identify matches	20023	continuous		UK Biobank Assessment Centre > Cognitive function > Reaction time		279555		0.234194473439722	0.0121533371016125			continuous-20023-both_sexes--irnt
Median T2star in amygdala (right)	25037	continuous		UK Biobank Assessment Centre > Imaging > Brain MRI > Susceptibility weighted brain MRI		14767		0.23430496731798				continuous-25037-both_sexes--irnt
Weighted-mean L1 in tract acoustic radiation (left)	25569	continuous		UK Biobank Assessment Centre > Imaging > Brain MRI > Diffusion brain MRI > dMRI weighted means		14490		0.235899617506273				continuous-25569-both_sexes--irnt
Weighted-mean L1 in tract middle cerebellar peduncle	25585	continuous		UK Biobank Assessment Centre > Imaging > Brain MRI > Diffusion brain MRI > dMRI weighted means		14490		0.23639936728705				continuous-25585-both_sexes--irnt
Mean L2 in fornix cres+stria terminalis on FA skeleton (right)	25286	continuous		UK Biobank Assessment Centre > Imaging > Brain MRI > Diffusion brain MRI > dMRI skeleton		14492		0.237676966986045				continuous-25286-both_sexes--irnt
Medication for cholesterol, blood pressure or diabetes	6177	categorical		UK Biobank Assessment Centre > Touchscreen > Health and medical history > Medication		31371	95664	0.237771161769053	0.0250043506745768			categorical-6177-both_sexes-2-
Minimum carotid IMT (intima-medial thickness) at 240 degrees	22679	continuous		UK Biobank Assessment Centre > Physical measures > Carotid ultrasound		18561		0.237968485315207				continuous-22679-both_sexes--irnt
Mean ICVF in sagittal stratum on FA skeleton (left)	25375	continuous		UK Biobank Assessment Centre > Imaging > Brain MRI > Diffusion brain MRI > dMRI skeleton		14490		0.23834041310576				continuous-25375-both_sexes--irnt
Haematocrit percentage	30030	continuous		Biological samples > Assay results > Blood assays > Blood count		273542		0.238504755726697	0.0103204250768367			continuous-30030-both_sexes--irnt
Osteoporosis	20002	categorical		UK Biobank Assessment Centre > Verbal interview > Medical conditions		4556	276987	0.23883806574318	0.053771767250115			categorical-20002-both_sexes-1309-
Mean ISOVF in fornix on FA skeleton	25445	continuous		UK Biobank Assessment Centre > Imaging > Brain MRI > Diffusion brain MRI > dMRI skeleton		14490		0.239530507060697				continuous-25445-both_sexes--irnt
H35 Other retinal disorders	131182	icd_first_occurrence		Health-related outcomes > First occurrences > Eye and adnexa disorders		6389	275196	0.23954114164359	0.0387681392770664			icd_first_occurrence-131182-both_sexes--
Mean MD in anterior limb of internal capsule on FA skeleton (left)	25121	continuous		UK Biobank Assessment Centre > Imaging > Brain MRI > Diffusion brain MRI > dMRI skeleton		14492		0.24071504449927				continuous-25121-both_sexes--irnt
Mean L3 in fornix on FA skeleton	25301	continuous		UK Biobank Assessment Centre > Imaging > Brain MRI > Diffusion brain MRI > dMRI skeleton		14492		0.242523220400635				continuous-25301-both_sexes--irnt
M25 Other joint disorders, not elsewhere classified	131888	icd_first_occurrence		Health-related outcomes > First occurrences > Musculoskeletal system and connective tissue disorders		48780	232805	0.24252785435881	0.00390194707728513			icd_first_occurrence-131888-both_sexes--
Part of a multiple birth	1777	categorical		UK Biobank Assessment Centre > Touchscreen > Early life factors		6252	270894	0.242772876874878	0.0386359461518231			categorical-1777-both_sexes--
Body fat percentage	23099	continuous		UK Biobank Assessment Centre > Physical measures > Anthropometry > Impedance measures		276563		0.244114271334087	0.009529668255824			continuous-23099-both_sexes--irnt
Mean OD in anterior corona radiata on FA skeleton (left)	25415	continuous		UK Biobank Assessment Centre > Imaging > Brain MRI > Diffusion brain MRI > dMRI skeleton		14490		0.244468369840383				continuous-25415-both_sexes--irnt
Weighted-mean FA in tract parahippocampal part of cingulum (right)	25495	continuous		UK Biobank Assessment Centre > Imaging > Brain MRI > Diffusion brain MRI > dMRI weighted means		14490		0.244585483007779				continuous-25495-both_sexes--irnt
Mean ISOVF in genu of corpus callosum on FA skeleton	25442	continuous		UK Biobank Assessment Centre > Imaging > Brain MRI > Diffusion brain MRI > dMRI skeleton		14490		0.244880177153065				continuous-25442-both_sexes--irnt
Weighted-mean OD in tract inferior fronto-occipital fasciculus (right)	25690	continuous		UK Biobank Assessment Centre > Imaging > Brain MRI > Diffusion brain MRI > dMRI weighted means		14489		0.245134003938975				continuous-25690-both_sexes--irnt
Mean ISOVF in superior corona radiata on FA skeleton (right)	25464	continuous		UK Biobank Assessment Centre > Imaging > Brain MRI > Diffusion brain MRI > dMRI skeleton		14490		0.245740179515944				continuous-25464-both_sexes--irnt
Volume of grey matter in Inferior Temporal Gyrus, posterior division (left)	25810	continuous		UK Biobank Assessment Centre > Imaging > Brain MRI > T1 structural brain MRI > Regional grey matter volumes (FAST)		16047		0.24945282250177				continuous-25810-both_sexes--irnt
Volume of grey matter in Heschl's Gyrus (includes H1 and H2) (right)	25871	continuous		UK Biobank Assessment Centre > Imaging > Brain MRI > T1 structural brain MRI > Regional grey matter volumes (FAST)		16047		0.249683126740296				continuous-25871-both_sexes--irnt
Mean ICVF in posterior thalamic radiation on FA skeleton (left)	25373	continuous		UK Biobank Assessment Centre > Imaging > Brain MRI > Diffusion brain MRI > dMRI skeleton		14490		0.252105801970948				continuous-25373-both_sexes--irnt
Position of the shoulder on the pulse waveform	4200	continuous		UK Biobank Assessment Centre > Physical measures > Arterial stiffness		101696		0.252616209115471	0.0163447830450927			continuous-4200-both_sexes--irnt
Mean ISOVF in posterior thalamic radiation on FA skeleton (right)	25468	continuous		UK Biobank Assessment Centre > Imaging > Brain MRI > Diffusion brain MRI > dMRI skeleton		14490		0.252684978170895				continuous-25468-both_sexes--irnt
Mean OD in corticospinal tract on FA skeleton (left)	25399	continuous		UK Biobank Assessment Centre > Imaging > Brain MRI > Diffusion brain MRI > dMRI skeleton		14490		0.253104548491911				continuous-25399-both_sexes--irnt
E87 Other disorders of fluid, electrolyte and acid-base balance	130828	icd_first_occurrence		Health-related outcomes > First occurrences > Endocrine, nutritional and metabolic diseases		6364	275221	0.253308935015761	0.0516348308278539			icd_first_occurrence-130828-both_sexes--
Vascular/heart problems diagnosed by doctor	6150	categorical		UK Biobank Assessment Centre > Touchscreen > Health and medical history > Medical conditions		75412	205512	0.25391763688169	0.0252126561932749			categorical-6150-both_sexes-4-
Volume of grey matter in Superior Temporal Gyrus, posterior division (left)	25800	continuous		UK Biobank Assessment Centre > Imaging > Brain MRI > T1 structural brain MRI > Regional grey matter volumes (FAST)		16047		0.254569342857187				continuous-25800-both_sexes--irnt
Folate	100014	continuous		Online follow-up > Diet by 24-hour recall > Estimated nutrients yesterday		43938		0.256036165723661	0.0243392630401979			continuous-100014-both_sexes--irnt
Mean MD in uncinate fasciculus on FA skeleton (right)	25148	continuous		UK Biobank Assessment Centre > Imaging > Brain MRI > Diffusion brain MRI > dMRI skeleton		14492		0.257016988458213				continuous-25148-both_sexes--irnt
High light scatter reticulocyte count	30300	continuous		Biological samples > Assay results > Blood assays > Blood count		268453		0.257792010210925	0.0127197471633242			continuous-30300-both_sexes--irnt
Weighted-mean MO in tract uncinate fasciculus (left)	25567	continuous		UK Biobank Assessment Centre > Imaging > Brain MRI > Diffusion brain MRI > dMRI weighted means		14490		0.25881721810409				continuous-25567-both_sexes--irnt
Mean ISOVF in superior longitudinal fasciculus on FA skeleton (right)	25480	continuous		UK Biobank Assessment Centre > Imaging > Brain MRI > Diffusion brain MRI > dMRI skeleton		14490		0.259343621712441				continuous-25480-both_sexes--irnt
Mean ICVF in uncinate fasciculus on FA skeleton (right)	25388	continuous		UK Biobank Assessment Centre > Imaging > Brain MRI > Diffusion brain MRI > dMRI skeleton		14490		0.262298070127523				continuous-25388-both_sexes--irnt
Median T2star in pallidum (right)	25033	continuous		UK Biobank Assessment Centre > Imaging > Brain MRI > Susceptibility weighted brain MRI		14767		0.262510708915238				continuous-25033-both_sexes--irnt
L29 Pruritus	131738	icd_first_occurrence		Health-related outcomes > First occurrences > Skin and subcutaneous tissue disorders		6908	274677	0.262618210472403	0.0277317593301589			icd_first_occurrence-131738-both_sexes--
Median BOLD effect (in group-defined amygdala activation mask) for faces-shapes contrast	25052	continuous		UK Biobank Assessment Centre > Imaging > Brain MRI > Task functional brain MRI		14069		0.262779386730452				continuous-25052-both_sexes--irnt
Weighted-mean L3 in tract forceps major	25633	continuous		UK Biobank Assessment Centre > Imaging > Brain MRI > Diffusion brain MRI > dMRI weighted means		14490		0.264494995453079				continuous-25633-both_sexes--irnt
Mean L2 in fornix on FA skeleton	25253	continuous		UK Biobank Assessment Centre > Imaging > Brain MRI > Diffusion brain MRI > dMRI skeleton		14492		0.265005963596801				continuous-25253-both_sexes--irnt
Doctor diagnosed hayfever or allergic rhinitis	22126	categorical		Online follow-up > Work environment > Medical information		16495	55692	0.265045396225679	0.051899975307373			categorical-22126-both_sexes--
Pulse wave peak to peak time	4196	continuous		UK Biobank Assessment Centre > Physical measures > Arterial stiffness		101642		0.26891454351075	-0.0160762438273117			continuous-4196-both_sexes--irnt
Weighted-mean L3 in tract posterior thalamic radiation (left)	25642	continuous		UK Biobank Assessment Centre > Imaging > Brain MRI > Diffusion brain MRI > dMRI weighted means		14490		0.269621275894753				continuous-25642-both_sexes--irnt
Volume of grey matter in Frontal Orbital Cortex (right)	25847	continuous		UK Biobank Assessment Centre > Imaging > Brain MRI > T1 structural brain MRI > Regional grey matter volumes (FAST)		16047		0.272417258489046				continuous-25847-both_sexes--irnt
Volume of grey matter in Thalamus (left)	25878	continuous		UK Biobank Assessment Centre > Imaging > Brain MRI > T1 structural brain MRI > Regional grey matter volumes (FAST)		16047		0.273985847312133				continuous-25878-both_sexes--irnt
Hypothyroidism/myxoedema	20002	categorical		UK Biobank Assessment Centre > Verbal interview > Medical conditions		13734	267809	0.274277954832273	0.0237336525294949			categorical-20002-both_sexes-1226-
Volume of grey matter in Temporal Fusiform Cortex, posterior division (right)	25857	continuous		UK Biobank Assessment Centre > Imaging > Brain MRI > T1 structural brain MRI > Regional grey matter volumes (FAST)		16047		0.274825493741135				continuous-25857-both_sexes--irnt
Z27.6 Ileum	41210	categorical		Health-related outcomes > Hospital inpatient > Summary Operations		6375	275211	0.274860940309457	0.0362658843385372			categorical-41210-both_sexes-Z276-
Medication for cholesterol, blood pressure, diabetes, or take exogenous hormones	6153	categorical		UK Biobank Assessment Centre > Touchscreen > Health and medical history > Medication		11352	141259	0.275880034022002	0.023033841111574			categorical-6153-both_sexes-4-
Age when last used oral contraceptive pill	2804	continuous		UK Biobank Assessment Centre > Touchscreen > Sex-specific factors > Female-specific factors		110192		0.276348126649745	0.0162733574789481			continuous-2804-both_sexes--irnt
Mean ICVF in retrolenticular part of internal capsule on FA skeleton (left)	25365	continuous		UK Biobank Assessment Centre > Imaging > Brain MRI > Diffusion brain MRI > dMRI skeleton		14490		0.277197107357529				continuous-25365-both_sexes--irnt
Diclofenac	20003	categorical		UK Biobank Assessment Centre > Verbal interview > Medications		5795	275748	0.278911250402773	0.0482724127554885			categorical-20003-both_sexes-1140884488-
Volume of grey matter in Precuneous Cortex (left)	25842	continuous		UK Biobank Assessment Centre > Imaging > Brain MRI > T1 structural brain MRI > Regional grey matter volumes (FAST)		16047		0.279311913861576				continuous-25842-both_sexes--irnt
Tinnitus	4803	continuous		UK Biobank Assessment Centre > Touchscreen > Health and medical history > Hearing		100775		0.279930030497484	0.00911832145495057			continuous-4803-both_sexes--
Mean OD in retrolenticular part of internal capsule on FA skeleton (right)	25412	continuous		UK Biobank Assessment Centre > Imaging > Brain MRI > Diffusion brain MRI > dMRI skeleton		14490		0.280198140747567				continuous-25412-both_sexes--irnt
Volume of grey matter in Insular Cortex (left)	25784	continuous		UK Biobank Assessment Centre > Imaging > Brain MRI > T1 structural brain MRI > Regional grey matter volumes (FAST)		16047		0.281091219389282				continuous-25784-both_sexes--irnt
Z84.6 Knee joint	41210	categorical		Health-related outcomes > Hospital inpatient > Summary Operations		6047	275539	0.281206207089393	0.0492490994815347			categorical-41210-both_sexes-Z846-
Urea	30670	continuous		Biological samples > Assay results > Blood assays > Blood biochemistry		268366		0.28135823995364	0.0117271465104103			continuous-30670-both_sexes--irnt
Weighted-mean MD in tract cingulate gyrus part of cingulum (left)	25519	continuous		UK Biobank Assessment Centre > Imaging > Brain MRI > Diffusion brain MRI > dMRI weighted means		14490		0.281587412899681				continuous-25519-both_sexes--irnt
Mean ICVF in cerebral peduncle on FA skeleton (right)	25358	continuous		UK Biobank Assessment Centre > Imaging > Brain MRI > Diffusion brain MRI > dMRI skeleton		14490		0.281686928065621				continuous-25358-both_sexes--irnt
I10 Essential (primary) hypertension	131286	icd_first_occurrence		Health-related outcomes > First occurrences > Circulatory system disorders		69256	212329	0.281787313522201	0.00956027787600653			icd_first_occurrence-131286-both_sexes--
Mean L1 in superior fronto-occipital fasciculus on FA skeleton (right)	25242	continuous		UK Biobank Assessment Centre > Imaging > Brain MRI > Diffusion brain MRI > dMRI skeleton		14492		0.283053470003885				continuous-25242-both_sexes--irnt
K64 Haemorrhoids and perianal venous thrombosis	131650	icd_first_occurrence		Health-related outcomes > First occurrences > Digestive system disorders		19426	262159	0.283371141230661	0.0421055208534921			icd_first_occurrence-131650-both_sexes--
Apolipoprotein B	30640	continuous		Biological samples > Assay results > Blood assays > Blood biochemistry		267235		0.283693050575371	0.0119946771735472			continuous-30640-both_sexes--irnt
Mean FA in anterior corona radiata on FA skeleton (left)	25079	continuous		UK Biobank Assessment Centre > Imaging > Brain MRI > Diffusion brain MRI > dMRI skeleton		14492		0.283695643399159				continuous-25079-both_sexes--irnt
H22.1 Diagnostic fibreoptic endoscopic examination of colon and biopsy of lesion of colon	41200	categorical		Health-related outcomes > Hospital inpatient > Summary Operations		16027	265559	0.284890426262667	0.0286039813578718			categorical-41200-both_sexes-H221-
Recent easy annoyance or irritability	20505	continuous		Online follow-up > Mental health > Anxiety		92891		0.285683596976787	0.0128739928726281			continuous-20505-both_sexes--
Mean MO in medial lemniscus on FA skeleton (left)	25161	continuous		UK Biobank Assessment Centre > Imaging > Brain MRI > Diffusion brain MRI > dMRI skeleton		14492		0.286933451249344				continuous-25161-both_sexes--irnt
Q17.1 Endoscopic resection of lesion of uterus	41200	categorical		Health-related outcomes > Hospital inpatient > Summary Operations		3752	149596	0.288586803394747	0.0468706364676789			categorical-41200-both_sexes-Q171-
Weighted-mean MD in tract middle cerebellar peduncle	25531	continuous		UK Biobank Assessment Centre > Imaging > Brain MRI > Diffusion brain MRI > dMRI weighted means		14490		0.28869372435214				continuous-25531-both_sexes--irnt
Fluid intelligence score	20016	continuous		UK Biobank Assessment Centre > Cognitive function > Fluid intelligence / reasoning		100350		0.291214897400077	-0.0148525853523444			continuous-20016-both_sexes--irnt
Ever thought that life not worth living	20479	continuous		Online follow-up > Mental health > Self-harm behaviours		92725		0.292931272767863	-0.00817849107215376			continuous-20479-both_sexes--
Lisinopril	20003	categorical		UK Biobank Assessment Centre > Verbal interview > Medications		7658	273885	0.292980410696101	0.0460291909799312			categorical-20003-both_sexes-1140860696-
Z28.2 Caecum	41210	categorical		Health-related outcomes > Hospital inpatient > Summary Operations		16548	265038	0.293056517304237	0.0251975733714309			categorical-41210-both_sexes-Z282-
Q18.1 Diagnostic endoscopic examination of uterus and biopsy of lesion of uterus	41200	categorical		Health-related outcomes > Hospital inpatient > Summary Operations		4052	149296	0.297950578365684	0.044487897783365			categorical-41200-both_sexes-Q181-
Mean L3 in medial lemniscus on FA skeleton (left)	25305	continuous		UK Biobank Assessment Centre > Imaging > Brain MRI > Diffusion brain MRI > dMRI skeleton		14492		0.300900901495223				continuous-25305-both_sexes--irnt
Mean MD in body of corpus callosum on FA skeleton	25107	continuous		UK Biobank Assessment Centre > Imaging > Brain MRI > Diffusion brain MRI > dMRI skeleton		14492		0.302031690211594				continuous-25107-both_sexes--irnt
Weighted-mean OD in tract anterior thalamic radiation (left)	25679	continuous		UK Biobank Assessment Centre > Imaging > Brain MRI > Diffusion brain MRI > dMRI weighted means		14489		0.302176483720779				continuous-25679-both_sexes--irnt
Volume of grey matter in Angular Gyrus (left)	25822	continuous		UK Biobank Assessment Centre > Imaging > Brain MRI > T1 structural brain MRI > Regional grey matter volumes (FAST)		16047		0.302339231684767				continuous-25822-both_sexes--irnt
Heel bone mineral density (BMD) T-score, automated	78	continuous		UK Biobank Assessment Centre > Physical measures > Bone-densitometry of heel		153237		0.302484564266307	-0.0173845164110643			continuous-78-both_sexes--irnt
Weighted-mean FA in tract uncinate fasciculus (right)	25514	continuous		UK Biobank Assessment Centre > Imaging > Brain MRI > Diffusion brain MRI > dMRI weighted means		14490		0.302535984114829				continuous-25514-both_sexes--irnt
Age started smoking in current smokers	3436	continuous		UK Biobank Assessment Centre > Touchscreen > Lifestyle and environment > Smoking		20655		0.302546640310817	-0.00969586769110816			continuous-3436-both_sexes--irnt
Whole body fat mass	23100	continuous		UK Biobank Assessment Centre > Physical measures > Anthropometry > Impedance measures		276275		0.303586498725736	0.0111964540071075			continuous-23100-both_sexes--irnt
Weighted-mean OD in tract superior thalamic radiation (left)	25700	continuous		UK Biobank Assessment Centre > Imaging > Brain MRI > Diffusion brain MRI > dMRI weighted means		14489		0.303607408077839				continuous-25700-both_sexes--irnt
Fluid intelligence score	20191	continuous		Online follow-up > Cognitive function online > Fluid intelligence / reasoning		73386		0.303848762049589	-0.0206458094138676			continuous-20191-both_sexes--irnt
Body mass index (BMI)	21001	continuous		UK Biobank Assessment Centre > Physical measures > Anthropometry > Body size measures		280645		0.303982582300508	0.0114591592349078			continuous-21001-both_sexes--irnt
Body mass index (BMI)	23104	continuous		UK Biobank Assessment Centre > Physical measures > Anthropometry > Impedance measures		276710		0.304244537583285	0.0114562399402751			continuous-23104-both_sexes--irnt
Volume of peripheral cortical grey matter	25002	continuous		UK Biobank Assessment Centre > Imaging > Brain MRI > T1 structural brain MRI		16052		0.305129218995244				continuous-25002-both_sexes--irnt
Mean ISOVF in corticospinal tract on FA skeleton (right)	25446	continuous		UK Biobank Assessment Centre > Imaging > Brain MRI > Diffusion brain MRI > dMRI skeleton		14490		0.307132753765335				continuous-25446-both_sexes--irnt
Weighted-mean FA in tract parahippocampal part of cingulum (left)	25494	continuous		UK Biobank Assessment Centre > Imaging > Brain MRI > Diffusion brain MRI > dMRI weighted means		14490		0.307884896680672				continuous-25494-both_sexes--irnt
Mean L1 in posterior thalamic radiation on FA skeleton (right)	25228	continuous		UK Biobank Assessment Centre > Imaging > Brain MRI > Diffusion brain MRI > dMRI skeleton		14492		0.308691110582112				continuous-25228-both_sexes--irnt
Weighted-mean MD in tract forceps major	25525	continuous		UK Biobank Assessment Centre > Imaging > Brain MRI > Diffusion brain MRI > dMRI weighted means		14490		0.309610109889957				continuous-25525-both_sexes--irnt
Weighted-mean L2 in tract inferior longitudinal fasciculus (left)	25610	continuous		UK Biobank Assessment Centre > Imaging > Brain MRI > Diffusion brain MRI > dMRI weighted means		14490		0.312214400973992				continuous-25610-both_sexes--irnt
Volume of putamen (right)	25016	continuous		UK Biobank Assessment Centre > Imaging > Brain MRI > T1 structural brain MRI > Subcortical volumes (FIRST)		16038		0.312688176052788				continuous-25016-both_sexes--irnt
Volume of grey matter in Amygdala (left)	25888	continuous		UK Biobank Assessment Centre > Imaging > Brain MRI > T1 structural brain MRI > Regional grey matter volumes (FAST)		16047		0.313069807817498				continuous-25888-both_sexes--irnt
Weighted-mean OD in tract uncinate fasciculus (left)	25702	continuous		UK Biobank Assessment Centre > Imaging > Brain MRI > Diffusion brain MRI > dMRI weighted means		14489		0.313327118526078				continuous-25702-both_sexes--irnt
Weighted-mean ICVF in tract inferior longitudinal fasciculus (left)	25664	continuous		UK Biobank Assessment Centre > Imaging > Brain MRI > Diffusion brain MRI > dMRI weighted means		14489		0.314085969534171				continuous-25664-both_sexes--irnt
Arm fat mass (left)	23124	continuous		UK Biobank Assessment Centre > Physical measures > Anthropometry > Impedance measures		276590		0.316337076555759	0.0110904045880097			continuous-23124-both_sexes--irnt
Polyunsaturated fat	100007	continuous		Online follow-up > Diet by 24-hour recall > Estimated nutrients yesterday		43938		0.316395828341793	0.0223554782067475			continuous-100007-both_sexes--irnt
Pulse wave Arterial Stiffness index	21021	continuous		UK Biobank Assessment Centre > Physical measures > Arterial stiffness		101388		0.316651792598843	0.0147181918595655			continuous-21021-both_sexes--irnt
Mean MO in pontine crossing tract on FA skeleton	25153	continuous		UK Biobank Assessment Centre > Imaging > Brain MRI > Diffusion brain MRI > dMRI skeleton		14492		0.317611762067376				continuous-25153-both_sexes--irnt
Age when periods started (menarche)	2714	continuous		UK Biobank Assessment Centre > Touchscreen > Sex-specific factors > Female-specific factors		149031		0.317858449153055	0.00661330611349272			continuous-2714-both_sexes--
Volume of brain, grey+white matter (normalised for head size)	25009	continuous		UK Biobank Assessment Centre > Imaging > Brain MRI > T1 structural brain MRI		16052		0.318156512837889				continuous-25009-both_sexes--irnt
Frequency of drinking alcohol	20414	continuous		Online follow-up > Mental health > Alcohol use		93228		0.318542713673003	-0.025700909268921			continuous-20414-both_sexes--
Mean ISOVF in medial lemniscus on FA skeleton (left)	25449	continuous		UK Biobank Assessment Centre > Imaging > Brain MRI > Diffusion brain MRI > dMRI skeleton		14490		0.319158958762561				continuous-25449-both_sexes--irnt
Arm fat percentage (right)	23119	continuous		UK Biobank Assessment Centre > Physical measures > Anthropometry > Impedance measures		276655		0.319452197239097	0.00851473871785719			continuous-23119-both_sexes--irnt
Forced vital capacity (FVC)	3062	continuous		UK Biobank Assessment Centre > Physical measures > Spirometry		255820		0.320841475943241	-0.00353247201319878			continuous-3062-both_sexes--irnt
Weighted-mean FA in tract superior thalamic radiation (right)	25512	continuous		UK Biobank Assessment Centre > Imaging > Brain MRI > Diffusion brain MRI > dMRI weighted means		14490		0.321155650089428				continuous-25512-both_sexes--irnt
Weighted-mean MO in tract medial lemniscus (left)	25559	continuous		UK Biobank Assessment Centre > Imaging > Brain MRI > Diffusion brain MRI > dMRI weighted means		14490		0.321211931843393				continuous-25559-both_sexes--irnt
Mean OD in cingulum cingulate gyrus on FA skeleton (left)	25427	continuous		UK Biobank Assessment Centre > Imaging > Brain MRI > Diffusion brain MRI > dMRI skeleton		14490		0.322964113099182				continuous-25427-both_sexes--irnt
A09 Diarrhoea and gastro-enteritis of presumed infectious origin	130018	icd_first_occurrence		Health-related outcomes > First occurrences > Certain infectious and parasitic diseases		8486	273099	0.32349475476335	0.0206862391996076			icd_first_occurrence-130018-both_sexes--
L50 Urticaria	131754	icd_first_occurrence		Health-related outcomes > First occurrences > Skin and subcutaneous tissue disorders		6252	275333	0.325502877226582	0.028380130800322			icd_first_occurrence-131754-both_sexes--
Mean L2 in retrolenticular part of internal capsule on FA skeleton (right)	25268	continuous		UK Biobank Assessment Centre > Imaging > Brain MRI > Diffusion brain MRI > dMRI skeleton		14492		0.325672492209396				continuous-25268-both_sexes--irnt
Mean ICVF in posterior thalamic radiation on FA skeleton (right)	25372	continuous		UK Biobank Assessment Centre > Imaging > Brain MRI > Diffusion brain MRI > dMRI skeleton		14490		0.327116494759226				continuous-25372-both_sexes--irnt
Mean corpuscular haemoglobin concentration	30060	continuous		Biological samples > Assay results > Blood assays > Blood count		273537		0.327681756579328	0.0107625854875672			continuous-30060-both_sexes--irnt
Weighted-mean MD in tract posterior thalamic radiation (left)	25534	continuous		UK Biobank Assessment Centre > Imaging > Brain MRI > Diffusion brain MRI > dMRI weighted means		14490		0.327702844971965				continuous-25534-both_sexes--irnt
White blood cell (leukocyte) count	30000	continuous		Biological samples > Assay results > Blood assays > Blood count		273541		0.330753824958442	0.0110557369594678			continuous-30000-both_sexes--irnt
Mental health problems ever diagnosed by a professional	20544	categorical		Online follow-up > Mental health > Mental distress		19943	73183	0.331460243407981	0.0167013735705145			categorical-20544-both_sexes-11-
Arm fat percentage (left)	23123	continuous		UK Biobank Assessment Centre > Physical measures > Anthropometry > Impedance measures		276611		0.332458338493888	0.00832006857929877			continuous-23123-both_sexes--irnt
Chest pain or discomfort	2335	categorical		UK Biobank Assessment Centre > Touchscreen > Health and medical history > Chest pain		44062	234558	0.332729486146403	0.0312163175393963			categorical-2335-both_sexes--
Weighted-mean ICVF in tract medial lemniscus (left)	25667	continuous		UK Biobank Assessment Centre > Imaging > Brain MRI > Diffusion brain MRI > dMRI weighted means		14489		0.33417510201417				continuous-25667-both_sexes--irnt
Protein	100003	continuous		Online follow-up > Diet by 24-hour recall > Estimated nutrients yesterday		43938		0.334825582512895	0.00407753196123723			continuous-100003-both_sexes--irnt
Volume of grey matter in Planum Temporale (right)	25873	continuous		UK Biobank Assessment Centre > Imaging > Brain MRI > T1 structural brain MRI > Regional grey matter volumes (FAST)		16047		0.335114781556603				continuous-25873-both_sexes--irnt
Bipolar and major depression status	20126	categorical		UK Biobank Assessment Centre > Touchscreen > Psychosocial factors > Mental health		5418	68724	0.33615832865578	0.0256734676656443			categorical-20126-both_sexes-3-
Volume of grey matter in Cingulate Gyrus, posterior division (right)	25841	continuous		UK Biobank Assessment Centre > Imaging > Brain MRI > T1 structural brain MRI > Regional grey matter volumes (FAST)		16047		0.337287588592002				continuous-25841-both_sexes--irnt
Ever sought or received professional help for mental distress	20499	categorical		Online follow-up > Mental health > Mental distress		36506	56539	0.337731562196273	-0.00839194263728152			categorical-20499-both_sexes--
Y98.1 Radiology of one body area (or < 20 minutes)	41210	categorical		Health-related outcomes > Hospital inpatient > Summary Operations		17051	264535	0.338587978940934	0.0298118481196382			categorical-41210-both_sexes-Y981-
Mean L3 in retrolenticular part of internal capsule on FA skeleton (left)	25317	continuous		UK Biobank Assessment Centre > Imaging > Brain MRI > Diffusion brain MRI > dMRI skeleton		14492		0.339205767837446				continuous-25317-both_sexes--irnt
Mean ICVF in tapetum on FA skeleton (right)	25390	continuous		UK Biobank Assessment Centre > Imaging > Brain MRI > Diffusion brain MRI > dMRI skeleton		14490		0.341970829834104				continuous-25390-both_sexes--irnt
Volume of grey matter in Crus I Cerebellum (vermis)	25901	continuous		UK Biobank Assessment Centre > Imaging > Brain MRI > T1 structural brain MRI > Regional grey matter volumes (FAST)		16047		0.342221460671193				continuous-25901-both_sexes--irnt
Longest period of unenthusiasm / disinterest	5375	continuous		UK Biobank Assessment Centre > Touchscreen > Psychosocial factors > Mental health		27772		0.342488049496277	-0.0119505452240812			continuous-5375-both_sexes--irnt
Weighted-mean L2 in tract forceps major	25606	continuous		UK Biobank Assessment Centre > Imaging > Brain MRI > Diffusion brain MRI > dMRI weighted means		14490		0.343926730879848				continuous-25606-both_sexes--irnt
Mean OD in medial lemniscus on FA skeleton (right)	25400	continuous		UK Biobank Assessment Centre > Imaging > Brain MRI > Diffusion brain MRI > dMRI skeleton		14490		0.344507178858044				continuous-25400-both_sexes--irnt
Weighted-mean MD in tract inferior fronto-occipital fasciculus (left)	25527	continuous		UK Biobank Assessment Centre > Imaging > Brain MRI > Diffusion brain MRI > dMRI weighted means		14490		0.348623907892176				continuous-25527-both_sexes--irnt
Weighted-mean MD in tract posterior thalamic radiation (right)	25535	continuous		UK Biobank Assessment Centre > Imaging > Brain MRI > Diffusion brain MRI > dMRI weighted means		14490		0.349246718265382				continuous-25535-both_sexes--irnt
Mean MD in retrolenticular part of internal capsule on FA skeleton (right)	25124	continuous		UK Biobank Assessment Centre > Imaging > Brain MRI > Diffusion brain MRI > dMRI skeleton		14492		0.349372783307052				continuous-25124-both_sexes--irnt
Maximum carotid IMT (intima-medial thickness) at 240 degrees	22681	continuous		UK Biobank Assessment Centre > Physical measures > Carotid ultrasound		18561		0.349924679356424				continuous-22681-both_sexes--irnt
Trouble falling or staying asleep, or sleeping too much	20517	continuous		Online follow-up > Mental health > Depression		93151		0.350162368883226	-0.0179348481279028			continuous-20517-both_sexes--
Weighted-mean L2 in tract middle cerebellar peduncle	25612	continuous		UK Biobank Assessment Centre > Imaging > Brain MRI > Diffusion brain MRI > dMRI weighted means		14490		0.351365924060504				continuous-25612-both_sexes--irnt
H02 Other disorders of eyelid	131132	icd_first_occurrence		Health-related outcomes > First occurrences > Eye and adnexa disorders		6422	275163	0.352253143094555	0.0399793420183244			icd_first_occurrence-131132-both_sexes--
Mean L3 in cerebral peduncle on FA skeleton (right)	25310	continuous		UK Biobank Assessment Centre > Imaging > Brain MRI > Diffusion brain MRI > dMRI skeleton		14492		0.352449822559663				continuous-25310-both_sexes--irnt
Neuroticism score	20127	continuous		UK Biobank Assessment Centre > Touchscreen > Psychosocial factors > Mental health		228038		0.352660758391159	0.00672185752016728			continuous-20127-both_sexes--irnt
Phosphate	30810	continuous		Biological samples > Assay results > Blood assays > Blood biochemistry		245839		0.353651343667567	0.00539852835180219			continuous-30810-both_sexes--irnt
Z28.5 Descending colon	41210	categorical		Health-related outcomes > Hospital inpatient > Summary Operations		6798	274788	0.353699015813144	0.0396164883747241			categorical-41210-both_sexes-Z285-
Volume of grey matter in Ventral Striatum (left)	25890	continuous		UK Biobank Assessment Centre > Imaging > Brain MRI > T1 structural brain MRI > Regional grey matter volumes (FAST)		16047		0.3549296605352				continuous-25890-both_sexes--irnt
Mean MO in fornix cres+stria terminalis on FA skeleton (right)	25190	continuous		UK Biobank Assessment Centre > Imaging > Brain MRI > Diffusion brain MRI > dMRI skeleton		14492		0.355650496557965				continuous-25190-both_sexes--irnt
Arm fat mass (right)	23120	continuous		UK Biobank Assessment Centre > Physical measures > Anthropometry > Impedance measures		276634		0.35576792861929	0.0104696420405545			continuous-23120-both_sexes--irnt
Mean L3 in middle cerebellar peduncle on FA skeleton	25296	continuous		UK Biobank Assessment Centre > Imaging > Brain MRI > Diffusion brain MRI > dMRI skeleton		14492		0.35592675678939				continuous-25296-both_sexes--irnt
K29 Gastritis and duodenitis	131598	icd_first_occurrence		Health-related outcomes > First occurrences > Digestive system disorders		26950	254635	0.356930301081118	0.00534528407996136			icd_first_occurrence-131598-both_sexes--
Peak expiratory flow (PEF)	3064	continuous		UK Biobank Assessment Centre > Physical measures > Spirometry		255820		0.358913144581115	-0.00908494334772108			continuous-3064-both_sexes--irnt
Mean L1 in anterior corona radiata on FA skeleton (left)	25223	continuous		UK Biobank Assessment Centre > Imaging > Brain MRI > Diffusion brain MRI > dMRI skeleton		14492		0.359104910738436				continuous-25223-both_sexes--irnt
Weighted-mean MO in tract cingulate gyrus part of cingulum (right)	25547	continuous		UK Biobank Assessment Centre > Imaging > Brain MRI > Diffusion brain MRI > dMRI weighted means		14490		0.359118011409492				continuous-25547-both_sexes--irnt
Mean L2 in cingulum hippocampus on FA skeleton (right)	25284	continuous		UK Biobank Assessment Centre > Imaging > Brain MRI > Diffusion brain MRI > dMRI skeleton		14492		0.359459405175823				continuous-25284-both_sexes--irnt
Mean L3 in sagittal stratum on FA skeleton (right)	25326	continuous		UK Biobank Assessment Centre > Imaging > Brain MRI > Diffusion brain MRI > dMRI skeleton		14492		0.361247482877673				continuous-25326-both_sexes--irnt
Mean L1 in uncinate fasciculus on FA skeleton (left)	25245	continuous		UK Biobank Assessment Centre > Imaging > Brain MRI > Diffusion brain MRI > dMRI skeleton		14492		0.36271858314348				continuous-25245-both_sexes--irnt
Mean MO in posterior limb of internal capsule on FA skeleton (right)	25170	continuous		UK Biobank Assessment Centre > Imaging > Brain MRI > Diffusion brain MRI > dMRI skeleton		14492		0.363345091495859				continuous-25170-both_sexes--irnt
Weighted-mean MD in tract medial lemniscus (left)	25532	continuous		UK Biobank Assessment Centre > Imaging > Brain MRI > Diffusion brain MRI > dMRI weighted means		14490		0.364540830935143				continuous-25532-both_sexes--irnt
Weighted-mean ISOVF in tract acoustic radiation (left)	25704	continuous		UK Biobank Assessment Centre > Imaging > Brain MRI > Diffusion brain MRI > dMRI weighted means		14489		0.364887977781456				continuous-25704-both_sexes--irnt
M75 Shoulder lesions	131954	icd_first_occurrence		Health-related outcomes > First occurrences > Musculoskeletal system and connective tissue disorders		18392	263193	0.365179760687214	-0.0431933824497366			icd_first_occurrence-131954-both_sexes--
H25 Senile cataract	131164	icd_first_occurrence		Health-related outcomes > First occurrences > Eye and adnexa disorders		8040	273545	0.365955849073457	0.029896721733207			icd_first_occurrence-131164-both_sexes--
Mean L2 in cingulum hippocampus on FA skeleton (left)	25285	continuous		UK Biobank Assessment Centre > Imaging > Brain MRI > Diffusion brain MRI > dMRI skeleton		14492		0.366088878162612				continuous-25285-both_sexes--irnt
Bilateral oophorectomy (both ovaries removed)	2834	categorical		UK Biobank Assessment Centre > Touchscreen > Sex-specific factors > Female-specific factors		12390	138785	0.366239009004717	-0.0441526825954318			categorical-2834-both_sexes--
Tense, sore, or aching muscles during worst period of anxiety	20417	categorical		Online follow-up > Mental health > Anxiety		10407	16091	0.368311194272488	0.0410410873059421			categorical-20417-both_sexes--
High light scatter reticulocyte percentage	30290	continuous		Biological samples > Assay results > Blood assays > Blood count		268454		0.368683020973769	0.0108565277017737			continuous-30290-both_sexes--irnt
Mean L3 in body of corpus callosum on FA skeleton	25299	continuous		UK Biobank Assessment Centre > Imaging > Brain MRI > Diffusion brain MRI > dMRI skeleton		14492		0.369556523977413				continuous-25299-both_sexes--irnt
Mean MD in cingulum hippocampus on FA skeleton (left)	25141	continuous		UK Biobank Assessment Centre > Imaging > Brain MRI > Diffusion brain MRI > dMRI skeleton		14492		0.370890180558446				continuous-25141-both_sexes--irnt
Y97.3 Radiology with post contrast	41210	categorical		Health-related outcomes > Hospital inpatient > Summary Operations		8243	273343	0.370898867423319	0.0284431275729269			categorical-41210-both_sexes-Y973-
Weighted-mean ISOVF in tract inferior longitudinal fasciculus (left)	25718	continuous		UK Biobank Assessment Centre > Imaging > Brain MRI > Diffusion brain MRI > dMRI weighted means		14489		0.371513260067008				continuous-25718-both_sexes--irnt
Trunk fat percentage	23127	continuous		UK Biobank Assessment Centre > Physical measures > Anthropometry > Impedance measures		276550		0.373154949794923	0.00944566484847425			continuous-23127-both_sexes--irnt
Bipolar and major depression status	20126	categorical		UK Biobank Assessment Centre > Touchscreen > Psychosocial factors > Mental health		5020	69122	0.375428775009342	0.0239502409361061			categorical-20126-both_sexes-5-
Mean OD in sagittal stratum on FA skeleton (left)	25423	continuous		UK Biobank Assessment Centre > Imaging > Brain MRI > Diffusion brain MRI > dMRI skeleton		14490		0.375558402114037				continuous-25423-both_sexes--irnt
Volume of hippocampus (right)	25020	continuous		UK Biobank Assessment Centre > Imaging > Brain MRI > T1 structural brain MRI > Subcortical volumes (FIRST)		16038		0.376407938506801				continuous-25020-both_sexes--irnt
Starch	100023	continuous		Online follow-up > Diet by 24-hour recall > Estimated nutrients yesterday		43938		0.37689257813708	-0.0197773973432219			continuous-100023-both_sexes--irnt
Mean L3 in cingulum hippocampus on FA skeleton (left)	25333	continuous		UK Biobank Assessment Centre > Imaging > Brain MRI > Diffusion brain MRI > dMRI skeleton		14492		0.377829907446636				continuous-25333-both_sexes--irnt
W82.2 Endoscopic resection of semilunar cartilage NEC	41200	categorical		Health-related outcomes > Hospital inpatient > Summary Operations		8322	273264	0.378849161299393	0.0372416663841472			categorical-41200-both_sexes-W822-
Weighted-mean L2 in tract superior thalamic radiation (right)	25620	continuous		UK Biobank Assessment Centre > Imaging > Brain MRI > Diffusion brain MRI > dMRI weighted means		14490		0.379247843502				continuous-25620-both_sexes--irnt
Arm predicted mass (left)	23126	continuous		UK Biobank Assessment Centre > Physical measures > Anthropometry > Impedance measures		276573		0.380194931716918	0.0063921852051599			continuous-23126-both_sexes--irnt
Weighted-mean MD in tract corticospinal tract (left)	25523	continuous		UK Biobank Assessment Centre > Imaging > Brain MRI > Diffusion brain MRI > dMRI weighted means		14490		0.380285596448968				continuous-25523-both_sexes--irnt
Recent feelings of tiredness or low energy	20519	continuous		Online follow-up > Mental health > Depression		93164		0.380914919897049	-0.015336686018413			continuous-20519-both_sexes--
Mean OD in pontine crossing tract on FA skeleton	25393	continuous		UK Biobank Assessment Centre > Imaging > Brain MRI > Diffusion brain MRI > dMRI skeleton		14490		0.382511686256883				continuous-25393-both_sexes--irnt
N32 Other disorders of bladder	132058	icd_first_occurrence		Health-related outcomes > First occurrences > Genitourinary system disorders		9364	272221	0.382975193614044	0.0333862238016531			icd_first_occurrence-132058-both_sexes--
Mean MD in retrolenticular part of internal capsule on FA skeleton (left)	25125	continuous		UK Biobank Assessment Centre > Imaging > Brain MRI > Diffusion brain MRI > dMRI skeleton		14492		0.383422475299009				continuous-25125-both_sexes--irnt
Mean ICVF in retrolenticular part of internal capsule on FA skeleton (right)	25364	continuous		UK Biobank Assessment Centre > Imaging > Brain MRI > Diffusion brain MRI > dMRI skeleton		14490		0.384671862994225				continuous-25364-both_sexes--irnt
B34 Viral infection of unspecified site	130224	icd_first_occurrence		Health-related outcomes > First occurrences > Certain infectious and parasitic diseases		6347	275238	0.385229998781539	0.0354771371201403			icd_first_occurrence-130224-both_sexes--
Mean L1 in genu of corpus callosum on FA skeleton	25202	continuous		UK Biobank Assessment Centre > Imaging > Brain MRI > Diffusion brain MRI > dMRI skeleton		14492		0.385393573072563				continuous-25202-both_sexes--irnt
Volume of grey matter in Subcallosal Cortex (left)	25834	continuous		UK Biobank Assessment Centre > Imaging > Brain MRI > T1 structural brain MRI > Regional grey matter volumes (FAST)		16047		0.385651828541364				continuous-25834-both_sexes--irnt
Bilateral oophorectomy	20004	categorical		UK Biobank Assessment Centre > Verbal interview > Operations		12030	141298	0.385814470721448	-0.0439177315679372			categorical-20004-both_sexes-1355-
Weighted-mean ISOVF in tract cingulate gyrus part of cingulum (right)	25709	continuous		UK Biobank Assessment Centre > Imaging > Brain MRI > Diffusion brain MRI > dMRI weighted means		14489		0.385988639888492				continuous-25709-both_sexes--irnt
Mean L1 in body of corpus callosum on FA skeleton	25203	continuous		UK Biobank Assessment Centre > Imaging > Brain MRI > Diffusion brain MRI > dMRI skeleton		14492		0.38637920911993				continuous-25203-both_sexes--irnt
K80 Cholelithiasis	131674	icd_first_occurrence		Health-related outcomes > First occurrences > Digestive system disorders		15687	265898	0.386862795784002	-0.0432824437991234			icd_first_occurrence-131674-both_sexes--
B35 Dermatophytosis	130226	icd_first_occurrence		Health-related outcomes > First occurrences > Certain infectious and parasitic diseases		18717	262868	0.388423135743404	-0.042884160973813			icd_first_occurrence-130226-both_sexes--
Mean L1 in tapetum on FA skeleton (right)	25246	continuous		UK Biobank Assessment Centre > Imaging > Brain MRI > Diffusion brain MRI > dMRI skeleton		14492		0.390299808777879				continuous-25246-both_sexes--irnt
Mean carotid IMT (intima-medial thickness) at 150 degrees	22674	continuous		UK Biobank Assessment Centre > Physical measures > Carotid ultrasound		18767		0.390599546201948				continuous-22674-both_sexes--irnt
H22.9 Unspecified diagnostic endoscopic examination of colon	41200	categorical		Health-related outcomes > Hospital inpatient > Summary Operations		21348	260238	0.390694559096848	0.0141984887690615			categorical-41200-both_sexes-H229-
Volume of grey matter in Heschl's Gyrus (includes H1 and H2) (left)	25870	continuous		UK Biobank Assessment Centre > Imaging > Brain MRI > T1 structural brain MRI > Regional grey matter volumes (FAST)		16047		0.390718303953329				continuous-25870-both_sexes--irnt
Weighted-mean MO in tract medial lemniscus (right)	25560	continuous		UK Biobank Assessment Centre > Imaging > Brain MRI > Diffusion brain MRI > dMRI weighted means		14490		0.392277333276599				continuous-25560-both_sexes--irnt
Median T2star in hippocampus (right)	25035	continuous		UK Biobank Assessment Centre > Imaging > Brain MRI > Susceptibility weighted brain MRI		14767		0.393967720540563				continuous-25035-both_sexes--irnt
Waking too early	20535	categorical		Online follow-up > Mental health > Depression		27483	8725	0.394230785427648	0.0527320140652581			categorical-20535-both_sexes--
Mean ISOVF in inferior cerebellar peduncle on FA skeleton (right)	25450	continuous		UK Biobank Assessment Centre > Imaging > Brain MRI > Diffusion brain MRI > dMRI skeleton		14490		0.394340744316191				continuous-25450-both_sexes--irnt
Mean OD in uncinate fasciculus on FA skeleton (right)	25436	continuous		UK Biobank Assessment Centre > Imaging > Brain MRI > Diffusion brain MRI > dMRI skeleton		14490		0.394352564000973				continuous-25436-both_sexes--irnt
Weighted-mean L1 in tract parahippocampal part of cingulum (right)	25576	continuous		UK Biobank Assessment Centre > Imaging > Brain MRI > Diffusion brain MRI > dMRI weighted means		14490		0.394675611716347				continuous-25576-both_sexes--irnt
Frequency of memory loss due to drinking alcohol in last year	20408	continuous		Online follow-up > Mental health > Alcohol use		51455		0.397629054891924	0.0121316185945446			continuous-20408-both_sexes--
J98 Other respiratory disorders	131548	icd_first_occurrence		Health-related outcomes > First occurrences > Respiratory system disorders		8549	273036	0.397889844242116	0.0229708689971667			icd_first_occurrence-131548-both_sexes--
Volume of brain stem + 4th ventricle	25025	continuous		UK Biobank Assessment Centre > Imaging > Brain MRI > T1 structural brain MRI		16038		0.397904263271339				continuous-25025-both_sexes--irnt
Ever attempted suicide	20483	categorical		Online follow-up > Mental health > Self-harm behaviours		2091	1819	0.398911255481102				categorical-20483-both_sexes--
Current tobacco smoking	1239	continuous		UK Biobank Assessment Centre > Touchscreen > Lifestyle and environment > Smoking		281266		0.399969690058235	0.00395292042462443			continuous-1239-both_sexes--
Volume of grey matter in VIIb Cerebellum (right)	25908	continuous		UK Biobank Assessment Centre > Imaging > Brain MRI > T1 structural brain MRI > Regional grey matter volumes (FAST)		16047		0.400212546772363				continuous-25908-both_sexes--irnt
Mean rfMRI head motion, averaged across space and time points	25741	continuous		UK Biobank Assessment Centre > Imaging > Brain MRI > Resting functional brain MRI		14932		0.402133883111108				continuous-25741-both_sexes--irnt
Mean OD in external capsule on FA skeleton (right)	25424	continuous		UK Biobank Assessment Centre > Imaging > Brain MRI > Diffusion brain MRI > dMRI skeleton		14490		0.402187517959099				continuous-25424-both_sexes--irnt
Hysterectomy	20004	categorical		UK Biobank Assessment Centre > Verbal interview > Operations		28487	124841	0.404788030940355	-0.0193675432524169			categorical-20004-both_sexes-1357-
Mean MO in posterior corona radiata on FA skeleton (left)	25179	continuous		UK Biobank Assessment Centre > Imaging > Brain MRI > Diffusion brain MRI > dMRI skeleton		14492		0.404905474552839				continuous-25179-both_sexes--irnt
J32 Chronic sinusitis	131468	icd_first_occurrence		Health-related outcomes > First occurrences > Respiratory system disorders		7362	274223	0.405249443062189	0.0325667536616638			icd_first_occurrence-131468-both_sexes--
Volume of grey matter in VI Cerebellum (right)	25899	continuous		UK Biobank Assessment Centre > Imaging > Brain MRI > T1 structural brain MRI > Regional grey matter volumes (FAST)		16047		0.405541367868536				continuous-25899-both_sexes--irnt
Weighted-mean L2 in tract superior thalamic radiation (left)	25619	continuous		UK Biobank Assessment Centre > Imaging > Brain MRI > Diffusion brain MRI > dMRI weighted means		14490		0.405641639706312				continuous-25619-both_sexes--irnt
G43 Migraine	131052	icd_first_occurrence		Health-related outcomes > First occurrences > Nervous system disorders		13949	267636	0.40567874076386	-0.0429687550284281			icd_first_occurrence-131052-both_sexes--
Weighted-mean L1 in tract corticospinal tract (right)	25578	continuous		UK Biobank Assessment Centre > Imaging > Brain MRI > Diffusion brain MRI > dMRI weighted means		14490		0.405684587740246				continuous-25578-both_sexes--irnt
H40 Glaucoma	131186	icd_first_occurrence		Health-related outcomes > First occurrences > Eye and adnexa disorders		8243	273342	0.405839551648794	0.0350326658567049			icd_first_occurrence-131186-both_sexes--
Median z-statistic (in group-defined mask) for shapes activation	25042	continuous		UK Biobank Assessment Centre > Imaging > Brain MRI > Task functional brain MRI		14069		0.40612561139977				continuous-25042-both_sexes--irnt
Weighted-mean L2 in tract corticospinal tract (left)	25604	continuous		UK Biobank Assessment Centre > Imaging > Brain MRI > Diffusion brain MRI > dMRI weighted means		14490		0.408188301714725				continuous-25604-both_sexes--irnt
Mean L3 in anterior limb of internal capsule on FA skeleton (left)	25313	continuous		UK Biobank Assessment Centre > Imaging > Brain MRI > Diffusion brain MRI > dMRI skeleton		14492		0.408993493783823				continuous-25313-both_sexes--irnt
Weighted-mean OD in tract middle cerebellar peduncle	25693	continuous		UK Biobank Assessment Centre > Imaging > Brain MRI > Diffusion brain MRI > dMRI weighted means		14489		0.410345135057555				continuous-25693-both_sexes--irnt
Sitting height	20015	continuous		UK Biobank Assessment Centre > Physical measures > Anthropometry > Body size measures		280890		0.411443759507013	-0.00725864452855881			continuous-20015-both_sexes--irnt
K20 Oesophagitis	131582	icd_first_occurrence		Health-related outcomes > First occurrences > Digestive system disorders		8310	273275	0.411581035370445	0.0340543914686542			icd_first_occurrence-131582-both_sexes--
Mean MO in anterior limb of internal capsule on FA skeleton (left)	25169	continuous		UK Biobank Assessment Centre > Imaging > Brain MRI > Diffusion brain MRI > dMRI skeleton		14492		0.412084993558265				continuous-25169-both_sexes--irnt
Mean MD in genu of corpus callosum on FA skeleton	25106	continuous		UK Biobank Assessment Centre > Imaging > Brain MRI > Diffusion brain MRI > dMRI skeleton		14492		0.412411679417415				continuous-25106-both_sexes--irnt
Mean L3 in fornix cres+stria terminalis on FA skeleton (right)	25334	continuous		UK Biobank Assessment Centre > Imaging > Brain MRI > Diffusion brain MRI > dMRI skeleton		14492		0.413329653832399				continuous-25334-both_sexes--irnt
Mean ICVF in fornix cres+stria terminalis on FA skeleton (left)	25383	continuous		UK Biobank Assessment Centre > Imaging > Brain MRI > Diffusion brain MRI > dMRI skeleton		14490		0.415679843126567				continuous-25383-both_sexes--irnt
Volume of grey matter in Temporal Pole (right)	25797	continuous		UK Biobank Assessment Centre > Imaging > Brain MRI > T1 structural brain MRI > Regional grey matter volumes (FAST)		16047		0.41599001356058				continuous-25797-both_sexes--irnt
Mean MD in tapetum on FA skeleton (right)	25150	continuous		UK Biobank Assessment Centre > Imaging > Brain MRI > Diffusion brain MRI > dMRI skeleton		14492		0.416573307952538				continuous-25150-both_sexes--irnt
Ramipril	20003	categorical		UK Biobank Assessment Centre > Verbal interview > Medications		13057	268486	0.417164541548762	0.0162884358757719			categorical-20003-both_sexes-1140860806-
Atenolol	20003	categorical		UK Biobank Assessment Centre > Verbal interview > Medications		10578	270965	0.418087722915348	0.026061352974777			categorical-20003-both_sexes-1140866738-
Mean ISOVF in uncinate fasciculus on FA skeleton (left)	25485	continuous		UK Biobank Assessment Centre > Imaging > Brain MRI > Diffusion brain MRI > dMRI skeleton		14490		0.418554227849078				continuous-25485-both_sexes--irnt
Lymphocyte count	30120	continuous		Biological samples > Assay results > Blood assays > Blood count		273110		0.420034690270299	0.00986331364385089			continuous-30120-both_sexes--irnt
Weighted-mean FA in tract middle cerebellar peduncle	25504	continuous		UK Biobank Assessment Centre > Imaging > Brain MRI > Diffusion brain MRI > dMRI weighted means		14490		0.420093963259649				continuous-25504-both_sexes--irnt
P duration	12338	continuous		UK Biobank Assessment Centre > Physical measures > ECG at rest, 12-lead		17339		0.420150174037483				continuous-12338-both_sexes--irnt
Volume of grey matter in Frontal Operculum Cortex (right)	25863	continuous		UK Biobank Assessment Centre > Imaging > Brain MRI > T1 structural brain MRI > Regional grey matter volumes (FAST)		16047		0.420539584905143				continuous-25863-both_sexes--irnt
Mean L1 in posterior limb of internal capsule on FA skeleton (right)	25218	continuous		UK Biobank Assessment Centre > Imaging > Brain MRI > Diffusion brain MRI > dMRI skeleton		14492		0.422066689012399				continuous-25218-both_sexes--irnt
Weighted-mean L3 in tract posterior thalamic radiation (right)	25643	continuous		UK Biobank Assessment Centre > Imaging > Brain MRI > Diffusion brain MRI > dMRI weighted means		14490		0.423674818788985				continuous-25643-both_sexes--irnt
Weighted-mean MO in tract inferior longitudinal fasciculus (left)	25556	continuous		UK Biobank Assessment Centre > Imaging > Brain MRI > Diffusion brain MRI > dMRI weighted means		14490		0.424208157442537				continuous-25556-both_sexes--irnt
F17 Mental and behavioural disorders due to use of tobacco	130868	icd_first_occurrence		Health-related outcomes > First occurrences > Mental and behavioural disorders		21955	259630	0.425974135670221	0.0147226715300988			icd_first_occurrence-130868-both_sexes--
Omeprazole	20003	categorical		UK Biobank Assessment Centre > Verbal interview > Medications		16600	264943	0.426520498668268	-0.0430347950643254			categorical-20003-both_sexes-1140865634-
Mean MD in uncinate fasciculus on FA skeleton (left)	25149	continuous		UK Biobank Assessment Centre > Imaging > Brain MRI > Diffusion brain MRI > dMRI skeleton		14492		0.427015459520948				continuous-25149-both_sexes--irnt
Eye problems/disorders	6148	categorical		UK Biobank Assessment Centre > Touchscreen > Health and medical history > Eyesight		8936	91559	0.427064072507924	-0.0478271580220393			categorical-6148-both_sexes-4-
J06 Acute upper respiratory infections of multiple and unspecified sites	131436	icd_first_occurrence		Health-related outcomes > First occurrences > Respiratory system disorders		29418	252167	0.427596309728142	0.0111988253390519			icd_first_occurrence-131436-both_sexes--
Mean ICVF in cerebral peduncle on FA skeleton (left)	25359	continuous		UK Biobank Assessment Centre > Imaging > Brain MRI > Diffusion brain MRI > dMRI skeleton		14490		0.42759928702381				continuous-25359-both_sexes--irnt
J02 Acute pharyngitis	131428	icd_first_occurrence		Health-related outcomes > First occurrences > Respiratory system disorders		13771	267814	0.428057666930502	-0.0426565473909143			icd_first_occurrence-131428-both_sexes--
Neutrophill count	30140	continuous		Biological samples > Assay results > Blood assays > Blood count		273110		0.429235003878472	0.00976103495671449			continuous-30140-both_sexes--irnt
Mean L2 in medial lemniscus on FA skeleton (right)	25256	continuous		UK Biobank Assessment Centre > Imaging > Brain MRI > Diffusion brain MRI > dMRI skeleton		14492		0.429593073948927				continuous-25256-both_sexes--irnt
Weighted-mean ISOVF in tract inferior longitudinal fasciculus (right)	25719	continuous		UK Biobank Assessment Centre > Imaging > Brain MRI > Diffusion brain MRI > dMRI weighted means		14489		0.430549459448312				continuous-25719-both_sexes--irnt
End systolic pressure index during PWA	12684	continuous		UK Biobank Assessment Centre > Imaging > Heart MRI > Pulse wave analysis		16912		0.431897901648285				continuous-12684-both_sexes--irnt
Mean ISOVF in posterior corona radiata on FA skeleton (right)	25466	continuous		UK Biobank Assessment Centre > Imaging > Brain MRI > Diffusion brain MRI > dMRI skeleton		14490		0.432621939817368				continuous-25466-both_sexes--irnt
J22 Unspecified acute lower respiratory infection	131462	icd_first_occurrence		Health-related outcomes > First occurrences > Respiratory system disorders		33733	247852	0.432730746517168	0.00960346408779801			icd_first_occurrence-131462-both_sexes--
F32 Depressive episode	130894	icd_first_occurrence		Health-related outcomes > First occurrences > Mental and behavioural disorders		30034	251551	0.432994635514841	0.030251014249563			icd_first_occurrence-130894-both_sexes--
Fat	100004	continuous		Online follow-up > Diet by 24-hour recall > Estimated nutrients yesterday		43938		0.433408573044397	0.0183583224175978			continuous-100004-both_sexes--irnt
Weighted-mean L3 in tract corticospinal tract (left)	25631	continuous		UK Biobank Assessment Centre > Imaging > Brain MRI > Diffusion brain MRI > dMRI weighted means		14490		0.433609465550607				continuous-25631-both_sexes--irnt
Vitamin D	30890	continuous		Biological samples > Assay results > Blood assays > Blood biochemistry		256790		0.434230024585688	-0.0020660227508914			continuous-30890-both_sexes--irnt
Mean OD in fornix cres+stria terminalis on FA skeleton (left)	25431	continuous		UK Biobank Assessment Centre > Imaging > Brain MRI > Diffusion brain MRI > dMRI skeleton		14490		0.434311743457614				continuous-25431-both_sexes--irnt
Mean ICVF in anterior limb of internal capsule on FA skeleton (left)	25361	continuous		UK Biobank Assessment Centre > Imaging > Brain MRI > Diffusion brain MRI > dMRI skeleton		14490		0.435033336418978				continuous-25361-both_sexes--irnt
H10 Conjunctivitis	131142	icd_first_occurrence		Health-related outcomes > First occurrences > Eye and adnexa disorders		13336	268249	0.43663023886403	-0.0428038628172645			icd_first_occurrence-131142-both_sexes--
J45 Asthma	131494	icd_first_occurrence		Health-related outcomes > First occurrences > Respiratory system disorders		37874	243711	0.437519368341959	-0.0283459533473408			icd_first_occurrence-131494-both_sexes--
Mean FA in superior longitudinal fasciculus on FA skeleton (right)	25096	continuous		UK Biobank Assessment Centre > Imaging > Brain MRI > Diffusion brain MRI > dMRI skeleton		14492		0.437992144508626				continuous-25096-both_sexes--irnt
Mean ISOVF in retrolenticular part of internal capsule on FA skeleton (right)	25460	continuous		UK Biobank Assessment Centre > Imaging > Brain MRI > Diffusion brain MRI > dMRI skeleton		14490		0.43932094056849				continuous-25460-both_sexes--irnt
M19 Other arthrosis	131876	icd_first_occurrence		Health-related outcomes > First occurrences > Musculoskeletal system and connective tissue disorders		41993	239592	0.44035763451774	-0.00285675746683116			icd_first_occurrence-131876-both_sexes--
Weighted-mean MO in tract corticospinal tract (right)	25551	continuous		UK Biobank Assessment Centre > Imaging > Brain MRI > Diffusion brain MRI > dMRI weighted means		14490		0.441017632056971				continuous-25551-both_sexes--irnt
Mean L1 in sagittal stratum on FA skeleton (right)	25230	continuous		UK Biobank Assessment Centre > Imaging > Brain MRI > Diffusion brain MRI > dMRI skeleton		14492		0.442953969550554				continuous-25230-both_sexes--irnt
Volume of grey matter in VIIb Cerebellum (vermis)	25907	continuous		UK Biobank Assessment Centre > Imaging > Brain MRI > T1 structural brain MRI > Regional grey matter volumes (FAST)		16047		0.443459412960786				continuous-25907-both_sexes--irnt
Weighted-mean ICVF in tract inferior longitudinal fasciculus (right)	25665	continuous		UK Biobank Assessment Centre > Imaging > Brain MRI > Diffusion brain MRI > dMRI weighted means		14489		0.443717725693468				continuous-25665-both_sexes--irnt
Mean ICVF in cingulum hippocampus on FA skeleton (left)	25381	continuous		UK Biobank Assessment Centre > Imaging > Brain MRI > Diffusion brain MRI > dMRI skeleton		14490		0.444328987795624				continuous-25381-both_sexes--irnt
Volume of grey matter in Parahippocampal Gyrus, anterior division (right)	25849	continuous		UK Biobank Assessment Centre > Imaging > Brain MRI > T1 structural brain MRI > Regional grey matter volumes (FAST)		16047		0.444644028891368				continuous-25849-both_sexes--irnt
Total protein	30860	continuous		Biological samples > Assay results > Blood assays > Blood biochemistry		245982		0.444901960016809	0.00978166224505754			continuous-30860-both_sexes--irnt
Volume of grey matter in Supracalcarine Cortex (left)	25874	continuous		UK Biobank Assessment Centre > Imaging > Brain MRI > T1 structural brain MRI > Regional grey matter volumes (FAST)		16047		0.444908860692883				continuous-25874-both_sexes--irnt
F41 Other anxiety disorders	130906	icd_first_occurrence		Health-related outcomes > First occurrences > Mental and behavioural disorders		13152	268433	0.445414523080547	-0.0425012370268662			icd_first_occurrence-130906-both_sexes--
Volume of grey matter in Central Opercular Cortex (left)	25864	continuous		UK Biobank Assessment Centre > Imaging > Brain MRI > T1 structural brain MRI > Regional grey matter volumes (FAST)		16047		0.446534575928243				continuous-25864-both_sexes--irnt
G56 Mononeuropathies of upper limb	131074	icd_first_occurrence		Health-related outcomes > First occurrences > Nervous system disorders		13023	268562	0.446694675789015	-0.0425450268624751			icd_first_occurrence-131074-both_sexes--
Iron	100011	continuous		Online follow-up > Diet by 24-hour recall > Estimated nutrients yesterday		43938		0.447084540650894	0.000660321366096333			continuous-100011-both_sexes--irnt
Mean ICVF in superior longitudinal fasciculus on FA skeleton (right)	25384	continuous		UK Biobank Assessment Centre > Imaging > Brain MRI > Diffusion brain MRI > dMRI skeleton		14490		0.447716292136495				continuous-25384-both_sexes--irnt
Mean FA in anterior corona radiata on FA skeleton (right)	25078	continuous		UK Biobank Assessment Centre > Imaging > Brain MRI > Diffusion brain MRI > dMRI skeleton		14492		0.448410777209108				continuous-25078-both_sexes--irnt
Mean ICVF in medial lemniscus on FA skeleton (left)	25353	continuous		UK Biobank Assessment Centre > Imaging > Brain MRI > Diffusion brain MRI > dMRI skeleton		14490		0.44864166310755				continuous-25353-both_sexes--irnt
Trunk fat mass	23128	continuous		UK Biobank Assessment Centre > Physical measures > Anthropometry > Impedance measures		276541		0.448849967083165	0.0093072889824858			continuous-23128-both_sexes--irnt
End systolic pressure during PWA	12683	continuous		UK Biobank Assessment Centre > Imaging > Heart MRI > Pulse wave analysis		17134		0.449540427750526				continuous-12683-both_sexes--irnt
Multivitamins	20003	categorical		UK Biobank Assessment Centre > Verbal interview > Medications		8655	272888	0.450210208403667	0.018532865262431			categorical-20003-both_sexes-1140852976-
Sleeping too much	20534	categorical		Online follow-up > Mental health > Depression		7490	28718	0.450734453128881	-0.0511321155860808			categorical-20534-both_sexes--
Paracetamol	20003	categorical		UK Biobank Assessment Centre > Verbal interview > Medications		52127	229416	0.451723110388056	0.0106911606672058			categorical-20003-both_sexes-2038460150-
Mean ISOVF in superior fronto-occipital fasciculus on FA skeleton (right)	25482	continuous		UK Biobank Assessment Centre > Imaging > Brain MRI > Diffusion brain MRI > dMRI skeleton		14490		0.451790774903928				continuous-25482-both_sexes--irnt
Weighted-mean OD in tract cingulate gyrus part of cingulum (right)	25682	continuous		UK Biobank Assessment Centre > Imaging > Brain MRI > Diffusion brain MRI > dMRI weighted means		14489		0.452422376664464				continuous-25682-both_sexes--irnt
Weighted-mean FA in tract forceps major	25498	continuous		UK Biobank Assessment Centre > Imaging > Brain MRI > Diffusion brain MRI > dMRI weighted means		14490		0.453778778118007				continuous-25498-both_sexes--irnt
Volume of putamen (left)	25015	continuous		UK Biobank Assessment Centre > Imaging > Brain MRI > T1 structural brain MRI > Subcortical volumes (FIRST)		16038		0.454719205812563				continuous-25015-both_sexes--irnt
Calcium	100024	continuous		Online follow-up > Diet by 24-hour recall > Estimated nutrients yesterday		43938		0.456780133518534	0.00816722876580864			continuous-100024-both_sexes--irnt
Varicose vein surgery	20004	categorical		UK Biobank Assessment Centre > Verbal interview > Operations		11457	270086	0.45700798882379	0.0408414850792573			categorical-20004-both_sexes-1479-
Mean ICVF in pontine crossing tract on FA skeleton	25345	continuous		UK Biobank Assessment Centre > Imaging > Brain MRI > Diffusion brain MRI > dMRI skeleton		14490		0.459955416139067				continuous-25345-both_sexes--irnt
Mean L2 in body of corpus callosum on FA skeleton	25251	continuous		UK Biobank Assessment Centre > Imaging > Brain MRI > Diffusion brain MRI > dMRI skeleton		14492		0.460702136708565				continuous-25251-both_sexes--irnt
Mean L1 in tapetum on FA skeleton (left)	25247	continuous		UK Biobank Assessment Centre > Imaging > Brain MRI > Diffusion brain MRI > dMRI skeleton		14492		0.462234535758711				continuous-25247-both_sexes--irnt
Mean MD in tapetum on FA skeleton (left)	25151	continuous		UK Biobank Assessment Centre > Imaging > Brain MRI > Diffusion brain MRI > dMRI skeleton		14492		0.463763148006877				continuous-25151-both_sexes--irnt
O80 Single spontaneous delivery	132276	icd_first_occurrence		Health-related outcomes > First occurrences > Pregnancy, childbirth and the puerperium		8622	144725	0.465870597362068	0.0112421930989511			icd_first_occurrence-132276-both_sexes--
Weighted-mean ISOVF in tract forceps major	25714	continuous		UK Biobank Assessment Centre > Imaging > Brain MRI > Diffusion brain MRI > dMRI weighted means		14489		0.46793704825177				continuous-25714-both_sexes--irnt
Weighted-mean FA in tract uncinate fasciculus (left)	25513	continuous		UK Biobank Assessment Centre > Imaging > Brain MRI > Diffusion brain MRI > dMRI weighted means		14490		0.468562984129753				continuous-25513-both_sexes--irnt
Mean MO in anterior limb of internal capsule on FA skeleton (right)	25168	continuous		UK Biobank Assessment Centre > Imaging > Brain MRI > Diffusion brain MRI > dMRI skeleton		14492		0.468929492607555				continuous-25168-both_sexes--irnt
Mean FA in superior longitudinal fasciculus on FA skeleton (left)	25097	continuous		UK Biobank Assessment Centre > Imaging > Brain MRI > Diffusion brain MRI > dMRI skeleton		14492		0.469362035616079				continuous-25097-both_sexes--irnt
K58 Irritable bowel syndrome	131638	icd_first_occurrence		Health-related outcomes > First occurrences > Digestive system disorders		18586	262999	0.470441277191172	0.00962177213218658			icd_first_occurrence-131638-both_sexes--
Age started hormone-replacement therapy (HRT)	3536	continuous		UK Biobank Assessment Centre > Touchscreen > Sex-specific factors > Female-specific factors		53460		0.470513995079287	0.00174999582249191			continuous-3536-both_sexes--irnt
Ventricular rate	12336	continuous		UK Biobank Assessment Centre > Physical measures > ECG at rest, 12-lead		18166		0.470646543166853				continuous-12336-both_sexes--irnt
Mean L2 in medial lemniscus on FA skeleton (left)	25257	continuous		UK Biobank Assessment Centre > Imaging > Brain MRI > Diffusion brain MRI > dMRI skeleton		14492		0.471187685920205				continuous-25257-both_sexes--irnt
Mean L2 in anterior limb of internal capsule on FA skeleton (right)	25264	continuous		UK Biobank Assessment Centre > Imaging > Brain MRI > Diffusion brain MRI > dMRI skeleton		14492		0.471393954975856				continuous-25264-both_sexes--irnt
Mean L1 in superior longitudinal fasciculus on FA skeleton (right)	25240	continuous		UK Biobank Assessment Centre > Imaging > Brain MRI > Diffusion brain MRI > dMRI skeleton		14492		0.471654710323863				continuous-25240-both_sexes--irnt
Weighted-mean L1 in tract medial lemniscus (right)	25587	continuous		UK Biobank Assessment Centre > Imaging > Brain MRI > Diffusion brain MRI > dMRI weighted means		14490		0.47214822751928				continuous-25587-both_sexes--irnt
Mean FA in fornix on FA skeleton	25061	continuous		UK Biobank Assessment Centre > Imaging > Brain MRI > Diffusion brain MRI > dMRI skeleton		14492		0.473124711263345				continuous-25061-both_sexes--irnt
Mean L3 in tapetum on FA skeleton (left)	25343	continuous		UK Biobank Assessment Centre > Imaging > Brain MRI > Diffusion brain MRI > dMRI skeleton		14492		0.473220795155762				continuous-25343-both_sexes--irnt
Weighted-mean L1 in tract forceps major	25579	continuous		UK Biobank Assessment Centre > Imaging > Brain MRI > Diffusion brain MRI > dMRI weighted means		14490		0.47325812709839				continuous-25579-both_sexes--irnt
Appendicectomy	20004	categorical		UK Biobank Assessment Centre > Verbal interview > Operations		33508	248035	0.473407872222359	0.0276944791621331			categorical-20004-both_sexes-1458-
K92 Other diseases of digestive system	131692	icd_first_occurrence		Health-related outcomes > First occurrences > Digestive system disorders		9256	272329	0.473657452468378	0.028434413481722			icd_first_occurrence-131692-both_sexes--
Volume of grey matter in Central Opercular Cortex (right)	25865	continuous		UK Biobank Assessment Centre > Imaging > Brain MRI > T1 structural brain MRI > Regional grey matter volumes (FAST)		16047		0.47375692564208				continuous-25865-both_sexes--irnt
Lumpectomy	20004	categorical		UK Biobank Assessment Centre > Verbal interview > Operations		9204	144124	0.474448221352307	0.0354639323711978			categorical-20004-both_sexes-1369-
Mean L2 in tapetum on FA skeleton (right)	25294	continuous		UK Biobank Assessment Centre > Imaging > Brain MRI > Diffusion brain MRI > dMRI skeleton		14492		0.474829410038167				continuous-25294-both_sexes--irnt
Weight change during worst episode of depression	20536	categorical		Online follow-up > Mental health > Depression		16167	28751	0.475787452363475	0.0399380805394496			categorical-20536-both_sexes-2-
Mean MD in sagittal stratum on FA skeleton (right)	25134	continuous		UK Biobank Assessment Centre > Imaging > Brain MRI > Diffusion brain MRI > dMRI skeleton		14492		0.476358527595855				continuous-25134-both_sexes--irnt
Mean ISOVF in fornix cres+stria terminalis on FA skeleton (right)	25478	continuous		UK Biobank Assessment Centre > Imaging > Brain MRI > Diffusion brain MRI > dMRI skeleton		14490		0.47766253152613				continuous-25478-both_sexes--irnt
Weighted-mean MO in tract forceps minor	25553	continuous		UK Biobank Assessment Centre > Imaging > Brain MRI > Diffusion brain MRI > dMRI weighted means		14490		0.477693533391099				continuous-25553-both_sexes--irnt
Weighted-mean OD in tract superior longitudinal fasciculus (left)	25698	continuous		UK Biobank Assessment Centre > Imaging > Brain MRI > Diffusion brain MRI > dMRI weighted means		14489		0.4778537232378				continuous-25698-both_sexes--irnt
Mean MD in superior fronto-occipital fasciculus on FA skeleton (right)	25146	continuous		UK Biobank Assessment Centre > Imaging > Brain MRI > Diffusion brain MRI > dMRI skeleton		14492		0.477973639596644				continuous-25146-both_sexes--irnt
Volume of grey matter in Insular Cortex (right)	25785	continuous		UK Biobank Assessment Centre > Imaging > Brain MRI > T1 structural brain MRI > Regional grey matter volumes (FAST)		16047		0.478288980839959				continuous-25785-both_sexes--irnt
Volume of grey matter in Lateral Occipital Cortex, superior division (right)	25825	continuous		UK Biobank Assessment Centre > Imaging > Brain MRI > T1 structural brain MRI > Regional grey matter volumes (FAST)		16047		0.478472752140195				continuous-25825-both_sexes--irnt
Mean ICVF in inferior cerebellar peduncle on FA skeleton (right)	25354	continuous		UK Biobank Assessment Centre > Imaging > Brain MRI > Diffusion brain MRI > dMRI skeleton		14490		0.478574023853356				continuous-25354-both_sexes--irnt
I83 Varicose veins of lower extremities	131402	icd_first_occurrence		Health-related outcomes > First occurrences > Circulatory system disorders		12830	268755	0.479267952617237	-0.0424042811138188			icd_first_occurrence-131402-both_sexes--
Triglycerides	30870	continuous		Biological samples > Assay results > Blood assays > Blood biochemistry		268345		0.479454422908966	0.00880934984311195			continuous-30870-both_sexes--irnt
Mean ICVF in sagittal stratum on FA skeleton (right)	25374	continuous		UK Biobank Assessment Centre > Imaging > Brain MRI > Diffusion brain MRI > dMRI skeleton		14490		0.48011936891586				continuous-25374-both_sexes--irnt
Volume of grey matter in Crus II Cerebellum (right)	25905	continuous		UK Biobank Assessment Centre > Imaging > Brain MRI > T1 structural brain MRI > Regional grey matter volumes (FAST)		16047		0.481318340813722				continuous-25905-both_sexes--irnt
Pack years of smoking	20161	continuous		UK Biobank Assessment Centre > Touchscreen > Lifestyle and environment > Smoking		85404		0.481705419579433	-0.0121182314158859			continuous-20161-both_sexes--irnt
Diastolic blood pressure, automated reading	4079	continuous		UK Biobank Assessment Centre > Physical measures > Blood pressure		266297		0.482130160881742	0.00877390445201748			continuous-4079-both_sexes--irnt
Ever suffered mental distress preventing usual activities	20500	categorical		Online follow-up > Mental health > Mental distress		30718	61360	0.482323125796662	0.0366942937881495			categorical-20500-both_sexes--
Weighted-mean L2 in tract inferior longitudinal fasciculus (right)	25611	continuous		UK Biobank Assessment Centre > Imaging > Brain MRI > Diffusion brain MRI > dMRI weighted means		14490		0.482725144331068				continuous-25611-both_sexes--irnt
Weighted-mean ICVF in tract forceps major	25660	continuous		UK Biobank Assessment Centre > Imaging > Brain MRI > Diffusion brain MRI > dMRI weighted means		14489		0.482982708440409				continuous-25660-both_sexes--irnt
Mean L2 in external capsule on FA skeleton (right)	25280	continuous		UK Biobank Assessment Centre > Imaging > Brain MRI > Diffusion brain MRI > dMRI skeleton		14492		0.483939712140665				continuous-25280-both_sexes--irnt
Doctor diagnosed asthma	22127	categorical		Online follow-up > Work environment > Medical information		9174	63013	0.484344170531764	-0.0464215452415542			categorical-22127-both_sexes--
Pack years adult smoking as proportion of life span exposed to smoking	20162	continuous		UK Biobank Assessment Centre > Touchscreen > Lifestyle and environment > Smoking		85404		0.485067221196071	-0.0122512717361692			continuous-20162-both_sexes--irnt
Mean L3 in cingulum hippocampus on FA skeleton (right)	25332	continuous		UK Biobank Assessment Centre > Imaging > Brain MRI > Diffusion brain MRI > dMRI skeleton		14492		0.485138571341764				continuous-25332-both_sexes--irnt
Volume of grey matter in Parietal Operculum Cortex (right)	25867	continuous		UK Biobank Assessment Centre > Imaging > Brain MRI > T1 structural brain MRI > Regional grey matter volumes (FAST)		16047		0.485245942782337				continuous-25867-both_sexes--irnt
Volume of grey matter in Precentral Gyrus (left)	25794	continuous		UK Biobank Assessment Centre > Imaging > Brain MRI > T1 structural brain MRI > Regional grey matter volumes (FAST)		16047		0.486980781348812				continuous-25794-both_sexes--irnt
Weighted-mean MD in tract corticospinal tract (right)	25524	continuous		UK Biobank Assessment Centre > Imaging > Brain MRI > Diffusion brain MRI > dMRI weighted means		14490		0.487613037782026				continuous-25524-both_sexes--irnt
Cholecystectomy/gall bladder removal	20004	categorical		UK Biobank Assessment Centre > Verbal interview > Operations		11057	270486	0.488298747142212	-0.0427668368990859			categorical-20004-both_sexes-1455-
Hand grip strength (right)	47	continuous		UK Biobank Assessment Centre > Physical measures > Hand grip strength		280393		0.488392201462198	-0.00613612949521474			continuous-47-both_sexes--irnt
Weighted-mean OD in tract cingulate gyrus part of cingulum (left)	25681	continuous		UK Biobank Assessment Centre > Imaging > Brain MRI > Diffusion brain MRI > dMRI weighted means		14489		0.488484961193453				continuous-25681-both_sexes--irnt
Weighted-mean ICVF in tract inferior fronto-occipital fasciculus (left)	25662	continuous		UK Biobank Assessment Centre > Imaging > Brain MRI > Diffusion brain MRI > dMRI weighted means		14489		0.488658075498459				continuous-25662-both_sexes--irnt
Weighted-mean L3 in tract superior thalamic radiation (right)	25647	continuous		UK Biobank Assessment Centre > Imaging > Brain MRI > Diffusion brain MRI > dMRI weighted means		14490		0.488692561270366				continuous-25647-both_sexes--irnt
Volume of accumbens (right)	25024	continuous		UK Biobank Assessment Centre > Imaging > Brain MRI > T1 structural brain MRI > Subcortical volumes (FIRST)		16038		0.489544875110535				continuous-25024-both_sexes--irnt
Mean L2 in posterior thalamic radiation on FA skeleton (right)	25276	continuous		UK Biobank Assessment Centre > Imaging > Brain MRI > Diffusion brain MRI > dMRI skeleton		14492		0.490596188156677				continuous-25276-both_sexes--irnt
Mean MO in sagittal stratum on FA skeleton (right)	25182	continuous		UK Biobank Assessment Centre > Imaging > Brain MRI > Diffusion brain MRI > dMRI skeleton		14492		0.490797749605448				continuous-25182-both_sexes--irnt
Cancer diagnosed by doctor	2453	categorical		UK Biobank Assessment Centre > Touchscreen > Health and medical history > Medical conditions		21927	258643	0.492934424009216	0.0061242978241695			categorical-2453-both_sexes--
Arm fat-free mass (right)	23121	continuous		UK Biobank Assessment Centre > Physical measures > Anthropometry > Impedance measures		276631		0.493115006042478	0.00528943353818247			continuous-23121-both_sexes--irnt
Weighted-mean ICVF in tract superior longitudinal fasciculus (right)	25672	continuous		UK Biobank Assessment Centre > Imaging > Brain MRI > Diffusion brain MRI > dMRI weighted means		14489		0.493811143243569				continuous-25672-both_sexes--irnt
Osteoarthritis	20002	categorical		UK Biobank Assessment Centre > Verbal interview > Medical conditions		23012	258531	0.494652098135967	0.0313103097816919			categorical-20002-both_sexes-1465-
Weighted-mean MD in tract inferior fronto-occipital fasciculus (right)	25528	continuous		UK Biobank Assessment Centre > Imaging > Brain MRI > Diffusion brain MRI > dMRI weighted means		14490		0.495456230715944				continuous-25528-both_sexes--irnt
Heart rate during PWA	12673	continuous		UK Biobank Assessment Centre > Imaging > Heart MRI > Pulse wave analysis		17303		0.495488288794886				continuous-12673-both_sexes--irnt
Volume of grey matter in Middle Frontal Gyrus (right)	25789	continuous		UK Biobank Assessment Centre > Imaging > Brain MRI > T1 structural brain MRI > Regional grey matter volumes (FAST)		16047		0.495677665977188				continuous-25789-both_sexes--irnt
K59 Other functional intestinal disorders	131640	icd_first_occurrence		Health-related outcomes > First occurrences > Digestive system disorders		12717	268868	0.496298911984301	-0.042325359210235			icd_first_occurrence-131640-both_sexes--
Weighted-mean L1 in tract parahippocampal part of cingulum (left)	25575	continuous		UK Biobank Assessment Centre > Imaging > Brain MRI > Diffusion brain MRI > dMRI weighted means		14490		0.497871676792766				continuous-25575-both_sexes--irnt
Mean OD in superior corona radiata on FA skeleton (right)	25416	continuous		UK Biobank Assessment Centre > Imaging > Brain MRI > Diffusion brain MRI > dMRI skeleton		14490		0.498370304044051				continuous-25416-both_sexes--irnt
Volume of grey matter in Superior Parietal Lobule (left)	25816	continuous		UK Biobank Assessment Centre > Imaging > Brain MRI > T1 structural brain MRI > Regional grey matter volumes (FAST)		16047		0.498666962674731				continuous-25816-both_sexes--irnt
90th percentile of z-statistic (in group-defined mask) for shapes activation	25762	continuous		UK Biobank Assessment Centre > Imaging > Brain MRI > Task functional brain MRI		14069		0.498936078184678				continuous-25762-both_sexes--irnt
Retinol	100018	continuous		Online follow-up > Diet by 24-hour recall > Estimated nutrients yesterday		42615		0.499526002510648	0.0168623522198357			continuous-100018-both_sexes--irnt
Mean L1 in superior corona radiata on FA skeleton (right)	25224	continuous		UK Biobank Assessment Centre > Imaging > Brain MRI > Diffusion brain MRI > dMRI skeleton		14492		0.500139959465772				continuous-25224-both_sexes--irnt
Mean L2 in anterior corona radiata on FA skeleton (left)	25271	continuous		UK Biobank Assessment Centre > Imaging > Brain MRI > Diffusion brain MRI > dMRI skeleton		14492		0.500336584664487				continuous-25271-both_sexes--irnt
Volume of grey matter in Temporal Fusiform Cortex, anterior division (right)	25855	continuous		UK Biobank Assessment Centre > Imaging > Brain MRI > T1 structural brain MRI > Regional grey matter volumes (FAST)		16047		0.500911013876887				continuous-25855-both_sexes--irnt
Volume of grey matter in Inferior Temporal Gyrus, temporooccipital part (right)	25813	continuous		UK Biobank Assessment Centre > Imaging > Brain MRI > T1 structural brain MRI > Regional grey matter volumes (FAST)		16047		0.501342526159412				continuous-25813-both_sexes--irnt
Volume of grey matter in Cingulate Gyrus, anterior division (right)	25839	continuous		UK Biobank Assessment Centre > Imaging > Brain MRI > T1 structural brain MRI > Regional grey matter volumes (FAST)		16047		0.501796271104084				continuous-25839-both_sexes--irnt
Mean ISOVF in anterior corona radiata on FA skeleton (left)	25463	continuous		UK Biobank Assessment Centre > Imaging > Brain MRI > Diffusion brain MRI > dMRI skeleton		14490		0.502791122530188				continuous-25463-both_sexes--irnt
Volume of grey matter in Intracalcarine Cortex (left)	25828	continuous		UK Biobank Assessment Centre > Imaging > Brain MRI > T1 structural brain MRI > Regional grey matter volumes (FAST)		16047		0.504799137601624				continuous-25828-both_sexes--irnt
M51 Other intervertebral disk disorders	131924	icd_first_occurrence		Health-related outcomes > First occurrences > Musculoskeletal system and connective tissue disorders		13083	268502	0.505188359568249	-0.0419773399325432			icd_first_occurrence-131924-both_sexes--
Age at hysterectomy	2824	continuous		UK Biobank Assessment Centre > Touchscreen > Sex-specific factors > Female-specific factors		28384		0.506478649809687	-0.0233885760278428			continuous-2824-both_sexes--irnt
Weighted-mean L3 in tract middle cerebellar peduncle	25639	continuous		UK Biobank Assessment Centre > Imaging > Brain MRI > Diffusion brain MRI > dMRI weighted means		14490		0.506771250186109				continuous-25639-both_sexes--irnt
Mean FA in anterior limb of internal capsule on FA skeleton (left)	25073	continuous		UK Biobank Assessment Centre > Imaging > Brain MRI > Diffusion brain MRI > dMRI skeleton		14492		0.506875307448698				continuous-25073-both_sexes--irnt
Weighted-mean ICVF in tract corticospinal tract (left)	25658	continuous		UK Biobank Assessment Centre > Imaging > Brain MRI > Diffusion brain MRI > dMRI weighted means		14489		0.507053325119833				continuous-25658-both_sexes--irnt
Mean ICVF in cingulum cingulate gyrus on FA skeleton (right)	25378	continuous		UK Biobank Assessment Centre > Imaging > Brain MRI > Diffusion brain MRI > dMRI skeleton		14490		0.508233728166337				continuous-25378-both_sexes--irnt
Weighted-mean L1 in tract uncinate fasciculus (right)	25595	continuous		UK Biobank Assessment Centre > Imaging > Brain MRI > Diffusion brain MRI > dMRI weighted means		14490		0.508832861462846				continuous-25595-both_sexes--irnt
Systolic blood pressure, automated reading	4080	continuous		UK Biobank Assessment Centre > Physical measures > Blood pressure		266294		0.509009212846364	0.00528261547802389			continuous-4080-both_sexes--irnt
Y53.4 Approach to organ under fluoroscopic control	41210	categorical		Health-related outcomes > Hospital inpatient > Summary Operations		13808	267778	0.509329843938461	0.0102815433731686			categorical-41210-both_sexes-Y534-
Mean FA in cingulum hippocampus on FA skeleton (left)	25093	continuous		UK Biobank Assessment Centre > Imaging > Brain MRI > Diffusion brain MRI > dMRI skeleton		14492		0.509711715939612				continuous-25093-both_sexes--irnt
Volume of grey matter in Postcentral Gyrus (left)	25814	continuous		UK Biobank Assessment Centre > Imaging > Brain MRI > T1 structural brain MRI > Regional grey matter volumes (FAST)		16047		0.511016405277627				continuous-25814-both_sexes--irnt
Mean L1 in posterior corona radiata on FA skeleton (right)	25226	continuous		UK Biobank Assessment Centre > Imaging > Brain MRI > Diffusion brain MRI > dMRI skeleton		14492		0.511076961242371				continuous-25226-both_sexes--irnt
Volume of grey matter in Temporal Occipital Fusiform Cortex (right)	25859	continuous		UK Biobank Assessment Centre > Imaging > Brain MRI > T1 structural brain MRI > Regional grey matter volumes (FAST)		16047		0.511267227786575				continuous-25859-both_sexes--irnt
Mean MD in middle cerebellar peduncle on FA skeleton	25104	continuous		UK Biobank Assessment Centre > Imaging > Brain MRI > Diffusion brain MRI > dMRI skeleton		14492		0.511368208473112				continuous-25104-both_sexes--irnt
Mean ISOVF in superior cerebellar peduncle on FA skeleton (right)	25452	continuous		UK Biobank Assessment Centre > Imaging > Brain MRI > Diffusion brain MRI > dMRI skeleton		14490		0.511553006489809				continuous-25452-both_sexes--irnt
Volume of grey matter in Crus II Cerebellum (left)	25903	continuous		UK Biobank Assessment Centre > Imaging > Brain MRI > T1 structural brain MRI > Regional grey matter volumes (FAST)		16047		0.511807588549484				continuous-25903-both_sexes--irnt
Volume of accumbens (left)	25023	continuous		UK Biobank Assessment Centre > Imaging > Brain MRI > T1 structural brain MRI > Subcortical volumes (FIRST)		16038		0.512527168705926				continuous-25023-both_sexes--irnt
Mean OD in superior cerebellar peduncle on FA skeleton (right)	25404	continuous		UK Biobank Assessment Centre > Imaging > Brain MRI > Diffusion brain MRI > dMRI skeleton		14490		0.512892590170987				continuous-25404-both_sexes--irnt
H60 Otitis externa	131222	icd_first_occurrence		Health-related outcomes > First occurrences > Ear and mastoid process disorders		12540	269045	0.513589138462767	-0.0420447001616724			icd_first_occurrence-131222-both_sexes--
Mean ISOVF in cingulum cingulate gyrus on FA skeleton (right)	25474	continuous		UK Biobank Assessment Centre > Imaging > Brain MRI > Diffusion brain MRI > dMRI skeleton		14490		0.513927429440792				continuous-25474-both_sexes--irnt
Mean L3 in superior longitudinal fasciculus on FA skeleton (left)	25337	continuous		UK Biobank Assessment Centre > Imaging > Brain MRI > Diffusion brain MRI > dMRI skeleton		14492		0.515127887478692				continuous-25337-both_sexes--irnt
Wisdom teeth surgery	20004	categorical		UK Biobank Assessment Centre > Verbal interview > Operations		11050	270493	0.51530282473009	-0.0421704097626467			categorical-20004-both_sexes-1480-
Volume of grey matter in Angular Gyrus (right)	25823	continuous		UK Biobank Assessment Centre > Imaging > Brain MRI > T1 structural brain MRI > Regional grey matter volumes (FAST)		16047		0.517511388596966				continuous-25823-both_sexes--irnt
Mean L2 in genu of corpus callosum on FA skeleton	25250	continuous		UK Biobank Assessment Centre > Imaging > Brain MRI > Diffusion brain MRI > dMRI skeleton		14492		0.517616653464721				continuous-25250-both_sexes--irnt
Number of beats in waveform average for PWA	12679	continuous		UK Biobank Assessment Centre > Imaging > Heart MRI > Pulse wave analysis		17304		0.518303725130048				continuous-12679-both_sexes--irnt
Weighted-mean ICVF in tract posterior thalamic radiation (right)	25670	continuous		UK Biobank Assessment Centre > Imaging > Brain MRI > Diffusion brain MRI > dMRI weighted means		14489		0.519665032049293				continuous-25670-both_sexes--irnt
Contemplated self-harm in past year	20486	categorical		Online follow-up > Mental health > Self-harm behaviours		2720	10917	0.520332537462668				categorical-20486-both_sexes--
K63 Other diseases of intestine	131648	icd_first_occurrence		Health-related outcomes > First occurrences > Digestive system disorders		13903	267682	0.520884170428085	0.00876855686069329			icd_first_occurrence-131648-both_sexes--
Mean L2 in corticospinal tract on FA skeleton (right)	25254	continuous		UK Biobank Assessment Centre > Imaging > Brain MRI > Diffusion brain MRI > dMRI skeleton		14492		0.521096581331914				continuous-25254-both_sexes--irnt
M72 Fibroblastic disorders	131950	icd_first_occurrence		Health-related outcomes > First occurrences > Musculoskeletal system and connective tissue disorders		13771	267814	0.521323337917334	-0.041980123543635			icd_first_occurrence-131950-both_sexes--
Volume of grey matter in Supramarginal Gyrus, anterior division (right)	25819	continuous		UK Biobank Assessment Centre > Imaging > Brain MRI > T1 structural brain MRI > Regional grey matter volumes (FAST)		16047		0.522204936319623				continuous-25819-both_sexes--irnt
Mean MD in posterior limb of internal capsule on FA skeleton (right)	25122	continuous		UK Biobank Assessment Centre > Imaging > Brain MRI > Diffusion brain MRI > dMRI skeleton		14492		0.522527781287897				continuous-25122-both_sexes--irnt
Touchscreen duration	630	continuous		UK Biobank Assessment Centre > Procedural metrics > Process durations		281430		0.523089244687715	0.00764524894824617			continuous-630-both_sexes--irnt
Weighted-mean MO in tract cingulate gyrus part of cingulum (left)	25546	continuous		UK Biobank Assessment Centre > Imaging > Brain MRI > Diffusion brain MRI > dMRI weighted means		14490		0.523120156962401				continuous-25546-both_sexes--irnt
SHBG	30830	continuous		Biological samples > Assay results > Blood assays > Blood biochemistry		243925		0.523994589265893	-0.00387596066797267			continuous-30830-both_sexes--irnt
Mean L2 in retrolenticular part of internal capsule on FA skeleton (left)	25269	continuous		UK Biobank Assessment Centre > Imaging > Brain MRI > Diffusion brain MRI > dMRI skeleton		14492		0.524382153513426				continuous-25269-both_sexes--irnt
S06.9 Unspecified other excision of lesion of skin	41200	categorical		Health-related outcomes > Hospital inpatient > Summary Operations		11861	269725	0.524685983320899	-0.0418865059867096			categorical-41200-both_sexes-S069-
Albumin	30600	continuous		Biological samples > Assay results > Blood assays > Blood biochemistry		246304		0.525903957410779	0.007469820357693			continuous-30600-both_sexes--irnt
Mean L1 in superior fronto-occipital fasciculus on FA skeleton (left)	25243	continuous		UK Biobank Assessment Centre > Imaging > Brain MRI > Diffusion brain MRI > dMRI skeleton		14492		0.526387850489501				continuous-25243-both_sexes--irnt
Mean ISOVF in tapetum on FA skeleton (left)	25487	continuous		UK Biobank Assessment Centre > Imaging > Brain MRI > Diffusion brain MRI > dMRI skeleton		14490		0.526929262536067				continuous-25487-both_sexes--irnt
Weighted-mean L3 in tract corticospinal tract (right)	25632	continuous		UK Biobank Assessment Centre > Imaging > Brain MRI > Diffusion brain MRI > dMRI weighted means		14490		0.527854539923734				continuous-25632-both_sexes--irnt
Mean ICVF in medial lemniscus on FA skeleton (right)	25352	continuous		UK Biobank Assessment Centre > Imaging > Brain MRI > Diffusion brain MRI > dMRI skeleton		14490		0.528035885140025				continuous-25352-both_sexes--irnt
Median z-statistic (in group-defined mask) for faces activation	25046	continuous		UK Biobank Assessment Centre > Imaging > Brain MRI > Task functional brain MRI		14069		0.528233366623337				continuous-25046-both_sexes--irnt
Mean FA in retrolenticular part of internal capsule on FA skeleton (left)	25077	continuous		UK Biobank Assessment Centre > Imaging > Brain MRI > Diffusion brain MRI > dMRI skeleton		14492		0.528362162073759				continuous-25077-both_sexes--irnt
Mean FA in cingulum hippocampus on FA skeleton (right)	25092	continuous		UK Biobank Assessment Centre > Imaging > Brain MRI > Diffusion brain MRI > dMRI skeleton		14492		0.528460057745835				continuous-25092-both_sexes--irnt
Mean OD in splenium of corpus callosum on FA skeleton	25396	continuous		UK Biobank Assessment Centre > Imaging > Brain MRI > Diffusion brain MRI > dMRI skeleton		14490		0.52864295951882				continuous-25396-both_sexes--irnt
Weighted-mean FA in tract superior thalamic radiation (left)	25511	continuous		UK Biobank Assessment Centre > Imaging > Brain MRI > Diffusion brain MRI > dMRI weighted means		14490		0.529524040950012				continuous-25511-both_sexes--irnt
Mean OD in fornix on FA skeleton	25397	continuous		UK Biobank Assessment Centre > Imaging > Brain MRI > Diffusion brain MRI > dMRI skeleton		14490		0.529818234393358				continuous-25397-both_sexes--irnt
Mean MD in cingulum hippocampus on FA skeleton (right)	25140	continuous		UK Biobank Assessment Centre > Imaging > Brain MRI > Diffusion brain MRI > dMRI skeleton		14492		0.531280860257759				continuous-25140-both_sexes--irnt
Arm predicted mass (right)	23122	continuous		UK Biobank Assessment Centre > Physical measures > Anthropometry > Impedance measures		276628		0.533224062407108	0.00494681000443914			continuous-23122-both_sexes--irnt
N89 Other noninflammatory disorders of vagina	132140	icd_first_occurrence		Health-related outcomes > First occurrences > Genitourinary system disorders		7168	146179	0.534826192241633	-0.042459471267301			icd_first_occurrence-132140-both_sexes--
Mean MO in body of corpus callosum on FA skeleton	25155	continuous		UK Biobank Assessment Centre > Imaging > Brain MRI > Diffusion brain MRI > dMRI skeleton		14492		0.535913291030463				continuous-25155-both_sexes--irnt
Mean L1 in cingulum cingulate gyrus on FA skeleton (left)	25235	continuous		UK Biobank Assessment Centre > Imaging > Brain MRI > Diffusion brain MRI > dMRI skeleton		14492		0.535981625131351				continuous-25235-both_sexes--irnt
Mean FA in corticospinal tract on FA skeleton (right)	25062	continuous		UK Biobank Assessment Centre > Imaging > Brain MRI > Diffusion brain MRI > dMRI skeleton		14492		0.536510137561762				continuous-25062-both_sexes--irnt
Weighted-mean ISOVF in tract uncinate fasciculus (left)	25729	continuous		UK Biobank Assessment Centre > Imaging > Brain MRI > Diffusion brain MRI > dMRI weighted means		14489		0.536689694008144				continuous-25729-both_sexes--irnt
Mean L2 in posterior corona radiata on FA skeleton (left)	25275	continuous		UK Biobank Assessment Centre > Imaging > Brain MRI > Diffusion brain MRI > dMRI skeleton		14492		0.537798396687664				continuous-25275-both_sexes--irnt
Smoking status	20116	categorical		UK Biobank Assessment Centre > Touchscreen > Lifestyle and environment > Smoking		28570	251824	0.53785189631815	0.0268789213907497			categorical-20116-both_sexes-2-
J18 Pneumonia, organism unspecified	131456	icd_first_occurrence		Health-related outcomes > First occurrences > Respiratory system disorders		13428	268157	0.538280575270536	0.0078943118184603			icd_first_occurrence-131456-both_sexes--
Weighted-mean L1 in tract anterior thalamic radiation (right)	25572	continuous		UK Biobank Assessment Centre > Imaging > Brain MRI > Diffusion brain MRI > dMRI weighted means		14490		0.538812501270378				continuous-25572-both_sexes--irnt
Arm fat-free mass (left)	23125	continuous		UK Biobank Assessment Centre > Physical measures > Anthropometry > Impedance measures		276584		0.539058294984652	0.00503572417421029			continuous-23125-both_sexes--irnt
Volume of grey matter in VIIIa Cerebellum (vermis)	25910	continuous		UK Biobank Assessment Centre > Imaging > Brain MRI > T1 structural brain MRI > Regional grey matter volumes (FAST)		16047		0.539239361461245				continuous-25910-both_sexes--irnt
Volume of thalamus (left)	25011	continuous		UK Biobank Assessment Centre > Imaging > Brain MRI > T1 structural brain MRI > Subcortical volumes (FIRST)		16038		0.540455961007084				continuous-25011-both_sexes--irnt
M16 Coxarthrosis [arthrosis of hip]	131870	icd_first_occurrence		Health-related outcomes > First occurrences > Musculoskeletal system and connective tissue disorders		11064	270521	0.540759493710135	-0.0425360701702861			icd_first_occurrence-131870-both_sexes--
Weighted-mean L2 in tract medial lemniscus (right)	25614	continuous		UK Biobank Assessment Centre > Imaging > Brain MRI > Diffusion brain MRI > dMRI weighted means		14490		0.541843314564095				continuous-25614-both_sexes--irnt
Weighted-mean OD in tract uncinate fasciculus (right)	25703	continuous		UK Biobank Assessment Centre > Imaging > Brain MRI > Diffusion brain MRI > dMRI weighted means		14489		0.541910495685921				continuous-25703-both_sexes--irnt
Mean MD in cerebral peduncle on FA skeleton (left)	25119	continuous		UK Biobank Assessment Centre > Imaging > Brain MRI > Diffusion brain MRI > dMRI skeleton		14492		0.542378114288476				continuous-25119-both_sexes--irnt
Apolipoprotein A	30630	continuous		Biological samples > Assay results > Blood assays > Blood biochemistry		244741		0.542465726833043	0.00287295094786762			continuous-30630-both_sexes--irnt
Mean L2 in anterior corona radiata on FA skeleton (right)	25270	continuous		UK Biobank Assessment Centre > Imaging > Brain MRI > Diffusion brain MRI > dMRI skeleton		14492		0.543170407591036				continuous-25270-both_sexes--irnt
Mean ISOVF in sagittal stratum on FA skeleton (left)	25471	continuous		UK Biobank Assessment Centre > Imaging > Brain MRI > Diffusion brain MRI > dMRI skeleton		14490		0.543835353917228				continuous-25471-both_sexes--irnt
Weighted-mean FA in tract inferior longitudinal fasciculus (left)	25502	continuous		UK Biobank Assessment Centre > Imaging > Brain MRI > Diffusion brain MRI > dMRI weighted means		14490		0.544418711877548				continuous-25502-both_sexes--irnt
Mean FA in superior fronto-occipital fasciculus on FA skeleton (right)	25098	continuous		UK Biobank Assessment Centre > Imaging > Brain MRI > Diffusion brain MRI > dMRI skeleton		14492		0.544707782257833				continuous-25098-both_sexes--irnt
N64 Other disorders of breast	132104	icd_first_occurrence		Health-related outcomes > First occurrences > Genitourinary system disorders		7493	145854	0.545139994461938	-0.0422546589128789			icd_first_occurrence-132104-both_sexes--
Mean MO in fornix on FA skeleton	25157	continuous		UK Biobank Assessment Centre > Imaging > Brain MRI > Diffusion brain MRI > dMRI skeleton		14492		0.545461779304897				continuous-25157-both_sexes--irnt
M65 Synovitis and tenosynovitis	131938	icd_first_occurrence		Health-related outcomes > First occurrences > Musculoskeletal system and connective tissue disorders		10183	271402	0.546281143253976	-0.0418709966479908			icd_first_occurrence-131938-both_sexes--
Weighted-mean FA in tract inferior longitudinal fasciculus (right)	25503	continuous		UK Biobank Assessment Centre > Imaging > Brain MRI > Diffusion brain MRI > dMRI weighted means		14490		0.54756215583731				continuous-25503-both_sexes--irnt
Volume of grey matter in Lateral Occipital Cortex, inferior division (right)	25827	continuous		UK Biobank Assessment Centre > Imaging > Brain MRI > T1 structural brain MRI > Regional grey matter volumes (FAST)		16047		0.54817792619847				continuous-25827-both_sexes--irnt
Weighted-mean ISOVF in tract cingulate gyrus part of cingulum (left)	25708	continuous		UK Biobank Assessment Centre > Imaging > Brain MRI > Diffusion brain MRI > dMRI weighted means		14489		0.549781915027798				continuous-25708-both_sexes--irnt
H61 Other disorders of external ear	131224	icd_first_occurrence		Health-related outcomes > First occurrences > Ear and mastoid process disorders		17767	263818	0.550260023988534	0.0255183944860828			icd_first_occurrence-131224-both_sexes--
Neutrophill percentage	30200	continuous		Biological samples > Assay results > Blood assays > Blood count		273112		0.550855035655508	0.0010371292505299			continuous-30200-both_sexes--irnt
Median BOLD effect (in group-defined mask) for shapes activation	25040	continuous		UK Biobank Assessment Centre > Imaging > Brain MRI > Task functional brain MRI		14069		0.551397632211218				continuous-25040-both_sexes--irnt
Total volume of white matter hyperintensities (from T1 and T2_FLAIR images)	25781	continuous		UK Biobank Assessment Centre > Imaging > Brain MRI > T2-weighted brain MRI		15031		0.551617283836267				continuous-25781-both_sexes--irnt
Mean platelet (thrombocyte) volume	30100	continuous		Biological samples > Assay results > Blood assays > Blood count		273539		0.552755152653293	0.00781204649876567			continuous-30100-both_sexes--irnt
L57 Skin changes due to chronic exposure to nonionising radiation	131768	icd_first_occurrence		Health-related outcomes > First occurrences > Skin and subcutaneous tissue disorders		11049	270536	0.552952902670178	-0.0428847903857201			icd_first_occurrence-131768-both_sexes--
Weighted-mean L3 in tract medial lemniscus (left)	25640	continuous		UK Biobank Assessment Centre > Imaging > Brain MRI > Diffusion brain MRI > dMRI weighted means		14490		0.553070621074051				continuous-25640-both_sexes--irnt
Mean ICVF in tapetum on FA skeleton (left)	25391	continuous		UK Biobank Assessment Centre > Imaging > Brain MRI > Diffusion brain MRI > dMRI skeleton		14490		0.553767527273971				continuous-25391-both_sexes--irnt
Standing height	50	continuous		UK Biobank Assessment Centre > Physical measures > Anthropometry > Body size measures		280946		0.555601004388485	-0.00529348679404528			continuous-50-both_sexes--irnt
Age hayfever or allergic rhinitis diagnosed by doctor	22146	continuous		Online follow-up > Work environment > Medical information		16495		0.556363633358821	0.0186366512300845			continuous-22146-both_sexes--irnt
N95 Menopausal and other perimenopausal disorders	132152	icd_first_occurrence		Health-related outcomes > First occurrences > Genitourinary system disorders		21154	132193	0.556558712104522	0.0119311934546745			icd_first_occurrence-132152-both_sexes--
Volume of hippocampus (left)	25019	continuous		UK Biobank Assessment Centre > Imaging > Brain MRI > T1 structural brain MRI > Subcortical volumes (FIRST)		16038		0.557129962940854				continuous-25019-both_sexes--irnt
L03 Cellulitis	131702	icd_first_occurrence		Health-related outcomes > First occurrences > Skin and subcutaneous tissue disorders		16258	265327	0.557173306563002	0.0311090268064182			icd_first_occurrence-131702-both_sexes--
Mean FA in posterior corona radiata on FA skeleton (right)	25082	continuous		UK Biobank Assessment Centre > Imaging > Brain MRI > Diffusion brain MRI > dMRI skeleton		14492		0.557712249371586				continuous-25082-both_sexes--irnt
Reduction or fixation of bone fracture	20004	categorical		UK Biobank Assessment Centre > Verbal interview > Operations		12757	268786	0.559143544831445	-0.0418373667820564			categorical-20004-both_sexes-1439-
N60 Benign mammary dysplasia	132096	icd_first_occurrence		Health-related outcomes > First occurrences > Genitourinary system disorders		7142	146205	0.559573553877914	-0.0423034803029628			icd_first_occurrence-132096-both_sexes--
Mean L1 in posterior limb of internal capsule on FA skeleton (left)	25219	continuous		UK Biobank Assessment Centre > Imaging > Brain MRI > Diffusion brain MRI > dMRI skeleton		14492		0.560558179671136				continuous-25219-both_sexes--irnt
Volume of grey matter in Middle Temporal Gyrus, anterior division (left)	25802	continuous		UK Biobank Assessment Centre > Imaging > Brain MRI > T1 structural brain MRI > Regional grey matter volumes (FAST)		16047		0.560637199544727				continuous-25802-both_sexes--irnt
Omega-3/fish oil supplement	20003	categorical		UK Biobank Assessment Centre > Verbal interview > Medications		10509	271034	0.5614627857064	0.00981201838489267			categorical-20003-both_sexes-1193-
Weight change during worst episode of depression	20536	categorical		Online follow-up > Mental health > Depression		7799	37119	0.562029747283529	-0.0500674897955938			categorical-20536-both_sexes-1-
Median T2star in hippocampus (left)	25034	continuous		UK Biobank Assessment Centre > Imaging > Brain MRI > Susceptibility weighted brain MRI		14767		0.562511260825934				continuous-25034-both_sexes--irnt
Volume of grey matter in Occipital Fusiform Gyrus (right)	25861	continuous		UK Biobank Assessment Centre > Imaging > Brain MRI > T1 structural brain MRI > Regional grey matter volumes (FAST)		16047		0.563184535262467				continuous-25861-both_sexes--irnt
I48 Atrial fibrillation and flutter	131350	icd_first_occurrence		Health-related outcomes > First occurrences > Circulatory system disorders		14045	267540	0.563230537697826	-0.0431208452346351			icd_first_occurrence-131350-both_sexes--
Father's age at death	1807	continuous		UK Biobank Assessment Centre > Touchscreen > Family history		207146		0.564255589667463	0.0101714264283968			continuous-1807-both_sexes--irnt
Mean L1 in middle cerebellar peduncle on FA skeleton	25200	continuous		UK Biobank Assessment Centre > Imaging > Brain MRI > Diffusion brain MRI > dMRI skeleton		14492		0.564261425421002				continuous-25200-both_sexes--irnt
Mean L1 in anterior limb of internal capsule on FA skeleton (left)	25217	continuous		UK Biobank Assessment Centre > Imaging > Brain MRI > Diffusion brain MRI > dMRI skeleton		14492		0.565145168070776				continuous-25217-both_sexes--irnt
Glycated haemoglobin (HbA1c)	30750	continuous		Biological samples > Assay results > Blood assays > Blood biochemistry		268753		0.56547259623876	-0.00187113992903912			continuous-30750-both_sexes--irnt
Migraine	20002	categorical		UK Biobank Assessment Centre > Verbal interview > Medical conditions		8216	273327	0.565489690277216	-0.0418924735945569			categorical-20002-both_sexes-1265-
H92 Otalgia and effusion of ear	131262	icd_first_occurrence		Health-related outcomes > First occurrences > Ear and mastoid process disorders		9442	272143	0.565667175140135	-0.0417545052435062			icd_first_occurrence-131262-both_sexes--
F43 Reaction to severe stress, and adjustment disorders	130910	icd_first_occurrence		Health-related outcomes > First occurrences > Mental and behavioural disorders		8334	273251	0.566366591441996	-0.0419008111824709			icd_first_occurrence-130910-both_sexes--
Forced expiratory volume in 1-second (FEV1)	3063	continuous		UK Biobank Assessment Centre > Physical measures > Spirometry		255820		0.56668891567804	-0.000985327963915446			continuous-3063-both_sexes--irnt
Mean ICVF in superior longitudinal fasciculus on FA skeleton (left)	25385	continuous		UK Biobank Assessment Centre > Imaging > Brain MRI > Diffusion brain MRI > dMRI skeleton		14490		0.568817901723646				continuous-25385-both_sexes--irnt
Maximum carotid IMT (intima-medial thickness) at 120 degrees	22672	continuous		UK Biobank Assessment Centre > Physical measures > Carotid ultrasound		18686		0.569819931477268				continuous-22672-both_sexes--irnt
Mean MO in cerebral peduncle on FA skeleton (right)	25166	continuous		UK Biobank Assessment Centre > Imaging > Brain MRI > Diffusion brain MRI > dMRI skeleton		14492		0.570372010269588				continuous-25166-both_sexes--irnt
Mean ISOVF in inferior cerebellar peduncle on FA skeleton (left)	25451	continuous		UK Biobank Assessment Centre > Imaging > Brain MRI > Diffusion brain MRI > dMRI skeleton		14490		0.570597714681103				continuous-25451-both_sexes--irnt
Mean MD in superior cerebellar peduncle on FA skeleton (right)	25116	continuous		UK Biobank Assessment Centre > Imaging > Brain MRI > Diffusion brain MRI > dMRI skeleton		14492		0.570755606225124				continuous-25116-both_sexes--irnt
Mental health problems ever diagnosed by a professional	20544	categorical		Online follow-up > Mental health > Mental distress		13211	79887	0.571464441587428	0.00043932153447373			categorical-20544-both_sexes-15-
Weighted-mean ISOVF in tract anterior thalamic radiation (right)	25707	continuous		UK Biobank Assessment Centre > Imaging > Brain MRI > Diffusion brain MRI > dMRI weighted means		14489		0.571838496878542				continuous-25707-both_sexes--irnt
Mean OD in cerebral peduncle on FA skeleton (left)	25407	continuous		UK Biobank Assessment Centre > Imaging > Brain MRI > Diffusion brain MRI > dMRI skeleton		14490		0.57347466620209				continuous-25407-both_sexes--irnt
Wants to stop smoking	3496	continuous		UK Biobank Assessment Centre > Touchscreen > Lifestyle and environment > Smoking		20577		0.573812411324587	-0.0185186418630196			continuous-3496-both_sexes--
N94 Pain and other conditions associated with female genital organs and menstrual cycle	132150	icd_first_occurrence		Health-related outcomes > First occurrences > Genitourinary system disorders		6944	146403	0.574217998103789	-0.042248888954616			icd_first_occurrence-132150-both_sexes--
Y75.2 Laparoscopic approach to abdominal cavity NEC	41210	categorical		Health-related outcomes > Hospital inpatient > Summary Operations		10319	271267	0.574300482694689	-0.0416111739740635			categorical-41210-both_sexes-Y752-
Weight	23098	continuous		UK Biobank Assessment Centre > Physical measures > Anthropometry > Impedance measures		276717		0.574399290963803	0.00665699848832654			continuous-23098-both_sexes--irnt
Platelet count	30080	continuous		Biological samples > Assay results > Blood assays > Blood count		273542		0.575019556963016	-0.00733376987830131			continuous-30080-both_sexes--irnt
Mean L1 in inferior cerebellar peduncle on FA skeleton (right)	25210	continuous		UK Biobank Assessment Centre > Imaging > Brain MRI > Diffusion brain MRI > dMRI skeleton		14492		0.575073993162252				continuous-25210-both_sexes--irnt
Mean OD in posterior limb of internal capsule on FA skeleton (right)	25410	continuous		UK Biobank Assessment Centre > Imaging > Brain MRI > Diffusion brain MRI > dMRI skeleton		14490		0.575192963129032				continuous-25410-both_sexes--irnt
N84 Polyp of female genital tract	132130	icd_first_occurrence		Health-related outcomes > First occurrences > Genitourinary system disorders		9832	143515	0.575371047235339	0.0324437843501527			icd_first_occurrence-132130-both_sexes--
Mean L3 in tapetum on FA skeleton (right)	25342	continuous		UK Biobank Assessment Centre > Imaging > Brain MRI > Diffusion brain MRI > dMRI skeleton		14492		0.5759005981208				continuous-25342-both_sexes--irnt
J03 Acute tonsillitis	131430	icd_first_occurrence		Health-related outcomes > First occurrences > Respiratory system disorders		9809	271776	0.576096114229094	0.00798871562624985			icd_first_occurrence-131430-both_sexes--
Mean MD in superior corona radiata on FA skeleton (right)	25128	continuous		UK Biobank Assessment Centre > Imaging > Brain MRI > Diffusion brain MRI > dMRI skeleton		14492		0.576691865693566				continuous-25128-both_sexes--irnt
Weight	21002	continuous		UK Biobank Assessment Centre > Physical measures > Anthropometry > Body size measures		280748		0.576813684437753	0.00663201580174293			continuous-21002-both_sexes--irnt
Microalbumin in urine	30500	continuous		Biological samples > Assay results > Urine assays		85030		0.577315074964746	-0.00272560954737603			continuous-30500-both_sexes--irnt
N83 Noninflammatory disorders of ovary, fallopian tube and broad ligament	132128	icd_first_occurrence		Health-related outcomes > First occurrences > Genitourinary system disorders		7031	146316	0.577862860194246	-0.0419884945488919			icd_first_occurrence-132128-both_sexes--
Weighted-mean ISOVF in tract corticospinal tract (left)	25712	continuous		UK Biobank Assessment Centre > Imaging > Brain MRI > Diffusion brain MRI > dMRI weighted means		14489		0.578984629517079				continuous-25712-both_sexes--irnt
Gastro-oesophageal reflux (gord) / gastric reflux	20002	categorical		UK Biobank Assessment Centre > Verbal interview > Medical conditions		12062	269481	0.579670780003294	0.00875113213492148			categorical-20002-both_sexes-1138-
Mean L1 in superior cerebellar peduncle on FA skeleton (right)	25212	continuous		UK Biobank Assessment Centre > Imaging > Brain MRI > Diffusion brain MRI > dMRI skeleton		14492		0.580528459897626				continuous-25212-both_sexes--irnt
Volume of brain, grey+white matter	25010	continuous		UK Biobank Assessment Centre > Imaging > Brain MRI > T1 structural brain MRI		16052		0.581421585819007				continuous-25010-both_sexes--irnt
Mean L1 in cerebral peduncle on FA skeleton (left)	25215	continuous		UK Biobank Assessment Centre > Imaging > Brain MRI > Diffusion brain MRI > dMRI skeleton		14492		0.583356746744967				continuous-25215-both_sexes--irnt
Weighted-mean L3 in tract inferior fronto-occipital fasciculus (left)	25635	continuous		UK Biobank Assessment Centre > Imaging > Brain MRI > Diffusion brain MRI > dMRI weighted means		14490		0.583990095688007				continuous-25635-both_sexes--irnt
Weighted-mean L2 in tract uncinate fasciculus (left)	25621	continuous		UK Biobank Assessment Centre > Imaging > Brain MRI > Diffusion brain MRI > dMRI weighted means		14490		0.585453191585243				continuous-25621-both_sexes--irnt
N93 Other abnormal uterine and vaginal bleeding	132148	icd_first_occurrence		Health-related outcomes > First occurrences > Genitourinary system disorders		6287	147060	0.586420687440859	-0.0421494235749524			icd_first_occurrence-132148-both_sexes--
Levothyroxine sodium	20003	categorical		UK Biobank Assessment Centre > Verbal interview > Medications		11475	270068	0.587728077033161	-0.00122078653435991			categorical-20003-both_sexes-1141191044-
Volume of grey matter in Ventral Striatum (right)	25891	continuous		UK Biobank Assessment Centre > Imaging > Brain MRI > T1 structural brain MRI > Regional grey matter volumes (FAST)		16047		0.588549950785514				continuous-25891-both_sexes--irnt
D64 Other anaemias	130648	icd_first_occurrence		Health-related outcomes > First occurrences > Blood, blood-forming organs and certain immune disorders		11948	269637	0.58856897381828	0.00568421984186427			icd_first_occurrence-130648-both_sexes--
Volume of caudate (right)	25014	continuous		UK Biobank Assessment Centre > Imaging > Brain MRI > T1 structural brain MRI > Subcortical volumes (FIRST)		16038		0.588648616779258				continuous-25014-both_sexes--irnt
Mean OD in retrolenticular part of internal capsule on FA skeleton (left)	25413	continuous		UK Biobank Assessment Centre > Imaging > Brain MRI > Diffusion brain MRI > dMRI skeleton		14490		0.588776913145864				continuous-25413-both_sexes--irnt
Weighted-mean FA in tract anterior thalamic radiation (left)	25490	continuous		UK Biobank Assessment Centre > Imaging > Brain MRI > Diffusion brain MRI > dMRI weighted means		14490		0.589457685155254				continuous-25490-both_sexes--irnt
N81 Female genital prolapse	132124	icd_first_occurrence		Health-related outcomes > First occurrences > Genitourinary system disorders		10307	143040	0.589862504574345	0.0307427454837862			icd_first_occurrence-132124-both_sexes--
Mean MO in cingulum cingulate gyrus on FA skeleton (right)	25186	continuous		UK Biobank Assessment Centre > Imaging > Brain MRI > Diffusion brain MRI > dMRI skeleton		14492		0.590492194660327				continuous-25186-both_sexes--irnt
Volume of grey matter in Lateral Occipital Cortex, superior division (left)	25824	continuous		UK Biobank Assessment Centre > Imaging > Brain MRI > T1 structural brain MRI > Regional grey matter volumes (FAST)		16047		0.591309629432009				continuous-25824-both_sexes--irnt
Mean ISOVF in anterior limb of internal capsule on FA skeleton (left)	25457	continuous		UK Biobank Assessment Centre > Imaging > Brain MRI > Diffusion brain MRI > dMRI skeleton		14490		0.592017584095326				continuous-25457-both_sexes--irnt
Volume of grey matter in Inferior Frontal Gyrus, pars triangularis (right)	25791	continuous		UK Biobank Assessment Centre > Imaging > Brain MRI > T1 structural brain MRI > Regional grey matter volumes (FAST)		16047		0.592065803452809				continuous-25791-both_sexes--irnt
Medication for pain relief, constipation, heartburn	6154	categorical		UK Biobank Assessment Centre > Touchscreen > Health and medical history > Medication		8133	270378	0.592405973549059	-0.0416947078766023			categorical-6154-both_sexes-6-
I80 Phlebitis and thrombophlebitis	131396	icd_first_occurrence		Health-related outcomes > First occurrences > Circulatory system disorders		9555	272030	0.592791513637166	-0.041884806436166			icd_first_occurrence-131396-both_sexes--
N18 Chronic renal failure	132032	icd_first_occurrence		Health-related outcomes > First occurrences > Genitourinary system disorders		9856	271729	0.59477971354965	-0.042285104029606			icd_first_occurrence-132032-both_sexes--
Mean FA in cerebral peduncle on FA skeleton (right)	25070	continuous		UK Biobank Assessment Centre > Imaging > Brain MRI > Diffusion brain MRI > dMRI skeleton		14492		0.595572120687086				continuous-25070-both_sexes--irnt
Mean ISOVF in middle cerebellar peduncle on FA skeleton	25440	continuous		UK Biobank Assessment Centre > Imaging > Brain MRI > Diffusion brain MRI > dMRI skeleton		14490		0.596302392612661				continuous-25440-both_sexes--irnt
B02 Zoster [herpes zoster]	130178	icd_first_occurrence		Health-related outcomes > First occurrences > Certain infectious and parasitic diseases		9178	272407	0.597229207560756	-0.0417101646549962			icd_first_occurrence-130178-both_sexes--
Weighted-mean ISOVF in tract medial lemniscus (left)	25721	continuous		UK Biobank Assessment Centre > Imaging > Brain MRI > Diffusion brain MRI > dMRI weighted means		14489		0.597734922606246				continuous-25721-both_sexes--irnt
Mean FA in middle cerebellar peduncle on FA skeleton	25056	continuous		UK Biobank Assessment Centre > Imaging > Brain MRI > Diffusion brain MRI > dMRI skeleton		14492		0.600428904679503				continuous-25056-both_sexes--irnt
Weighted-mean L2 in tract parahippocampal part of cingulum (left)	25602	continuous		UK Biobank Assessment Centre > Imaging > Brain MRI > Diffusion brain MRI > dMRI weighted means		14490		0.600882604397312				continuous-25602-both_sexes--irnt
M70 Soft tissue disorders related to use, overuse and pressure	131946	icd_first_occurrence		Health-related outcomes > First occurrences > Musculoskeletal system and connective tissue disorders		9518	272067	0.603463815124351	-0.041476608174929			icd_first_occurrence-131946-both_sexes--
Alcohol drinker status	20117	categorical		UK Biobank Assessment Centre > Touchscreen > Lifestyle and environment > Alcohol		9646	271512	0.604936849042067	-0.0414476495609246			categorical-20117-both_sexes-1-
Weighted-mean ISOVF in tract uncinate fasciculus (right)	25730	continuous		UK Biobank Assessment Centre > Imaging > Brain MRI > Diffusion brain MRI > dMRI weighted means		14489		0.605231841957185				continuous-25730-both_sexes--irnt
Mean MO in superior corona radiata on FA skeleton (left)	25177	continuous		UK Biobank Assessment Centre > Imaging > Brain MRI > Diffusion brain MRI > dMRI skeleton		14492		0.605828976052907				continuous-25177-both_sexes--irnt
Vitamin D	100021	continuous		Online follow-up > Diet by 24-hour recall > Estimated nutrients yesterday		43938		0.606304301041232	0.0139565904062712			continuous-100021-both_sexes--irnt
Mean reticulocyte volume	30260	continuous		Biological samples > Assay results > Blood assays > Blood count		268453		0.606467698165901	-0.00730119455649539			continuous-30260-both_sexes--irnt
J34 Other disorders of nose and nasal sinuses	131472	icd_first_occurrence		Health-related outcomes > First occurrences > Respiratory system disorders		9791	271794	0.606901324844406	-0.0414238852618634			icd_first_occurrence-131472-both_sexes--
Mean L2 in inferior cerebellar peduncle on FA skeleton (left)	25259	continuous		UK Biobank Assessment Centre > Imaging > Brain MRI > Diffusion brain MRI > dMRI skeleton		14492		0.607807335975338				continuous-25259-both_sexes--irnt
Mean FA in inferior cerebellar peduncle on FA skeleton (left)	25067	continuous		UK Biobank Assessment Centre > Imaging > Brain MRI > Diffusion brain MRI > dMRI skeleton		14492		0.607945430559529				continuous-25067-both_sexes--irnt
Weighted-mean FA in tract superior longitudinal fasciculus (right)	25510	continuous		UK Biobank Assessment Centre > Imaging > Brain MRI > Diffusion brain MRI > dMRI weighted means		14490		0.608034880213357				continuous-25510-both_sexes--irnt
Forced expiratory volume in 1-second (FEV1), Best measure	20150	continuous		UK Biobank Assessment Centre > Physical measures > Spirometry		208760		0.608262721537661	0.000116057234953203			continuous-20150-both_sexes--irnt
C-reactive protein	30710	continuous		Biological samples > Assay results > Blood assays > Blood biochemistry		267974		0.60885430119055	0.00740118286347914			continuous-30710-both_sexes--irnt
Volume of grey matter in Planum Polare (left)	25868	continuous		UK Biobank Assessment Centre > Imaging > Brain MRI > T1 structural brain MRI > Regional grey matter volumes (FAST)		16047		0.610767238877286				continuous-25868-both_sexes--irnt
Mean L2 in uncinate fasciculus on FA skeleton (left)	25293	continuous		UK Biobank Assessment Centre > Imaging > Brain MRI > Diffusion brain MRI > dMRI skeleton		14492		0.612258706306825				continuous-25293-both_sexes--irnt
Weighted-mean FA in tract inferior fronto-occipital fasciculus (right)	25501	continuous		UK Biobank Assessment Centre > Imaging > Brain MRI > Diffusion brain MRI > dMRI weighted means		14490		0.612929254352779				continuous-25501-both_sexes--irnt
Mean L3 in genu of corpus callosum on FA skeleton	25298	continuous		UK Biobank Assessment Centre > Imaging > Brain MRI > Diffusion brain MRI > dMRI skeleton		14492		0.613484290284749				continuous-25298-both_sexes--irnt
Z94.3 Left sided operation	41210	categorical		Health-related outcomes > Hospital inpatient > Summary Operations		76252	205334	0.613546290189156	-0.0148872411927195			categorical-41210-both_sexes-Z943-
J18.3 Total cholecystectomy NEC	41200	categorical		Health-related outcomes > Hospital inpatient > Summary Operations		8222	273364	0.613588479642634	-0.0415684311956339			categorical-41200-both_sexes-J183-
Volume of amygdala (right)	25022	continuous		UK Biobank Assessment Centre > Imaging > Brain MRI > T1 structural brain MRI > Subcortical volumes (FIRST)		16038		0.614869041297166				continuous-25022-both_sexes--irnt
Mean ICVF in posterior limb of internal capsule on FA skeleton (right)	25362	continuous		UK Biobank Assessment Centre > Imaging > Brain MRI > Diffusion brain MRI > dMRI skeleton		14490		0.616110350386729				continuous-25362-both_sexes--irnt
Minimum carotid IMT (intima-medial thickness) at 150 degrees	22673	continuous		UK Biobank Assessment Centre > Physical measures > Carotid ultrasound		18767		0.616952243568787				continuous-22673-both_sexes--irnt
Volume of thalamus (right)	25012	continuous		UK Biobank Assessment Centre > Imaging > Brain MRI > T1 structural brain MRI > Subcortical volumes (FIRST)		16038		0.617627653363174				continuous-25012-both_sexes--irnt
Direct bilirubin	30660	continuous		Biological samples > Assay results > Blood assays > Blood biochemistry		228253		0.617791129361794	0.00704762706992501			continuous-30660-both_sexes--irnt
Weighted-mean ISOVF in tract parahippocampal part of cingulum (left)	25710	continuous		UK Biobank Assessment Centre > Imaging > Brain MRI > Diffusion brain MRI > dMRI weighted means		14489		0.61831954060749				continuous-25710-both_sexes--irnt
Substances taken for depression	20546	categorical		Online follow-up > Mental health > Depression		22401	70731	0.618363014085519	-0.0227075281771174			categorical-20546-both_sexes-3-
Volume of grey matter in Superior Frontal Gyrus (right)	25787	continuous		UK Biobank Assessment Centre > Imaging > Brain MRI > T1 structural brain MRI > Regional grey matter volumes (FAST)		16047		0.618503910641918				continuous-25787-both_sexes--irnt
Mean L2 in cerebral peduncle on FA skeleton (left)	25263	continuous		UK Biobank Assessment Centre > Imaging > Brain MRI > Diffusion brain MRI > dMRI skeleton		14492		0.620029863722359				continuous-25263-both_sexes--irnt
Volume of grey matter in Planum Polare (right)	25869	continuous		UK Biobank Assessment Centre > Imaging > Brain MRI > T1 structural brain MRI > Regional grey matter volumes (FAST)		16047		0.624215554921356				continuous-25869-both_sexes--irnt
QRS duration	12340	continuous		UK Biobank Assessment Centre > Physical measures > ECG at rest, 12-lead		18166		0.624980042935428				continuous-12340-both_sexes--irnt
Mean OD in inferior cerebellar peduncle on FA skeleton (right)	25402	continuous		UK Biobank Assessment Centre > Imaging > Brain MRI > Diffusion brain MRI > dMRI skeleton		14490		0.627665764231669				continuous-25402-both_sexes--irnt
G47 Sleep disorders	131060	icd_first_occurrence		Health-related outcomes > First occurrences > Nervous system disorders		9445	272140	0.62790333207205	-0.0413181007687132			icd_first_occurrence-131060-both_sexes--
N80 Endometriosis	132122	icd_first_occurrence		Health-related outcomes > First occurrences > Genitourinary system disorders		5548	147799	0.62812261121073	-0.0417894118966982			icd_first_occurrence-132122-both_sexes--
Vitamin B6	100012	continuous		Online follow-up > Diet by 24-hour recall > Estimated nutrients yesterday		43938		0.628400803462135	0.00910154631471419			continuous-100012-both_sexes--irnt
Weighted-mean L2 in tract medial lemniscus (left)	25613	continuous		UK Biobank Assessment Centre > Imaging > Brain MRI > Diffusion brain MRI > dMRI weighted means		14490		0.629668726614224				continuous-25613-both_sexes--irnt
Mean OD in superior longitudinal fasciculus on FA skeleton (right)	25432	continuous		UK Biobank Assessment Centre > Imaging > Brain MRI > Diffusion brain MRI > dMRI skeleton		14490		0.630764737653091				continuous-25432-both_sexes--irnt
Weighted-mean MO in tract inferior fronto-occipital fasciculus (right)	25555	continuous		UK Biobank Assessment Centre > Imaging > Brain MRI > Diffusion brain MRI > dMRI weighted means		14490		0.630886534966983				continuous-25555-both_sexes--irnt
Q07.4 Total abdominal hysterectomy NEC	41200	categorical		Health-related outcomes > Hospital inpatient > Summary Operations		6122	147226	0.630912781160513	-0.0416729148067616			categorical-41200-both_sexes-Q074-
Weighted-mean L3 in tract uncinate fasciculus (left)	25648	continuous		UK Biobank Assessment Centre > Imaging > Brain MRI > Diffusion brain MRI > dMRI weighted means		14490		0.630961723490513				continuous-25648-both_sexes--irnt
Z94.1 Bilateral operation	41210	categorical		Health-related outcomes > Hospital inpatient > Summary Operations		16541	265045	0.631802280118326	0.030104685702033			categorical-41210-both_sexes-Z941-
M47 Spondylosis	131916	icd_first_occurrence		Health-related outcomes > First occurrences > Musculoskeletal system and connective tissue disorders		16228	265357	0.632714625167025	0.0293221072597934			icd_first_occurrence-131916-both_sexes--
Mean ISOVF in superior longitudinal fasciculus on FA skeleton (left)	25481	continuous		UK Biobank Assessment Centre > Imaging > Brain MRI > Diffusion brain MRI > dMRI skeleton		14490		0.633310156574027				continuous-25481-both_sexes--irnt
Y53.2 Approach to organ under ultrasonic control	41210	categorical		Health-related outcomes > Hospital inpatient > Summary Operations		10533	271053	0.633339278138446	-0.0415973200433161			categorical-41210-both_sexes-Y532-
Hayfever/allergic rhinitis	20002	categorical		UK Biobank Assessment Centre > Verbal interview > Medical conditions		15953	265590	0.634269557552805	-0.00548769708139748			categorical-20002-both_sexes-1387-
Red blood cell (erythrocyte) distribution width	30070	continuous		Biological samples > Assay results > Blood assays > Blood count		273540		0.63444144503342	-0.00627569671226637			continuous-30070-both_sexes--irnt
ECG, phase time	5986	continuous		UK Biobank Assessment Centre > Physical measures > ECG during exercise		53340		0.634662007775324	-0.00956856780421027			continuous-5986-both_sexes--irnt
Weighted-mean L1 in tract corticospinal tract (left)	25577	continuous		UK Biobank Assessment Centre > Imaging > Brain MRI > Diffusion brain MRI > dMRI weighted means		14490		0.635265050254876				continuous-25577-both_sexes--irnt
Mean ISOVF in anterior corona radiata on FA skeleton (right)	25462	continuous		UK Biobank Assessment Centre > Imaging > Brain MRI > Diffusion brain MRI > dMRI skeleton		14490		0.635541618852331				continuous-25462-both_sexes--irnt
Weighted-mean L3 in tract superior longitudinal fasciculus (right)	25645	continuous		UK Biobank Assessment Centre > Imaging > Brain MRI > Diffusion brain MRI > dMRI weighted means		14490		0.635701912963122				continuous-25645-both_sexes--irnt
M13 Other arthritis	131864	icd_first_occurrence		Health-related outcomes > First occurrences > Musculoskeletal system and connective tissue disorders		17687	263898	0.635702890935865	0.0199871038398117			icd_first_occurrence-131864-both_sexes--
I84 Haemorrhoids	131404	icd_first_occurrence		Health-related outcomes > First occurrences > Circulatory system disorders		17624	263961	0.636004956595075	0.0288941395225812			icd_first_occurrence-131404-both_sexes--
Carbohydrate	100005	continuous		Online follow-up > Diet by 24-hour recall > Estimated nutrients yesterday		43938		0.636173295515958	-0.0128798901235235			continuous-100005-both_sexes--irnt
Fractured/broken bones in last 5 years	2463	categorical		UK Biobank Assessment Centre > Touchscreen > Health and medical history > Medical conditions		26985	253043	0.636208154850479	-0.0231615413580417			categorical-2463-both_sexes--
Volume of grey matter in Superior Temporal Gyrus, anterior division (left)	25798	continuous		UK Biobank Assessment Centre > Imaging > Brain MRI > T1 structural brain MRI > Regional grey matter volumes (FAST)		16047		0.637486213030809				continuous-25798-both_sexes--irnt
Weighted-mean L2 in tract superior longitudinal fasciculus (right)	25618	continuous		UK Biobank Assessment Centre > Imaging > Brain MRI > Diffusion brain MRI > dMRI weighted means		14490		0.638441022714621				continuous-25618-both_sexes--irnt
Volume of grey matter in VIIIa Cerebellum (left)	25909	continuous		UK Biobank Assessment Centre > Imaging > Brain MRI > T1 structural brain MRI > Regional grey matter volumes (FAST)		16047		0.639430238373003				continuous-25909-both_sexes--irnt
Volume of grey matter in Parahippocampal Gyrus, posterior division (left)	25850	continuous		UK Biobank Assessment Centre > Imaging > Brain MRI > T1 structural brain MRI > Regional grey matter volumes (FAST)		16047		0.639646204573184				continuous-25850-both_sexes--irnt
Mean FA in posterior thalamic radiation on FA skeleton (right)	25084	continuous		UK Biobank Assessment Centre > Imaging > Brain MRI > Diffusion brain MRI > dMRI skeleton		14492		0.639841310924237				continuous-25084-both_sexes--irnt
L72 Follicular cysts of skin and subcutaneous tissue	131794	icd_first_occurrence		Health-related outcomes > First occurrences > Skin and subcutaneous tissue disorders		8322	273263	0.639846090610637	-0.0413014345013938			icd_first_occurrence-131794-both_sexes--
Weighted-mean ICVF in tract cingulate gyrus part of cingulum (right)	25655	continuous		UK Biobank Assessment Centre > Imaging > Brain MRI > Diffusion brain MRI > dMRI weighted means		14489		0.640138076706462				continuous-25655-both_sexes--irnt
Mean OD in posterior corona radiata on FA skeleton (left)	25419	continuous		UK Biobank Assessment Centre > Imaging > Brain MRI > Diffusion brain MRI > dMRI skeleton		14490		0.640268630913291				continuous-25419-both_sexes--irnt
Mean MD in fornix cres+stria terminalis on FA skeleton (right)	25142	continuous		UK Biobank Assessment Centre > Imaging > Brain MRI > Diffusion brain MRI > dMRI skeleton		14492		0.640426347155642				continuous-25142-both_sexes--irnt
Weighted-mean L3 in tract medial lemniscus (right)	25641	continuous		UK Biobank Assessment Centre > Imaging > Brain MRI > Diffusion brain MRI > dMRI weighted means		14490		0.640789943520142				continuous-25641-both_sexes--irnt
Ventolin 100micrograms inhaler	20003	categorical		UK Biobank Assessment Centre > Verbal interview > Medications		8046	273497	0.641755668906753	-0.0412733702700459			categorical-20003-both_sexes-1140861998-
H93 Other disorders of ear, not elsewhere classified	131264	icd_first_occurrence		Health-related outcomes > First occurrences > Ear and mastoid process disorders		8240	273345	0.641871228434186	-0.0413956225551309			icd_first_occurrence-131264-both_sexes--
Mean ICVF in anterior corona radiata on FA skeleton (left)	25367	continuous		UK Biobank Assessment Centre > Imaging > Brain MRI > Diffusion brain MRI > dMRI skeleton		14490		0.641895257786878				continuous-25367-both_sexes--irnt
Weighted-mean ISOVF in tract corticospinal tract (right)	25713	continuous		UK Biobank Assessment Centre > Imaging > Brain MRI > Diffusion brain MRI > dMRI weighted means		14489		0.641908579514786				continuous-25713-both_sexes--irnt
H83 Other diseases of inner ear	131256	icd_first_occurrence		Health-related outcomes > First occurrences > Ear and mastoid process disorders		6755	274830	0.642096920917419	-0.0413640906743575			icd_first_occurrence-131256-both_sexes--
K22 Other diseases of oesophagus	131586	icd_first_occurrence		Health-related outcomes > First occurrences > Digestive system disorders		9717	271868	0.643474762113258	-0.0414229930427171			icd_first_occurrence-131586-both_sexes--
Weighted-mean L1 in tract cingulate gyrus part of cingulum (left)	25573	continuous		UK Biobank Assessment Centre > Imaging > Brain MRI > Diffusion brain MRI > dMRI weighted means		14490		0.643962256201821				continuous-25573-both_sexes--irnt
Mean MD in anterior limb of internal capsule on FA skeleton (right)	25120	continuous		UK Biobank Assessment Centre > Imaging > Brain MRI > Diffusion brain MRI > dMRI skeleton		14492		0.64558474189825				continuous-25120-both_sexes--irnt
Volume of grey matter in Temporal Fusiform Cortex, posterior division (left)	25856	continuous		UK Biobank Assessment Centre > Imaging > Brain MRI > T1 structural brain MRI > Regional grey matter volumes (FAST)		16047		0.645730618047713				continuous-25856-both_sexes--irnt
L20 Atopic dermatitis	131720	icd_first_occurrence		Health-related outcomes > First occurrences > Skin and subcutaneous tissue disorders		7801	273784	0.645829145618954	-0.0413093431927493			icd_first_occurrence-131720-both_sexes--
Mean carotid IMT (intima-medial thickness) at 240 degrees	22680	continuous		UK Biobank Assessment Centre > Physical measures > Carotid ultrasound		18561		0.646217269953218				continuous-22680-both_sexes--irnt
Testosterone	30850	continuous		Biological samples > Assay results > Blood assays > Blood biochemistry		243015		0.648045006648436	0.0016723591107635			continuous-30850-both_sexes--irnt
Mean MD in cerebral peduncle on FA skeleton (right)	25118	continuous		UK Biobank Assessment Centre > Imaging > Brain MRI > Diffusion brain MRI > dMRI skeleton		14492		0.649220954012974				continuous-25118-both_sexes--irnt
Weighted-mean L1 in tract superior thalamic radiation (left)	25592	continuous		UK Biobank Assessment Centre > Imaging > Brain MRI > Diffusion brain MRI > dMRI weighted means		14490		0.650063039265614				continuous-25592-both_sexes--irnt
Mean L3 in posterior limb of internal capsule on FA skeleton (right)	25314	continuous		UK Biobank Assessment Centre > Imaging > Brain MRI > Diffusion brain MRI > dMRI skeleton		14492		0.650223741869826				continuous-25314-both_sexes--irnt
Y82.2 Injection of local anaesthetic NEC	41210	categorical		Health-related outcomes > Hospital inpatient > Summary Operations		5806	275780	0.650647221216214	-0.0433128666029157			categorical-41210-both_sexes-Y822-
H81 Disorders of vestibular function	131252	icd_first_occurrence		Health-related outcomes > First occurrences > Ear and mastoid process disorders		6782	274803	0.65073588402491	-0.0414035165862142			icd_first_occurrence-131252-both_sexes--
Nasal/sinus/nose surgery	20004	categorical		UK Biobank Assessment Centre > Verbal interview > Operations		9577	271966	0.651683956715351	-0.0412733228961308			categorical-20004-both_sexes-1128-
Mean MO in uncinate fasciculus on FA skeleton (right)	25196	continuous		UK Biobank Assessment Centre > Imaging > Brain MRI > Diffusion brain MRI > dMRI skeleton		14492		0.654432306140861				continuous-25196-both_sexes--irnt
Q22.1 Bilateral salpingoophorectomy	41210	categorical		Health-related outcomes > Hospital inpatient > Summary Operations		5443	147905	0.655212177279176	-0.0414971596180601			categorical-41210-both_sexes-Q221-
Mean MO in cingulum hippocampus on FA skeleton (right)	25188	continuous		UK Biobank Assessment Centre > Imaging > Brain MRI > Diffusion brain MRI > dMRI skeleton		14492		0.655258642344339				continuous-25188-both_sexes--irnt
Mean L1 in fornix cres+stria terminalis on FA skeleton (right)	25238	continuous		UK Biobank Assessment Centre > Imaging > Brain MRI > Diffusion brain MRI > dMRI skeleton		14492		0.65593555403317				continuous-25238-both_sexes--irnt
Mean L2 in tapetum on FA skeleton (left)	25295	continuous		UK Biobank Assessment Centre > Imaging > Brain MRI > Diffusion brain MRI > dMRI skeleton		14492		0.656938783729463				continuous-25295-both_sexes--irnt
Heel bone mineral density (BMD) (right)	4124	continuous		UK Biobank Assessment Centre > Physical measures > Bone-densitometry of heel		97843		0.657567270886446	0.00834786705669775			continuous-4124-both_sexes--irnt
S06.5 Excision of lesion of skin of head or neck NEC	41200	categorical		Health-related outcomes > Hospital inpatient > Summary Operations		8309	273277	0.657998556487489	-0.0412627917032448			categorical-41200-both_sexes-S065-
Mean L1 in superior corona radiata on FA skeleton (left)	25225	continuous		UK Biobank Assessment Centre > Imaging > Brain MRI > Diffusion brain MRI > dMRI skeleton		14492		0.658094180231397				continuous-25225-both_sexes--irnt
Mean ICVF in fornix cres+stria terminalis on FA skeleton (right)	25382	continuous		UK Biobank Assessment Centre > Imaging > Brain MRI > Diffusion brain MRI > dMRI skeleton		14490		0.658367356352014				continuous-25382-both_sexes--irnt
A65.1 Carpal tunnel release	41200	categorical		Health-related outcomes > Hospital inpatient > Summary Operations		6304	275282	0.658412176448811	-0.0412797110772598			categorical-41200-both_sexes-A651-
B01 Varicella [chickenpox]	130176	icd_first_occurrence		Health-related outcomes > First occurrences > Certain infectious and parasitic diseases		6917	274668	0.658979763962685	-0.0413968076829579			icd_first_occurrence-130176-both_sexes--
H04 Disorders of lachrymal system	131136	icd_first_occurrence		Health-related outcomes > First occurrences > Eye and adnexa disorders		7969	273616	0.659862372967894	0.0190887041943782			icd_first_occurrence-131136-both_sexes--
H00 Hordeolum and chalazion	131128	icd_first_occurrence		Health-related outcomes > First occurrences > Eye and adnexa disorders		7083	274502	0.660547173708059	-0.0411793957439801			icd_first_occurrence-131128-both_sexes--
M67 Other disorders of synovium and tendon	131942	icd_first_occurrence		Health-related outcomes > First occurrences > Musculoskeletal system and connective tissue disorders		6536	275049	0.6611972134713	-0.0412316265762885			icd_first_occurrence-131942-both_sexes--
Laparoscopy	20004	categorical		UK Biobank Assessment Centre > Verbal interview > Operations		4963	148365	0.661759740250746	-0.0416818056793702			categorical-20004-both_sexes-1520-
Mean L1 in retrolenticular part of internal capsule on FA skeleton (left)	25221	continuous		UK Biobank Assessment Centre > Imaging > Brain MRI > Diffusion brain MRI > dMRI skeleton		14492		0.661949181822041				continuous-25221-both_sexes--irnt
Median BOLD effect (in group-defined mask) for faces-shapes contrast	25048	continuous		UK Biobank Assessment Centre > Imaging > Brain MRI > Task functional brain MRI		14069		0.662650923561012				continuous-25048-both_sexes--irnt
Comparative body size at age 10	1687	continuous		UK Biobank Assessment Centre > Touchscreen > Early life factors		276654		0.662795757409498	-0.00408449580562164			continuous-1687-both_sexes--
Mean FA in body of corpus callosum on FA skeleton	25059	continuous		UK Biobank Assessment Centre > Imaging > Brain MRI > Diffusion brain MRI > dMRI skeleton		14492		0.66289780021163				continuous-25059-both_sexes--irnt
Weighted-mean L3 in tract parahippocampal part of cingulum (right)	25630	continuous		UK Biobank Assessment Centre > Imaging > Brain MRI > Diffusion brain MRI > dMRI weighted means		14490		0.664298357482613				continuous-25630-both_sexes--irnt
Weighted-mean MD in tract acoustic radiation (left)	25515	continuous		UK Biobank Assessment Centre > Imaging > Brain MRI > Diffusion brain MRI > dMRI weighted means		14490		0.664328259666244				continuous-25515-both_sexes--irnt
Y82.9 Unspecified local anaesthetic	41210	categorical		Health-related outcomes > Hospital inpatient > Summary Operations		7654	273932	0.664353003077246	-0.0414728143263512			categorical-41210-both_sexes-Y829-
Weight change during worst episode of depression	20536	categorical		Online follow-up > Mental health > Depression		18123	26795	0.667644130639756	0.000798470855529254			categorical-20536-both_sexes-0-
Mean L3 in uncinate fasciculus on FA skeleton (left)	25341	continuous		UK Biobank Assessment Centre > Imaging > Brain MRI > Diffusion brain MRI > dMRI skeleton		14492		0.668462868610464				continuous-25341-both_sexes--irnt
Frequency of feeling guilt or remorse after drinking alcohol in last year	20409	continuous		Online follow-up > Mental health > Alcohol use		51440		0.668963484036118	-0.0121118148829609			continuous-20409-both_sexes--
Mean L3 in posterior thalamic radiation on FA skeleton (right)	25324	continuous		UK Biobank Assessment Centre > Imaging > Brain MRI > Diffusion brain MRI > dMRI skeleton		14492		0.671658888623685				continuous-25324-both_sexes--irnt
Mean L3 in inferior cerebellar peduncle on FA skeleton (left)	25307	continuous		UK Biobank Assessment Centre > Imaging > Brain MRI > Diffusion brain MRI > dMRI skeleton		14492		0.672138535370226				continuous-25307-both_sexes--irnt
N87 Dysplasia of cervix uteri	132136	icd_first_occurrence		Health-related outcomes > First occurrences > Genitourinary system disorders		4385	148962	0.672459523981262	-0.0416297225110008			icd_first_occurrence-132136-both_sexes--
Eczema/dermatitis	20002	categorical		UK Biobank Assessment Centre > Verbal interview > Medical conditions		7148	274395	0.672490778980947	-0.0411046767151648			categorical-20002-both_sexes-1452-
L82 Seborrhoeic keratosis	131806	icd_first_occurrence		Health-related outcomes > First occurrences > Skin and subcutaneous tissue disorders		17746	263839	0.672614836562931	-0.00910056265512921			icd_first_occurrence-131806-both_sexes--
Eye problems/disorders	6148	categorical		UK Biobank Assessment Centre > Touchscreen > Health and medical history > Eyesight		5117	95378	0.672614849771345	-0.0425229798786321			categorical-6148-both_sexes-6-
Heel bone mineral density (BMD) T-score, automated (right)	4125	continuous		UK Biobank Assessment Centre > Physical measures > Bone-densitometry of heel		97895		0.672834249752571	0.00808948769605583			continuous-4125-both_sexes--irnt
Mean MD in inferior cerebellar peduncle on FA skeleton (right)	25114	continuous		UK Biobank Assessment Centre > Imaging > Brain MRI > Diffusion brain MRI > dMRI skeleton		14492		0.672842669597893				continuous-25114-both_sexes--irnt
Weighted-mean FA in tract medial lemniscus (left)	25505	continuous		UK Biobank Assessment Centre > Imaging > Brain MRI > Diffusion brain MRI > dMRI weighted means		14490		0.673780359538915				continuous-25505-both_sexes--irnt
Z29.1 Rectum	41210	categorical		Health-related outcomes > Hospital inpatient > Summary Operations		8132	273454	0.674104299946079	-0.0411904009542824			categorical-41210-both_sexes-Z291-
Monocyte count	30130	continuous		Biological samples > Assay results > Blood assays > Blood count		273110		0.674661960896952	0.00624811985824421			continuous-30130-both_sexes--irnt
J44 Other chronic obstructive pulmonary disease	131492	icd_first_occurrence		Health-related outcomes > First occurrences > Respiratory system disorders		8847	272738	0.675374899971029	-0.0417695522371999			icd_first_occurrence-131492-both_sexes--
Mean tfMRI head motion, averaged across space and time points	25742	continuous		UK Biobank Assessment Centre > Imaging > Brain MRI > Task functional brain MRI		14078		0.675683222744559				continuous-25742-both_sexes--irnt
Volume of grey matter in Superior Temporal Gyrus, posterior division (right)	25801	continuous		UK Biobank Assessment Centre > Imaging > Brain MRI > T1 structural brain MRI > Regional grey matter volumes (FAST)		16047		0.676426513741968				continuous-25801-both_sexes--irnt
E03 Other hypothyroidism	130696	icd_first_occurrence		Health-related outcomes > First occurrences > Endocrine, nutritional and metabolic diseases		19152	262433	0.676640762070346	-0.0178568357383534			icd_first_occurrence-130696-both_sexes--
Mean OD in posterior limb of internal capsule on FA skeleton (left)	25411	continuous		UK Biobank Assessment Centre > Imaging > Brain MRI > Diffusion brain MRI > dMRI skeleton		14490		0.677159039533797				continuous-25411-both_sexes--irnt
Mean MD in superior corona radiata on FA skeleton (left)	25129	continuous		UK Biobank Assessment Centre > Imaging > Brain MRI > Diffusion brain MRI > dMRI skeleton		14492		0.677438335472374				continuous-25129-both_sexes--irnt
Median BOLD effect (in group-defined mask) for faces activation	25044	continuous		UK Biobank Assessment Centre > Imaging > Brain MRI > Task functional brain MRI		14069		0.677493510088245				continuous-25044-both_sexes--irnt
Weighted-mean FA in tract inferior fronto-occipital fasciculus (left)	25500	continuous		UK Biobank Assessment Centre > Imaging > Brain MRI > Diffusion brain MRI > dMRI weighted means		14490		0.677778336207744				continuous-25500-both_sexes--irnt
Mean L3 in anterior corona radiata on FA skeleton (right)	25318	continuous		UK Biobank Assessment Centre > Imaging > Brain MRI > Diffusion brain MRI > dMRI skeleton		14492		0.677887286962693				continuous-25318-both_sexes--irnt
Mean OD in superior longitudinal fasciculus on FA skeleton (left)	25433	continuous		UK Biobank Assessment Centre > Imaging > Brain MRI > Diffusion brain MRI > dMRI skeleton		14490		0.678512915600761				continuous-25433-both_sexes--irnt
Muscle/soft tissue surgery	20004	categorical		UK Biobank Assessment Centre > Verbal interview > Operations		7973	273570	0.679211129572343	-0.041109011160347			categorical-20004-both_sexes-1297-
K31 Other diseases of stomach and duodenum	131602	icd_first_occurrence		Health-related outcomes > First occurrences > Digestive system disorders		7353	274232	0.67937099236555	-0.0412095165758309			icd_first_occurrence-131602-both_sexes--
Volume of white matter (normalised for head size)	25007	continuous		UK Biobank Assessment Centre > Imaging > Brain MRI > T1 structural brain MRI		16052		0.680284087206683				continuous-25007-both_sexes--irnt
Weighted-mean FA in tract acoustic radiation (right)	25489	continuous		UK Biobank Assessment Centre > Imaging > Brain MRI > Diffusion brain MRI > dMRI weighted means		14490		0.680369975790041				continuous-25489-both_sexes--irnt
Weighted-mean MD in tract superior thalamic radiation (right)	25539	continuous		UK Biobank Assessment Centre > Imaging > Brain MRI > Diffusion brain MRI > dMRI weighted means		14490		0.680571553709834				continuous-25539-both_sexes--irnt
Mean MO in tapetum on FA skeleton (left)	25199	continuous		UK Biobank Assessment Centre > Imaging > Brain MRI > Diffusion brain MRI > dMRI skeleton		14492		0.681076865246062				continuous-25199-both_sexes--irnt
Mean L2 in superior cerebellar peduncle on FA skeleton (right)	25260	continuous		UK Biobank Assessment Centre > Imaging > Brain MRI > Diffusion brain MRI > dMRI skeleton		14492		0.68198784866371				continuous-25260-both_sexes--irnt
M17 Gonarthrosis [arthrosis of knee]	131872	icd_first_occurrence		Health-related outcomes > First occurrences > Musculoskeletal system and connective tissue disorders		19933	261652	0.682367819219251	0.018538846792215			icd_first_occurrence-131872-both_sexes--
Mean MO in cingulum hippocampus on FA skeleton (left)	25189	continuous		UK Biobank Assessment Centre > Imaging > Brain MRI > Diffusion brain MRI > dMRI skeleton		14492		0.683924922675426				continuous-25189-both_sexes--irnt
Weighted-mean ISOVF in tract superior thalamic radiation (right)	25728	continuous		UK Biobank Assessment Centre > Imaging > Brain MRI > Diffusion brain MRI > dMRI weighted means		14489		0.683964385029526				continuous-25728-both_sexes--irnt
J30 Vasomotor and allergic rhinitis	131464	icd_first_occurrence		Health-related outcomes > First occurrences > Respiratory system disorders		27383	254202	0.684820991322544	0.0204765740696317			icd_first_occurrence-131464-both_sexes--
Mean FA in posterior corona radiata on FA skeleton (left)	25083	continuous		UK Biobank Assessment Centre > Imaging > Brain MRI > Diffusion brain MRI > dMRI skeleton		14492		0.684929318624993				continuous-25083-both_sexes--irnt
H91 Other hearing loss	131260	icd_first_occurrence		Health-related outcomes > First occurrences > Ear and mastoid process disorders		7392	274193	0.685675689443462	-0.0414462705526986			icd_first_occurrence-131260-both_sexes--
Z27.2 Stomach	41210	categorical		Health-related outcomes > Hospital inpatient > Summary Operations		20131	261455	0.685716713136931	0.0170214559648911			categorical-41210-both_sexes-Z272-
M85 Other disorders of bone density and structure	131972	icd_first_occurrence		Health-related outcomes > First occurrences > Musculoskeletal system and connective tissue disorders		7159	274426	0.686101737015634	0.0191042567624366			icd_first_occurrence-131972-both_sexes--
Volume of grey matter in Cingulate Gyrus, anterior division (left)	25838	continuous		UK Biobank Assessment Centre > Imaging > Brain MRI > T1 structural brain MRI > Regional grey matter volumes (FAST)		16047		0.686921316321302				continuous-25838-both_sexes--irnt
HDL cholesterol	30760	continuous		Biological samples > Assay results > Blood assays > Blood biochemistry		246179		0.687050434470776	-0.00272297561453153			continuous-30760-both_sexes--irnt
Weighted-mean OD in tract forceps major	25687	continuous		UK Biobank Assessment Centre > Imaging > Brain MRI > Diffusion brain MRI > dMRI weighted means		14489		0.687444376636263				continuous-25687-both_sexes--irnt
Volume of grey matter in Cingulate Gyrus, posterior division (left)	25840	continuous		UK Biobank Assessment Centre > Imaging > Brain MRI > T1 structural brain MRI > Regional grey matter volumes (FAST)		16047		0.687644818109432				continuous-25840-both_sexes--irnt
Weighted-mean ISOVF in tract inferior fronto-occipital fasciculus (right)	25717	continuous		UK Biobank Assessment Centre > Imaging > Brain MRI > Diffusion brain MRI > dMRI weighted means		14489		0.687703735145832				continuous-25717-both_sexes--irnt
M48 Other spondylopathies	131918	icd_first_occurrence		Health-related outcomes > First occurrences > Musculoskeletal system and connective tissue disorders		6798	274787	0.687743380417286	-0.0412552301649915			icd_first_occurrence-131918-both_sexes--
Mean OD in anterior corona radiata on FA skeleton (right)	25414	continuous		UK Biobank Assessment Centre > Imaging > Brain MRI > Diffusion brain MRI > dMRI skeleton		14490		0.688031085086667				continuous-25414-both_sexes--irnt
Co-codamol	20003	categorical		UK Biobank Assessment Centre > Verbal interview > Medications		6582	274961	0.689062662448179	-0.0412539232103549			categorical-20003-both_sexes-1140923346-
Volume of pallidum (right)	25018	continuous		UK Biobank Assessment Centre > Imaging > Brain MRI > T1 structural brain MRI > Subcortical volumes (FIRST)		16038		0.689220550076527				continuous-25018-both_sexes--irnt
Mean MD in inferior cerebellar peduncle on FA skeleton (left)	25115	continuous		UK Biobank Assessment Centre > Imaging > Brain MRI > Diffusion brain MRI > dMRI skeleton		14492		0.689265986145016				continuous-25115-both_sexes--irnt
Volume of caudate (left)	25013	continuous		UK Biobank Assessment Centre > Imaging > Brain MRI > T1 structural brain MRI > Subcortical volumes (FIRST)		16038		0.689521283603517				continuous-25013-both_sexes--irnt
Mean ISOVF in cingulum hippocampus on FA skeleton (left)	25477	continuous		UK Biobank Assessment Centre > Imaging > Brain MRI > Diffusion brain MRI > dMRI skeleton		14490		0.689726659542264				continuous-25477-both_sexes--irnt
H43 Disorders of vitreous body	131190	icd_first_occurrence		Health-related outcomes > First occurrences > Eye and adnexa disorders		5758	275827	0.69106304867082	-0.0414260498533559			icd_first_occurrence-131190-both_sexes--
Weighted-mean L3 in tract anterior thalamic radiation (left)	25625	continuous		UK Biobank Assessment Centre > Imaging > Brain MRI > Diffusion brain MRI > dMRI weighted means		14490		0.692060113741176				continuous-25625-both_sexes--irnt
Hiatus hernia	20002	categorical		UK Biobank Assessment Centre > Verbal interview > Medical conditions		6508	275035	0.692210322289949	-0.041250637810144			categorical-20002-both_sexes-1474-
Mean OD in posterior corona radiata on FA skeleton (right)	25418	continuous		UK Biobank Assessment Centre > Imaging > Brain MRI > Diffusion brain MRI > dMRI skeleton		14490		0.692977131023418				continuous-25418-both_sexes--irnt
L02 Cutaneous abscess, furuncle and carbuncle	131700	icd_first_occurrence		Health-related outcomes > First occurrences > Skin and subcutaneous tissue disorders		6478	275107	0.693747864844097	-0.0410091088593415			icd_first_occurrence-131700-both_sexes--
Forced vital capacity (FVC), Best measure	20151	continuous		UK Biobank Assessment Centre > Physical measures > Spirometry		208760		0.694588353637603	-0.00210118860824185			continuous-20151-both_sexes--irnt
Mean OD in middle cerebellar peduncle on FA skeleton	25392	continuous		UK Biobank Assessment Centre > Imaging > Brain MRI > Diffusion brain MRI > dMRI skeleton		14490		0.694594993316482				continuous-25392-both_sexes--irnt
Aspirin	20003	categorical		UK Biobank Assessment Centre > Verbal interview > Medications		36597	244946	0.694980261877785	0.00190784760606579			categorical-20003-both_sexes-1140868226-
Weighted-mean OD in tract medial lemniscus (left)	25694	continuous		UK Biobank Assessment Centre > Imaging > Brain MRI > Diffusion brain MRI > dMRI weighted means		14489		0.695456856676888				continuous-25694-both_sexes--irnt
Mean ICVF in posterior limb of internal capsule on FA skeleton (left)	25363	continuous		UK Biobank Assessment Centre > Imaging > Brain MRI > Diffusion brain MRI > dMRI skeleton		14490		0.695651645790193				continuous-25363-both_sexes--irnt
J11 Influenza, virus not identified	131442	icd_first_occurrence		Health-related outcomes > First occurrences > Respiratory system disorders		6143	275442	0.695894620760337	-0.0410507113635849			icd_first_occurrence-131442-both_sexes--
Weighted-mean ISOVF in tract superior longitudinal fasciculus (right)	25726	continuous		UK Biobank Assessment Centre > Imaging > Brain MRI > Diffusion brain MRI > dMRI weighted means		14489		0.695902825492057				continuous-25726-both_sexes--irnt
Q18.9 Unspecified diagnostic endoscopic examination of uterus	41200	categorical		Health-related outcomes > Hospital inpatient > Summary Operations		4206	149142	0.69591802041706	-0.0413011336791742			categorical-41200-both_sexes-Q189-
Mean FA in superior fronto-occipital fasciculus on FA skeleton (left)	25099	continuous		UK Biobank Assessment Centre > Imaging > Brain MRI > Diffusion brain MRI > dMRI skeleton		14492		0.696358586846714				continuous-25099-both_sexes--irnt
Weighted-mean L3 in tract parahippocampal part of cingulum (left)	25629	continuous		UK Biobank Assessment Centre > Imaging > Brain MRI > Diffusion brain MRI > dMRI weighted means		14490		0.69718584144962				continuous-25629-both_sexes--irnt
Mean MO in anterior corona radiata on FA skeleton (right)	25174	continuous		UK Biobank Assessment Centre > Imaging > Brain MRI > Diffusion brain MRI > dMRI skeleton		14492		0.697465725199813				continuous-25174-both_sexes--irnt
N85 Other noninflammatory disorders of uterus, except cervix	132132	icd_first_occurrence		Health-related outcomes > First occurrences > Genitourinary system disorders		4260	149087	0.698381516240798	-0.0412460353514774			icd_first_occurrence-132132-both_sexes--
Mean FA in posterior limb of internal capsule on FA skeleton (left)	25075	continuous		UK Biobank Assessment Centre > Imaging > Brain MRI > Diffusion brain MRI > dMRI skeleton		14492		0.70022454744801				continuous-25075-both_sexes--irnt
L60 Nail disorders	131774	icd_first_occurrence		Health-related outcomes > First occurrences > Skin and subcutaneous tissue disorders		6468	275117	0.700897855316312	-0.0410013664533442			icd_first_occurrence-131774-both_sexes--
Y80.9 Unspecified general anaesthetic	41210	categorical		Health-related outcomes > Hospital inpatient > Summary Operations		4803	276783	0.700993024729215	-0.042379291842038			categorical-41210-both_sexes-Y809-
Weighted-mean MO in tract superior longitudinal fasciculus (left)	25563	continuous		UK Biobank Assessment Centre > Imaging > Brain MRI > Diffusion brain MRI > dMRI weighted means		14490		0.701016655505139				continuous-25563-both_sexes--irnt
Weighted-mean MD in tract anterior thalamic radiation (right)	25518	continuous		UK Biobank Assessment Centre > Imaging > Brain MRI > Diffusion brain MRI > dMRI weighted means		14490		0.701433366943043				continuous-25518-both_sexes--irnt
B96 Other bacterial agents as the cause of diseases classified to other chapters	130338	icd_first_occurrence		Health-related outcomes > First occurrences > Certain infectious and parasitic diseases		7068	274517	0.70213060031716	-0.0411618654803929			icd_first_occurrence-130338-both_sexes--
Mean L2 in superior corona radiata on FA skeleton (left)	25273	continuous		UK Biobank Assessment Centre > Imaging > Brain MRI > Diffusion brain MRI > dMRI skeleton		14492		0.70243587476201				continuous-25273-both_sexes--irnt
Mean L1 in uncinate fasciculus on FA skeleton (right)	25244	continuous		UK Biobank Assessment Centre > Imaging > Brain MRI > Diffusion brain MRI > dMRI skeleton		14492		0.702815520189151				continuous-25244-both_sexes--irnt
Mean MD in posterior thalamic radiation on FA skeleton (right)	25132	continuous		UK Biobank Assessment Centre > Imaging > Brain MRI > Diffusion brain MRI > dMRI skeleton		14492		0.703395647902123				continuous-25132-both_sexes--irnt
Mean sphered cell volume	30270	continuous		Biological samples > Assay results > Blood assays > Blood count		268454		0.70367382408117	-0.00597151894783369			continuous-30270-both_sexes--irnt
U05.1 Computed tomography of head	41200	categorical		Health-related outcomes > Hospital inpatient > Summary Operations		6663	274923	0.704062748317639	-0.0411272972531599			categorical-41200-both_sexes-U051-
Platelet distribution width	30110	continuous		Biological samples > Assay results > Blood assays > Blood count		273539		0.704293222566487	0.00582931540993321			continuous-30110-both_sexes--irnt
Weighted-mean ISOVF in tract inferior fronto-occipital fasciculus (left)	25716	continuous		UK Biobank Assessment Centre > Imaging > Brain MRI > Diffusion brain MRI > dMRI weighted means		14489		0.704507366939859				continuous-25716-both_sexes--irnt
H66 Suppurative and unspecified otitis media	131230	icd_first_occurrence		Health-related outcomes > First occurrences > Ear and mastoid process disorders		5895	275690	0.704999222749461	-0.0409965262379751			icd_first_occurrence-131230-both_sexes--
K52 Other non-infective gastro-enteritis and colitis	131630	icd_first_occurrence		Health-related outcomes > First occurrences > Digestive system disorders		13939	267646	0.70500899851932	-0.00132884550755688			icd_first_occurrence-131630-both_sexes--
Mean L2 in sagittal stratum on FA skeleton (left)	25279	continuous		UK Biobank Assessment Centre > Imaging > Brain MRI > Diffusion brain MRI > dMRI skeleton		14492		0.705139597958817				continuous-25279-both_sexes--irnt
Mean FA in genu of corpus callosum on FA skeleton	25058	continuous		UK Biobank Assessment Centre > Imaging > Brain MRI > Diffusion brain MRI > dMRI skeleton		14492		0.705388789198189				continuous-25058-both_sexes--irnt
Mean L3 in superior longitudinal fasciculus on FA skeleton (right)	25336	continuous		UK Biobank Assessment Centre > Imaging > Brain MRI > Diffusion brain MRI > dMRI skeleton		14492		0.705437099520171				continuous-25336-both_sexes--irnt
N40 Hyperplasia of prostate	132072	icd_first_occurrence		Health-related outcomes > First occurrences > Genitourinary system disorders		14657	113581	0.705666799062125	-0.0491784458225757			icd_first_occurrence-132072-both_sexes--
Dilatation and curettage/d+c	20004	categorical		UK Biobank Assessment Centre > Verbal interview > Operations		15951	137377	0.707855058672238	-0.0177856742073434			categorical-20004-both_sexes-1510-
90th percentile of z-statistic (in group-defined mask) for faces activation	25764	continuous		UK Biobank Assessment Centre > Imaging > Brain MRI > Task functional brain MRI		14069		0.708244872705614				continuous-25764-both_sexes--irnt
Forced expiratory volume in 1-second (FEV1), predicted	20153	continuous		UK Biobank Assessment Centre > Physical measures > Spirometry		84144		0.708901270986517	0.00506652588077902			continuous-20153-both_sexes--irnt
Mean L1 in cingulum hippocampus on FA skeleton (left)	25237	continuous		UK Biobank Assessment Centre > Imaging > Brain MRI > Diffusion brain MRI > dMRI skeleton		14492		0.709387826862153				continuous-25237-both_sexes--irnt
Volume of grey matter in VI Cerebellum (left)	25897	continuous		UK Biobank Assessment Centre > Imaging > Brain MRI > T1 structural brain MRI > Regional grey matter volumes (FAST)		16047		0.709906315346572				continuous-25897-both_sexes--irnt
Mean ICVF in cingulum hippocampus on FA skeleton (right)	25380	continuous		UK Biobank Assessment Centre > Imaging > Brain MRI > Diffusion brain MRI > dMRI skeleton		14490		0.710421175021088				continuous-25380-both_sexes--irnt
Weighted-mean L3 in tract uncinate fasciculus (right)	25649	continuous		UK Biobank Assessment Centre > Imaging > Brain MRI > Diffusion brain MRI > dMRI weighted means		14490		0.710668129887707				continuous-25649-both_sexes--irnt
Mean MO in superior longitudinal fasciculus on FA skeleton (right)	25192	continuous		UK Biobank Assessment Centre > Imaging > Brain MRI > Diffusion brain MRI > dMRI skeleton		14492		0.711105413270799				continuous-25192-both_sexes--irnt
Mean MO in posterior corona radiata on FA skeleton (right)	25178	continuous		UK Biobank Assessment Centre > Imaging > Brain MRI > Diffusion brain MRI > dMRI skeleton		14492		0.711313193496913				continuous-25178-both_sexes--irnt
M20 Acquired deformities of fingers and toes	131878	icd_first_occurrence		Health-related outcomes > First occurrences > Musculoskeletal system and connective tissue disorders		11724	269861	0.713028632995795	-0.00321034471982289			icd_first_occurrence-131878-both_sexes--
Weighted-mean ICVF in tract inferior fronto-occipital fasciculus (right)	25663	continuous		UK Biobank Assessment Centre > Imaging > Brain MRI > Diffusion brain MRI > dMRI weighted means		14489		0.713660720461696				continuous-25663-both_sexes--irnt
Blood clot, DVT, bronchitis, emphysema, asthma, rhinitis, eczema, allergy diagnosed by doctor	6152	categorical		UK Biobank Assessment Centre > Touchscreen > Health and medical history > Medical conditions		5730	275269	0.714400134853856	-0.0411627703284481			categorical-6152-both_sexes-5-
Evening primrose oil	20003	categorical		UK Biobank Assessment Centre > Verbal interview > Medications		4228	149100	0.715701339787708	-0.0411873476483011			categorical-20003-both_sexes-1140916682-
Mean MO in superior fronto-occipital fasciculus on FA skeleton (right)	25194	continuous		UK Biobank Assessment Centre > Imaging > Brain MRI > Diffusion brain MRI > dMRI skeleton		14492		0.716507724639475				continuous-25194-both_sexes--irnt
Amitriptyline	20003	categorical		UK Biobank Assessment Centre > Verbal interview > Medications		5245	276298	0.717185677262381	-0.0409925579583643			categorical-20003-both_sexes-1140879616-
Weighted-mean MO in tract acoustic radiation (right)	25543	continuous		UK Biobank Assessment Centre > Imaging > Brain MRI > Diffusion brain MRI > dMRI weighted means		14490		0.718270741618983				continuous-25543-both_sexes--irnt
Deep venous thrombosis (dvt)	20002	categorical		UK Biobank Assessment Centre > Verbal interview > Medical conditions		5615	275928	0.718798595631317	-0.0411393386727143			categorical-20002-both_sexes-1094-
Weighted-mean L1 in tract superior thalamic radiation (right)	25593	continuous		UK Biobank Assessment Centre > Imaging > Brain MRI > Diffusion brain MRI > dMRI weighted means		14490		0.719782612017828				continuous-25593-both_sexes--irnt
Eye problems/disorders	6148	categorical		UK Biobank Assessment Centre > Touchscreen > Health and medical history > Eyesight		3881	96614	0.720677330454309	-0.0430112087160205			categorical-6148-both_sexes-2-
Weighted-mean ICVF in tract superior longitudinal fasciculus (left)	25671	continuous		UK Biobank Assessment Centre > Imaging > Brain MRI > Diffusion brain MRI > dMRI weighted means		14489		0.72220804852429				continuous-25671-both_sexes--irnt
Mean MD in superior fronto-occipital fasciculus on FA skeleton (left)	25147	continuous		UK Biobank Assessment Centre > Imaging > Brain MRI > Diffusion brain MRI > dMRI skeleton		14492		0.72343375606331				continuous-25147-both_sexes--irnt
Angina	20002	categorical		UK Biobank Assessment Centre > Verbal interview > Medical conditions		8633	272910	0.723577631560614	-0.0418058329618651			categorical-20002-both_sexes-1074-
Vascular/heart problems diagnosed by doctor	6150	categorical		UK Biobank Assessment Centre > Touchscreen > Health and medical history > Medical conditions		8690	272234	0.723637240414958	-0.0418002987924168			categorical-6150-both_sexes-2-
Volume of grey matter in Putamen (left)	25882	continuous		UK Biobank Assessment Centre > Imaging > Brain MRI > T1 structural brain MRI > Regional grey matter volumes (FAST)		16047		0.723953978401699				continuous-25882-both_sexes--irnt
Weighted-mean ISOVF in tract parahippocampal part of cingulum (right)	25711	continuous		UK Biobank Assessment Centre > Imaging > Brain MRI > Diffusion brain MRI > dMRI weighted means		14489		0.724102777871926				continuous-25711-both_sexes--irnt
H53 Visual disturbances	131210	icd_first_occurrence		Health-related outcomes > First occurrences > Eye and adnexa disorders		5860	275725	0.724599778611021	-0.0409607696076372			icd_first_occurrence-131210-both_sexes--
Weighted-mean L3 in tract inferior fronto-occipital fasciculus (right)	25636	continuous		UK Biobank Assessment Centre > Imaging > Brain MRI > Diffusion brain MRI > dMRI weighted means		14490		0.724798781508648				continuous-25636-both_sexes--irnt
Cholelithiasis/gall stones	20002	categorical		UK Biobank Assessment Centre > Verbal interview > Medical conditions		4682	276861	0.724994564466602	-0.0411368355754363			categorical-20002-both_sexes-1162-
M06 Other rheumatoid arthritis	131850	icd_first_occurrence		Health-related outcomes > First occurrences > Musculoskeletal system and connective tissue disorders		5540	276045	0.725457367517187	-0.0410276955418794			icd_first_occurrence-131850-both_sexes--
Mean OD in superior cerebellar peduncle on FA skeleton (left)	25405	continuous		UK Biobank Assessment Centre > Imaging > Brain MRI > Diffusion brain MRI > dMRI skeleton		14490		0.725570656414776				continuous-25405-both_sexes--irnt
N90 Other noninflammatory disorders of vulva and perineum	132142	icd_first_occurrence		Health-related outcomes > First occurrences > Genitourinary system disorders		3579	149768	0.726790002541103	-0.0411386638641557			icd_first_occurrence-132142-both_sexes--
N92 Excessive, frequent and irregular menstruation	132146	icd_first_occurrence		Health-related outcomes > First occurrences > Genitourinary system disorders		16751	136596	0.727576641679567	-0.0206330793462488			icd_first_occurrence-132146-both_sexes--
Trunk predicted mass	23130	continuous		UK Biobank Assessment Centre > Physical measures > Anthropometry > Impedance measures		276472		0.727621270533907	0.00218059588500191			continuous-23130-both_sexes--irnt
J40 Bronchitis, not specified as acute or chronic	131484	icd_first_occurrence		Health-related outcomes > First occurrences > Respiratory system disorders		5418	276167	0.730322562027957	-0.0409146048780361			icd_first_occurrence-131484-both_sexes--
Ever addicted to any substance or behaviour	20401	categorical		Online follow-up > Mental health > Addictions		5500	86796	0.73036413255176	-0.0429081192824491			categorical-20401-both_sexes--
Volume of grey matter in X Cerebellum (vermis)	25919	continuous		UK Biobank Assessment Centre > Imaging > Brain MRI > T1 structural brain MRI > Regional grey matter volumes (FAST)		16047		0.730532769225621				continuous-25919-both_sexes--irnt
Mean OD in body of corpus callosum on FA skeleton	25395	continuous		UK Biobank Assessment Centre > Imaging > Brain MRI > Diffusion brain MRI > dMRI skeleton		14490		0.73062107541998				continuous-25395-both_sexes--irnt
W90.3 Injection of therapeutic substance into joint	41200	categorical		Health-related outcomes > Hospital inpatient > Summary Operations		5080	276506	0.7306429509324	-0.0409988966985001			categorical-41200-both_sexes-W903-
Weighted-mean ISOVF in tract posterior thalamic radiation (right)	25724	continuous		UK Biobank Assessment Centre > Imaging > Brain MRI > Diffusion brain MRI > dMRI weighted means		14489		0.730824144706375				continuous-25724-both_sexes--irnt
Maximum heart rate during fitness test	6033	continuous		UK Biobank Assessment Centre > Physical measures > ECG during exercise		53327		0.730956258239938	-0.00374111944160735			continuous-6033-both_sexes--irnt
Volume of grey matter in Temporal Pole (left)	25796	continuous		UK Biobank Assessment Centre > Imaging > Brain MRI > T1 structural brain MRI > Regional grey matter volumes (FAST)		16047		0.731195125994243				continuous-25796-both_sexes--irnt
L21 Seborrhoeic dermatitis	131722	icd_first_occurrence		Health-related outcomes > First occurrences > Skin and subcutaneous tissue disorders		5792	275793	0.732114007119687	-0.0408852718679751			icd_first_occurrence-131722-both_sexes--
Citalopram	20003	categorical		UK Biobank Assessment Centre > Verbal interview > Medications		4805	276738	0.732130058074222	-0.0409044147592319			categorical-20003-both_sexes-1140921600-
Heel bone mineral density (BMD) (left)	4105	continuous		UK Biobank Assessment Centre > Physical measures > Bone-densitometry of heel		97832		0.73365126923649	0.00674657282087525			continuous-4105-both_sexes--irnt
Heel bone mineral density (BMD) T-score, automated (left)	4106	continuous		UK Biobank Assessment Centre > Physical measures > Bone-densitometry of heel		97889		0.733800087262021	0.00674545542039688			continuous-4106-both_sexes--irnt
Mean L2 in superior corona radiata on FA skeleton (right)	25272	continuous		UK Biobank Assessment Centre > Imaging > Brain MRI > Diffusion brain MRI > dMRI skeleton		14492		0.735016570373612				continuous-25272-both_sexes--irnt
Weighted-mean L3 in tract acoustic radiation (right)	25624	continuous		UK Biobank Assessment Centre > Imaging > Brain MRI > Diffusion brain MRI > dMRI weighted means		14490		0.736696937725444				continuous-25624-both_sexes--irnt
I95 Hypotension	131416	icd_first_occurrence		Health-related outcomes > First occurrences > Circulatory system disorders		5818	275767	0.73737654421987	-0.0411238154450042			icd_first_occurrence-131416-both_sexes--
Bunion/hallus valgus surgery	20004	categorical		UK Biobank Assessment Centre > Verbal interview > Operations		3517	149811	0.737546851557599	-0.0411255825020472			categorical-20004-both_sexes-1503-
Weighted-mean FA in tract posterior thalamic radiation (left)	25507	continuous		UK Biobank Assessment Centre > Imaging > Brain MRI > Diffusion brain MRI > dMRI weighted means		14490		0.738588200455241				continuous-25507-both_sexes--irnt
Trunk fat-free mass	23129	continuous		UK Biobank Assessment Centre > Physical measures > Anthropometry > Impedance measures		276500		0.739459925849157	0.00200645837788208			continuous-23129-both_sexes--irnt
W40.1 Primary total prosthetic replacement of knee joint using cement	41200	categorical		Health-related outcomes > Hospital inpatient > Summary Operations		5587	275999	0.739537534477206	-0.0413606890516447			categorical-41200-both_sexes-W401-
Mean ICVF in superior fronto-occipital fasciculus on FA skeleton (left)	25387	continuous		UK Biobank Assessment Centre > Imaging > Brain MRI > Diffusion brain MRI > dMRI skeleton		14490		0.740692561315947				continuous-25387-both_sexes--irnt
Weighted-mean L1 in tract uncinate fasciculus (left)	25594	continuous		UK Biobank Assessment Centre > Imaging > Brain MRI > Diffusion brain MRI > dMRI weighted means		14490		0.740815233856623				continuous-25594-both_sexes--irnt
Mean L3 in posterior limb of internal capsule on FA skeleton (left)	25315	continuous		UK Biobank Assessment Centre > Imaging > Brain MRI > Diffusion brain MRI > dMRI skeleton		14492		0.742299160012085				continuous-25315-both_sexes--irnt
Mean ICVF in superior corona radiata on FA skeleton (left)	25369	continuous		UK Biobank Assessment Centre > Imaging > Brain MRI > Diffusion brain MRI > dMRI skeleton		14490		0.742438073339973				continuous-25369-both_sexes--irnt
Mean L3 in fornix cres+stria terminalis on FA skeleton (left)	25335	continuous		UK Biobank Assessment Centre > Imaging > Brain MRI > Diffusion brain MRI > dMRI skeleton		14492		0.742735403905642				continuous-25335-both_sexes--irnt
Weighted-mean MD in tract superior longitudinal fasciculus (right)	25537	continuous		UK Biobank Assessment Centre > Imaging > Brain MRI > Diffusion brain MRI > dMRI weighted means		14490		0.74278041507384				continuous-25537-both_sexes--irnt
Mean L1 in anterior corona radiata on FA skeleton (right)	25222	continuous		UK Biobank Assessment Centre > Imaging > Brain MRI > Diffusion brain MRI > dMRI skeleton		14492		0.742911372211276				continuous-25222-both_sexes--irnt
M10 Gout	131858	icd_first_occurrence		Health-related outcomes > First occurrences > Musculoskeletal system and connective tissue disorders		9725	271860	0.743323835285244	-0.0414787442577442			icd_first_occurrence-131858-both_sexes--
Colonoscopy/sigmoidoscopy	20004	categorical		UK Biobank Assessment Centre > Verbal interview > Operations		5489	276054	0.743393299297565	-0.0408510889649836			categorical-20004-both_sexes-1519-
Platelet crit	30090	continuous		Biological samples > Assay results > Blood assays > Blood count		273539		0.743451592749111	-0.0051191400498058			continuous-30090-both_sexes--irnt
Volume of grey matter in Putamen (right)	25883	continuous		UK Biobank Assessment Centre > Imaging > Brain MRI > T1 structural brain MRI > Regional grey matter volumes (FAST)		16047		0.743575156183001				continuous-25883-both_sexes--irnt
Ever had period extreme irritability	20502	categorical		Online follow-up > Mental health > Mania		23782	66732	0.744056854383242	0.00870510504473668			categorical-20502-both_sexes--
Endoscopy / gastroscopy	20004	categorical		UK Biobank Assessment Centre > Verbal interview > Operations		5625	275918	0.744430535674643	-0.0408846479139387			categorical-20004-both_sexes-1517-
Mean FA in sagittal stratum on FA skeleton (right)	25086	continuous		UK Biobank Assessment Centre > Imaging > Brain MRI > Diffusion brain MRI > dMRI skeleton		14492		0.744581117999082				continuous-25086-both_sexes--irnt
Arthroscopy nos	20004	categorical		UK Biobank Assessment Centre > Verbal interview > Operations		6225	275318	0.745101223247096	-0.0408105472895119			categorical-20004-both_sexes-1493-
R24.9 All normal delivery	41200	categorical		Health-related outcomes > Hospital inpatient > Summary Operations		5023	148325	0.746171676380277	-0.0435778885844629			categorical-41200-both_sexes-R249-
Mean FA in anterior limb of internal capsule on FA skeleton (right)	25072	continuous		UK Biobank Assessment Centre > Imaging > Brain MRI > Diffusion brain MRI > dMRI skeleton		14492		0.746330266534029				continuous-25072-both_sexes--irnt
Y82.3 Application of local anaesthetic NEC	41210	categorical		Health-related outcomes > Hospital inpatient > Summary Operations		3831	277755	0.746812214237284	-0.0423902849351324			categorical-41210-both_sexes-Y823-
Y53.5 Approach to organ under image intensifier	41210	categorical		Health-related outcomes > Hospital inpatient > Summary Operations		4906	276680	0.747006322210677	-0.0408156465918591			categorical-41210-both_sexes-Y535-
Weighted-mean MO in tract anterior thalamic radiation (right)	25545	continuous		UK Biobank Assessment Centre > Imaging > Brain MRI > Diffusion brain MRI > dMRI weighted means		14490		0.747233317981689				continuous-25545-both_sexes--irnt
Mean OD in anterior limb of internal capsule on FA skeleton (left)	25409	continuous		UK Biobank Assessment Centre > Imaging > Brain MRI > Diffusion brain MRI > dMRI skeleton		14490		0.747570266959462				continuous-25409-both_sexes--irnt
Age stopped smoking	2897	continuous		UK Biobank Assessment Centre > Touchscreen > Lifestyle and environment > Smoking		69003		0.748213925952696	-0.00761722471942507			continuous-2897-both_sexes--irnt
Volume of grey matter in Lateral Occipital Cortex, inferior division (left)	25826	continuous		UK Biobank Assessment Centre > Imaging > Brain MRI > T1 structural brain MRI > Regional grey matter volumes (FAST)		16047		0.748616828226365				continuous-25826-both_sexes--irnt
Volume of grey matter in IX Cerebellum (vermis)	25916	continuous		UK Biobank Assessment Centre > Imaging > Brain MRI > T1 structural brain MRI > Regional grey matter volumes (FAST)		16047		0.748823661715029				continuous-25916-both_sexes--irnt
Volume of grey matter in VIIIb Cerebellum (vermis)	25913	continuous		UK Biobank Assessment Centre > Imaging > Brain MRI > T1 structural brain MRI > Regional grey matter volumes (FAST)		16047		0.749305309837657				continuous-25913-both_sexes--irnt
Mean L1 in cingulum cingulate gyrus on FA skeleton (right)	25234	continuous		UK Biobank Assessment Centre > Imaging > Brain MRI > Diffusion brain MRI > dMRI skeleton		14492		0.75034291861481				continuous-25234-both_sexes--irnt
Weighted-mean ICVF in tract corticospinal tract (right)	25659	continuous		UK Biobank Assessment Centre > Imaging > Brain MRI > Diffusion brain MRI > dMRI weighted means		14489		0.750947268259371				continuous-25659-both_sexes--irnt
Mean FA in splenium of corpus callosum on FA skeleton	25060	continuous		UK Biobank Assessment Centre > Imaging > Brain MRI > Diffusion brain MRI > dMRI skeleton		14492		0.751666710285952				continuous-25060-both_sexes--irnt
I73 Other peripheral vascular diseases	131386	icd_first_occurrence		Health-related outcomes > First occurrences > Circulatory system disorders		5763	275822	0.752041005095401	-0.0408980981992284			icd_first_occurrence-131386-both_sexes--
Shortness of breath walking on level ground	4717	categorical		UK Biobank Assessment Centre > Touchscreen > Health and medical history > Breathing		10591	90266	0.752324521270635	-0.00848189794637465			categorical-4717-both_sexes--
Volume of grey matter in Occipital Fusiform Gyrus (left)	25860	continuous		UK Biobank Assessment Centre > Imaging > Brain MRI > T1 structural brain MRI > Regional grey matter volumes (FAST)		16047		0.753803533546113				continuous-25860-both_sexes--irnt
Q18.9 Unspecified diagnostic endoscopic examination of uterus	41210	categorical		Health-related outcomes > Hospital inpatient > Summary Operations		3741	149607	0.754327027330282	-0.0409571895441023			categorical-41210-both_sexes-Q189-
Minimum carotid IMT (intima-medial thickness) at 210 degrees	22676	continuous		UK Biobank Assessment Centre > Physical measures > Carotid ultrasound		18712		0.754721164948133				continuous-22676-both_sexes--irnt
Mean FA in tapetum on FA skeleton (left)	25103	continuous		UK Biobank Assessment Centre > Imaging > Brain MRI > Diffusion brain MRI > dMRI skeleton		14492		0.754759830213082				continuous-25103-both_sexes--irnt
Leg fat-free mass (left)	23117	continuous		UK Biobank Assessment Centre > Physical measures > Anthropometry > Impedance measures		276664		0.754861148931053	0.00100354700668444			continuous-23117-both_sexes--irnt
Recent feelings of depression	20510	continuous		Online follow-up > Mental health > Depression		93049		0.755065221711614	-0.00531505369189544			continuous-20510-both_sexes--
H57 Other disorders of eye and adnexa	131216	icd_first_occurrence		Health-related outcomes > First occurrences > Eye and adnexa disorders		4305	277280	0.755712388604306	-0.0408352565982242			icd_first_occurrence-131216-both_sexes--
Z28.7 Colon NEC	41210	categorical		Health-related outcomes > Hospital inpatient > Summary Operations		5111	276475	0.755731921919883	-0.0407592850007917			categorical-41210-both_sexes-Z287-
Ovarian cyst removal/surgery	20004	categorical		UK Biobank Assessment Centre > Verbal interview > Operations		3309	150019	0.756246577506532	-0.0409489116278567			categorical-20004-both_sexes-1506-
Mean FA in inferior cerebellar peduncle on FA skeleton (right)	25066	continuous		UK Biobank Assessment Centre > Imaging > Brain MRI > Diffusion brain MRI > dMRI skeleton		14492		0.756378542551478				continuous-25066-both_sexes--irnt
H11 Other disorders of conjunctiva	131144	icd_first_occurrence		Health-related outcomes > First occurrences > Eye and adnexa disorders		4611	276974	0.757528138065744	-0.0409136824280082			icd_first_occurrence-131144-both_sexes--
Y50.8 Other specified approach through abdominal cavity	41210	categorical		Health-related outcomes > Hospital inpatient > Summary Operations		4558	277028	0.758740052240771	-0.0408057491428076			categorical-41210-both_sexes-Y508-
E05 Thyrotoxicosis [hyperthyroidism]	130700	icd_first_occurrence		Health-related outcomes > First occurrences > Endocrine, nutritional and metabolic diseases		3979	277606	0.760090771932763	-0.0409141062671763			icd_first_occurrence-130700-both_sexes--
Cataract	20002	categorical		UK Biobank Assessment Centre > Verbal interview > Medical conditions		4117	277426	0.760355020732463	-0.0413425420245851			categorical-20002-both_sexes-1278-
Y76.7 Arthroscopic approach to joint	41210	categorical		Health-related outcomes > Hospital inpatient > Summary Operations		4890	276696	0.760445451305454	-0.0407220708573776			categorical-41210-both_sexes-Y767-
Mean L3 in superior cerebellar peduncle on FA skeleton (right)	25308	continuous		UK Biobank Assessment Centre > Imaging > Brain MRI > Diffusion brain MRI > dMRI skeleton		14492		0.760940844499698				continuous-25308-both_sexes--irnt
Mean ICVF in uncinate fasciculus on FA skeleton (left)	25389	continuous		UK Biobank Assessment Centre > Imaging > Brain MRI > Diffusion brain MRI > dMRI skeleton		14490		0.760993446702252				continuous-25389-both_sexes--irnt
J01 Acute sinusitis	131426	icd_first_occurrence		Health-related outcomes > First occurrences > Respiratory system disorders		14267	267318	0.761356788588933	-0.00738529839420879			icd_first_occurrence-131426-both_sexes--
Mean MO in splenium of corpus callosum on FA skeleton	25156	continuous		UK Biobank Assessment Centre > Imaging > Brain MRI > Diffusion brain MRI > dMRI skeleton		14492		0.76174398033527				continuous-25156-both_sexes--irnt
Volume of grey matter in VIIb Cerebellum (left)	25906	continuous		UK Biobank Assessment Centre > Imaging > Brain MRI > T1 structural brain MRI > Regional grey matter volumes (FAST)		16047		0.762523481026468				continuous-25906-both_sexes--irnt
Back problem	20002	categorical		UK Biobank Assessment Centre > Verbal interview > Medical conditions		4847	276696	0.762773191411306	-0.0407484700246247			categorical-20002-both_sexes-1294-
Hip replacement/revision	20004	categorical		UK Biobank Assessment Centre > Verbal interview > Operations		4321	277222	0.763075609425877	-0.041236679136123			categorical-20004-both_sexes-1318-
Z50.4 Skin of leg NEC	41210	categorical		Health-related outcomes > Hospital inpatient > Summary Operations		4519	277067	0.763142031657881	-0.0407346670985229			categorical-41210-both_sexes-Z504-
Weighted-mean OD in tract inferior longitudinal fasciculus (left)	25691	continuous		UK Biobank Assessment Centre > Imaging > Brain MRI > Diffusion brain MRI > dMRI weighted means		14489		0.763641563102077				continuous-25691-both_sexes--irnt
Mean MD in external capsule on FA skeleton (right)	25136	continuous		UK Biobank Assessment Centre > Imaging > Brain MRI > Diffusion brain MRI > dMRI skeleton		14492		0.76396799083959				continuous-25136-both_sexes--irnt
K04 Diseases of pulp and periapical tissues	131560	icd_first_occurrence		Health-related outcomes > First occurrences > Digestive system disorders		4291	277294	0.76423939255452	-0.0407371839994417			icd_first_occurrence-131560-both_sexes--
Q18.8 Other specified diagnostic endoscopic examination of uterus	41200	categorical		Health-related outcomes > Hospital inpatient > Summary Operations		2918	150430	0.76448930999	-0.0409099656517969			categorical-41200-both_sexes-Q188-
Weighted-mean ICVF in tract superior thalamic radiation (left)	25673	continuous		UK Biobank Assessment Centre > Imaging > Brain MRI > Diffusion brain MRI > dMRI weighted means		14489		0.765002873190466				continuous-25673-both_sexes--irnt
Basal metabolic rate	23105	continuous		UK Biobank Assessment Centre > Physical measures > Anthropometry > Impedance measures		276703		0.765615154959986	0.00324873878608235			continuous-23105-both_sexes--irnt
I49 Other cardiac arrhythmias	131352	icd_first_occurrence		Health-related outcomes > First occurrences > Circulatory system disorders		5189	276396	0.766367477098494	-0.040805526001675			icd_first_occurrence-131352-both_sexes--
M54 Dorsalgia	131928	icd_first_occurrence		Health-related outcomes > First occurrences > Musculoskeletal system and connective tissue disorders		39838	241747	0.766398685415887	-0.0148897717782311			icd_first_occurrence-131928-both_sexes--
H20.1 Fibreoptic endoscopic snare resection of lesion of colon	41200	categorical		Health-related outcomes > Hospital inpatient > Summary Operations		5941	275645	0.768489912891656	-0.0409813388903351			categorical-41200-both_sexes-H201-
Mean ISOVF in external capsule on FA skeleton (right)	25472	continuous		UK Biobank Assessment Centre > Imaging > Brain MRI > Diffusion brain MRI > dMRI skeleton		14490		0.768628658505761				continuous-25472-both_sexes--irnt
Recent changes in speed/amount of moving or speaking	20518	continuous		Online follow-up > Mental health > Depression		93185		0.769011062248787	-0.00319146149001476			continuous-20518-both_sexes--
Volume of grey matter in Precentral Gyrus (right)	25795	continuous		UK Biobank Assessment Centre > Imaging > Brain MRI > T1 structural brain MRI > Regional grey matter volumes (FAST)		16047		0.769083941127604				continuous-25795-both_sexes--irnt
K76 Other diseases of liver	131670	icd_first_occurrence		Health-related outcomes > First occurrences > Digestive system disorders		4949	276636	0.769797538664688	-0.040692098802321			icd_first_occurrence-131670-both_sexes--
Mean MD in anterior corona radiata on FA skeleton (right)	25126	continuous		UK Biobank Assessment Centre > Imaging > Brain MRI > Diffusion brain MRI > dMRI skeleton		14492		0.770631733370059				continuous-25126-both_sexes--irnt
M76 Enthesopathies of lower limb, excluding foot	131956	icd_first_occurrence		Health-related outcomes > First occurrences > Musculoskeletal system and connective tissue disorders		4588	276997	0.771259532117781	-0.0406936415416902			icd_first_occurrence-131956-both_sexes--
L87.4 Avulsion of varicose vein of leg	41210	categorical		Health-related outcomes > Hospital inpatient > Summary Operations		4031	277555	0.771830357358867	-0.0407326663633148			categorical-41210-both_sexes-L874-
Glucosamine product	20003	categorical		UK Biobank Assessment Centre > Verbal interview > Medications		18617	262926	0.772291455887223	-0.0136682170321285			categorical-20003-both_sexes-1141188442-
Volume of grey matter in Caudate (left)	25880	continuous		UK Biobank Assessment Centre > Imaging > Brain MRI > T1 structural brain MRI > Regional grey matter volumes (FAST)		16047		0.773130372167616				continuous-25880-both_sexes--irnt
I26 Pulmonary embolism	131308	icd_first_occurrence		Health-related outcomes > First occurrences > Circulatory system disorders		4756	276829	0.773215471702839	-0.0408062913682783			icd_first_occurrence-131308-both_sexes--
Weighted-mean L2 in tract parahippocampal part of cingulum (right)	25603	continuous		UK Biobank Assessment Centre > Imaging > Brain MRI > Diffusion brain MRI > dMRI weighted means		14490		0.773280870513062				continuous-25603-both_sexes--irnt
Prolapsed disc/slipped disc	20002	categorical		UK Biobank Assessment Centre > Verbal interview > Medical conditions		4698	276845	0.773545511586152	-0.0406646904546452			categorical-20002-both_sexes-1312-
Weighted-mean ISOVF in tract anterior thalamic radiation (left)	25706	continuous		UK Biobank Assessment Centre > Imaging > Brain MRI > Diffusion brain MRI > dMRI weighted means		14489		0.774031198346284				continuous-25706-both_sexes--irnt
Mean MO in fornix cres+stria terminalis on FA skeleton (left)	25191	continuous		UK Biobank Assessment Centre > Imaging > Brain MRI > Diffusion brain MRI > dMRI skeleton		14492		0.774491346251014				continuous-25191-both_sexes--irnt
Mean OD in anterior limb of internal capsule on FA skeleton (right)	25408	continuous		UK Biobank Assessment Centre > Imaging > Brain MRI > Diffusion brain MRI > dMRI skeleton		14490		0.774673457482799				continuous-25408-both_sexes--irnt
Alendronate sodium	20003	categorical		UK Biobank Assessment Centre > Verbal interview > Medications		3301	278242	0.774857635313918	-0.0411366022087189			categorical-20003-both_sexes-1140922174-
Mean L2 in cerebral peduncle on FA skeleton (right)	25262	continuous		UK Biobank Assessment Centre > Imaging > Brain MRI > Diffusion brain MRI > dMRI skeleton		14492		0.776641547733023				continuous-25262-both_sexes--irnt
Frequency of inability to cease drinking in last year	20413	continuous		Online follow-up > Mental health > Alcohol use		51410		0.777604299450811	-0.00833286053646417			continuous-20413-both_sexes--
Mean corpuscular volume	30040	continuous		Biological samples > Assay results > Blood assays > Blood count		273540		0.778391289378528	-0.0036381321642384			continuous-30040-both_sexes--irnt
Frequency of consuming six or more units of alcohol	20416	continuous		Online follow-up > Mental health > Alcohol use		85780		0.77853190193684	-0.0056032287631046			continuous-20416-both_sexes--
B28.2 Partial excision of breast NEC	41200	categorical		Health-related outcomes > Hospital inpatient > Summary Operations		2857	150491	0.778644475635885	-0.0408596884149783			categorical-41200-both_sexes-B282-
Whole body fat-free mass	23101	continuous		UK Biobank Assessment Centre > Physical measures > Anthropometry > Impedance measures		276694		0.779393405106222	0.00229340887649184			continuous-23101-both_sexes--irnt
Whole body water mass	23102	continuous		UK Biobank Assessment Centre > Physical measures > Anthropometry > Impedance measures		276713		0.779599566428078	0.00231949019224701			continuous-23102-both_sexes--irnt
Mastectomy	20004	categorical		UK Biobank Assessment Centre > Verbal interview > Operations		2800	150528	0.779686839194663	-0.0409494827657506			categorical-20004-both_sexes-1368-
Mean MD in fornix cres+stria terminalis on FA skeleton (left)	25143	continuous		UK Biobank Assessment Centre > Imaging > Brain MRI > Diffusion brain MRI > dMRI skeleton		14492		0.779931894495575				continuous-25143-both_sexes--irnt
Weighted-mean MO in tract uncinate fasciculus (right)	25568	continuous		UK Biobank Assessment Centre > Imaging > Brain MRI > Diffusion brain MRI > dMRI weighted means		14490		0.780089636958207				continuous-25568-both_sexes--irnt
Anxiety/panic attacks	20002	categorical		UK Biobank Assessment Centre > Verbal interview > Medical conditions		3902	277641	0.780234152117889	-0.0406671411756955			categorical-20002-both_sexes-1287-
Mean L2 in superior longitudinal fasciculus on FA skeleton (right)	25288	continuous		UK Biobank Assessment Centre > Imaging > Brain MRI > Diffusion brain MRI > dMRI skeleton		14492		0.780514467256313				continuous-25288-both_sexes--irnt
Mean FA in external capsule on FA skeleton (right)	25088	continuous		UK Biobank Assessment Centre > Imaging > Brain MRI > Diffusion brain MRI > dMRI skeleton		14492		0.780678443398248				continuous-25088-both_sexes--irnt
Potassium	100016	continuous		Online follow-up > Diet by 24-hour recall > Estimated nutrients yesterday		43938		0.780759080445423	0.00465214145886824			continuous-100016-both_sexes--irnt
J90 Pleural effusion, not elsewhere classified	131534	icd_first_occurrence		Health-related outcomes > First occurrences > Respiratory system disorders		4781	276804	0.781538801450251	-0.0409583108322806			icd_first_occurrence-131534-both_sexes--
Bipolar and major depression status	20126	categorical		UK Biobank Assessment Centre > Touchscreen > Psychosocial factors > Mental health		53407	20735	0.781581763156339	-0.0134293911028462			categorical-20126-both_sexes-0-
Mean ISOVF in cingulum hippocampus on FA skeleton (right)	25476	continuous		UK Biobank Assessment Centre > Imaging > Brain MRI > Diffusion brain MRI > dMRI skeleton		14490		0.782371519584516				continuous-25476-both_sexes--irnt
Tonsillectomy +/- adenoids	20004	categorical		UK Biobank Assessment Centre > Verbal interview > Operations		41947	239596	0.782698056216578	-0.0142221470637991			categorical-20004-both_sexes-1478-
N76 Other inflammation of vagina and vulva	132118	icd_first_occurrence		Health-related outcomes > First occurrences > Genitourinary system disorders		2784	150563	0.783376103938009	-0.0408503984955337			icd_first_occurrence-132118-both_sexes--
Mean ICVF in posterior corona radiata on FA skeleton (left)	25371	continuous		UK Biobank Assessment Centre > Imaging > Brain MRI > Diffusion brain MRI > dMRI skeleton		14490		0.783531847922806				continuous-25371-both_sexes--irnt
M23 Internal derangement of knee	131884	icd_first_occurrence		Health-related outcomes > First occurrences > Musculoskeletal system and connective tissue disorders		12389	269196	0.783752664453004	0.0111667909518755			icd_first_occurrence-131884-both_sexes--
Haemorroidectomy / piles surgery/ banding of piles	20004	categorical		UK Biobank Assessment Centre > Verbal interview > Operations		4982	276561	0.784101032273	-0.0407604860909861			categorical-20004-both_sexes-1483-
Mean ICVF in splenium of corpus callosum on FA skeleton	25348	continuous		UK Biobank Assessment Centre > Imaging > Brain MRI > Diffusion brain MRI > dMRI skeleton		14490		0.784197523913095				continuous-25348-both_sexes--irnt
Saturated fat	100006	continuous		Online follow-up > Diet by 24-hour recall > Estimated nutrients yesterday		43938		0.784323784199098	0.00553260941952994			continuous-100006-both_sexes--irnt
M53 Other dorsopathies, not elsewhere classified	131926	icd_first_occurrence		Health-related outcomes > First occurrences > Musculoskeletal system and connective tissue disorders		3562	278023	0.784824581688197	-0.0406969526518377			icd_first_occurrence-131926-both_sexes--
Multivitamin+mineral preparations	20003	categorical		UK Biobank Assessment Centre > Verbal interview > Medications		3778	277765	0.785402400368803	-0.0406569679706089			categorical-20003-both_sexes-1140876592-
Calcichew d3 tablet	20003	categorical		UK Biobank Assessment Centre > Verbal interview > Medications		2711	278832	0.78579014843205	-0.0412142017436435			categorical-20003-both_sexes-1140871050-
Y80.1 Inhalation anaesthetic using muscle relaxant	41210	categorical		Health-related outcomes > Hospital inpatient > Summary Operations		1788	279798	0.785849717965919	-0.0443914539427682			categorical-41210-both_sexes-Y801-
Leg predicted mass (left)	23118	continuous		UK Biobank Assessment Centre > Physical measures > Anthropometry > Impedance measures		276662		0.785977587468046	0.00122803437852286			continuous-23118-both_sexes--irnt
Mean L1 in cerebral peduncle on FA skeleton (right)	25214	continuous		UK Biobank Assessment Centre > Imaging > Brain MRI > Diffusion brain MRI > dMRI skeleton		14492		0.786144260824994				continuous-25214-both_sexes--irnt
K13 Other diseases of lip and oral mucosa	131578	icd_first_occurrence		Health-related outcomes > First occurrences > Digestive system disorders		3799	277786	0.786587975025658	-0.0406830970815987			icd_first_occurrence-131578-both_sexes--
Mean L2 in inferior cerebellar peduncle on FA skeleton (right)	25258	continuous		UK Biobank Assessment Centre > Imaging > Brain MRI > Diffusion brain MRI > dMRI skeleton		14492		0.786853568602188				continuous-25258-both_sexes--irnt
N17.1 Bilateral vasectomy	41200	categorical		Health-related outcomes > Hospital inpatient > Summary Operations		3030	125208	0.786913979201111	-0.0432759500175237			categorical-41200-both_sexes-N171-
Ear surgery	20004	categorical		UK Biobank Assessment Centre > Verbal interview > Operations		4376	277167	0.787253880401865	-0.0406687888806459			categorical-20004-both_sexes-1127-
Mean OD in sagittal stratum on FA skeleton (right)	25422	continuous		UK Biobank Assessment Centre > Imaging > Brain MRI > Diffusion brain MRI > dMRI skeleton		14490		0.78735357942074				continuous-25422-both_sexes--irnt
Mean ICVF in external capsule on FA skeleton (left)	25377	continuous		UK Biobank Assessment Centre > Imaging > Brain MRI > Diffusion brain MRI > dMRI skeleton		14490		0.787765780638767				continuous-25377-both_sexes--irnt
Weighted-mean MD in tract uncinate fasciculus (left)	25540	continuous		UK Biobank Assessment Centre > Imaging > Brain MRI > Diffusion brain MRI > dMRI weighted means		14490		0.788284344291535				continuous-25540-both_sexes--irnt
Mean L3 in anterior corona radiata on FA skeleton (left)	25319	continuous		UK Biobank Assessment Centre > Imaging > Brain MRI > Diffusion brain MRI > dMRI skeleton		14492		0.789097602360235				continuous-25319-both_sexes--irnt
Substances taken for depression	20546	categorical		Online follow-up > Mental health > Depression		3282	89850	0.789134027948045	-0.0420135509392196			categorical-20546-both_sexes-1-
Weighted-mean L3 in tract anterior thalamic radiation (right)	25626	continuous		UK Biobank Assessment Centre > Imaging > Brain MRI > Diffusion brain MRI > dMRI weighted means		14490		0.789158252818639				continuous-25626-both_sexes--irnt
G45 Transient cerebral ischaemic attacks and related syndromes	131056	icd_first_occurrence		Health-related outcomes > First occurrences > Nervous system disorders		4669	276916	0.789772691085899	-0.0409613455436443			icd_first_occurrence-131056-both_sexes--
Mean OD in tapetum on FA skeleton (right)	25438	continuous		UK Biobank Assessment Centre > Imaging > Brain MRI > Diffusion brain MRI > dMRI skeleton		14490		0.790855953025327				continuous-25438-both_sexes--irnt
Mean MD in posterior corona radiata on FA skeleton (right)	25130	continuous		UK Biobank Assessment Centre > Imaging > Brain MRI > Diffusion brain MRI > dMRI skeleton		14492		0.790897913699419				continuous-25130-both_sexes--irnt
Z27.1 Oesophagus	41210	categorical		Health-related outcomes > Hospital inpatient > Summary Operations		5058	276528	0.791012277998123	-0.0407269287729717			categorical-41210-both_sexes-Z271-
Volume of grey matter in Supramarginal Gyrus, anterior division (left)	25818	continuous		UK Biobank Assessment Centre > Imaging > Brain MRI > T1 structural brain MRI > Regional grey matter volumes (FAST)		16047		0.791218387406942				continuous-25818-both_sexes--irnt
Mean MO in posterior limb of internal capsule on FA skeleton (left)	25171	continuous		UK Biobank Assessment Centre > Imaging > Brain MRI > Diffusion brain MRI > dMRI skeleton		14492		0.793426002841522				continuous-25171-both_sexes--irnt
N17 Acute renal failure	132030	icd_first_occurrence		Health-related outcomes > First occurrences > Genitourinary system disorders		5015	276570	0.793588761589214	-0.0410704049459325			icd_first_occurrence-132030-both_sexes--
Volume of grey matter in Supramarginal Gyrus, posterior division (left)	25820	continuous		UK Biobank Assessment Centre > Imaging > Brain MRI > T1 structural brain MRI > Regional grey matter volumes (FAST)		16047		0.793689549384927				continuous-25820-both_sexes--irnt
Mean MD in posterior limb of internal capsule on FA skeleton (left)	25123	continuous		UK Biobank Assessment Centre > Imaging > Brain MRI > Diffusion brain MRI > dMRI skeleton		14492		0.794343835720801				continuous-25123-both_sexes--irnt
Weighted-mean ICVF in tract acoustic radiation (left)	25650	continuous		UK Biobank Assessment Centre > Imaging > Brain MRI > Diffusion brain MRI > dMRI weighted means		14489		0.795323199030345				continuous-25650-both_sexes--irnt
Blood clot, DVT, bronchitis, emphysema, asthma, rhinitis, eczema, allergy diagnosed by doctor	6152	categorical		UK Biobank Assessment Centre > Touchscreen > Health and medical history > Medical conditions		4693	276306	0.795405748421379	-0.0407304040110286			categorical-6152-both_sexes-6-
J20 Acute bronchitis	131458	icd_first_occurrence		Health-related outcomes > First occurrences > Respiratory system disorders		3007	278578	0.796539398037859	-0.0416183513743119			icd_first_occurrence-131458-both_sexes--
Shoulder surgery	20004	categorical		UK Biobank Assessment Centre > Verbal interview > Operations		4232	277311	0.796653949215058	-0.0405957355668037			categorical-20004-both_sexes-1499-
Mean OD in uncinate fasciculus on FA skeleton (left)	25437	continuous		UK Biobank Assessment Centre > Imaging > Brain MRI > Diffusion brain MRI > dMRI skeleton		14490		0.796998233317886				continuous-25437-both_sexes--irnt
H90 Conductive and sensorineural hearing loss	131258	icd_first_occurrence		Health-related outcomes > First occurrences > Ear and mastoid process disorders		4147	277438	0.79725416647047	-0.0406533830392594			icd_first_occurrence-131258-both_sexes--
Weighted-mean ICVF in tract acoustic radiation (right)	25651	continuous		UK Biobank Assessment Centre > Imaging > Brain MRI > Diffusion brain MRI > dMRI weighted means		14489		0.79752114754364				continuous-25651-both_sexes--irnt
U21.2 Computed tomography NEC	41210	categorical		Health-related outcomes > Hospital inpatient > Summary Operations		4346	277240	0.797941570623915	-0.0406873474734751			categorical-41210-both_sexes-U212-
G44 Other headache syndromes	131054	icd_first_occurrence		Health-related outcomes > First occurrences > Nervous system disorders		3167	278418	0.798253167252805	-0.040654136739772			icd_first_occurrence-131054-both_sexes--
Z49.4 Skin of back	41210	categorical		Health-related outcomes > Hospital inpatient > Summary Operations		4158	277428	0.798872533547038	-0.0405949697119532			categorical-41210-both_sexes-Z494-
C75.1 Insertion of prosthetic replacement for lens NEC	41200	categorical		Health-related outcomes > Hospital inpatient > Summary Operations		12702	268884	0.799189196236112	0.00771696859165896			categorical-41200-both_sexes-C751-
I64 Stroke, not specified as haemorrhage or infarction	131368	icd_first_occurrence		Health-related outcomes > First occurrences > Circulatory system disorders		4836	276749	0.800188865356999	-0.0408749615976381			icd_first_occurrence-131368-both_sexes--
Mean MO in superior cerebellar peduncle on FA skeleton (left)	25165	continuous		UK Biobank Assessment Centre > Imaging > Brain MRI > Diffusion brain MRI > dMRI skeleton		14492		0.800639787797553				continuous-25165-both_sexes--irnt
O70 Perineal laceration during delivery	132264	icd_first_occurrence		Health-related outcomes > First occurrences > Pregnancy, childbirth and the puerperium		3938	149409	0.800805610243906	-0.0425019484840431			icd_first_occurrence-132264-both_sexes--
Anterior/posterior repair bladder/uterus	20004	categorical		UK Biobank Assessment Centre > Verbal interview > Operations		2553	150775	0.801344787864715	-0.0408364917648245			categorical-20004-both_sexes-1488-
Weighted-mean ICVF in tract uncinate fasciculus (right)	25676	continuous		UK Biobank Assessment Centre > Imaging > Brain MRI > Diffusion brain MRI > dMRI weighted means		14489		0.8020162160479				continuous-25676-both_sexes--irnt
Breast cyst/abscess removal	20004	categorical		UK Biobank Assessment Centre > Verbal interview > Operations		2601	150727	0.80207854063378	-0.0407755947596379			categorical-20004-both_sexes-1513-
Weight change during worst episode of depression	20536	categorical		Online follow-up > Mental health > Depression		2829	42089	0.802251483834863	-0.04296556440889			categorical-20536-both_sexes-3-
Removal of mole/skin lesion	20004	categorical		UK Biobank Assessment Centre > Verbal interview > Operations		3843	277700	0.802417270240416	-0.0405767420800017			categorical-20004-both_sexes-1504-
Weighted-mean FA in tract posterior thalamic radiation (right)	25508	continuous		UK Biobank Assessment Centre > Imaging > Brain MRI > Diffusion brain MRI > dMRI weighted means		14490		0.802573835952147				continuous-25508-both_sexes--irnt
Z70.5 Lower end of radius NEC	41210	categorical		Health-related outcomes > Hospital inpatient > Summary Operations		2969	278617	0.802649613871473	-0.0406657990620168			categorical-41210-both_sexes-Z705-
O03 Spontaneous abortion	132168	icd_first_occurrence		Health-related outcomes > First occurrences > Pregnancy, childbirth and the puerperium		3174	150173	0.803102323232468	-0.0408513171912002			icd_first_occurrence-132168-both_sexes--
Cone biopsy	20004	categorical		UK Biobank Assessment Centre > Verbal interview > Operations		2394	150934	0.803519906135534	-0.0407221609835949			categorical-20004-both_sexes-1512-
Minimum carotid IMT (intima-medial thickness) at 120 degrees	22670	continuous		UK Biobank Assessment Centre > Physical measures > Carotid ultrasound		18686		0.803557496773489				continuous-22670-both_sexes--irnt
Weighted-mean ICVF in tract parahippocampal part of cingulum (right)	25657	continuous		UK Biobank Assessment Centre > Imaging > Brain MRI > Diffusion brain MRI > dMRI weighted means		14489		0.80427451329147				continuous-25657-both_sexes--irnt
Mean ISOVF in fornix cres+stria terminalis on FA skeleton (left)	25479	continuous		UK Biobank Assessment Centre > Imaging > Brain MRI > Diffusion brain MRI > dMRI skeleton		14490		0.80473596599648				continuous-25479-both_sexes--irnt
J31 Chronic rhinitis, nasopharyngitis and pharyngitis	131466	icd_first_occurrence		Health-related outcomes > First occurrences > Respiratory system disorders		3710	277875	0.805027030655181	-0.0406644195660771			icd_first_occurrence-131466-both_sexes--
Volume of grey matter in Paracingulate Gyrus (left)	25836	continuous		UK Biobank Assessment Centre > Imaging > Brain MRI > T1 structural brain MRI > Regional grey matter volumes (FAST)		16047		0.805036147562903				continuous-25836-both_sexes--irnt
Mean L2 in fornix cres+stria terminalis on FA skeleton (left)	25287	continuous		UK Biobank Assessment Centre > Imaging > Brain MRI > Diffusion brain MRI > dMRI skeleton		14492		0.805061716162817				continuous-25287-both_sexes--irnt
Vitamin c product	20003	categorical		UK Biobank Assessment Centre > Verbal interview > Medications		3518	278025	0.805116935963386	-0.040567934272769			categorical-20003-both_sexes-1140909726-
Mean L1 in splenium of corpus callosum on FA skeleton	25204	continuous		UK Biobank Assessment Centre > Imaging > Brain MRI > Diffusion brain MRI > dMRI skeleton		14492		0.805657164588819				continuous-25204-both_sexes--irnt
Knee replacement/revision	20004	categorical		UK Biobank Assessment Centre > Verbal interview > Operations		3454	278089	0.806519151963975	-0.0410172852671997			categorical-20004-both_sexes-1319-
Recent lack of interest or pleasure in doing things	20514	continuous		Online follow-up > Mental health > Depression		93113		0.806619892324809	-0.00361550220939348			continuous-20514-both_sexes--
K56 Paralytic ileus and intestinal obstruction without hernia	131634	icd_first_occurrence		Health-related outcomes > First occurrences > Digestive system disorders		3715	277870	0.807036261263906	-0.0406422461921947			icd_first_occurrence-131634-both_sexes--
Volume of grey matter in Frontal Pole (left)	25782	continuous		UK Biobank Assessment Centre > Imaging > Brain MRI > T1 structural brain MRI > Regional grey matter volumes (FAST)		16047		0.807637018827043				continuous-25782-both_sexes--irnt
Eye problems/disorders	6148	categorical		UK Biobank Assessment Centre > Touchscreen > Health and medical history > Eyesight		2217	98278	0.808170100545116	-0.0415622179758645			categorical-6148-both_sexes-5-
C71.2 Phacoemulsification of lens	41210	categorical		Health-related outcomes > Hospital inpatient > Summary Operations		12807	268779	0.808697516530147	0.0073395490726286			categorical-41210-both_sexes-C712-
N73 Other female pelvic inflammatory diseases	132112	icd_first_occurrence		Health-related outcomes > First occurrences > Genitourinary system disorders		2589	150758	0.80893211505664	-0.0407610269466708			icd_first_occurrence-132112-both_sexes--
Garlic product	20003	categorical		UK Biobank Assessment Centre > Verbal interview > Medications		3663	277880	0.809999677464743	-0.0406501023820887			categorical-20003-both_sexes-1140911732-
Weighted-mean MD in tract acoustic radiation (right)	25516	continuous		UK Biobank Assessment Centre > Imaging > Brain MRI > Diffusion brain MRI > dMRI weighted means		14490		0.810266652361476				continuous-25516-both_sexes--irnt
L90 Atrophic disorders of skin	131822	icd_first_occurrence		Health-related outcomes > First occurrences > Skin and subcutaneous tissue disorders		3062	278523	0.81028598525609	-0.0405987736063789			icd_first_occurrence-131822-both_sexes--
P23.2 Anterior colporrhaphy NEC	41200	categorical		Health-related outcomes > Hospital inpatient > Summary Operations		2368	150980	0.810487851919815	-0.0407954387676676			categorical-41200-both_sexes-P232-
Volume of grey matter in Cuneal Cortex (right)	25845	continuous		UK Biobank Assessment Centre > Imaging > Brain MRI > T1 structural brain MRI > Regional grey matter volumes (FAST)		16047		0.810970175262436				continuous-25845-both_sexes--irnt
H65 Nonsuppurative otitis media	131228	icd_first_occurrence		Health-related outcomes > First occurrences > Ear and mastoid process disorders		3377	278208	0.810971672118827	-0.0405693458970874			icd_first_occurrence-131228-both_sexes--
A41 Other septicaemia	130070	icd_first_occurrence		Health-related outcomes > First occurrences > Certain infectious and parasitic diseases		4071	277514	0.811957085733546	-0.0406650665551495			icd_first_occurrence-130070-both_sexes--
Z27.4 Duodenum	41210	categorical		Health-related outcomes > Hospital inpatient > Summary Operations		21575	260011	0.812069717066662	-0.0166414411914031			categorical-41210-both_sexes-Z274-
Mean FA in fornix cres+stria terminalis on FA skeleton (left)	25095	continuous		UK Biobank Assessment Centre > Imaging > Brain MRI > Diffusion brain MRI > dMRI skeleton		14492		0.812073049010293				continuous-25095-both_sexes--irnt
Y80.2 Inhalation anaesthetic using endotracheal intubation NEC	41210	categorical		Health-related outcomes > Hospital inpatient > Summary Operations		2235	279351	0.812225136469352	-0.0420304209380799			categorical-41210-both_sexes-Y802-
Vitamin B12	100013	continuous		Online follow-up > Diet by 24-hour recall > Estimated nutrients yesterday		43938		0.812240184527754	0.00361830912050032			continuous-100013-both_sexes--irnt
Thyroidectomy/partial thyroidectomy	20004	categorical		UK Biobank Assessment Centre > Verbal interview > Operations		2681	278862	0.812626451557112	-0.0406546130002843			categorical-20004-both_sexes-1432-
Weighted-mean L1 in tract forceps minor	25580	continuous		UK Biobank Assessment Centre > Imaging > Brain MRI > Diffusion brain MRI > dMRI weighted means		14490		0.812985792187026				continuous-25580-both_sexes--irnt
J04 Acute laryngitis and tracheitis	131432	icd_first_occurrence		Health-related outcomes > First occurrences > Respiratory system disorders		2582	279003	0.813892074490447	-0.0410528938567832			icd_first_occurrence-131432-both_sexes--
B26 Mumps	130216	icd_first_occurrence		Health-related outcomes > First occurrences > Certain infectious and parasitic diseases		3217	278368	0.814449439226664	-0.0406171737900021			icd_first_occurrence-130216-both_sexes--
Volume of grey matter in Caudate (right)	25881	continuous		UK Biobank Assessment Centre > Imaging > Brain MRI > T1 structural brain MRI > Regional grey matter volumes (FAST)		16047		0.81451352022675				continuous-25881-both_sexes--irnt
Alkaline phosphatase	30610	continuous		Biological samples > Assay results > Blood assays > Blood biochemistry		268561		0.814574243721023	0.00429646896408052			continuous-30610-both_sexes--irnt
Ever seen an un-real vision	20471	categorical		Online follow-up > Mental health > Unusual and psychotic experiences		2970	89415	0.816203197567691	-0.0415744439787501			categorical-20471-both_sexes--
Vascular/heart problems diagnosed by doctor	6150	categorical		UK Biobank Assessment Centre > Touchscreen > Health and medical history > Medical conditions		4212	276712	0.816220464014636	-0.0407797464182005			categorical-6150-both_sexes-3-
G57 Mononeuropathies of lower limb	131076	icd_first_occurrence		Health-related outcomes > First occurrences > Nervous system disorders		2828	278757	0.816822385381612	-0.0405726067491793			icd_first_occurrence-131076-both_sexes--
V54.4 Injection around spinal facet of spine	41200	categorical		Health-related outcomes > Hospital inpatient > Summary Operations		3078	278508	0.817101592986109	-0.0405674782475583			categorical-41200-both_sexes-V544-
L85.1 Ligation of long saphenous vein	41200	categorical		Health-related outcomes > Hospital inpatient > Summary Operations		3158	278428	0.817392310817763	-0.0405421492069136			categorical-41200-both_sexes-L851-
G55 Nerve root and plexus compressions in diseases classified elsewhere	131072	icd_first_occurrence		Health-related outcomes > First occurrences > Nervous system disorders		3398	278187	0.818093110807411	-0.0405135502692434			icd_first_occurrence-131072-both_sexes--
K63.4 Coronary arteriography using two catheters	41200	categorical		Health-related outcomes > Hospital inpatient > Summary Operations		4843	276743	0.81856423154786	-0.0407565038526089			categorical-41200-both_sexes-K634-
Volume of grey matter in Supracalcarine Cortex (right)	25875	continuous		UK Biobank Assessment Centre > Imaging > Brain MRI > T1 structural brain MRI > Regional grey matter volumes (FAST)		16047		0.818711311085895				continuous-25875-both_sexes--irnt
W37.1 Primary total prosthetic replacement of hip joint using cement	41200	categorical		Health-related outcomes > Hospital inpatient > Summary Operations		3288	278298	0.818741636716017	-0.0408928085683625			categorical-41200-both_sexes-W371-
E04 Other non-toxic goitre	130698	icd_first_occurrence		Health-related outcomes > First occurrences > Endocrine, nutritional and metabolic diseases		2623	278962	0.819148831527344	-0.0406459309844204			icd_first_occurrence-130698-both_sexes--
F10 Mental and behavioural disorders due to use of alcohol	130854	icd_first_occurrence		Health-related outcomes > First occurrences > Mental and behavioural disorders		5462	276123	0.819225690473924	-0.0406518334134764			icd_first_occurrence-130854-both_sexes--
J33 Nasal polyp	131470	icd_first_occurrence		Health-related outcomes > First occurrences > Respiratory system disorders		4300	277285	0.819318046646397	-0.0405616806702981			icd_first_occurrence-131470-both_sexes--
J00 Acute nasopharyngitis [common cold]	131424	icd_first_occurrence		Health-related outcomes > First occurrences > Respiratory system disorders		3093	278492	0.819368163639465	-0.0406140983822929			icd_first_occurrence-131424-both_sexes--
B36 Other superficial mycoses	130228	icd_first_occurrence		Health-related outcomes > First occurrences > Certain infectious and parasitic diseases		3270	278315	0.819480284509047	-0.040556898120844			icd_first_occurrence-130228-both_sexes--
B28.3 Excision of lesion of breast NEC	41200	categorical		Health-related outcomes > Hospital inpatient > Summary Operations		2375	150973	0.820150758245487	-0.0406562430447657			categorical-41200-both_sexes-B283-
Weighted-mean L2 in tract superior longitudinal fasciculus (left)	25617	continuous		UK Biobank Assessment Centre > Imaging > Brain MRI > Diffusion brain MRI > dMRI weighted means		14490		0.820197350161683				continuous-25617-both_sexes--irnt
N28 Other disorders of kidney and ureter, not elsewhere classified	132050	icd_first_occurrence		Health-related outcomes > First occurrences > Genitourinary system disorders		3749	277836	0.820934730826794	-0.0405657910534654			icd_first_occurrence-132050-both_sexes--
Mean carotid IMT (intima-medial thickness) at 120 degrees	22671	continuous		UK Biobank Assessment Centre > Physical measures > Carotid ultrasound		18686		0.821195044433621				continuous-22671-both_sexes--irnt
Seretide 50 evohaler	20003	categorical		UK Biobank Assessment Centre > Verbal interview > Medications		3369	278174	0.821248444136061	-0.0405769176045471			categorical-20003-both_sexes-1141176832-
H01 Other inflammation of eyelid	131130	icd_first_occurrence		Health-related outcomes > First occurrences > Eye and adnexa disorders		2805	278780	0.821267292322497	-0.0409523694750222			icd_first_occurrence-131130-both_sexes--
Rheumatoid arthritis	20002	categorical		UK Biobank Assessment Centre > Verbal interview > Medical conditions		3146	278397	0.82136756454099	-0.0405978649852765			categorical-20002-both_sexes-1464-
Mean L1 in superior cerebellar peduncle on FA skeleton (left)	25213	continuous		UK Biobank Assessment Centre > Imaging > Brain MRI > Diffusion brain MRI > dMRI skeleton		14492		0.821799719714396				continuous-25213-both_sexes--irnt
Z50.1 Skin of arm	41210	categorical		Health-related outcomes > Hospital inpatient > Summary Operations		3297	278289	0.822235587898893	-0.0405064995928725			categorical-41210-both_sexes-Z501-
Weighted-mean L2 in tract inferior fronto-occipital fasciculus (left)	25608	continuous		UK Biobank Assessment Centre > Imaging > Brain MRI > Diffusion brain MRI > dMRI weighted means		14490		0.822675481999679				continuous-25608-both_sexes--irnt
Mean FA in superior corona radiata on FA skeleton (right)	25080	continuous		UK Biobank Assessment Centre > Imaging > Brain MRI > Diffusion brain MRI > dMRI skeleton		14492		0.82319041439884				continuous-25080-both_sexes--irnt
Mean FA in posterior limb of internal capsule on FA skeleton (right)	25074	continuous		UK Biobank Assessment Centre > Imaging > Brain MRI > Diffusion brain MRI > dMRI skeleton		14492		0.823348528481377				continuous-25074-both_sexes--irnt
Volume of grey matter in Amygdala (right)	25889	continuous		UK Biobank Assessment Centre > Imaging > Brain MRI > T1 structural brain MRI > Regional grey matter volumes (FAST)		16047		0.823439365343271				continuous-25889-both_sexes--irnt
K26 Duodenal ulcer	131592	icd_first_occurrence		Health-related outcomes > First occurrences > Digestive system disorders		4880	276705	0.823460659580689	-0.0406267919681559			icd_first_occurrence-131592-both_sexes--
Mean MO in cingulum cingulate gyrus on FA skeleton (left)	25187	continuous		UK Biobank Assessment Centre > Imaging > Brain MRI > Diffusion brain MRI > dMRI skeleton		14492		0.823600686936386				continuous-25187-both_sexes--irnt
O04 Medical abortion	132170	icd_first_occurrence		Health-related outcomes > First occurrences > Pregnancy, childbirth and the puerperium		2311	151036	0.824379758979268	-0.0408947906115738			icd_first_occurrence-132170-both_sexes--
Mean MD in superior longitudinal fasciculus on FA skeleton (left)	25145	continuous		UK Biobank Assessment Centre > Imaging > Brain MRI > Diffusion brain MRI > dMRI skeleton		14492		0.82445212588542				continuous-25145-both_sexes--irnt
Appendicitis	20002	categorical		UK Biobank Assessment Centre > Verbal interview > Medical conditions		2745	278798	0.824729976420028	-0.0408272347750235			categorical-20002-both_sexes-1502-
Leg predicted mass (right)	23114	continuous		UK Biobank Assessment Centre > Physical measures > Anthropometry > Impedance measures		276681		0.824975995669115	0.000381295269868831			continuous-23114-both_sexes--irnt
Mean ICVF in middle cerebellar peduncle on FA skeleton	25344	continuous		UK Biobank Assessment Centre > Imaging > Brain MRI > Diffusion brain MRI > dMRI skeleton		14490		0.825307017359642				continuous-25344-both_sexes--irnt
Mean L2 in posterior thalamic radiation on FA skeleton (left)	25277	continuous		UK Biobank Assessment Centre > Imaging > Brain MRI > Diffusion brain MRI > dMRI skeleton		14492		0.825795168147182				continuous-25277-both_sexes--irnt
L71 Rosacea	131792	icd_first_occurrence		Health-related outcomes > First occurrences > Skin and subcutaneous tissue disorders		3334	278251	0.826663166094699	-0.0405673446693968			icd_first_occurrence-131792-both_sexes--
M43 Other deforming dorsopathies	131910	icd_first_occurrence		Health-related outcomes > First occurrences > Musculoskeletal system and connective tissue disorders		2859	278726	0.827155466701972	-0.0405448465147099			icd_first_occurrence-131910-both_sexes--
Frequency of failure to fulfil normal expectations due to drinking alcohol in last year	20407	continuous		Online follow-up > Mental health > Alcohol use		51479		0.827325611223418	-0.00378792058339796			continuous-20407-both_sexes--
Emphysema/chronic bronchitis	20002	categorical		UK Biobank Assessment Centre > Verbal interview > Medical conditions		3840	277703	0.827784872846003	-0.040601264906217			categorical-20002-both_sexes-1113-
Weighted-mean ICVF in tract uncinate fasciculus (left)	25675	continuous		UK Biobank Assessment Centre > Imaging > Brain MRI > Diffusion brain MRI > dMRI weighted means		14489		0.827973983384653				continuous-25675-both_sexes--irnt
H52 Disorders of refraction and accommodation	131208	icd_first_occurrence		Health-related outcomes > First occurrences > Eye and adnexa disorders		2944	278641	0.827982872282127	-0.040510826852287			icd_first_occurrence-131208-both_sexes--
X29.2 Continuous intravenous infusion of therapeutic substance NEC	41200	categorical		Health-related outcomes > Hospital inpatient > Summary Operations		3111	278475	0.82829101572667	-0.0405120472506633			categorical-41200-both_sexes-X292-
Weighted-mean ISOVF in tract medial lemniscus (right)	25722	continuous		UK Biobank Assessment Centre > Imaging > Brain MRI > Diffusion brain MRI > dMRI weighted means		14489		0.828339669254351				continuous-25722-both_sexes--irnt
90th percentile of BOLD effect (in group-defined mask) for faces-shapes contrast	25765	continuous		UK Biobank Assessment Centre > Imaging > Brain MRI > Task functional brain MRI		14069		0.828730174120085				continuous-25765-both_sexes--irnt
Volume of grey matter in Intracalcarine Cortex (right)	25829	continuous		UK Biobank Assessment Centre > Imaging > Brain MRI > T1 structural brain MRI > Regional grey matter volumes (FAST)		16047		0.828818381928667				continuous-25829-both_sexes--irnt
K43 Ventral hernia	131618	icd_first_occurrence		Health-related outcomes > First occurrences > Digestive system disorders		3467	278118	0.828871193911067	-0.0405065148005221			icd_first_occurrence-131618-both_sexes--
T87.3 Excision or biopsy of axillary lymph node	41210	categorical		Health-related outcomes > Hospital inpatient > Summary Operations		2041	151307	0.828966376167342	-0.0406240111433952			categorical-41210-both_sexes-T873-
K60 Fissure and fistula of anal and rectal regions	131642	icd_first_occurrence		Health-related outcomes > First occurrences > Digestive system disorders		3473	278112	0.829294709180222	-0.0405062954893029			icd_first_occurrence-131642-both_sexes--
Spine or back surgery	20004	categorical		UK Biobank Assessment Centre > Verbal interview > Operations		3291	278252	0.829612282053948	-0.0404795814682056			categorical-20004-both_sexes-1320-
N97 Female infertility	132156	icd_first_occurrence		Health-related outcomes > First occurrences > Genitourinary system disorders		2236	151111	0.829678882112438	-0.0407793780240973			icd_first_occurrence-132156-both_sexes--
Salbutamol	20003	categorical		UK Biobank Assessment Centre > Verbal interview > Medications		3329	278214	0.829954775837707	-0.0404831468916799			categorical-20003-both_sexes-1140881856-
Tramadol	20003	categorical		UK Biobank Assessment Centre > Verbal interview > Medications		3080	278463	0.830251908093321	-0.0404977349333791			categorical-20003-both_sexes-1140864992-
Y80.3 Inhalation anaesthetic NEC	41210	categorical		Health-related outcomes > Hospital inpatient > Summary Operations		1477	280109	0.830736676817107	-0.0425536338720957			categorical-41210-both_sexes-Y803-
W38.1 Primary total prosthetic replacement of hip joint not using cement	41200	categorical		Health-related outcomes > Hospital inpatient > Summary Operations		2756	278830	0.830820394479504	-0.0406526826625491			categorical-41200-both_sexes-W381-
Weighted-mean L2 in tract posterior thalamic radiation (left)	25615	continuous		UK Biobank Assessment Centre > Imaging > Brain MRI > Diffusion brain MRI > dMRI weighted means		14490		0.830835232982659				continuous-25615-both_sexes--irnt
Q08.9 Unspecified vaginal excision of uterus	41210	categorical		Health-related outcomes > Hospital inpatient > Summary Operations		1993	151355	0.831064781428106	-0.0406720688993089			categorical-41210-both_sexes-Q089-
Z81.4 Shoulder joint	41210	categorical		Health-related outcomes > Hospital inpatient > Summary Operations		3053	278533	0.831575870448424	-0.0404865552320977			categorical-41210-both_sexes-Z814-
Mean FA in sagittal stratum on FA skeleton (left)	25087	continuous		UK Biobank Assessment Centre > Imaging > Brain MRI > Diffusion brain MRI > dMRI skeleton		14492		0.831604800157068				continuous-25087-both_sexes--irnt
K81 Cholecystitis	131676	icd_first_occurrence		Health-related outcomes > First occurrences > Digestive system disorders		2896	278689	0.832014699735723	-0.0405209541048991			icd_first_occurrence-131676-both_sexes--
I47 Paroxysmal tachycardia	131348	icd_first_occurrence		Health-related outcomes > First occurrences > Circulatory system disorders		3399	278186	0.832088694205203	-0.0405144381072531			icd_first_occurrence-131348-both_sexes--
Volume of grey matter in Postcentral Gyrus (right)	25815	continuous		UK Biobank Assessment Centre > Imaging > Brain MRI > T1 structural brain MRI > Regional grey matter volumes (FAST)		16047		0.832101827272223				continuous-25815-both_sexes--irnt
Cataract extraction/lens implant	20004	categorical		UK Biobank Assessment Centre > Verbal interview > Operations		3071	278472	0.832249669355386	-0.0407023495073353			categorical-20004-both_sexes-1435-
Mammoplasty/cosmetic operation on breast	20004	categorical		UK Biobank Assessment Centre > Verbal interview > Operations		2063	151265	0.832323791453551	-0.0406131302847838			categorical-20004-both_sexes-1370-
Volume of grey matter in Parahippocampal Gyrus, anterior division (left)	25848	continuous		UK Biobank Assessment Centre > Imaging > Brain MRI > T1 structural brain MRI > Regional grey matter volumes (FAST)		16047		0.83266801343626				continuous-25848-both_sexes--irnt
V55.1 One level of spine	41210	categorical		Health-related outcomes > Hospital inpatient > Summary Operations		2971	278615	0.832692054506833	-0.0404643616378797			categorical-41210-both_sexes-V551-
Volume of grey matter in Inferior Frontal Gyrus, pars opercularis (right)	25793	continuous		UK Biobank Assessment Centre > Imaging > Brain MRI > T1 structural brain MRI > Regional grey matter volumes (FAST)		16047		0.832834454713314				continuous-25793-both_sexes--irnt
Weighted-mean ISOVF in tract superior longitudinal fasciculus (left)	25725	continuous		UK Biobank Assessment Centre > Imaging > Brain MRI > Diffusion brain MRI > dMRI weighted means		14489		0.833198197531508				continuous-25725-both_sexes--irnt
N20 Calculus of kidney and ureter	132036	icd_first_occurrence		Health-related outcomes > First occurrences > Genitourinary system disorders		4243	277342	0.833213526757324	-0.0405025812909365			icd_first_occurrence-132036-both_sexes--
N31 Neuromuscular dysfunction of bladder, not elsewhere classified	132056	icd_first_occurrence		Health-related outcomes > First occurrences > Genitourinary system disorders		2761	278824	0.833629784886817	-0.0405219760395925			icd_first_occurrence-132056-both_sexes--
B00 Herpesviral [herpes simplex] infections	130174	icd_first_occurrence		Health-related outcomes > First occurrences > Certain infectious and parasitic diseases		2702	278883	0.834049968184338	-0.0405094890074491			icd_first_occurrence-130174-both_sexes--
Volume of grey matter in Inferior Temporal Gyrus, anterior division (left)	25808	continuous		UK Biobank Assessment Centre > Imaging > Brain MRI > T1 structural brain MRI > Regional grey matter volumes (FAST)		16047		0.834338733158214				continuous-25808-both_sexes--irnt
Weighted-mean FA in tract corticospinal tract (right)	25497	continuous		UK Biobank Assessment Centre > Imaging > Brain MRI > Diffusion brain MRI > dMRI weighted means		14490		0.834819266732199				continuous-25497-both_sexes--irnt
Weighted-mean MO in tract anterior thalamic radiation (left)	25544	continuous		UK Biobank Assessment Centre > Imaging > Brain MRI > Diffusion brain MRI > dMRI weighted means		14490		0.835117197060329				continuous-25544-both_sexes--irnt
Mean arterial pressure during PWA	12687	continuous		UK Biobank Assessment Centre > Imaging > Heart MRI > Pulse wave analysis		17183		0.83530973908794				continuous-12687-both_sexes--irnt
D70 Agranulocytosis	130660	icd_first_occurrence		Health-related outcomes > First occurrences > Blood, blood-forming organs and certain immune disorders		2902	278683	0.835409957955876	-0.0404789167167363			icd_first_occurrence-130660-both_sexes--
Tonsiltis	20002	categorical		UK Biobank Assessment Centre > Verbal interview > Medical conditions		2262	279281	0.835494863249004	-0.0408150805624775			categorical-20002-both_sexes-1598-
L91 Hypertrophic disorders of skin	131824	icd_first_occurrence		Health-related outcomes > First occurrences > Skin and subcutaneous tissue disorders		2770	278815	0.835837015435057	-0.0406576263637803			icd_first_occurrence-131824-both_sexes--
Z49.3 Skin of anterior trunk	41210	categorical		Health-related outcomes > Hospital inpatient > Summary Operations		3080	278506	0.836113168620313	-0.0404456946214043			categorical-41210-both_sexes-Z493-
K66 Other disorders of peritoneum	131654	icd_first_occurrence		Health-related outcomes > First occurrences > Digestive system disorders		2906	278679	0.836405537396132	-0.0404707685382395			icd_first_occurrence-131654-both_sexes--
Vasectomy	20004	categorical		UK Biobank Assessment Centre > Verbal interview > Operations		6847	121368	0.836429602032438	-0.0419068261275919			categorical-20004-both_sexes-1218-
K63.6 Coronary arteriography NEC	41200	categorical		Health-related outcomes > Hospital inpatient > Summary Operations		4010	277576	0.836536523771226	-0.0406818194412328			categorical-41200-both_sexes-K636-
Z47.3 Skin of cheek	41210	categorical		Health-related outcomes > Hospital inpatient > Summary Operations		2946	278640	0.837012230149775	-0.0404946226561736			categorical-41210-both_sexes-Z473-
Mean L2 in middle cerebellar peduncle on FA skeleton	25248	continuous		UK Biobank Assessment Centre > Imaging > Brain MRI > Diffusion brain MRI > dMRI skeleton		14492		0.837693115833877				continuous-25248-both_sexes--irnt
Stroke	20002	categorical		UK Biobank Assessment Centre > Verbal interview > Medical conditions		3651	277892	0.838469025602917	-0.0406577079342802			categorical-20002-both_sexes-1081-
Adcal-d3 1.5g/10micrograms chewable tablet	20003	categorical		UK Biobank Assessment Centre > Verbal interview > Medications		1957	279586	0.838663118013825	-0.0407251507322573			categorical-20003-both_sexes-1141164828-
Y81.9 Unspecified spinal anaesthetic	41210	categorical		Health-related outcomes > Hospital inpatient > Summary Operations		2375	279211	0.83882264247248	-0.0411784941738205			categorical-41210-both_sexes-Y819-
Weighted-mean L2 in tract acoustic radiation (left)	25596	continuous		UK Biobank Assessment Centre > Imaging > Brain MRI > Diffusion brain MRI > dMRI weighted means		14490		0.83919620428142				continuous-25596-both_sexes--irnt
Y84.2 Sedation NEC	41210	categorical		Health-related outcomes > Hospital inpatient > Summary Operations		2406	279180	0.839541339619654	-0.0408612620626263			categorical-41210-both_sexes-Y842-
Basal cell carcinoma	20001	categorical		UK Biobank Assessment Centre > Verbal interview > Medical conditions		2607	278936	0.839654057402446	-0.0405726838900429			categorical-20001-both_sexes-1061-
B95 Streptococcus and staphylococcus as the cause of diseases classified to other chapters	130336	icd_first_occurrence		Health-related outcomes > First occurrences > Certain infectious and parasitic diseases		3299	278286	0.839889353040943	-0.0404736470876441			icd_first_occurrence-130336-both_sexes--
X72.3 Delivery of simple parenteral chemotherapy for neoplasm at first attendance	41210	categorical		Health-related outcomes > Hospital inpatient > Summary Operations		2386	279200	0.840055894077191	-0.0404997324200126			categorical-41210-both_sexes-X723-
G25 Other extrapyramidal and movement disorders	131032	icd_first_occurrence		Health-related outcomes > First occurrences > Nervous system disorders		2602	278983	0.84021025990808	-0.0405384628670168			icd_first_occurrence-131032-both_sexes--
Candesartan cilexetil	20003	categorical		UK Biobank Assessment Centre > Verbal interview > Medications		3099	278444	0.840308775528822	-0.0405727593661902			categorical-20003-both_sexes-1141156836-
Q10.3 Dilation of cervix uteri and curettage of uterus NEC	41200	categorical		Health-related outcomes > Hospital inpatient > Summary Operations		2708	150640	0.840343529738255	-0.0406115313591075			categorical-41200-both_sexes-Q103-
Weighted-mean L1 in tract superior longitudinal fasciculus (left)	25590	continuous		UK Biobank Assessment Centre > Imaging > Brain MRI > Diffusion brain MRI > dMRI weighted means		14490		0.840347477281286				continuous-25590-both_sexes--irnt
Age last used hormone-replacement therapy (HRT)	3546	continuous		UK Biobank Assessment Centre > Touchscreen > Sex-specific factors > Female-specific factors		44368		0.841389590750377	0.00624208946958061			continuous-3546-both_sexes--irnt
Mean L1 in superior longitudinal fasciculus on FA skeleton (left)	25241	continuous		UK Biobank Assessment Centre > Imaging > Brain MRI > Diffusion brain MRI > dMRI skeleton		14492		0.841616361186147				continuous-25241-both_sexes--irnt
Mean MO in retrolenticular part of internal capsule on FA skeleton (left)	25173	continuous		UK Biobank Assessment Centre > Imaging > Brain MRI > Diffusion brain MRI > dMRI skeleton		14492		0.841680792359408				continuous-25173-both_sexes--irnt
Weighted-mean OD in tract inferior longitudinal fasciculus (right)	25692	continuous		UK Biobank Assessment Centre > Imaging > Brain MRI > Diffusion brain MRI > dMRI weighted means		14489		0.842260598056535				continuous-25692-both_sexes--irnt
K42 Umbilical hernia	131616	icd_first_occurrence		Health-related outcomes > First occurrences > Digestive system disorders		4051	277534	0.842601370380052	-0.0405119883124264			icd_first_occurrence-131616-both_sexes--
Weighted-mean FA in tract anterior thalamic radiation (right)	25491	continuous		UK Biobank Assessment Centre > Imaging > Brain MRI > Diffusion brain MRI > dMRI weighted means		14490		0.842770942278388				continuous-25491-both_sexes--irnt
C12.1 Excision of lesion of eyelid NEC	41200	categorical		Health-related outcomes > Hospital inpatient > Summary Operations		2759	278827	0.843042711906035	-0.040466747652568			categorical-41200-both_sexes-C121-
Y53.9 Unspecified approach to organ under image control	41210	categorical		Health-related outcomes > Hospital inpatient > Summary Operations		3463	278123	0.843511684108563	-0.0405437834430721			categorical-41210-both_sexes-Y539-
Mean L2 in splenium of corpus callosum on FA skeleton	25252	continuous		UK Biobank Assessment Centre > Imaging > Brain MRI > Diffusion brain MRI > dMRI skeleton		14492		0.843559359129844				continuous-25252-both_sexes--irnt
K51 Ulcerative colitis	131628	icd_first_occurrence		Health-related outcomes > First occurrences > Digestive system disorders		3184	278401	0.843751775031203	-0.0404326604942501			icd_first_occurrence-131628-both_sexes--
Mean ICVF in posterior corona radiata on FA skeleton (right)	25370	continuous		UK Biobank Assessment Centre > Imaging > Brain MRI > Diffusion brain MRI > dMRI skeleton		14490		0.843884612706348				continuous-25370-both_sexes--irnt
Median z-statistic (in group-defined mask) for faces-shapes contrast	25050	continuous		UK Biobank Assessment Centre > Imaging > Brain MRI > Task functional brain MRI		14069		0.84404535915878				continuous-25050-both_sexes--irnt
Alcohol drinker status	20117	categorical		UK Biobank Assessment Centre > Touchscreen > Lifestyle and environment > Alcohol		9028	272130	0.844199274797643	0.0101899557019758			categorical-20117-both_sexes-0-
Z94.2 Right sided operation	41210	categorical		Health-related outcomes > Hospital inpatient > Summary Operations		80087	201499	0.844233057130932	-0.00712581388131513			categorical-41210-both_sexes-Z942-
Z84.3 Hip joint	41210	categorical		Health-related outcomes > Hospital inpatient > Summary Operations		2592	278994	0.84460248949382	-0.0404797088182811			categorical-41210-both_sexes-Z843-
Allergy or anaphylactic reaction to drug	20002	categorical		UK Biobank Assessment Centre > Verbal interview > Medical conditions		2442	279101	0.844781329037209	-0.0404399110157698			categorical-20002-both_sexes-1386-
Caesarean section / caesarian section	20004	categorical		UK Biobank Assessment Centre > Verbal interview > Operations		14489	138839	0.845087826754505	-0.0142380068243475			categorical-20004-both_sexes-1477-
L81 Other disorders of pigmentation	131804	icd_first_occurrence		Health-related outcomes > First occurrences > Skin and subcutaneous tissue disorders		2462	279123	0.84553092254214	-0.0404839313087471			icd_first_occurrence-131804-both_sexes--
Weighted-mean L2 in tract posterior thalamic radiation (right)	25616	continuous		UK Biobank Assessment Centre > Imaging > Brain MRI > Diffusion brain MRI > dMRI weighted means		14490		0.845668526179611				continuous-25616-both_sexes--irnt
Leg fat-free mass (right)	23113	continuous		UK Biobank Assessment Centre > Physical measures > Anthropometry > Impedance measures		276681		0.846391485068253	0.000423777545960283			continuous-23113-both_sexes--irnt
Weighted-mean L1 in tract acoustic radiation (right)	25570	continuous		UK Biobank Assessment Centre > Imaging > Brain MRI > Diffusion brain MRI > dMRI weighted means		14490		0.84646280940907				continuous-25570-both_sexes--irnt
W20.1 Primary open reduction of fracture of long bone and extramedullary fixation using plate NEC	41200	categorical		Health-related outcomes > Hospital inpatient > Summary Operations		2350	279236	0.846794932243167	-0.0404330780003798			categorical-41200-both_sexes-W201-
K90 Intestinal malabsorption	131688	icd_first_occurrence		Health-related outcomes > First occurrences > Digestive system disorders		2378	279207	0.847203150174887	-0.0405203327456908			icd_first_occurrence-131688-both_sexes--
Glaucoma	20002	categorical		UK Biobank Assessment Centre > Verbal interview > Medical conditions		2899	278644	0.847259800137686	-0.0406380891313341			categorical-20002-both_sexes-1277-
Headaches (not migraine)	20002	categorical		UK Biobank Assessment Centre > Verbal interview > Medical conditions		2348	279195	0.847293454183022	-0.0404422930767251			categorical-20002-both_sexes-1436-
90th percentile of BOLD effect (in group-defined mask) for shapes activation	25761	continuous		UK Biobank Assessment Centre > Imaging > Brain MRI > Task functional brain MRI		14069		0.847508807984881				continuous-25761-both_sexes--irnt
Hyperthyroidism/thyrotoxicosis	20002	categorical		UK Biobank Assessment Centre > Verbal interview > Medical conditions		2140	279403	0.848085857823646	-0.0405075613262927			categorical-20002-both_sexes-1225-
Volume of grey matter in Paracingulate Gyrus (right)	25837	continuous		UK Biobank Assessment Centre > Imaging > Brain MRI > T1 structural brain MRI > Regional grey matter volumes (FAST)		16047		0.848109471851667				continuous-25837-both_sexes--irnt
Weighted-mean ICVF in tract medial lemniscus (right)	25668	continuous		UK Biobank Assessment Centre > Imaging > Brain MRI > Diffusion brain MRI > dMRI weighted means		14489		0.849254797306372				continuous-25668-both_sexes--irnt
Volume of white matter	25008	continuous		UK Biobank Assessment Centre > Imaging > Brain MRI > T1 structural brain MRI		16052		0.850166615172998				continuous-25008-both_sexes--irnt
A55.9 Unspecified diagnostic spinal puncture	41200	categorical		Health-related outcomes > Hospital inpatient > Summary Operations		2550	279036	0.850239362204778	-0.0404143492240188			categorical-41200-both_sexes-A559-
Total sugars	100008	continuous		Online follow-up > Diet by 24-hour recall > Estimated nutrients yesterday		43938		0.850856569642223	0.00706260535431976			continuous-100008-both_sexes--irnt
Volume of grey matter in Frontal Medial Cortex (right)	25831	continuous		UK Biobank Assessment Centre > Imaging > Brain MRI > T1 structural brain MRI > Regional grey matter volumes (FAST)		16047		0.851439550623904				continuous-25831-both_sexes--irnt
Pulse wave reflection index	4195	continuous		UK Biobank Assessment Centre > Physical measures > Arterial stiffness		101696		0.851936259112577	0.00479346639791731			continuous-4195-both_sexes--irnt
Ever used hormone-replacement therapy (HRT)	2814	categorical		UK Biobank Assessment Centre > Touchscreen > Sex-specific factors > Female-specific factors		59542	93303	0.852068176221611	0.00950110046891772			categorical-2814-both_sexes--
Mean MO in genu of corpus callosum on FA skeleton	25154	continuous		UK Biobank Assessment Centre > Imaging > Brain MRI > Diffusion brain MRI > dMRI skeleton		14492		0.852346719448919				continuous-25154-both_sexes--irnt
Mean L3 in superior corona radiata on FA skeleton (right)	25320	continuous		UK Biobank Assessment Centre > Imaging > Brain MRI > Diffusion brain MRI > dMRI skeleton		14492		0.852370763035728				continuous-25320-both_sexes--irnt
Q01.3 Excision of lesion of cervix uteri	41200	categorical		Health-related outcomes > Hospital inpatient > Summary Operations		1667	151681	0.852947748513129	-0.0405123653705779			categorical-41200-both_sexes-Q013-
ECG, heart rate	5983	continuous		UK Biobank Assessment Centre > Physical measures > ECG during exercise		53138		0.852958949079273	0.00281119981153039			continuous-5983-both_sexes--irnt
I63 Cerebral infarction	131366	icd_first_occurrence		Health-related outcomes > First occurrences > Circulatory system disorders		3189	278396	0.853342297459142	-0.0406491155581436			icd_first_occurrence-131366-both_sexes--
T43.9 Unspecified diagnostic endoscopic examination of peritoneum	41200	categorical		Health-related outcomes > Hospital inpatient > Summary Operations		1952	151396	0.853352767150423	-0.0407462875356873			categorical-41200-both_sexes-T439-
Volume of amygdala (left)	25021	continuous		UK Biobank Assessment Centre > Imaging > Brain MRI > T1 structural brain MRI > Subcortical volumes (FIRST)		16038		0.853635283805759				continuous-25021-both_sexes--irnt
H22.9 Unspecified diagnostic endoscopic examination of colon	41210	categorical		Health-related outcomes > Hospital inpatient > Summary Operations		2641	278945	0.854464962732034	-0.0404187600679188			categorical-41210-both_sexes-H229-
Beclometasone	20003	categorical		UK Biobank Assessment Centre > Verbal interview > Medications		2536	279007	0.854839665917174	-0.0403929818409819			categorical-20003-both_sexes-1140909786-
Spine arthritis/spondylitis	20002	categorical		UK Biobank Assessment Centre > Verbal interview > Medical conditions		2439	279104	0.854882541151333	-0.0404568227549466			categorical-20002-both_sexes-1311-
N23 Unspecified renal colic	132042	icd_first_occurrence		Health-related outcomes > First occurrences > Genitourinary system disorders		3153	278432	0.8549187804928	-0.0404199151391015			icd_first_occurrence-132042-both_sexes--
E86 Volume depletion	130826	icd_first_occurrence		Health-related outcomes > First occurrences > Endocrine, nutritional and metabolic diseases		2734	278851	0.85499078313126	-0.0405045730721537			icd_first_occurrence-130826-both_sexes--
Mean L2 in superior longitudinal fasciculus on FA skeleton (left)	25289	continuous		UK Biobank Assessment Centre > Imaging > Brain MRI > Diffusion brain MRI > dMRI skeleton		14492		0.855032152087472				continuous-25289-both_sexes--irnt
Volume of grey matter in Middle Frontal Gyrus (left)	25788	continuous		UK Biobank Assessment Centre > Imaging > Brain MRI > T1 structural brain MRI > Regional grey matter volumes (FAST)		16047		0.855070211530587				continuous-25788-both_sexes--irnt
X35.2 Intravenous chemotherapy	41200	categorical		Health-related outcomes > Hospital inpatient > Summary Operations		2402	279184	0.855187890130162	-0.0404107508880771			categorical-41200-both_sexes-X352-
Muscle/soft tissue problem	20002	categorical		UK Biobank Assessment Centre > Verbal interview > Medical conditions		2157	279386	0.855330159048697	-0.0403839817653032			categorical-20002-both_sexes-1297-
Wheeze or whistling in the chest in last year	2316	categorical		UK Biobank Assessment Centre > Touchscreen > Health and medical history > Breathing		57451	218677	0.855416860873174	-0.00975440742966229			categorical-2316-both_sexes--
Unilateral oophorectomy	20004	categorical		UK Biobank Assessment Centre > Verbal interview > Operations		1692	151636	0.855533685095158	-0.0404751384712302			categorical-20004-both_sexes-1356-
Myomectomy/fibroids removed	20004	categorical		UK Biobank Assessment Centre > Verbal interview > Operations		1594	151734	0.855639679816727	-0.0404800179729538			categorical-20004-both_sexes-1509-
Weighted-mean OD in tract posterior thalamic radiation (left)	25696	continuous		UK Biobank Assessment Centre > Imaging > Brain MRI > Diffusion brain MRI > dMRI weighted means		14489		0.856766159829111				continuous-25696-both_sexes--irnt
X72.1 Delivery of complex chemotherapy for neoplasm including prolonged infusional treatment at first attendance	41210	categorical		Health-related outcomes > Hospital inpatient > Summary Operations		2360	279226	0.856830509720816	-0.0404652182193728			categorical-41210-both_sexes-X721-
Doxazosin	20003	categorical		UK Biobank Assessment Centre > Verbal interview > Medications		3105	278438	0.857145900650335	-0.0406900002740401			categorical-20003-both_sexes-1140879778-
Sciatica	20002	categorical		UK Biobank Assessment Centre > Verbal interview > Medical conditions		2619	278924	0.857505239652974	-0.0403780653777455			categorical-20002-both_sexes-1476-
Mean MD in posterior corona radiata on FA skeleton (left)	25131	continuous		UK Biobank Assessment Centre > Imaging > Brain MRI > Diffusion brain MRI > dMRI skeleton		14492		0.857748415459249				continuous-25131-both_sexes--irnt
Volume of grey matter in Middle Temporal Gyrus, temporooccipital part (right)	25807	continuous		UK Biobank Assessment Centre > Imaging > Brain MRI > T1 structural brain MRI > Regional grey matter volumes (FAST)		16047		0.857773983048637				continuous-25807-both_sexes--irnt
M24 Other specific joint derangements	131886	icd_first_occurrence		Health-related outcomes > First occurrences > Musculoskeletal system and connective tissue disorders		2450	279135	0.857852462866765	-0.0403762104491816			icd_first_occurrence-131886-both_sexes--
Q12.1 Introduction of intrauterine contraceptive device	41210	categorical		Health-related outcomes > Hospital inpatient > Summary Operations		1601	151747	0.857975668063459	-0.0408202175064069			categorical-41210-both_sexes-Q121-
I67 Other cerebrovascular diseases	131374	icd_first_occurrence		Health-related outcomes > First occurrences > Circulatory system disorders		2745	278840	0.858228385753207	-0.040611856420198			icd_first_occurrence-131374-both_sexes--
Alcohol drinker status	20117	categorical		UK Biobank Assessment Centre > Touchscreen > Lifestyle and environment > Alcohol		262484	18674	0.858657777244744	0.0142744702007893			categorical-20117-both_sexes-2-
Mean MO in retrolenticular part of internal capsule on FA skeleton (right)	25172	continuous		UK Biobank Assessment Centre > Imaging > Brain MRI > Diffusion brain MRI > dMRI skeleton		14492		0.858784706830781				continuous-25172-both_sexes--irnt
Z50.3 Skin of finger	41210	categorical		Health-related outcomes > Hospital inpatient > Summary Operations		2801	278785	0.858880456576094	-0.0403839267360639			categorical-41210-both_sexes-Z503-
Longest period of mania or irritability	20492	continuous		Online follow-up > Mental health > Mania		22219		0.858960213450346	0.00712370981878434			continuous-20492-both_sexes--
Folic acid product	20003	categorical		UK Biobank Assessment Centre > Verbal interview > Medications		2364	279179	0.859388726183212	-0.0404109161761016			categorical-20003-both_sexes-1140870422-
Eye surgery	20004	categorical		UK Biobank Assessment Centre > Verbal interview > Operations		2575	278968	0.860062574101393	-0.0403658054374389			categorical-20004-both_sexes-1434-
Z48.2 Skin of neck	41210	categorical		Health-related outcomes > Hospital inpatient > Summary Operations		2767	278819	0.86015192768306	-0.0403927426166264			categorical-41210-both_sexes-Z482-
Volume of grey matter in Inferior Temporal Gyrus, posterior division (right)	25811	continuous		UK Biobank Assessment Centre > Imaging > Brain MRI > T1 structural brain MRI > Regional grey matter volumes (FAST)		16047		0.860179832925591				continuous-25811-both_sexes--irnt
U20.1 Transthoracic echocardiography	41210	categorical		Health-related outcomes > Hospital inpatient > Summary Operations		3148	278438	0.860434196713435	-0.0405826564685353			categorical-41210-both_sexes-U201-
Mean ISOVF in anterior limb of internal capsule on FA skeleton (right)	25456	continuous		UK Biobank Assessment Centre > Imaging > Brain MRI > Diffusion brain MRI > dMRI skeleton		14490		0.860753341070842				continuous-25456-both_sexes--irnt
Mean FA in superior corona radiata on FA skeleton (left)	25081	continuous		UK Biobank Assessment Centre > Imaging > Brain MRI > Diffusion brain MRI > dMRI skeleton		14492		0.860836337606526				continuous-25081-both_sexes--irnt
Weighted-mean L2 in tract anterior thalamic radiation (right)	25599	continuous		UK Biobank Assessment Centre > Imaging > Brain MRI > Diffusion brain MRI > dMRI weighted means		14490		0.861037696015391				continuous-25599-both_sexes--irnt
Blood clot, DVT, bronchitis, emphysema, asthma, rhinitis, eczema, allergy diagnosed by doctor	6152	categorical		UK Biobank Assessment Centre > Touchscreen > Health and medical history > Medical conditions		2317	278682	0.861117279529417	-0.0404022590672686			categorical-6152-both_sexes-7-
L87.1 Stripping of long saphenous vein	41210	categorical		Health-related outcomes > Hospital inpatient > Summary Operations		2181	279405	0.861239088011341	-0.0403936546006729			categorical-41210-both_sexes-L871-
K62 Other diseases of anus and rectum	131646	icd_first_occurrence		Health-related outcomes > First occurrences > Digestive system disorders		22314	259271	0.861774327702941	-0.0141256729738262			icd_first_occurrence-131646-both_sexes--
Calcium salts	20003	categorical		UK Biobank Assessment Centre > Verbal interview > Medications		1730	279813	0.862016638904331	-0.0404475110436999			categorical-20003-both_sexes-1140870788-
Pulmonary embolism +/- dvt	20002	categorical		UK Biobank Assessment Centre > Verbal interview > Medical conditions		2304	279239	0.862308126811422	-0.0403974426522751			categorical-20002-both_sexes-1093-
M21 Other acquired deformities of limbs	131880	icd_first_occurrence		Health-related outcomes > First occurrences > Musculoskeletal system and connective tissue disorders		2306	279279	0.862628276459211	-0.0403868209048554			icd_first_occurrence-131880-both_sexes--
Y98.3 Radiology of three body areas (or 20-40 minutes)	41210	categorical		Health-related outcomes > Hospital inpatient > Summary Operations		2596	278990	0.86273120658432	-0.0404826070102109			categorical-41210-both_sexes-Y983-
J47 Bronchiectasis	131498	icd_first_occurrence		Health-related outcomes > First occurrences > Respiratory system disorders		2311	279274	0.862979844080597	-0.0405172258655933			icd_first_occurrence-131498-both_sexes--
O29.1 Subacromial decompression	41200	categorical		Health-related outcomes > Hospital inpatient > Summary Operations		2357	279229	0.863694607244208	-0.0403525006093383			categorical-41200-both_sexes-O291-
Mean L2 in posterior limb of internal capsule on FA skeleton (right)	25266	continuous		UK Biobank Assessment Centre > Imaging > Brain MRI > Diffusion brain MRI > dMRI skeleton		14492		0.863697514721477				continuous-25266-both_sexes--irnt
B06 Rubella [german measles]	130186	icd_first_occurrence		Health-related outcomes > First occurrences > Certain infectious and parasitic diseases		1963	279622	0.863886702027759	-0.0404271992832912			icd_first_occurrence-130186-both_sexes--
Mean OD in superior fronto-occipital fasciculus on FA skeleton (left)	25435	continuous		UK Biobank Assessment Centre > Imaging > Brain MRI > Diffusion brain MRI > dMRI skeleton		14490		0.86398457616847				continuous-25435-both_sexes--irnt
ECG, load	5984	continuous		UK Biobank Assessment Centre > Physical measures > ECG during exercise		53191		0.864057529123417	-0.00297033864444439			continuous-5984-both_sexes--irnt
Felodipine	20003	categorical		UK Biobank Assessment Centre > Verbal interview > Medications		2416	279127	0.864103963271284	-0.0405276763265375			categorical-20003-both_sexes-1140888646-
U05.1 Computed tomography of head	41210	categorical		Health-related outcomes > Hospital inpatient > Summary Operations		2532	279054	0.864220191796961	-0.0403929608133529			categorical-41210-both_sexes-U051-
Mean ISOVF in sagittal stratum on FA skeleton (right)	25470	continuous		UK Biobank Assessment Centre > Imaging > Brain MRI > Diffusion brain MRI > dMRI skeleton		14490		0.864728981857408				continuous-25470-both_sexes--irnt
S06.8 Other specified other excision of lesion of skin	41200	categorical		Health-related outcomes > Hospital inpatient > Summary Operations		2265	279321	0.864757613961758	-0.0403763246740469			categorical-41200-both_sexes-S068-
Y84.8 Other specified other anaesthetic	41210	categorical		Health-related outcomes > Hospital inpatient > Summary Operations		1217	280369	0.864781064693314	-0.0415510886298534			categorical-41210-both_sexes-Y848-
Volume of grey matter in Temporal Occipital Fusiform Cortex (left)	25858	continuous		UK Biobank Assessment Centre > Imaging > Brain MRI > T1 structural brain MRI > Regional grey matter volumes (FAST)		16047		0.865218394681221				continuous-25858-both_sexes--irnt
Mean MO in tapetum on FA skeleton (right)	25198	continuous		UK Biobank Assessment Centre > Imaging > Brain MRI > Diffusion brain MRI > dMRI skeleton		14492		0.865331440597561				continuous-25198-both_sexes--irnt
O68 Labour and delivery complicated by foetal stress [distress]	132260	icd_first_occurrence		Health-related outcomes > First occurrences > Pregnancy, childbirth and the puerperium		2351	150996	0.865528526267868	-0.0416090586079916			icd_first_occurrence-132260-both_sexes--
Mean L1 in posterior corona radiata on FA skeleton (left)	25227	continuous		UK Biobank Assessment Centre > Imaging > Brain MRI > Diffusion brain MRI > dMRI skeleton		14492		0.865797045723521				continuous-25227-both_sexes--irnt
Weighted-mean L3 in tract forceps minor	25634	continuous		UK Biobank Assessment Centre > Imaging > Brain MRI > Diffusion brain MRI > dMRI weighted means		14490		0.865854292516376				continuous-25634-both_sexes--irnt
I34 Nonrheumatic mitral valve disorders	131322	icd_first_occurrence		Health-related outcomes > First occurrences > Circulatory system disorders		2445	279140	0.866008700291914	-0.0405748781279974			icd_first_occurrence-131322-both_sexes--
Weighted-mean L2 in tract acoustic radiation (right)	25597	continuous		UK Biobank Assessment Centre > Imaging > Brain MRI > Diffusion brain MRI > dMRI weighted means		14490		0.866440538065999				continuous-25597-both_sexes--irnt
K08 Other disorders of teeth and supporting structures	131568	icd_first_occurrence		Health-related outcomes > First occurrences > Digestive system disorders		2262	279323	0.866622299592105	-0.0403483469472498			icd_first_occurrence-131568-both_sexes--
E83 Disorders of mineral metabolism	130820	icd_first_occurrence		Health-related outcomes > First occurrences > Endocrine, nutritional and metabolic diseases		2524	279061	0.867148306656524	-0.0404058059499995			icd_first_occurrence-130820-both_sexes--
Volume of grey matter in Inferior Temporal Gyrus, anterior division (right)	25809	continuous		UK Biobank Assessment Centre > Imaging > Brain MRI > T1 structural brain MRI > Regional grey matter volumes (FAST)		16047		0.867171021443926				continuous-25809-both_sexes--irnt
Weighted-mean ICVF in tract superior thalamic radiation (right)	25674	continuous		UK Biobank Assessment Centre > Imaging > Brain MRI > Diffusion brain MRI > dMRI weighted means		14489		0.867198810442036				continuous-25674-both_sexes--irnt
L65 Other nonscarring hair loss	131782	icd_first_occurrence		Health-related outcomes > First occurrences > Skin and subcutaneous tissue disorders		1765	279820	0.867212963605887	-0.0404488152676553			icd_first_occurrence-131782-both_sexes--
Weighted-mean FA in tract corticospinal tract (left)	25496	continuous		UK Biobank Assessment Centre > Imaging > Brain MRI > Diffusion brain MRI > dMRI weighted means		14490		0.867218916708205				continuous-25496-both_sexes--irnt
Ever contemplated self-harm	20485	continuous		Online follow-up > Mental health > Self-harm behaviours		92964		0.867238918725035	-0.00351884147376882			continuous-20485-both_sexes--
Mean carotid IMT (intima-medial thickness) at 210 degrees	22677	continuous		UK Biobank Assessment Centre > Physical measures > Carotid ultrasound		18712		0.867437668210662				continuous-22677-both_sexes--irnt
Skin operation or plastic surgery	20004	categorical		UK Biobank Assessment Centre > Verbal interview > Operations		2311	279232	0.867541396082758	-0.0403542255948132			categorical-20004-both_sexes-1474-
Y20.3 Biopsy of lesion of organ NOC	41210	categorical		Health-related outcomes > Hospital inpatient > Summary Operations		2526	279060	0.868002611068228	-0.0404844373467806			categorical-41210-both_sexes-Y203-
M62 Other disorders of muscle	131934	icd_first_occurrence		Health-related outcomes > First occurrences > Musculoskeletal system and connective tissue disorders		2407	279178	0.868063060661369	-0.0403691352778862			icd_first_occurrence-131934-both_sexes--
Seen a psychiatrist for nerves, anxiety, tension or depression	2100	categorical		UK Biobank Assessment Centre > Touchscreen > Psychosocial factors > Mental health		32325	247924	0.868216100619561	0.00970878543146274			categorical-2100-both_sexes--
Malignant melanoma	20001	categorical		UK Biobank Assessment Centre > Verbal interview > Medical conditions		2129	279414	0.868312209649388	-0.04039220129269			categorical-20001-both_sexes-1059-
M46 Other inflammatory spondylopathies	131914	icd_first_occurrence		Health-related outcomes > First occurrences > Musculoskeletal system and connective tissue disorders		1948	279637	0.868653457006461	-0.0403936651289597			icd_first_occurrence-131914-both_sexes--
X70.2 Procurement of drugs for chemotherapy for neoplasm for regimens in Band 2	41200	categorical		Health-related outcomes > Hospital inpatient > Summary Operations		1827	279759	0.868672805245065	-0.0403887356438898			categorical-41200-both_sexes-X702-
I35 Nonrheumatic aortic valve disorders	131324	icd_first_occurrence		Health-related outcomes > First occurrences > Circulatory system disorders		2598	278987	0.869240226212699	-0.0406723514054829			icd_first_occurrence-131324-both_sexes--
Allergy/hypersensitivity/anaphylaxis	20002	categorical		UK Biobank Assessment Centre > Verbal interview > Medical conditions		1996	279547	0.869266812343436	-0.0403444746890383			categorical-20002-both_sexes-1374-
Q08.9 Unspecified vaginal excision of uterus	41200	categorical		Health-related outcomes > Hospital inpatient > Summary Operations		1437	151911	0.869855530219785	-0.0404379402868178			categorical-41200-both_sexes-Q089-
Bone surgery/joint surgery	20004	categorical		UK Biobank Assessment Centre > Verbal interview > Operations		2254	279289	0.869874541467914	-0.0403660968649187			categorical-20004-both_sexes-1296-
Loratadine	20003	categorical		UK Biobank Assessment Centre > Verbal interview > Medications		2044	279499	0.869979045884724	-0.0403398948928534			categorical-20003-both_sexes-1140862772-
Losartan	20003	categorical		UK Biobank Assessment Centre > Verbal interview > Medications		2444	279099	0.870099426001327	-0.0404800904309774			categorical-20003-both_sexes-1140916356-
Spinal laminectomy	20004	categorical		UK Biobank Assessment Centre > Verbal interview > Operations		2359	279184	0.870160291152196	-0.0403689206491098			categorical-20004-both_sexes-1492-
Propranolol	20003	categorical		UK Biobank Assessment Centre > Verbal interview > Medications		1824	279719	0.870601128172055	-0.0403640736247365			categorical-20003-both_sexes-1140879842-
L84 Corns and callosities	131810	icd_first_occurrence		Health-related outcomes > First occurrences > Skin and subcutaneous tissue disorders		2059	279526	0.870607942350061	-0.040394469398363			icd_first_occurrence-131810-both_sexes--
M41 Scoliosis	131906	icd_first_occurrence		Health-related outcomes > First occurrences > Musculoskeletal system and connective tissue disorders		1675	279910	0.871151481281053	-0.0403833654225595			icd_first_occurrence-131906-both_sexes--
W90.3 Injection of therapeutic substance into joint	41210	categorical		Health-related outcomes > Hospital inpatient > Summary Operations		1925	279661	0.871189932440152	-0.0403643933283945			categorical-41210-both_sexes-W903-
B27 Infectious mononucleosis	130218	icd_first_occurrence		Health-related outcomes > First occurrences > Certain infectious and parasitic diseases		1990	279595	0.87135775422414	-0.0403985106088562			icd_first_occurrence-130218-both_sexes--
Weighted-mean L2 in tract inferior fronto-occipital fasciculus (right)	25609	continuous		UK Biobank Assessment Centre > Imaging > Brain MRI > Diffusion brain MRI > dMRI weighted means		14490		0.871366704949604				continuous-25609-both_sexes--irnt
Y80.4 Intravenous anaesthetic NEC	41210	categorical		Health-related outcomes > Hospital inpatient > Summary Operations		1359	280227	0.871626641206649	-0.0412833866704282			categorical-41210-both_sexes-Y804-
H20.6 Fibreoptic endoscopic resection of lesion of colon NEC	41200	categorical		Health-related outcomes > Hospital inpatient > Summary Operations		2653	278933	0.87196005217345	-0.0404202253357433			categorical-41200-both_sexes-H206-
F40 Phobic anxiety disorders	130904	icd_first_occurrence		Health-related outcomes > First occurrences > Mental and behavioural disorders		1753	279832	0.872133628728675	-0.0403660979374179			icd_first_occurrence-130904-both_sexes--
Weighted-mean ICVF in tract parahippocampal part of cingulum (left)	25656	continuous		UK Biobank Assessment Centre > Imaging > Brain MRI > Diffusion brain MRI > dMRI weighted means		14489		0.872328118091041				continuous-25656-both_sexes--irnt
Vitamin b compound tablet	20003	categorical		UK Biobank Assessment Centre > Verbal interview > Medications		1988	279555	0.872596702791855	-0.0403468693461818			categorical-20003-both_sexes-1140871024-
X29.8 Other specified continuous Infusion of therapeutic substance	41200	categorical		Health-related outcomes > Hospital inpatient > Summary Operations		2330	279256	0.872631501511596	-0.040327374043506			categorical-41200-both_sexes-X298-
B28.5 Wire guided partial excision of breast	41200	categorical		Health-related outcomes > Hospital inpatient > Summary Operations		1412	151936	0.872880591327745	-0.040410566053943			categorical-41200-both_sexes-B285-
K12 Stomatitis and related lesions	131576	icd_first_occurrence		Health-related outcomes > First occurrences > Digestive system disorders		1978	279607	0.872913029967379	-0.0404062494768209			icd_first_occurrence-131576-both_sexes--
W36.5 Diagnostic extraction of bone marrow NEC	41200	categorical		Health-related outcomes > Hospital inpatient > Summary Operations		2220	279366	0.873196351397686	-0.0403899455324573			categorical-41200-both_sexes-W365-
Z67.5 Lumbar intervertebral joint	41210	categorical		Health-related outcomes > Hospital inpatient > Summary Operations		1888	279698	0.873771599395962	-0.0403448062620837			categorical-41210-both_sexes-Z675-
Bronchitis	20002	categorical		UK Biobank Assessment Centre > Verbal interview > Medical conditions		2061	279482	0.874549369002079	-0.0403313760933105			categorical-20002-both_sexes-1412-
Bladder surgery	20004	categorical		UK Biobank Assessment Centre > Verbal interview > Operations		1816	279727	0.874870828218759	-0.0403673887757472			categorical-20004-both_sexes-1427-
K82 Other diseases of gallbladder	131678	icd_first_occurrence		Health-related outcomes > First occurrences > Digestive system disorders		1821	279764	0.875092375916215	-0.0403339141908636			icd_first_occurrence-131678-both_sexes--
F45 Somatoform disorders	130914	icd_first_occurrence		Health-related outcomes > First occurrences > Mental and behavioural disorders		1750	279835	0.875135324298473	-0.0403646961256296			icd_first_occurrence-130914-both_sexes--
Mean ICVF in external capsule on FA skeleton (right)	25376	continuous		UK Biobank Assessment Centre > Imaging > Brain MRI > Diffusion brain MRI > dMRI skeleton		14490		0.875318886738117				continuous-25376-both_sexes--irnt
Insulin product	20003	categorical		UK Biobank Assessment Centre > Verbal interview > Medications		2690	278853	0.875328058301552	-0.0403533262403713			categorical-20003-both_sexes-1140883066-
Endometrial ablation	20004	categorical		UK Biobank Assessment Centre > Verbal interview > Operations		1424	151904	0.875856754709134	-0.0404672119205837			categorical-20004-both_sexes-1360-
Mean OD in cingulum hippocampus on FA skeleton (left)	25429	continuous		UK Biobank Assessment Centre > Imaging > Brain MRI > Diffusion brain MRI > dMRI skeleton		14490		0.876207221926649				continuous-25429-both_sexes--irnt
Bipolar and major depression status	20126	categorical		UK Biobank Assessment Centre > Touchscreen > Psychosocial factors > Mental health		9369	64773	0.876232333898228	-0.0089092090522466			categorical-20126-both_sexes-4-
N13 Obstructive and reflux uropathy	132022	icd_first_occurrence		Health-related outcomes > First occurrences > Genitourinary system disorders		2431	279154	0.876257002750609	-0.0403638746842347			icd_first_occurrence-132022-both_sexes--
G50 Disorders of trigeminal nerve	131062	icd_first_occurrence		Health-related outcomes > First occurrences > Nervous system disorders		1736	279849	0.876415945336149	-0.040373123056333			icd_first_occurrence-131062-both_sexes--
D50 Iron deficiency anaemia	130622	icd_first_occurrence		Health-related outcomes > First occurrences > Blood, blood-forming organs and certain immune disorders		11753	269832	0.876637514355487	0.00439036831281578			icd_first_occurrence-130622-both_sexes--
Mean MO in superior fronto-occipital fasciculus on FA skeleton (left)	25195	continuous		UK Biobank Assessment Centre > Imaging > Brain MRI > Diffusion brain MRI > dMRI skeleton		14492		0.876840637781422				continuous-25195-both_sexes--irnt
Warfarin	20003	categorical		UK Biobank Assessment Centre > Verbal interview > Medications		2703	278840	0.876871364461009	-0.0406584034473501			categorical-20003-both_sexes-1140888266-
Medication for pain relief, constipation, heartburn	6154	categorical		UK Biobank Assessment Centre > Touchscreen > Health and medical history > Medication		41667	236844	0.87769821288156	0.00919617226464036			categorical-6154-both_sexes-2-
Weighted-mean MD in tract superior longitudinal fasciculus (left)	25536	continuous		UK Biobank Assessment Centre > Imaging > Brain MRI > Diffusion brain MRI > dMRI weighted means		14490		0.877926900622453				continuous-25536-both_sexes--irnt
Weighted-mean OD in tract corticospinal tract (right)	25686	continuous		UK Biobank Assessment Centre > Imaging > Brain MRI > Diffusion brain MRI > dMRI weighted means		14489		0.877960672058437				continuous-25686-both_sexes--irnt
Bladder problem (not cancer)	20002	categorical		UK Biobank Assessment Centre > Verbal interview > Medical conditions		1669	279874	0.878243225020277	-0.0403455142396547			categorical-20002-both_sexes-1201-
Z81.2 Acromioclavicular joint	41210	categorical		Health-related outcomes > Hospital inpatient > Summary Operations		1921	279665	0.878365936577736	-0.0403080390728708			categorical-41210-both_sexes-Z812-
K11 Diseases of salivary glands	131574	icd_first_occurrence		Health-related outcomes > First occurrences > Digestive system disorders		1856	279729	0.878477061055205	-0.040314323704604			icd_first_occurrence-131574-both_sexes--
O30.2 Splenic flexure	41210	categorical		Health-related outcomes > Hospital inpatient > Summary Operations		2094	279492	0.878538726108509	-0.040318627375529			categorical-41210-both_sexes-O302-
M50 Cervical disk disorders	131922	icd_first_occurrence		Health-related outcomes > First occurrences > Musculoskeletal system and connective tissue disorders		2147	279438	0.879075858112187	-0.0403197486107866			icd_first_occurrence-131922-both_sexes--
Heart valve problem/heart murmur	20002	categorical		UK Biobank Assessment Centre > Verbal interview > Medical conditions		1856	279687	0.879226701225843	-0.0403198506617772			categorical-20002-both_sexes-1078-
Cervical spondylosis	20002	categorical		UK Biobank Assessment Centre > Verbal interview > Medical conditions		1997	279546	0.879439421156219	-0.0403745556718792			categorical-20002-both_sexes-1478-
K14 Diseases of tongue	131580	icd_first_occurrence		Health-related outcomes > First occurrences > Digestive system disorders		1933	279652	0.879507164487586	-0.0403323577575141			icd_first_occurrence-131580-both_sexes--
Inguinal hernia repair	20004	categorical		UK Biobank Assessment Centre > Verbal interview > Operations		4433	277110	0.879844787596352	-0.0406922899362999			categorical-20004-both_sexes-1563-
U20.1 Transthoracic echocardiography	41200	categorical		Health-related outcomes > Hospital inpatient > Summary Operations		2448	279138	0.879982321225351	-0.0404645056937312			categorical-41200-both_sexes-U201-
Umbilical hernia repair	20004	categorical		UK Biobank Assessment Centre > Verbal interview > Operations		2474	279069	0.8800187190036	-0.0403048140514392			categorical-20004-both_sexes-1404-
Quinine	20003	categorical		UK Biobank Assessment Centre > Verbal interview > Medications		1816	279727	0.880021473176444	-0.0404737069947553			categorical-20003-both_sexes-1140874420-
Weighted-mean OD in tract forceps minor	25688	continuous		UK Biobank Assessment Centre > Imaging > Brain MRI > Diffusion brain MRI > dMRI weighted means		14489		0.880274450023171				continuous-25688-both_sexes--irnt
Zinc product	20003	categorical		UK Biobank Assessment Centre > Verbal interview > Medications		1898	279645	0.880768500660631	-0.0403108435167065			categorical-20003-both_sexes-1140888538-
Beconase 50micrograms nasal spray	20003	categorical		UK Biobank Assessment Centre > Verbal interview > Medications		1862	279681	0.880797117346466	-0.0402971144218672			categorical-20003-both_sexes-1140876136-
L85 Other epidermal thickening	131812	icd_first_occurrence		Health-related outcomes > First occurrences > Skin and subcutaneous tissue disorders		1942	279643	0.881149545456194	-0.0403555975606622			icd_first_occurrence-131812-both_sexes--
Z48.1 Skin of scalp	41210	categorical		Health-related outcomes > Hospital inpatient > Summary Operations		2159	279427	0.881191845859485	-0.0403226640799776			categorical-41210-both_sexes-Z481-
Eye problems/disorders	6148	categorical		UK Biobank Assessment Centre > Touchscreen > Health and medical history > Eyesight		1677	98818	0.881253768756134	-0.0407883856737813			categorical-6148-both_sexes-3-
Chronic sinusitis	20002	categorical		UK Biobank Assessment Centre > Verbal interview > Medical conditions		1787	279756	0.88145083994051	-0.0403039774601811			categorical-20002-both_sexes-1416-
Mean MO in inferior cerebellar peduncle on FA skeleton (right)	25162	continuous		UK Biobank Assessment Centre > Imaging > Brain MRI > Diffusion brain MRI > dMRI skeleton		14492		0.881755048346565				continuous-25162-both_sexes--irnt
Mean MO in uncinate fasciculus on FA skeleton (left)	25197	continuous		UK Biobank Assessment Centre > Imaging > Brain MRI > Diffusion brain MRI > dMRI skeleton		14492		0.881851638677078				continuous-25197-both_sexes--irnt
Ginkgo forte tablet	20003	categorical		UK Biobank Assessment Centre > Verbal interview > Medications		1617	279926	0.882104978734364	-0.0403569826869118			categorical-20003-both_sexes-1140911734-
Ever heard an un-real voice	20463	categorical		Online follow-up > Mental health > Unusual and psychotic experiences		1627	91296	0.882109536572874	-0.0408966080964801			categorical-20463-both_sexes--
Symbicort 100/6 turbohaler	20003	categorical		UK Biobank Assessment Centre > Verbal interview > Medications		1763	279780	0.883008181999907	-0.0403399657548628			categorical-20003-both_sexes-1141174520-
Mean FA in tapetum on FA skeleton (right)	25102	continuous		UK Biobank Assessment Centre > Imaging > Brain MRI > Diffusion brain MRI > dMRI skeleton		14492		0.883045108354466				continuous-25102-both_sexes--irnt
V55.2 Two levels of spine	41210	categorical		Health-related outcomes > Hospital inpatient > Summary Operations		1863	279723	0.883063169650488	-0.0403162416876559			categorical-41210-both_sexes-V552-
Q35.2 Endoscopic bilateral clipping of fallopian tubes	41200	categorical		Health-related outcomes > Hospital inpatient > Summary Operations		1452	151896	0.88311287684777	-0.0409214454400149			categorical-41200-both_sexes-Q352-
M84 Disorders of continuity of bone	131970	icd_first_occurrence		Health-related outcomes > First occurrences > Musculoskeletal system and connective tissue disorders		1971	279614	0.883161305692921	-0.0403245412030513			icd_first_occurrence-131970-both_sexes--
D51 Vitamin b12 deficiency anaemia	130624	icd_first_occurrence		Health-related outcomes > First occurrences > Blood, blood-forming organs and certain immune disorders		1806	279779	0.883304869405908	-0.0403299320696876			icd_first_occurrence-130624-both_sexes--
E03.6 Septoplasty of nose NEC	41200	categorical		Health-related outcomes > Hospital inpatient > Summary Operations		2303	279283	0.883634728187001	-0.040343727922327			categorical-41200-both_sexes-E036-
Weighted-mean FA in tract forceps minor	25499	continuous		UK Biobank Assessment Centre > Imaging > Brain MRI > Diffusion brain MRI > dMRI weighted means		14490		0.883978058049973				continuous-25499-both_sexes--irnt
A52.1 Therapeutic lumbar epidural injection	41200	categorical		Health-related outcomes > Hospital inpatient > Summary Operations		1716	279870	0.884338111624862	-0.0403156117146796			categorical-41200-both_sexes-A521-
Z85.6 Ankle joint	41210	categorical		Health-related outcomes > Hospital inpatient > Summary Operations		1871	279715	0.885023330078436	-0.040290282971518			categorical-41210-both_sexes-Z856-
Maxillo-facial surgery	20004	categorical		UK Biobank Assessment Centre > Verbal interview > Operations		2021	279522	0.885158064301448	-0.0403094835769984			categorical-20004-both_sexes-1481-
Weighted-mean L1 in tract anterior thalamic radiation (left)	25571	continuous		UK Biobank Assessment Centre > Imaging > Brain MRI > Diffusion brain MRI > dMRI weighted means		14490		0.885508568082629				continuous-25571-both_sexes--irnt
D69 Purpura and other haemorrhagic conditions	130658	icd_first_occurrence		Health-related outcomes > First occurrences > Blood, blood-forming organs and certain immune disorders		2012	279573	0.885661934341768	-0.0403090937168588			icd_first_occurrence-130658-both_sexes--
Adenoid surgery / adenoidectomy	20004	categorical		UK Biobank Assessment Centre > Verbal interview > Operations		1667	279876	0.886143968304518	-0.0403464498791771			categorical-20004-both_sexes-1562-
Volume of grey matter in Frontal Medial Cortex (left)	25830	continuous		UK Biobank Assessment Centre > Imaging > Brain MRI > T1 structural brain MRI > Regional grey matter volumes (FAST)		16047		0.886375696836843				continuous-25830-both_sexes--irnt
Naproxen	20003	categorical		UK Biobank Assessment Centre > Verbal interview > Medications		1830	279713	0.886467666493138	-0.0402943920278409			categorical-20003-both_sexes-1140871462-
T72.3 Release of constriction of sheath of tendon	41200	categorical		Health-related outcomes > Hospital inpatient > Summary Operations		1713	279873	0.886603979501289	-0.0403082812536188			categorical-41200-both_sexes-T723-
Z89.6 Finger NEC	41210	categorical		Health-related outcomes > Hospital inpatient > Summary Operations		2019	279567	0.88683844194497	-0.0402965424525029			categorical-41210-both_sexes-Z896-
G45.9 Unspecified diagnostic fibreoptic endoscopic examination of upper gastrointestinal tract	41200	categorical		Health-related outcomes > Hospital inpatient > Summary Operations		19994	261592	0.88692168183747	-0.0125643212360488			categorical-41200-both_sexes-G459-
L98 Other disorders of skin and subcutaneous tissue, not elsewhere classified	131836	icd_first_occurrence		Health-related outcomes > First occurrences > Skin and subcutaneous tissue disorders		26561	255024	0.886966360976218	-0.000748055292283008			icd_first_occurrence-131836-both_sexes--
Mean L3 in anterior limb of internal capsule on FA skeleton (right)	25312	continuous		UK Biobank Assessment Centre > Imaging > Brain MRI > Diffusion brain MRI > dMRI skeleton		14492		0.886971608125478				continuous-25312-both_sexes--irnt
Salbutamol 100micrograms spacehaler	20003	categorical		UK Biobank Assessment Centre > Verbal interview > Medications		1795	279748	0.887153332372442	-0.040313937315492			categorical-20003-both_sexes-1140926606-
L25 Unspecified contact dermatitis	131730	icd_first_occurrence		Health-related outcomes > First occurrences > Skin and subcutaneous tissue disorders		1820	279765	0.887190537092878	-0.0403231889398793			icd_first_occurrence-131730-both_sexes--
K83 Other diseases of biliary tract	131680	icd_first_occurrence		Health-related outcomes > First occurrences > Digestive system disorders		1875	279710	0.887238147154537	-0.0403354990900718			icd_first_occurrence-131680-both_sexes--
Y20.9 Unspecified biopsy of organ NOC	41210	categorical		Health-related outcomes > Hospital inpatient > Summary Operations		1950	279636	0.887284072039576	-0.0403094996417569			categorical-41210-both_sexes-Y209-
M71 Other bursopathies	131948	icd_first_occurrence		Health-related outcomes > First occurrences > Musculoskeletal system and connective tissue disorders		1811	279774	0.887664440856056	-0.0403004290749137			icd_first_occurrence-131948-both_sexes--
H68 Eustachian salpingitis and obstruction	131234	icd_first_occurrence		Health-related outcomes > First occurrences > Ear and mastoid process disorders		1481	280104	0.887779070714114	-0.0403250569389914			icd_first_occurrence-131234-both_sexes--
Co-dydramol	20003	categorical		UK Biobank Assessment Centre > Verbal interview > Medications		1763	279780	0.887913928354353	-0.0403951296078233			categorical-20003-both_sexes-1140923350-
G45.1 Fibreoptic endoscopic examination of upper gastrointestinal tract and biopsy of lesion of upper gastrointestinal tract	41210	categorical		Health-related outcomes > Hospital inpatient > Summary Operations		1983	279603	0.888094819592035	-0.040306971048504			categorical-41210-both_sexes-G451-
C79.2 Vitrectomy using pars plana approach	41200	categorical		Health-related outcomes > Hospital inpatient > Summary Operations		1880	279706	0.888350967556213	-0.0403300600293734			categorical-41200-both_sexes-C792-
E09.1 Excision of lesion of external nose	41200	categorical		Health-related outcomes > Hospital inpatient > Summary Operations		1781	279805	0.888422935756757	-0.0403371335302628			categorical-41200-both_sexes-E091-
Furosemide	20003	categorical		UK Biobank Assessment Centre > Verbal interview > Medications		2010	279533	0.888517341516928	-0.0404561629498707			categorical-20003-both_sexes-1140909708-
E10 Insulin-dependent diabetes mellitus	130706	icd_first_occurrence		Health-related outcomes > First occurrences > Endocrine, nutritional and metabolic diseases		2271	279314	0.88854050239819	-0.0402833149945252			icd_first_occurrence-130706-both_sexes--
Mean ICVF in genu of corpus callosum on FA skeleton	25346	continuous		UK Biobank Assessment Centre > Imaging > Brain MRI > Diffusion brain MRI > dMRI skeleton		14490		0.888957085104595				continuous-25346-both_sexes--irnt
Laparotomy nos	20004	categorical		UK Biobank Assessment Centre > Verbal interview > Operations		1565	279978	0.88898744763411	-0.0402905910982963			categorical-20004-both_sexes-1486-
W87.9 Unspecified diagnostic endoscopic examination of knee joint	41200	categorical		Health-related outcomes > Hospital inpatient > Summary Operations		1879	279707	0.889000221339276	-0.0402828693123317			categorical-41200-both_sexes-W879-
Methotrexate	20003	categorical		UK Biobank Assessment Centre > Verbal interview > Medications		1520	280023	0.889040490157585	-0.0402967551977274			categorical-20003-both_sexes-1140869848-
M77 Other enthesopathies	131958	icd_first_occurrence		Health-related outcomes > First occurrences > Musculoskeletal system and connective tissue disorders		18811	262774	0.889051041770528	-0.0126389997390066			icd_first_occurrence-131958-both_sexes--
Z92.7 Trunk NEC	41210	categorical		Health-related outcomes > Hospital inpatient > Summary Operations		1842	279744	0.88941344112512	-0.0403198477562039			categorical-41210-both_sexes-Z927-
Enalapril	20003	categorical		UK Biobank Assessment Centre > Verbal interview > Medications		2128	279415	0.88962810124944	-0.0403456102116361			categorical-20003-both_sexes-1140888552-
E89 Postprocedural endocrine and metabolic disorders, not elsewhere classified	130832	icd_first_occurrence		Health-related outcomes > First occurrences > Endocrine, nutritional and metabolic diseases		1260	280325	0.890125597697022	-0.0403164795242518			icd_first_occurrence-130832-both_sexes--
Z66.5 Lumbar vertebra	41210	categorical		Health-related outcomes > Hospital inpatient > Summary Operations		1796	279790	0.890409921853168	-0.0402906179271953			categorical-41210-both_sexes-Z665-
L73 Other follicular disorders	131796	icd_first_occurrence		Health-related outcomes > First occurrences > Skin and subcutaneous tissue disorders		2031	279554	0.890450027416718	-0.0403056749862826			icd_first_occurrence-131796-both_sexes--
Townsend deprivation index at recruitment	189	continuous		Population characteristics > Baseline characteristics		281251		0.890735850492568	0.00306075995503311			continuous-189-both_sexes--irnt
X72.4 Delivery of subsequent element of cycle of chemotherapy for neoplasm	41200	categorical		Health-related outcomes > Hospital inpatient > Summary Operations		1841	279745	0.891228625680182	-0.0402994795332191			categorical-41200-both_sexes-X724-
K85 Acute pancreatitis	131682	icd_first_occurrence		Health-related outcomes > First occurrences > Digestive system disorders		2002	279583	0.891257127465959	-0.0402961542817695			icd_first_occurrence-131682-both_sexes--
Becotide 50 inhaler	20003	categorical		UK Biobank Assessment Centre > Verbal interview > Medications		1688	279855	0.891317843475249	-0.0402900152117168			categorical-20003-both_sexes-1140862382-
Mebeverine	20003	categorical		UK Biobank Assessment Centre > Verbal interview > Medications		1427	280116	0.891520968989039	-0.0402892888539706			categorical-20003-both_sexes-1140879428-
Mean ICVF in superior cerebellar peduncle on FA skeleton (left)	25357	continuous		UK Biobank Assessment Centre > Imaging > Brain MRI > Diffusion brain MRI > dMRI skeleton		14490		0.891572006107505				continuous-25357-both_sexes--irnt
Gaviscon liquid	20003	categorical		UK Biobank Assessment Centre > Verbal interview > Medications		1507	280036	0.892412666014048	-0.0403855424525008			categorical-20003-both_sexes-1140865354-
M47.8 Other specified urethral catheterisation of bladder	41200	categorical		Health-related outcomes > Hospital inpatient > Summary Operations		1460	280126	0.892631063582557	-0.0402936691932082			categorical-41200-both_sexes-M478-
A52.2 Therapeutic sacral epidural injection	41200	categorical		Health-related outcomes > Hospital inpatient > Summary Operations		1544	280042	0.892661855449052	-0.0403129925481716			categorical-41200-both_sexes-A522-
Other bowel surgery	20004	categorical		UK Biobank Assessment Centre > Verbal interview > Operations		1694	279849	0.892952961699891	-0.040280496523788			categorical-20004-both_sexes-1466-
Mean L2 in external capsule on FA skeleton (left)	25281	continuous		UK Biobank Assessment Centre > Imaging > Brain MRI > Diffusion brain MRI > dMRI skeleton		14492		0.892988201349742				continuous-25281-both_sexes--irnt
Muscle or soft tissue injuries	20002	categorical		UK Biobank Assessment Centre > Verbal interview > Medical conditions		2013	279530	0.893045958267851	-0.0402757673854334			categorical-20002-both_sexes-1406-
Z47.1 Skin of forehead	41210	categorical		Health-related outcomes > Hospital inpatient > Summary Operations		1844	279742	0.893305449510274	-0.0403231085417167			categorical-41210-both_sexes-Z471-
Irbesartan	20003	categorical		UK Biobank Assessment Centre > Verbal interview > Medications		1991	279552	0.893625158003768	-0.0403598924016725			categorical-20003-both_sexes-1141152998-
Prednisolone	20003	categorical		UK Biobank Assessment Centre > Verbal interview > Medications		1642	279901	0.893758484129592	-0.0403003102998353			categorical-20003-both_sexes-1140874930-
K07 Dentofacial anomalies [including malocclusion]	131566	icd_first_occurrence		Health-related outcomes > First occurrences > Digestive system disorders		1473	280112	0.894257826215602	-0.0403360875308088			icd_first_occurrence-131566-both_sexes--
Mean MO in superior cerebellar peduncle on FA skeleton (right)	25164	continuous		UK Biobank Assessment Centre > Imaging > Brain MRI > Diffusion brain MRI > dMRI skeleton		14492		0.894291845567447				continuous-25164-both_sexes--irnt
Weighted-mean MO in tract corticospinal tract (left)	25550	continuous		UK Biobank Assessment Centre > Imaging > Brain MRI > Diffusion brain MRI > dMRI weighted means		14490		0.894540722464333				continuous-25550-both_sexes--irnt
Mouth/salivary gland surgery	20004	categorical		UK Biobank Assessment Centre > Verbal interview > Operations		1668	279875	0.894663505738077	-0.0402564074182741			categorical-20004-both_sexes-1130-
Y81.1 Epidural anaesthetic using lumbar approach	41210	categorical		Health-related outcomes > Hospital inpatient > Summary Operations		2254	279332	0.894912976653897	-0.0405510859717317			categorical-41210-both_sexes-Y811-
U35.4 Computed tomography of pulmonary arteries	41200	categorical		Health-related outcomes > Hospital inpatient > Summary Operations		1711	279875	0.895152816038782	-0.0403225109660432			categorical-41200-both_sexes-U354-
Mean MO in superior longitudinal fasciculus on FA skeleton (left)	25193	continuous		UK Biobank Assessment Centre > Imaging > Brain MRI > Diffusion brain MRI > dMRI skeleton		14492		0.89526723702621				continuous-25193-both_sexes--irnt
S47.2 Drainage of lesion of skin NEC	41200	categorical		Health-related outcomes > Hospital inpatient > Summary Operations		1779	279807	0.895488443370476	-0.0402562846066739			categorical-41200-both_sexes-S472-
Mean ISOVF in posterior limb of internal capsule on FA skeleton (right)	25458	continuous		UK Biobank Assessment Centre > Imaging > Brain MRI > Diffusion brain MRI > dMRI skeleton		14490		0.895562716641188				continuous-25458-both_sexes--irnt
Weighted-mean MD in tract superior thalamic radiation (left)	25538	continuous		UK Biobank Assessment Centre > Imaging > Brain MRI > Diffusion brain MRI > dMRI weighted means		14490		0.895882971231583				continuous-25538-both_sexes--irnt
Maximum carotid IMT (intima-medial thickness) at 210 degrees	22678	continuous		UK Biobank Assessment Centre > Physical measures > Carotid ultrasound		18712		0.896270147163347				continuous-22678-both_sexes--irnt
Y82.1 Local anaesthetic nerve block	41210	categorical		Health-related outcomes > Hospital inpatient > Summary Operations		1387	280199	0.89633279646054	-0.0404043583245069			categorical-41210-both_sexes-Y821-
Weighted-mean MD in tract forceps minor	25526	continuous		UK Biobank Assessment Centre > Imaging > Brain MRI > Diffusion brain MRI > dMRI weighted means		14490		0.8966040454022				continuous-25526-both_sexes--irnt
Gliclazide	20003	categorical		UK Biobank Assessment Centre > Verbal interview > Medications		2298	279245	0.896638282301564	-0.0403822239763455			categorical-20003-both_sexes-1140874744-
R15.1 Medical induction of labour	41210	categorical		Health-related outcomes > Hospital inpatient > Summary Operations		1827	151521	0.896652392356547	-0.0411453966704419			categorical-41210-both_sexes-R151-
L30 Other dermatitis	131740	icd_first_occurrence		Health-related outcomes > First occurrences > Skin and subcutaneous tissue disorders		27241	254344	0.896764605019369	-0.000427910766103797			icd_first_occurrence-131740-both_sexes--
Lipitor 10mg tablet	20003	categorical		UK Biobank Assessment Centre > Verbal interview > Medications		1953	279590	0.896882039003762	-0.0403487001114809			categorical-20003-both_sexes-1141146138-
Y71.3 Revisional operations NOC	41210	categorical		Health-related outcomes > Hospital inpatient > Summary Operations		1601	279985	0.897139839248442	-0.0402486222033068			categorical-41210-both_sexes-Y713-
Back pain	20002	categorical		UK Biobank Assessment Centre > Verbal interview > Medical conditions		1613	279930	0.897156314161177	-0.0402760772026917			categorical-20002-both_sexes-1534-
S06.9 Unspecified other excision of lesion of skin	41210	categorical		Health-related outcomes > Hospital inpatient > Summary Operations		1633	279953	0.897254691430189	-0.0402678632643284			categorical-41210-both_sexes-S069-
Weighted-mean OD in tract anterior thalamic radiation (right)	25680	continuous		UK Biobank Assessment Centre > Imaging > Brain MRI > Diffusion brain MRI > dMRI weighted means		14489		0.897285522740765				continuous-25680-both_sexes--irnt
M81 Osteoporosis without pathological fracture	131964	icd_first_occurrence		Health-related outcomes > First occurrences > Musculoskeletal system and connective tissue disorders		9967	271618	0.897378928121023	0.0025583763803768			icd_first_occurrence-131964-both_sexes--
Mean ISOVF in splenium of corpus callosum on FA skeleton	25444	continuous		UK Biobank Assessment Centre > Imaging > Brain MRI > Diffusion brain MRI > dMRI skeleton		14490		0.897624581099422				continuous-25444-both_sexes--irnt
Coronary angioplasty (ptca) +/- stent	20004	categorical		UK Biobank Assessment Centre > Verbal interview > Operations		2829	278714	0.897683280842043	-0.0407774434045774			categorical-20004-both_sexes-1070-
Q55.3 Papanicolau smear NEC	41210	categorical		Health-related outcomes > Hospital inpatient > Summary Operations		1096	152252	0.897922421894319	-0.0403497744935113			categorical-41210-both_sexes-Q553-
G35 Multiple sclerosis	131042	icd_first_occurrence		Health-related outcomes > First occurrences > Nervous system disorders		1343	280242	0.89799945742805	-0.0402735254729257			icd_first_occurrence-131042-both_sexes--
Mean L2 in superior cerebellar peduncle on FA skeleton (left)	25261	continuous		UK Biobank Assessment Centre > Imaging > Brain MRI > Diffusion brain MRI > dMRI skeleton		14492		0.898443403857445				continuous-25261-both_sexes--irnt
Elbow surgery	20004	categorical		UK Biobank Assessment Centre > Verbal interview > Operations		1724	279819	0.898525094800651	-0.0402522117285137			categorical-20004-both_sexes-1500-
Other joint disorder	20002	categorical		UK Biobank Assessment Centre > Verbal interview > Medical conditions		1746	279797	0.898630986385785	-0.0402510373560343			categorical-20002-both_sexes-1467-
L43 Lichen planus	131748	icd_first_occurrence		Health-related outcomes > First occurrences > Skin and subcutaneous tissue disorders		1297	280288	0.898646725995652	-0.0402827935147638			icd_first_occurrence-131748-both_sexes--
K65 Peritonitis	131652	icd_first_occurrence		Health-related outcomes > First occurrences > Digestive system disorders		1696	279889	0.899169252571651	-0.0402513915470483			icd_first_occurrence-131652-both_sexes--
Atrial fibrillation	20002	categorical		UK Biobank Assessment Centre > Verbal interview > Medical conditions		2133	279410	0.89929063509441	-0.0404106048169768			categorical-20002-both_sexes-1471-
H20 Iridocyclitis	131158	icd_first_occurrence		Health-related outcomes > First occurrences > Eye and adnexa disorders		1493	280092	0.899380918359483	-0.0402528673477206			icd_first_occurrence-131158-both_sexes--
Mean OD in superior corona radiata on FA skeleton (left)	25417	continuous		UK Biobank Assessment Centre > Imaging > Brain MRI > Diffusion brain MRI > dMRI skeleton		14490		0.899485531893632				continuous-25417-both_sexes--irnt
Z28.8 Specified large intestine NEC	41210	categorical		Health-related outcomes > Hospital inpatient > Summary Operations		1980	279606	0.899701803391307	-0.0402507828424975			categorical-41210-both_sexes-Z288-
Mean ISOVF in uncinate fasciculus on FA skeleton (right)	25484	continuous		UK Biobank Assessment Centre > Imaging > Brain MRI > Diffusion brain MRI > dMRI skeleton		14490		0.899706585329753				continuous-25484-both_sexes--irnt
Augmentation index for PWA	12681	continuous		UK Biobank Assessment Centre > Imaging > Heart MRI > Pulse wave analysis		17299		0.899768079137732				continuous-12681-both_sexes--irnt
K50 Crohn's disease [regional enteritis]	131626	icd_first_occurrence		Health-related outcomes > First occurrences > Digestive system disorders		1594	279991	0.899818990383298	-0.040234514265063			icd_first_occurrence-131626-both_sexes--
Mean ISOVF in posterior corona radiata on FA skeleton (left)	25467	continuous		UK Biobank Assessment Centre > Imaging > Brain MRI > Diffusion brain MRI > dMRI skeleton		14490		0.899894068567464				continuous-25467-both_sexes--irnt
Kidney stone/ureter stone/bladder stone	20002	categorical		UK Biobank Assessment Centre > Verbal interview > Medical conditions		2231	279312	0.899954362528441	-0.0402587306134138			categorical-20002-both_sexes-1197-
Weighted-mean ICVF in tract anterior thalamic radiation (right)	25653	continuous		UK Biobank Assessment Centre > Imaging > Brain MRI > Diffusion brain MRI > dMRI weighted means		14489		0.900163612737516				continuous-25653-both_sexes--irnt
Mean ISOVF in posterior thalamic radiation on FA skeleton (left)	25469	continuous		UK Biobank Assessment Centre > Imaging > Brain MRI > Diffusion brain MRI > dMRI skeleton		14490		0.900294274889594				continuous-25469-both_sexes--irnt
G62 Other polyneuropathies	131086	icd_first_occurrence		Health-related outcomes > First occurrences > Nervous system disorders		1891	279694	0.900801084406267	-0.0402637762124286			icd_first_occurrence-131086-both_sexes--
M94 Other disorders of cartilage	131990	icd_first_occurrence		Health-related outcomes > First occurrences > Musculoskeletal system and connective tissue disorders		1372	280213	0.900860684854678	-0.040253016044138			icd_first_occurrence-131990-both_sexes--
M18 Arthrosis of first carpometacarpal joint	131874	icd_first_occurrence		Health-related outcomes > First occurrences > Musculoskeletal system and connective tissue disorders		1204	280381	0.901213430638205	-0.0402958926661887			icd_first_occurrence-131874-both_sexes--
B98 Other specified infectious agents as the cause of diseases classified to other chapters	130342	icd_first_occurrence		Health-related outcomes > First occurrences > Certain infectious and parasitic diseases		1895	279690	0.901275790873141	-0.0402557018809177			icd_first_occurrence-130342-both_sexes--
R32.3 Repair of obstetric laceration of vagina and floor of pelvis	41210	categorical		Health-related outcomes > Hospital inpatient > Summary Operations		1850	151498	0.901302432808656	-0.0411002868926483			categorical-41210-both_sexes-R323-
Rhinoplasty / nose surgery	20004	categorical		UK Biobank Assessment Centre > Verbal interview > Operations		1810	279733	0.901352146295783	-0.0402834967141429			categorical-20004-both_sexes-1557-
Mean MO in cerebral peduncle on FA skeleton (left)	25167	continuous		UK Biobank Assessment Centre > Imaging > Brain MRI > Diffusion brain MRI > dMRI skeleton		14492		0.901927628062057				continuous-25167-both_sexes--irnt
K44 Diaphragmatic hernia	131620	icd_first_occurrence		Health-related outcomes > First occurrences > Digestive system disorders		25535	256050	0.902204078668513	0.00516337397323416			icd_first_occurrence-131620-both_sexes--
J38 Diseases of vocal cords and larynx, not elsewhere classified	131480	icd_first_occurrence		Health-related outcomes > First occurrences > Respiratory system disorders		1726	279859	0.902793534972974	-0.040251243898011			icd_first_occurrence-131480-both_sexes--
V55.3 Greater than two levels of spine	41210	categorical		Health-related outcomes > Hospital inpatient > Summary Operations		1338	280248	0.903089550786978	-0.040261541134089			categorical-41210-both_sexes-V553-
Anal surgery	20004	categorical		UK Biobank Assessment Centre > Verbal interview > Operations		1679	279864	0.903317896761731	-0.0402347526332696			categorical-20004-both_sexes-1460-
M47.9 Unspecified urethral catheterisation of bladder	41210	categorical		Health-related outcomes > Hospital inpatient > Summary Operations		1901	279685	0.903648759905974	-0.0405154664394179			categorical-41210-both_sexes-M479-
K75.1 Percutaneous transluminal balloon angioplasty and insertion of 1-2 drug-eluting stents into coronary artery	41200	categorical		Health-related outcomes > Hospital inpatient > Summary Operations		2770	278816	0.903679181023818	-0.0404245436621012			categorical-41200-both_sexes-K751-
I08 Multiple valve diseases	131282	icd_first_occurrence		Health-related outcomes > First occurrences > Circulatory system disorders		1732	279853	0.903742232827327	-0.0404458897249314			icd_first_occurrence-131282-both_sexes--
C90.1 Topical anaesthetic	41210	categorical		Health-related outcomes > Hospital inpatient > Summary Operations		1470	280116	0.903753774566755	-0.0404470469817816			categorical-41210-both_sexes-C901-
Retinal operation/vitrectomy	20004	categorical		UK Biobank Assessment Centre > Verbal interview > Operations		1697	279846	0.903970911537437	-0.0402448811651774			categorical-20004-both_sexes-1437-
90th percentile of z-statistic (in group-defined mask) for faces-shapes contrast	25766	continuous		UK Biobank Assessment Centre > Imaging > Brain MRI > Task functional brain MRI		14069		0.904219702107985				continuous-25766-both_sexes--irnt
X72.2 Delivery of complex parenteral chemotherapy for neoplasm at first attendance	41210	categorical		Health-related outcomes > Hospital inpatient > Summary Operations		1453	280133	0.904315696577287	-0.0402700538835039			categorical-41210-both_sexes-X722-
Volume of pallidum (left)	25017	continuous		UK Biobank Assessment Centre > Imaging > Brain MRI > T1 structural brain MRI > Subcortical volumes (FIRST)		16038		0.904561253579134				continuous-25017-both_sexes--irnt
N48 Other disorders of penis	132088	icd_first_occurrence		Health-related outcomes > First occurrences > Genitourinary system disorders		3732	124506	0.904946493611437	-0.0409898935380816			icd_first_occurrence-132088-both_sexes--
K01 Embedded and impacted teeth	131554	icd_first_occurrence		Health-related outcomes > First occurrences > Digestive system disorders		1405	280180	0.904952686275161	-0.0402727896278997			icd_first_occurrence-131554-both_sexes--
Mean L1 in fornix cres+stria terminalis on FA skeleton (left)	25239	continuous		UK Biobank Assessment Centre > Imaging > Brain MRI > Diffusion brain MRI > dMRI skeleton		14492		0.905156378378848				continuous-25239-both_sexes--irnt
Weighted-mean MD in tract parahippocampal part of cingulum (left)	25521	continuous		UK Biobank Assessment Centre > Imaging > Brain MRI > Diffusion brain MRI > dMRI weighted means		14490		0.905539957942906				continuous-25521-both_sexes--irnt
Z67.6 Lumbosacral joint	41210	categorical		Health-related outcomes > Hospital inpatient > Summary Operations		1269	280317	0.905784094413745	-0.0402344370255544			categorical-41210-both_sexes-Z676-
Throat/larynx surgery (incl tracheostomy)	20004	categorical		UK Biobank Assessment Centre > Verbal interview > Operations		1681	279862	0.906362322740126	-0.040244847189984			categorical-20004-both_sexes-1129-
H51.1 Haemorrhoidectomy	41200	categorical		Health-related outcomes > Hospital inpatient > Summary Operations		1593	279993	0.906440258708056	-0.0402182825726666			categorical-41200-both_sexes-H511-
Codeine	20003	categorical		UK Biobank Assessment Centre > Verbal interview > Medications		1427	280116	0.906577979251333	-0.0402628399234571			categorical-20003-both_sexes-1140884444-
U05.2 Magnetic resonance imaging of head	41210	categorical		Health-related outcomes > Hospital inpatient > Summary Operations		1453	280133	0.906871185269084	-0.0402319239460276			categorical-41210-both_sexes-U052-
H18 Other disorders of cornea	131154	icd_first_occurrence		Health-related outcomes > First occurrences > Eye and adnexa disorders		1331	280254	0.90690270046214	-0.0402412087318526			icd_first_occurrence-131154-both_sexes--
Bendrofluazide	20003	categorical		UK Biobank Assessment Centre > Verbal interview > Medications		1459	280084	0.9071632697439	-0.0403341970988003			categorical-20003-both_sexes-1140866122-
Rosuvastatin	20003	categorical		UK Biobank Assessment Centre > Verbal interview > Medications		1695	279848	0.907521916130843	-0.0402961666429985			categorical-20003-both_sexes-1141192410-
B86 Scabies	130320	icd_first_occurrence		Health-related outcomes > First occurrences > Certain infectious and parasitic diseases		1361	280224	0.907775653391568	-0.0402339220041665			icd_first_occurrence-130320-both_sexes--
H50 Other strabismus	131204	icd_first_occurrence		Health-related outcomes > First occurrences > Eye and adnexa disorders		1350	280235	0.908503836834418	-0.0402235517100443			icd_first_occurrence-131204-both_sexes--
M79 Other soft tissue disorders, not elsewhere classified	131960	icd_first_occurrence		Health-related outcomes > First occurrences > Musculoskeletal system and connective tissue disorders		46413	235172	0.908802027582358	0.0056519267309499			icd_first_occurrence-131960-both_sexes--
Ezetimibe	20003	categorical		UK Biobank Assessment Centre > Verbal interview > Medications		1617	279926	0.908858597122962	-0.040331339870872			categorical-20003-both_sexes-1141192736-
O26 Maternal care for other conditions predominantly related to pregnancy	132206	icd_first_occurrence		Health-related outcomes > First occurrences > Pregnancy, childbirth and the puerperium		1375	151972	0.909133062374879	-0.0407708858826985			icd_first_occurrence-132206-both_sexes--
A15 Respiratory tuberculosis, bacteriologically and histologically confirmed	130020	icd_first_occurrence		Health-related outcomes > First occurrences > Certain infectious and parasitic diseases		1417	280168	0.909147360347492	-0.0403403730251539			icd_first_occurrence-130020-both_sexes--
Mean OD in tapetum on FA skeleton (left)	25439	continuous		UK Biobank Assessment Centre > Imaging > Brain MRI > Diffusion brain MRI > dMRI skeleton		14490		0.909179292722874				continuous-25439-both_sexes--irnt
Mean MO in inferior cerebellar peduncle on FA skeleton (left)	25163	continuous		UK Biobank Assessment Centre > Imaging > Brain MRI > Diffusion brain MRI > dMRI skeleton		14492		0.909333605246777				continuous-25163-both_sexes--irnt
Heart arrhythmia	20002	categorical		UK Biobank Assessment Centre > Verbal interview > Medical conditions		1492	280051	0.909432811157845	-0.0402292676006007			categorical-20002-both_sexes-1077-
Z07.3 Spinal nerve root of lumbar spine	41210	categorical		Health-related outcomes > Hospital inpatient > Summary Operations		1264	280322	0.909937089838153	-0.0402208380354161			categorical-41210-both_sexes-Z073-
Mean L3 in posterior corona radiata on FA skeleton (right)	25322	continuous		UK Biobank Assessment Centre > Imaging > Brain MRI > Diffusion brain MRI > dMRI skeleton		14492		0.910084870371753				continuous-25322-both_sexes--irnt
Ulcerative colitis	20002	categorical		UK Biobank Assessment Centre > Verbal interview > Medical conditions		1486	280057	0.91064453277659	-0.0402153742658791			categorical-20002-both_sexes-1463-
Y53.3 Approach to organ under computed tomography scan control	41210	categorical		Health-related outcomes > Hospital inpatient > Summary Operations		1554	280032	0.910841166824423	-0.0402369592386902			categorical-41210-both_sexes-Y533-
J43 Emphysema	131490	icd_first_occurrence		Health-related outcomes > First occurrences > Respiratory system disorders		1709	279876	0.911129041113002	-0.0403494251756061			icd_first_occurrence-131490-both_sexes--
Z27.3 Pylorus	41210	categorical		Health-related outcomes > Hospital inpatient > Summary Operations		1422	280164	0.911345643224552	-0.0402823882940936			categorical-41210-both_sexes-Z273-
H20.2 Fibreoptic endoscopic cauterisation of lesion of colon	41200	categorical		Health-related outcomes > Hospital inpatient > Summary Operations		1730	279856	0.911442821876226	-0.0402762884326648			categorical-41200-both_sexes-H202-
Type 2 diabetes	20002	categorical		UK Biobank Assessment Centre > Verbal interview > Medical conditions		1752	279791	0.911747417245073	-0.0402852460221291			categorical-20002-both_sexes-1223-
Joint disorder	20002	categorical		UK Biobank Assessment Centre > Verbal interview > Medical conditions		1301	280242	0.912746243386159	-0.0402127221036228			categorical-20002-both_sexes-1295-
X33.9 Unspecified other blood transfusion	41200	categorical		Health-related outcomes > Hospital inpatient > Summary Operations		1333	280253	0.912861219693045	-0.0402212068799916			categorical-41200-both_sexes-X339-
E16 Other disorders of pancreatic internal secretion	130718	icd_first_occurrence		Health-related outcomes > First occurrences > Endocrine, nutritional and metabolic diseases		1602	279983	0.91287237364391	-0.0402419538434504			icd_first_occurrence-130718-both_sexes--
M45.9 Unspecified diagnostic endoscopic examination of bladder	41200	categorical		Health-related outcomes > Hospital inpatient > Summary Operations		18397	263189	0.91299483719031	-0.0013820229773156			categorical-41200-both_sexes-M459-
K61 Abscess of anal and rectal regions	131644	icd_first_occurrence		Health-related outcomes > First occurrences > Digestive system disorders		1642	279943	0.913198932868361	-0.0402414620530711			icd_first_occurrence-131644-both_sexes--
Valsartan	20003	categorical		UK Biobank Assessment Centre > Verbal interview > Medications		1302	280241	0.9132255645206	-0.0403036128079969			categorical-20003-both_sexes-1141145660-
M45.1 Diagnostic endoscopic examination of bladder and biopsy of lesion of bladder NEC	41200	categorical		Health-related outcomes > Hospital inpatient > Summary Operations		1475	280111	0.913455880667059	-0.0402552777727777			categorical-41200-both_sexes-M451-
K21 Gastro-oesophageal reflux disease	131584	icd_first_occurrence		Health-related outcomes > First occurrences > Digestive system disorders		34603	246982	0.913493799356595	-0.00823562041562921			icd_first_occurrence-131584-both_sexes--
Weighted-mean L3 in tract acoustic radiation (left)	25623	continuous		UK Biobank Assessment Centre > Imaging > Brain MRI > Diffusion brain MRI > dMRI weighted means		14490		0.913612088922859				continuous-25623-both_sexes--irnt
N19 Unspecified renal failure	132034	icd_first_occurrence		Health-related outcomes > First occurrences > Genitourinary system disorders		1633	279952	0.914049684907377	-0.0402754947116786			icd_first_occurrence-132034-both_sexes--
Gabapentin	20003	categorical		UK Biobank Assessment Centre > Verbal interview > Medications		1301	280242	0.915895151996888	-0.0401972209028757			categorical-20003-both_sexes-1140872228-
Mean ISOVF in external capsule on FA skeleton (left)	25473	continuous		UK Biobank Assessment Centre > Imaging > Brain MRI > Diffusion brain MRI > dMRI skeleton		14490		0.916150102206725				continuous-25473-both_sexes--irnt
Weighted-mean ISOVF in tract acoustic radiation (right)	25705	continuous		UK Biobank Assessment Centre > Imaging > Brain MRI > Diffusion brain MRI > dMRI weighted means		14489		0.916430898156784				continuous-25705-both_sexes--irnt
H22.1 Diagnostic fibreoptic endoscopic examination of colon and biopsy of lesion of colon	41210	categorical		Health-related outcomes > Hospital inpatient > Summary Operations		1314	280272	0.918359568754126	-0.0402045036221578			categorical-41210-both_sexes-H221-
Mean ICVF in superior corona radiata on FA skeleton (right)	25368	continuous		UK Biobank Assessment Centre > Imaging > Brain MRI > Diffusion brain MRI > dMRI skeleton		14490		0.919958931175218				continuous-25368-both_sexes--irnt
Mean FA in external capsule on FA skeleton (left)	25089	continuous		UK Biobank Assessment Centre > Imaging > Brain MRI > Diffusion brain MRI > dMRI skeleton		14492		0.92019651074206				continuous-25089-both_sexes--irnt
Mean L2 in sagittal stratum on FA skeleton (right)	25278	continuous		UK Biobank Assessment Centre > Imaging > Brain MRI > Diffusion brain MRI > dMRI skeleton		14492		0.920309718029083				continuous-25278-both_sexes--irnt
Mean ISOVF in superior cerebellar peduncle on FA skeleton (left)	25453	continuous		UK Biobank Assessment Centre > Imaging > Brain MRI > Diffusion brain MRI > dMRI skeleton		14490		0.92083228953201				continuous-25453-both_sexes--irnt
Mean L3 in splenium of corpus callosum on FA skeleton	25300	continuous		UK Biobank Assessment Centre > Imaging > Brain MRI > Diffusion brain MRI > dMRI skeleton		14492		0.92122786095926				continuous-25300-both_sexes--irnt
Mean MD in superior longitudinal fasciculus on FA skeleton (right)	25144	continuous		UK Biobank Assessment Centre > Imaging > Brain MRI > Diffusion brain MRI > dMRI skeleton		14492		0.921577962749361				continuous-25144-both_sexes--irnt
Volume of grey matter in Frontal Orbital Cortex (left)	25846	continuous		UK Biobank Assessment Centre > Imaging > Brain MRI > T1 structural brain MRI > Regional grey matter volumes (FAST)		16047		0.922084320139598				continuous-25846-both_sexes--irnt
Mean ICVF in inferior cerebellar peduncle on FA skeleton (left)	25355	continuous		UK Biobank Assessment Centre > Imaging > Brain MRI > Diffusion brain MRI > dMRI skeleton		14490		0.922130553326317				continuous-25355-both_sexes--irnt
Mean OD in inferior cerebellar peduncle on FA skeleton (left)	25403	continuous		UK Biobank Assessment Centre > Imaging > Brain MRI > Diffusion brain MRI > dMRI skeleton		14490		0.922740380596383				continuous-25403-both_sexes--irnt
Mean FA in uncinate fasciculus on FA skeleton (left)	25101	continuous		UK Biobank Assessment Centre > Imaging > Brain MRI > Diffusion brain MRI > dMRI skeleton		14492		0.92368181794899				continuous-25101-both_sexes--irnt
Weighted-mean MD in tract anterior thalamic radiation (left)	25517	continuous		UK Biobank Assessment Centre > Imaging > Brain MRI > Diffusion brain MRI > dMRI weighted means		14490		0.924805296623708				continuous-25517-both_sexes--irnt
Weighted-mean ISOVF in tract superior thalamic radiation (left)	25727	continuous		UK Biobank Assessment Centre > Imaging > Brain MRI > Diffusion brain MRI > dMRI weighted means		14489		0.925008562107702				continuous-25727-both_sexes--irnt
Weighted-mean ICVF in tract anterior thalamic radiation (left)	25652	continuous		UK Biobank Assessment Centre > Imaging > Brain MRI > Diffusion brain MRI > dMRI weighted means		14489		0.925671648850996				continuous-25652-both_sexes--irnt
Mean FA in cerebral peduncle on FA skeleton (left)	25071	continuous		UK Biobank Assessment Centre > Imaging > Brain MRI > Diffusion brain MRI > dMRI skeleton		14492		0.927244432673308				continuous-25071-both_sexes--irnt
Mean L2 in posterior limb of internal capsule on FA skeleton (left)	25267	continuous		UK Biobank Assessment Centre > Imaging > Brain MRI > Diffusion brain MRI > dMRI skeleton		14492		0.928544934975642				continuous-25267-both_sexes--irnt
Mean L3 in superior fronto-occipital fasciculus on FA skeleton (right)	25338	continuous		UK Biobank Assessment Centre > Imaging > Brain MRI > Diffusion brain MRI > dMRI skeleton		14492		0.929476684720867				continuous-25338-both_sexes--irnt
Weighted-mean OD in tract corticospinal tract (left)	25685	continuous		UK Biobank Assessment Centre > Imaging > Brain MRI > Diffusion brain MRI > dMRI weighted means		14489		0.929577032943519				continuous-25685-both_sexes--irnt
Mean L3 in external capsule on FA skeleton (left)	25329	continuous		UK Biobank Assessment Centre > Imaging > Brain MRI > Diffusion brain MRI > dMRI skeleton		14492		0.930091025972358				continuous-25329-both_sexes--irnt
Weighted-mean MD in tract uncinate fasciculus (right)	25541	continuous		UK Biobank Assessment Centre > Imaging > Brain MRI > Diffusion brain MRI > dMRI weighted means		14490		0.93052196555735				continuous-25541-both_sexes--irnt
Mean MD in external capsule on FA skeleton (left)	25137	continuous		UK Biobank Assessment Centre > Imaging > Brain MRI > Diffusion brain MRI > dMRI skeleton		14492		0.930576358838718				continuous-25137-both_sexes--irnt
Mean OD in external capsule on FA skeleton (left)	25425	continuous		UK Biobank Assessment Centre > Imaging > Brain MRI > Diffusion brain MRI > dMRI skeleton		14490		0.932223201237556				continuous-25425-both_sexes--irnt
Volume of grey matter in Parahippocampal Gyrus, posterior division (right)	25851	continuous		UK Biobank Assessment Centre > Imaging > Brain MRI > T1 structural brain MRI > Regional grey matter volumes (FAST)		16047		0.932369037613219				continuous-25851-both_sexes--irnt
[truncated: 153 more rows]
