# Supplementary material for: Proteome-wide systems genetics identifies UFMylation as a regulator of skeletal muscle function
Source: eLife. 2022 Dec 6;11:e82951. doi: 10.7554/eLife.82951 (PMC9833826; doi:10.7554/eLife.82951)
Supplement: Source data 1. [file elife-82951-data1.zip › genebass/gene-phewas-exomes_ENSG00000162813_BPNT1_2021_08_25_11_56_32.csv]

Description	Phenotype	Trait type	Sex	Category	Info	N cases	N controls	P-Value (SKAT-O)	Beta	Select		analysis_id
Alcohol drinker status	20117	categorical		UK Biobank Assessment Centre > Touchscreen > Lifestyle and environment > Alcohol		262484	18674	0.000150782023721874	-0.0553186568419257			categorical-20117-both_sexes-2-
H18 Other disorders of cornea	131154	icd_first_occurrence		Health-related outcomes > First occurrences > Eye and adnexa disorders		1331	280254	0.00070157169238827	0.123992209557151			icd_first_occurrence-131154-both_sexes--
Minimum carotid IMT (intima-medial thickness) at 120 degrees	22670	continuous		UK Biobank Assessment Centre > Physical measures > Carotid ultrasound		18686		0.00109053208704435	0.0455897727667162			continuous-22670-both_sexes--irnt
Mean carotid IMT (intima-medial thickness) at 150 degrees	22674	continuous		UK Biobank Assessment Centre > Physical measures > Carotid ultrasound		18767		0.00113965741455924	0.0446543977605648			continuous-22674-both_sexes--irnt
Alcohol drinker status	20117	categorical		UK Biobank Assessment Centre > Touchscreen > Lifestyle and environment > Alcohol		9646	271512	0.001601203916895	0.0560591090985219			categorical-20117-both_sexes-1-
Mean carotid IMT (intima-medial thickness) at 120 degrees	22671	continuous		UK Biobank Assessment Centre > Physical measures > Carotid ultrasound		18686		0.00170941866236018	0.0429240950715256			continuous-22671-both_sexes--irnt
Mean ISOVF in superior cerebellar peduncle on FA skeleton (left)	25453	continuous		UK Biobank Assessment Centre > Imaging > Brain MRI > Diffusion brain MRI > dMRI skeleton		14490		0.00185524453560326	-0.0406393096832283			continuous-25453-both_sexes--irnt
Co-dydramol	20003	categorical		UK Biobank Assessment Centre > Verbal interview > Medications		1763	279780	0.00199897267877192	0.0687533399709441			categorical-20003-both_sexes-1140923350-
Mean MO in corticospinal tract on FA skeleton (right)	25158	continuous		UK Biobank Assessment Centre > Imaging > Brain MRI > Diffusion brain MRI > dMRI skeleton		14492		0.00203617786988175	0.0468845771522902			continuous-25158-both_sexes--irnt
Eye problems/disorders	6148	categorical		UK Biobank Assessment Centre > Touchscreen > Health and medical history > Eyesight		2217	98278	0.0026613103704225	0.11095070298349			categorical-6148-both_sexes-5-
Minimum carotid IMT (intima-medial thickness) at 150 degrees	22673	continuous		UK Biobank Assessment Centre > Physical measures > Carotid ultrasound		18767		0.00301893488211435	0.0418883046328232			continuous-22673-both_sexes--irnt
Mean L2 in pontine crossing tract on FA skeleton	25249	continuous		UK Biobank Assessment Centre > Imaging > Brain MRI > Diffusion brain MRI > dMRI skeleton		14492		0.0038756207881987	0.0244052144086265			continuous-25249-both_sexes--irnt
Salbutamol 100micrograms spacehaler	20003	categorical		UK Biobank Assessment Centre > Verbal interview > Medications		1795	279748	0.00394984547877075	0.101171623804038			categorical-20003-both_sexes-1140926606-
Portion size	100010	continuous		Online follow-up > Diet by 24-hour recall > Typical diet yesterday		43917		0.00451608593286545	-0.00961522241186409			continuous-100010-both_sexes--
Maximum carotid IMT (intima-medial thickness) at 150 degrees	22675	continuous		UK Biobank Assessment Centre > Physical measures > Carotid ultrasound		18767		0.00483992523471732	0.0395771755299041			continuous-22675-both_sexes--irnt
Eye surgery	20004	categorical		UK Biobank Assessment Centre > Verbal interview > Operations		2575	278968	0.00484801371067278	0.0653604314623838			categorical-20004-both_sexes-1434-
Mean ICVF in corticospinal tract on FA skeleton (left)	25351	continuous		UK Biobank Assessment Centre > Imaging > Brain MRI > Diffusion brain MRI > dMRI skeleton		14490		0.00527018663467638	0.0164190350241315			continuous-25351-both_sexes--irnt
Y82.1 Local anaesthetic nerve block	41210	categorical		Health-related outcomes > Hospital inpatient > Summary Operations		1387	280199	0.00532389125767541	0.0824909411140403			categorical-41210-both_sexes-Y821-
Mental health problems ever diagnosed by a professional	20544	categorical		Online follow-up > Mental health > Mental distress		1136	91938	0.00581117688766908	0.0881701517478741			categorical-20544-both_sexes-1-
Calcium salts	20003	categorical		UK Biobank Assessment Centre > Verbal interview > Medications		1730	279813	0.00588053190433868	0.0671363522507102			categorical-20003-both_sexes-1140870788-
Mean L1 in corticospinal tract on FA skeleton (right)	25206	continuous		UK Biobank Assessment Centre > Imaging > Brain MRI > Diffusion brain MRI > dMRI skeleton		14492		0.00649244711706798	0.0331909040562472			continuous-25206-both_sexes--irnt
Mean L3 in pontine crossing tract on FA skeleton	25297	continuous		UK Biobank Assessment Centre > Imaging > Brain MRI > Diffusion brain MRI > dMRI skeleton		14492		0.00706282348470666	0.0340919321911954			continuous-25297-both_sexes--irnt
Mean L3 in inferior cerebellar peduncle on FA skeleton (left)	25307	continuous		UK Biobank Assessment Centre > Imaging > Brain MRI > Diffusion brain MRI > dMRI skeleton		14492		0.00760925920501854	-0.0133297601543182			continuous-25307-both_sexes--irnt
Ventolin 100micrograms inhaler	20003	categorical		UK Biobank Assessment Centre > Verbal interview > Medications		8046	273497	0.00804847559219313	0.0385343761517763			categorical-20003-both_sexes-1140861998-
Mean MD in pontine crossing tract on FA skeleton	25105	continuous		UK Biobank Assessment Centre > Imaging > Brain MRI > Diffusion brain MRI > dMRI skeleton		14492		0.00832481402054064	0.0281935625417392			continuous-25105-both_sexes--irnt
C-reactive protein	30710	continuous		Biological samples > Assay results > Blood assays > Blood biochemistry		267974		0.00920711388978324	-0.0117589489906179			continuous-30710-both_sexes--irnt
Weighted-mean L2 in tract parahippocampal part of cingulum (right)	25603	continuous		UK Biobank Assessment Centre > Imaging > Brain MRI > Diffusion brain MRI > dMRI weighted means		14490		0.00955942158848055	-0.0184856012093963			continuous-25603-both_sexes--irnt
Maximum carotid IMT (intima-medial thickness) at 120 degrees	22672	continuous		UK Biobank Assessment Centre > Physical measures > Carotid ultrasound		18686		0.00965754711280242	0.0363708515077244			continuous-22672-both_sexes--irnt
Mean MO in sagittal stratum on FA skeleton (right)	25182	continuous		UK Biobank Assessment Centre > Imaging > Brain MRI > Diffusion brain MRI > dMRI skeleton		14492		0.0101012447505172	-0.0450327718593194			continuous-25182-both_sexes--irnt
Ranitidine	20003	categorical		UK Biobank Assessment Centre > Verbal interview > Medications		4554	276989	0.0108348530881524	0.0761935109773197			categorical-20003-both_sexes-1140879406-
Mean ISOVF in pontine crossing tract on FA skeleton	25441	continuous		UK Biobank Assessment Centre > Imaging > Brain MRI > Diffusion brain MRI > dMRI skeleton		14490		0.011168149335552	0.0357140267514097			continuous-25441-both_sexes--irnt
Emphysema/chronic bronchitis	20002	categorical		UK Biobank Assessment Centre > Verbal interview > Medical conditions		3840	277703	0.0117610651860942	0.0712009616152234			categorical-20002-both_sexes-1113-
Longest period of unenthusiasm / disinterest	5375	continuous		UK Biobank Assessment Centre > Touchscreen > Psychosocial factors > Mental health		27772		0.013220940297582	0.00176044725684746			continuous-5375-both_sexes--irnt
Mean L3 in superior cerebellar peduncle on FA skeleton (right)	25308	continuous		UK Biobank Assessment Centre > Imaging > Brain MRI > Diffusion brain MRI > dMRI skeleton		14492		0.0137160504314203	-0.0120762878627699			continuous-25308-both_sexes--irnt
K58 Irritable bowel syndrome	131638	icd_first_occurrence		Health-related outcomes > First occurrences > Digestive system disorders		18586	262999	0.0137328231894451	0.0401762595793554			icd_first_occurrence-131638-both_sexes--
Mean MD in superior cerebellar peduncle on FA skeleton (left)	25117	continuous		UK Biobank Assessment Centre > Imaging > Brain MRI > Diffusion brain MRI > dMRI skeleton		14492		0.0138499854946035	-0.0333436429046011			continuous-25117-both_sexes--irnt
Mean L3 in corticospinal tract on FA skeleton (right)	25302	continuous		UK Biobank Assessment Centre > Imaging > Brain MRI > Diffusion brain MRI > dMRI skeleton		14492		0.0140210952424211	0.0306437383686546			continuous-25302-both_sexes--irnt
Alcohol drinker status	20117	categorical		UK Biobank Assessment Centre > Touchscreen > Lifestyle and environment > Alcohol		9028	272130	0.0149568946106771	0.0565448414873854			categorical-20117-both_sexes-0-
Knee replacement/revision	20004	categorical		UK Biobank Assessment Centre > Verbal interview > Operations		3454	278089	0.01524331728434	0.0687609782240947			categorical-20004-both_sexes-1319-
Allopurinol	20003	categorical		UK Biobank Assessment Centre > Verbal interview > Medications		2924	125291	0.0155940551834028	0.0704399003562782			categorical-20003-both_sexes-1140875408-
Volume of hippocampus (right)	25020	continuous		UK Biobank Assessment Centre > Imaging > Brain MRI > T1 structural brain MRI > Subcortical volumes (FIRST)		16038		0.0162031976762066	0.00753797241692779			continuous-25020-both_sexes--irnt
Mean OD in sagittal stratum on FA skeleton (right)	25422	continuous		UK Biobank Assessment Centre > Imaging > Brain MRI > Diffusion brain MRI > dMRI skeleton		14490		0.0162390357476159	0.0423882260643348			continuous-25422-both_sexes--irnt
K64 Haemorrhoids and perianal venous thrombosis	131650	icd_first_occurrence		Health-related outcomes > First occurrences > Digestive system disorders		19426	262159	0.0169097862718041	0.0246731669737837			icd_first_occurrence-131650-both_sexes--
Mean MD in corticospinal tract on FA skeleton (right)	25110	continuous		UK Biobank Assessment Centre > Imaging > Brain MRI > Diffusion brain MRI > dMRI skeleton		14492		0.0179605745433209	0.0285797249852798			continuous-25110-both_sexes--irnt
Weighted-mean L3 in tract parahippocampal part of cingulum (right)	25630	continuous		UK Biobank Assessment Centre > Imaging > Brain MRI > Diffusion brain MRI > dMRI weighted means		14490		0.0182916262385429	-0.0173655830984832			continuous-25630-both_sexes--irnt
Median T2star in caudate (right)	25029	continuous		UK Biobank Assessment Centre > Imaging > Brain MRI > Susceptibility weighted brain MRI		14767		0.0183343750710094	-0.0418902982470356			continuous-25029-both_sexes--irnt
K63.4 Coronary arteriography using two catheters	41200	categorical		Health-related outcomes > Hospital inpatient > Summary Operations		4843	276743	0.0184030359163753	0.0339957583370615			categorical-41200-both_sexes-K634-
Mean MO in sagittal stratum on FA skeleton (left)	25183	continuous		UK Biobank Assessment Centre > Imaging > Brain MRI > Diffusion brain MRI > dMRI skeleton		14492		0.0195283025616086	-0.0412094165189998			continuous-25183-both_sexes--irnt
Weighted-mean MD in tract parahippocampal part of cingulum (right)	25522	continuous		UK Biobank Assessment Centre > Imaging > Brain MRI > Diffusion brain MRI > dMRI weighted means		14490		0.0201765499249754	-0.0184432461185821			continuous-25522-both_sexes--irnt
Mean L1 in sagittal stratum on FA skeleton (left)	25231	continuous		UK Biobank Assessment Centre > Imaging > Brain MRI > Diffusion brain MRI > dMRI skeleton		14492		0.0207368619852342	-0.0400863432622129			continuous-25231-both_sexes--irnt
L50 Urticaria	131754	icd_first_occurrence		Health-related outcomes > First occurrences > Skin and subcutaneous tissue disorders		6252	275333	0.0208299106733651	0.0138523194879989			icd_first_occurrence-131754-both_sexes--
Mean ISOVF in corticospinal tract on FA skeleton (right)	25446	continuous		UK Biobank Assessment Centre > Imaging > Brain MRI > Diffusion brain MRI > dMRI skeleton		14490		0.0208739404243766	0.0256429742749372			continuous-25446-both_sexes--irnt
Mean L3 in superior cerebellar peduncle on FA skeleton (left)	25309	continuous		UK Biobank Assessment Centre > Imaging > Brain MRI > Diffusion brain MRI > dMRI skeleton		14492		0.021044949912689	-0.023207656657994			continuous-25309-both_sexes--irnt
Mean ICVF in corticospinal tract on FA skeleton (right)	25350	continuous		UK Biobank Assessment Centre > Imaging > Brain MRI > Diffusion brain MRI > dMRI skeleton		14490		0.0213877418842233	0.00116017388164156			continuous-25350-both_sexes--irnt
Mean L1 in pontine crossing tract on FA skeleton	25201	continuous		UK Biobank Assessment Centre > Imaging > Brain MRI > Diffusion brain MRI > dMRI skeleton		14492		0.0217407116492411	0.0282958486614396			continuous-25201-both_sexes--irnt
Mean MD in inferior cerebellar peduncle on FA skeleton (left)	25115	continuous		UK Biobank Assessment Centre > Imaging > Brain MRI > Diffusion brain MRI > dMRI skeleton		14492		0.0217725029730297	-0.010278367190766			continuous-25115-both_sexes--irnt
Tonsiltis	20002	categorical		UK Biobank Assessment Centre > Verbal interview > Medical conditions		2262	279281	0.0223374463263093	0.044208197380121			categorical-20002-both_sexes-1598-
Y84.2 Sedation NEC	41210	categorical		Health-related outcomes > Hospital inpatient > Summary Operations		2406	279180	0.0229046341429598	0.0936494314795918			categorical-41210-both_sexes-Y842-
Mean L3 in corticospinal tract on FA skeleton (left)	25303	continuous		UK Biobank Assessment Centre > Imaging > Brain MRI > Diffusion brain MRI > dMRI skeleton		14492		0.0231246149674877	0.027188836286238			continuous-25303-both_sexes--irnt
I47 Paroxysmal tachycardia	131348	icd_first_occurrence		Health-related outcomes > First occurrences > Circulatory system disorders		3399	278186	0.0239268243966542	0.0802664523297526			icd_first_occurrence-131348-both_sexes--
Mean OD in sagittal stratum on FA skeleton (left)	25423	continuous		UK Biobank Assessment Centre > Imaging > Brain MRI > Diffusion brain MRI > dMRI skeleton		14490		0.0244943988559128	0.0399612818579163			continuous-25423-both_sexes--irnt
Volume of grey matter in Angular Gyrus (left)	25822	continuous		UK Biobank Assessment Centre > Imaging > Brain MRI > T1 structural brain MRI > Regional grey matter volumes (FAST)		16047		0.0245229694108048	0.0339111865114292			continuous-25822-both_sexes--irnt
Fracture lower leg / ankle	20002	categorical		UK Biobank Assessment Centre > Verbal interview > Medical conditions		1283	280260	0.025596243644209	0.0893064608153078			categorical-20002-both_sexes-1651-
Retinal operation/vitrectomy	20004	categorical		UK Biobank Assessment Centre > Verbal interview > Operations		1697	279846	0.0267780715211059	0.0690988114948256			categorical-20004-both_sexes-1437-
Medication for pain relief, constipation, heartburn	6154	categorical		UK Biobank Assessment Centre > Touchscreen > Health and medical history > Medication		5298	273213	0.0271525475870266	0.0644664502006807			categorical-6154-both_sexes-4-
Mean L2 in medial lemniscus on FA skeleton (left)	25257	continuous		UK Biobank Assessment Centre > Imaging > Brain MRI > Diffusion brain MRI > dMRI skeleton		14492		0.0271708004739104	0.00501464983938569			continuous-25257-both_sexes--irnt
E08.1 Polypectomy of internal nose	41200	categorical		Health-related outcomes > Hospital inpatient > Summary Operations		1450	280136	0.0282104457083945	0.0891599859481606			categorical-41200-both_sexes-E081-
Volume of accumbens (right)	25024	continuous		UK Biobank Assessment Centre > Imaging > Brain MRI > T1 structural brain MRI > Subcortical volumes (FIRST)		16038		0.0287913190691975	-0.0112821596208645			continuous-25024-both_sexes--irnt
Mean ICVF in pontine crossing tract on FA skeleton	25345	continuous		UK Biobank Assessment Centre > Imaging > Brain MRI > Diffusion brain MRI > dMRI skeleton		14490		0.0288923613319459	0.0228227299733499			continuous-25345-both_sexes--irnt
Mean L2 in superior cerebellar peduncle on FA skeleton (right)	25260	continuous		UK Biobank Assessment Centre > Imaging > Brain MRI > Diffusion brain MRI > dMRI skeleton		14492		0.0297504803452063	-0.0105110215094145			continuous-25260-both_sexes--irnt
Arthritis (nos)	20002	categorical		UK Biobank Assessment Centre > Verbal interview > Medical conditions		2481	279062	0.0300146219811508	0.0761042044936265			categorical-20002-both_sexes-1538-
Mean MO in uncinate fasciculus on FA skeleton (right)	25196	continuous		UK Biobank Assessment Centre > Imaging > Brain MRI > Diffusion brain MRI > dMRI skeleton		14492		0.0304870933308874	0.0389897743742191			continuous-25196-both_sexes--irnt
Mean L1 in medial lemniscus on FA skeleton (right)	25208	continuous		UK Biobank Assessment Centre > Imaging > Brain MRI > Diffusion brain MRI > dMRI skeleton		14492		0.0309136992750558	0.0387347848440838			continuous-25208-both_sexes--irnt
Weighted-mean L2 in tract parahippocampal part of cingulum (left)	25602	continuous		UK Biobank Assessment Centre > Imaging > Brain MRI > Diffusion brain MRI > dMRI weighted means		14490		0.0334377718367118	-0.0273003452073484			continuous-25602-both_sexes--irnt
Mean MD in superior cerebellar peduncle on FA skeleton (right)	25116	continuous		UK Biobank Assessment Centre > Imaging > Brain MRI > Diffusion brain MRI > dMRI skeleton		14492		0.0336974464866857	-0.0142143963938925			continuous-25116-both_sexes--irnt
Blood clot, DVT, bronchitis, emphysema, asthma, rhinitis, eczema, allergy diagnosed by doctor	6152	categorical		UK Biobank Assessment Centre > Touchscreen > Health and medical history > Medical conditions		4693	276306	0.0339017988397475	0.0560300246850453			categorical-6152-both_sexes-6-
Mean L2 in superior cerebellar peduncle on FA skeleton (left)	25261	continuous		UK Biobank Assessment Centre > Imaging > Brain MRI > Diffusion brain MRI > dMRI skeleton		14492		0.0355838637333676	-0.0222110557034567			continuous-25261-both_sexes--irnt
M65 Synovitis and tenosynovitis	131938	icd_first_occurrence		Health-related outcomes > First occurrences > Musculoskeletal system and connective tissue disorders		10183	271402	0.0360609215697284	0.0489676669407596			icd_first_occurrence-131938-both_sexes--
Mean L1 in sagittal stratum on FA skeleton (right)	25230	continuous		UK Biobank Assessment Centre > Imaging > Brain MRI > Diffusion brain MRI > dMRI skeleton		14492		0.0362636247809048	-0.036503219090591			continuous-25230-both_sexes--irnt
Weighted-mean L3 in tract parahippocampal part of cingulum (left)	25629	continuous		UK Biobank Assessment Centre > Imaging > Brain MRI > Diffusion brain MRI > dMRI weighted means		14490		0.0363974967648404	-0.0285031574692666			continuous-25629-both_sexes--irnt
Volume of grey matter in Frontal Medial Cortex (right)	25831	continuous		UK Biobank Assessment Centre > Imaging > Brain MRI > T1 structural brain MRI > Regional grey matter volumes (FAST)		16047		0.0382095245543479	0.00676075429977545			continuous-25831-both_sexes--irnt
Mean FA in corticospinal tract on FA skeleton (left)	25063	continuous		UK Biobank Assessment Centre > Imaging > Brain MRI > Diffusion brain MRI > dMRI skeleton		14492		0.0386378909370103	-0.0123619322159561			continuous-25063-both_sexes--irnt
Mean L2 in medial lemniscus on FA skeleton (right)	25256	continuous		UK Biobank Assessment Centre > Imaging > Brain MRI > Diffusion brain MRI > dMRI skeleton		14492		0.0387557686703137	0.00672754036860005			continuous-25256-both_sexes--irnt
Mean ICVF in body of corpus callosum on FA skeleton	25347	continuous		UK Biobank Assessment Centre > Imaging > Brain MRI > Diffusion brain MRI > dMRI skeleton		14490		0.0390298025453431	-0.0107689222932054			continuous-25347-both_sexes--irnt
Lansoprazole	20003	categorical		UK Biobank Assessment Centre > Verbal interview > Medications		9998	271545	0.0391634976255144	0.0285602418880108			categorical-20003-both_sexes-1140864752-
Cone biopsy	20004	categorical		UK Biobank Assessment Centre > Verbal interview > Operations		2394	150934	0.0413760320614645	0.0756738547946006			categorical-20004-both_sexes-1512-
Pravastatin	20003	categorical		UK Biobank Assessment Centre > Verbal interview > Medications		1330	280213	0.0414258952067964	0.103859244305855			categorical-20003-both_sexes-1140888648-
Starch	100023	continuous		Online follow-up > Diet by 24-hour recall > Estimated nutrients yesterday		43938		0.0418421279306949	0.0148071169138399			continuous-100023-both_sexes--irnt
Mean L3 in cerebral peduncle on FA skeleton (left)	25311	continuous		UK Biobank Assessment Centre > Imaging > Brain MRI > Diffusion brain MRI > dMRI skeleton		14492		0.0421997226305753	0.0321904714324254			continuous-25311-both_sexes--irnt
J93 Pneumothorax	131540	icd_first_occurrence		Health-related outcomes > First occurrences > Respiratory system disorders		1556	280029	0.0422721399208916	0.0859966580399534			icd_first_occurrence-131540-both_sexes--
Volume of grey matter in Temporal Fusiform Cortex, posterior division (right)	25857	continuous		UK Biobank Assessment Centre > Imaging > Brain MRI > T1 structural brain MRI > Regional grey matter volumes (FAST)		16047		0.0424647713626223	0.014558368525178			continuous-25857-both_sexes--irnt
E86 Volume depletion	130826	icd_first_occurrence		Health-related outcomes > First occurrences > Endocrine, nutritional and metabolic diseases		2734	278851	0.0426466547048231	0.0351806459262073			icd_first_occurrence-130826-both_sexes--
Weighted-mean ICVF in tract corticospinal tract (right)	25659	continuous		UK Biobank Assessment Centre > Imaging > Brain MRI > Diffusion brain MRI > dMRI weighted means		14489		0.0429859854447371	-0.00614901302597789			continuous-25659-both_sexes--irnt
Hypertension	20002	categorical		UK Biobank Assessment Centre > Verbal interview > Medical conditions		72697	208846	0.0435704740874977	0.00487110480588849			categorical-20002-both_sexes-1065-
Mean L3 in sagittal stratum on FA skeleton (right)	25326	continuous		UK Biobank Assessment Centre > Imaging > Brain MRI > Diffusion brain MRI > dMRI skeleton		14492		0.0435880772833624	-0.0142857696322911			continuous-25326-both_sexes--irnt
Ever used hormone-replacement therapy (HRT)	2814	categorical		UK Biobank Assessment Centre > Touchscreen > Sex-specific factors > Female-specific factors		59542	93303	0.0436108728107878	0.0282023569630814			categorical-2814-both_sexes--
Mean OD in superior cerebellar peduncle on FA skeleton (left)	25405	continuous		UK Biobank Assessment Centre > Imaging > Brain MRI > Diffusion brain MRI > dMRI skeleton		14490		0.0452181755387897	0.007137656832703			continuous-25405-both_sexes--irnt
Mean MO in medial lemniscus on FA skeleton (right)	25160	continuous		UK Biobank Assessment Centre > Imaging > Brain MRI > Diffusion brain MRI > dMRI skeleton		14492		0.0463998011777677	0.0359868573902665			continuous-25160-both_sexes--irnt
C90.1 Topical anaesthetic	41210	categorical		Health-related outcomes > Hospital inpatient > Summary Operations		1470	280116	0.0466272542885429	0.100167250425555			categorical-41210-both_sexes-C901-
Fluoxetine	20003	categorical		UK Biobank Assessment Centre > Verbal interview > Medications		3282	278261	0.0472107724919484	0.0262361994393825			categorical-20003-both_sexes-1140879540-
Vitamin B12	100013	continuous		Online follow-up > Diet by 24-hour recall > Estimated nutrients yesterday		43938		0.0473534654557868	0.0195631138421113			continuous-100013-both_sexes--irnt
Mean ISOVF in corticospinal tract on FA skeleton (left)	25447	continuous		UK Biobank Assessment Centre > Imaging > Brain MRI > Diffusion brain MRI > dMRI skeleton		14490		0.0475520352208045	0.0337887370142956			continuous-25447-both_sexes--irnt
Mean L3 in medial lemniscus on FA skeleton (right)	25304	continuous		UK Biobank Assessment Centre > Imaging > Brain MRI > Diffusion brain MRI > dMRI skeleton		14492		0.0478081371025861	0.0263755963984056			continuous-25304-both_sexes--irnt
Potassium in urine	30520	continuous		Biological samples > Assay results > Urine assays		273001		0.0479892451873349	-0.00475150368559576			continuous-30520-both_sexes--irnt
Vitamin c product	20003	categorical		UK Biobank Assessment Centre > Verbal interview > Medications		3518	278025	0.0487636493488804	0.0211754605183705			categorical-20003-both_sexes-1140909726-
Mean L3 in tapetum on FA skeleton (left)	25343	continuous		UK Biobank Assessment Centre > Imaging > Brain MRI > Diffusion brain MRI > dMRI skeleton		14492		0.0492366490700622	-0.0344573538117756			continuous-25343-both_sexes--irnt
Tinnitus	4803	continuous		UK Biobank Assessment Centre > Touchscreen > Health and medical history > Hearing		100775		0.0497164831701027	0.0101376323505192			continuous-4803-both_sexes--
M47.8 Other specified urethral catheterisation of bladder	41200	categorical		Health-related outcomes > Hospital inpatient > Summary Operations		1460	280126	0.0511096554954631	0.0913732192687117			categorical-41200-both_sexes-M478-
Mean L1 in corticospinal tract on FA skeleton (left)	25207	continuous		UK Biobank Assessment Centre > Imaging > Brain MRI > Diffusion brain MRI > dMRI skeleton		14492		0.051437683892031	0.0350944109927964			continuous-25207-both_sexes--irnt
Monocyte percentage	30190	continuous		Biological samples > Assay results > Blood assays > Blood count		273112		0.0521978271941583	-0.00116917526597743			continuous-30190-both_sexes--irnt
Mean L2 in corticospinal tract on FA skeleton (right)	25254	continuous		UK Biobank Assessment Centre > Imaging > Brain MRI > Diffusion brain MRI > dMRI skeleton		14492		0.0526817812936727	0.0200422636152101			continuous-25254-both_sexes--irnt
Peripheral pulse pressure during PWA	12676	continuous		UK Biobank Assessment Centre > Imaging > Heart MRI > Pulse wave analysis		17181		0.0528723987022277	-0.00739814466915083			continuous-12676-both_sexes--irnt
Mean OD in splenium of corpus callosum on FA skeleton	25396	continuous		UK Biobank Assessment Centre > Imaging > Brain MRI > Diffusion brain MRI > dMRI skeleton		14490		0.0530987822412459	0.0333924513802916			continuous-25396-both_sexes--irnt
Gout	20002	categorical		UK Biobank Assessment Centre > Verbal interview > Medical conditions		3709	124506	0.053855366254691	0.0231422103606425			categorical-20002-both_sexes-1466-
Mean MD in corticospinal tract on FA skeleton (left)	25111	continuous		UK Biobank Assessment Centre > Imaging > Brain MRI > Diffusion brain MRI > dMRI skeleton		14492		0.0542235297152969	0.0308455159230522			continuous-25111-both_sexes--irnt
Mean L2 in corticospinal tract on FA skeleton (left)	25255	continuous		UK Biobank Assessment Centre > Imaging > Brain MRI > Diffusion brain MRI > dMRI skeleton		14492		0.0549511681791802	0.0208443175759618			continuous-25255-both_sexes--irnt
Central pulse pressure during PWA	12678	continuous		UK Biobank Assessment Centre > Imaging > Heart MRI > Pulse wave analysis		17181		0.0555216990438825	-0.0082908510190633			continuous-12678-both_sexes--irnt
Weighted-mean MD in tract parahippocampal part of cingulum (left)	25521	continuous		UK Biobank Assessment Centre > Imaging > Brain MRI > Diffusion brain MRI > dMRI weighted means		14490		0.0555893514686531	-0.0247246742541685			continuous-25521-both_sexes--irnt
W38.1 Primary total prosthetic replacement of hip joint not using cement	41200	categorical		Health-related outcomes > Hospital inpatient > Summary Operations		2756	278830	0.0562336628853864	0.0724781909675415			categorical-41200-both_sexes-W381-
Lipitor 10mg tablet	20003	categorical		UK Biobank Assessment Centre > Verbal interview > Medications		1953	279590	0.0565021568878405	0.0683464898872949			categorical-20003-both_sexes-1141146138-
Prednisolone	20003	categorical		UK Biobank Assessment Centre > Verbal interview > Medications		1642	279901	0.0575877448690716	0.0833216899645824			categorical-20003-both_sexes-1140874930-
Vascular/heart problems diagnosed by doctor	6150	categorical		UK Biobank Assessment Centre > Touchscreen > Health and medical history > Medical conditions		75412	205512	0.0585894451879764	0.00473788954836604			categorical-6150-both_sexes-4-
Mean MD in cerebral peduncle on FA skeleton (left)	25119	continuous		UK Biobank Assessment Centre > Imaging > Brain MRI > Diffusion brain MRI > dMRI skeleton		14492		0.0590422278534812	0.0328669747122104			continuous-25119-both_sexes--irnt
Leg fat percentage (left)	23115	continuous		UK Biobank Assessment Centre > Physical measures > Anthropometry > Impedance measures		276677		0.0598377236015992	-0.00513142167914927			continuous-23115-both_sexes--irnt
Mean MO in cingulum cingulate gyrus on FA skeleton (left)	25187	continuous		UK Biobank Assessment Centre > Imaging > Brain MRI > Diffusion brain MRI > dMRI skeleton		14492		0.0618247635720133	-0.033760944911779			continuous-25187-both_sexes--irnt
D75 Other diseases of blood and blood-forming organs	130670	icd_first_occurrence		Health-related outcomes > First occurrences > Blood, blood-forming organs and certain immune disorders		1106	280479	0.0619026506137954	0.0528023966746386			icd_first_occurrence-130670-both_sexes--
Median T2star in pallidum (left)	25032	continuous		UK Biobank Assessment Centre > Imaging > Brain MRI > Susceptibility weighted brain MRI		14767		0.0622966253057917	-0.0342973407161209			continuous-25032-both_sexes--irnt
Weighted-mean ICVF in tract corticospinal tract (left)	25658	continuous		UK Biobank Assessment Centre > Imaging > Brain MRI > Diffusion brain MRI > dMRI weighted means		14489		0.0636297900787715	0.00306110805487885			continuous-25658-both_sexes--irnt
Mean L2 in inferior cerebellar peduncle on FA skeleton (left)	25259	continuous		UK Biobank Assessment Centre > Imaging > Brain MRI > Diffusion brain MRI > dMRI skeleton		14492		0.0637604612159896	0.0027939512058069			continuous-25259-both_sexes--irnt
Mean L3 in superior corona radiata on FA skeleton (right)	25320	continuous		UK Biobank Assessment Centre > Imaging > Brain MRI > Diffusion brain MRI > dMRI skeleton		14492		0.0641161682568915	0.00713008923680645			continuous-25320-both_sexes--irnt
Volume of grey matter in Inferior Temporal Gyrus, posterior division (left)	25810	continuous		UK Biobank Assessment Centre > Imaging > Brain MRI > T1 structural brain MRI > Regional grey matter volumes (FAST)		16047		0.0644317718390619	0.00976744168077285			continuous-25810-both_sexes--irnt
N95 Menopausal and other perimenopausal disorders	132152	icd_first_occurrence		Health-related outcomes > First occurrences > Genitourinary system disorders		21154	132193	0.0646025993290023	-0.0336978994732895			icd_first_occurrence-132152-both_sexes--
Weighted-mean ISOVF in tract parahippocampal part of cingulum (right)	25711	continuous		UK Biobank Assessment Centre > Imaging > Brain MRI > Diffusion brain MRI > dMRI weighted means		14489		0.0654380082641508	-0.0082898574289431			continuous-25711-both_sexes--irnt
L30 Other dermatitis	131740	icd_first_occurrence		Health-related outcomes > First occurrences > Skin and subcutaneous tissue disorders		27241	254344	0.0665994372425999	0.00628390583084711			icd_first_occurrence-131740-both_sexes--
S06.9 Unspecified other excision of lesion of skin	41200	categorical		Health-related outcomes > Hospital inpatient > Summary Operations		11861	269725	0.0666114105659836	-0.0419298550726687			categorical-41200-both_sexes-S069-
L90 Atrophic disorders of skin	131822	icd_first_occurrence		Health-related outcomes > First occurrences > Skin and subcutaneous tissue disorders		3062	278523	0.067100657783829	0.0693468385920827			icd_first_occurrence-131822-both_sexes--
Mean ISOVF in posterior thalamic radiation on FA skeleton (left)	25469	continuous		UK Biobank Assessment Centre > Imaging > Brain MRI > Diffusion brain MRI > dMRI skeleton		14490		0.0672014071215058	-0.0333692613696602			continuous-25469-both_sexes--irnt
Mean L1 in superior cerebellar peduncle on FA skeleton (left)	25213	continuous		UK Biobank Assessment Centre > Imaging > Brain MRI > Diffusion brain MRI > dMRI skeleton		14492		0.0672265653888441	-0.0284664883068399			continuous-25213-both_sexes--irnt
Mean ISOVF in superior cerebellar peduncle on FA skeleton (right)	25452	continuous		UK Biobank Assessment Centre > Imaging > Brain MRI > Diffusion brain MRI > dMRI skeleton		14490		0.0681741883046624	-0.00378769520481572			continuous-25452-both_sexes--irnt
K25 Gastric ulcer	131590	icd_first_occurrence		Health-related outcomes > First occurrences > Digestive system disorders		5726	275859	0.0685175323588477	0.0407331417950056			icd_first_occurrence-131590-both_sexes--
Propranolol	20003	categorical		UK Biobank Assessment Centre > Verbal interview > Medications		1824	279719	0.0689032753324885	0.067403556418495			categorical-20003-both_sexes-1140879842-
Volume of grey matter in Juxtapositional Lobule Cortex (formerly Supplementary Motor Cortex) (right)	25833	continuous		UK Biobank Assessment Centre > Imaging > Brain MRI > T1 structural brain MRI > Regional grey matter volumes (FAST)		16047		0.0691264476027551	0.0219917158275355			continuous-25833-both_sexes--irnt
Mean MO in external capsule on FA skeleton (right)	25184	continuous		UK Biobank Assessment Centre > Imaging > Brain MRI > Diffusion brain MRI > dMRI skeleton		14492		0.069308956148433	-0.0319393952478611			continuous-25184-both_sexes--irnt
Mean FA in body of corpus callosum on FA skeleton	25059	continuous		UK Biobank Assessment Centre > Imaging > Brain MRI > Diffusion brain MRI > dMRI skeleton		14492		0.0694737162188833	-0.0117056202917987			continuous-25059-both_sexes--irnt
Mean L3 in medial lemniscus on FA skeleton (left)	25305	continuous		UK Biobank Assessment Centre > Imaging > Brain MRI > Diffusion brain MRI > dMRI skeleton		14492		0.0695435863079555	0.0154414045767587			continuous-25305-both_sexes--irnt
Vitamin B6	100012	continuous		Online follow-up > Diet by 24-hour recall > Estimated nutrients yesterday		43938		0.0702306435889394	0.018056644033968			continuous-100012-both_sexes--irnt
Weighted-mean L1 in tract inferior fronto-occipital fasciculus (right)	25582	continuous		UK Biobank Assessment Centre > Imaging > Brain MRI > Diffusion brain MRI > dMRI weighted means		14490		0.0704565908690172	-0.0311412138499944			continuous-25582-both_sexes--irnt
Protein	100003	continuous		Online follow-up > Diet by 24-hour recall > Estimated nutrients yesterday		43938		0.0706116704684518	0.0140037814102071			continuous-100003-both_sexes--irnt
Mean OD in external capsule on FA skeleton (right)	25424	continuous		UK Biobank Assessment Centre > Imaging > Brain MRI > Diffusion brain MRI > dMRI skeleton		14490		0.0706746974459367	0.0332926282992077			continuous-25424-both_sexes--irnt
Volume of grey matter in Inferior Frontal Gyrus, pars opercularis (left)	25792	continuous		UK Biobank Assessment Centre > Imaging > Brain MRI > T1 structural brain MRI > Regional grey matter volumes (FAST)		16047		0.0714989132697531	0.0299828502511433			continuous-25792-both_sexes--irnt
I49 Other cardiac arrhythmias	131352	icd_first_occurrence		Health-related outcomes > First occurrences > Circulatory system disorders		5189	276396	0.0715435591639986	0.0409773025241918			icd_first_occurrence-131352-both_sexes--
Mean L3 in middle cerebellar peduncle on FA skeleton	25296	continuous		UK Biobank Assessment Centre > Imaging > Brain MRI > Diffusion brain MRI > dMRI skeleton		14492		0.07398047524256	0.031328301701159			continuous-25296-both_sexes--irnt
Mean MD in medial lemniscus on FA skeleton (right)	25112	continuous		UK Biobank Assessment Centre > Imaging > Brain MRI > Diffusion brain MRI > dMRI skeleton		14492		0.074051422875192	0.0293983226911133			continuous-25112-both_sexes--irnt
M71 Other bursopathies	131948	icd_first_occurrence		Health-related outcomes > First occurrences > Musculoskeletal system and connective tissue disorders		1811	279774	0.0742833747219898	0.0728780108302682			icd_first_occurrence-131948-both_sexes--
L25 Unspecified contact dermatitis	131730	icd_first_occurrence		Health-related outcomes > First occurrences > Skin and subcutaneous tissue disorders		1820	279765	0.074369630626586	0.0698032345731978			icd_first_occurrence-131730-both_sexes--
Mean platelet (thrombocyte) volume	30100	continuous		Biological samples > Assay results > Blood assays > Blood count		273539		0.0747364015528099	0.00794756333557344			continuous-30100-both_sexes--irnt
Weighted-mean L2 in tract medial lemniscus (right)	25614	continuous		UK Biobank Assessment Centre > Imaging > Brain MRI > Diffusion brain MRI > dMRI weighted means		14490		0.0752379389696385	-0.0167101308312065			continuous-25614-both_sexes--irnt
Myomectomy/fibroids removed	20004	categorical		UK Biobank Assessment Centre > Verbal interview > Operations		1594	151734	0.0762168393312554	0.0824926629793873			categorical-20004-both_sexes-1509-
Volume of putamen (right)	25016	continuous		UK Biobank Assessment Centre > Imaging > Brain MRI > T1 structural brain MRI > Subcortical volumes (FIRST)		16038		0.076976069640843	-0.00851076680295519			continuous-25016-both_sexes--irnt
Weighted-mean FA in tract cingulate gyrus part of cingulum (right)	25493	continuous		UK Biobank Assessment Centre > Imaging > Brain MRI > Diffusion brain MRI > dMRI weighted means		14490		0.078343898504397	-0.0288736808399094			continuous-25493-both_sexes--irnt
Mean ICVF in superior cerebellar peduncle on FA skeleton (right)	25356	continuous		UK Biobank Assessment Centre > Imaging > Brain MRI > Diffusion brain MRI > dMRI skeleton		14490		0.0786734961287923	0.0206361411715215			continuous-25356-both_sexes--irnt
N63 Unspecified lump in breast	132102	icd_first_occurrence		Health-related outcomes > First occurrences > Genitourinary system disorders		8999	144348	0.0787619414924751	-0.00198318893867825			icd_first_occurrence-132102-both_sexes--
Body fat percentage	23099	continuous		UK Biobank Assessment Centre > Physical measures > Anthropometry > Impedance measures		276563		0.079259855173052	-0.00595545445535922			continuous-23099-both_sexes--irnt
X70.2 Procurement of drugs for chemotherapy for neoplasm for regimens in Band 2	41200	categorical		Health-related outcomes > Hospital inpatient > Summary Operations		1827	279759	0.0796576022666311	0.0689075532824177			categorical-41200-both_sexes-X702-
G45.1 Fibreoptic endoscopic examination of upper gastrointestinal tract and biopsy of lesion of upper gastrointestinal tract	41200	categorical		Health-related outcomes > Hospital inpatient > Summary Operations		33796	247790	0.0805601870782957	0.024662254144044			categorical-41200-both_sexes-G451-
Volume of grey matter in Crus II Cerebellum (vermis)	25904	continuous		UK Biobank Assessment Centre > Imaging > Brain MRI > T1 structural brain MRI > Regional grey matter volumes (FAST)		16047		0.0805953359885078	-0.0266364880408301			continuous-25904-both_sexes--irnt
Mean MD in superior corona radiata on FA skeleton (right)	25128	continuous		UK Biobank Assessment Centre > Imaging > Brain MRI > Diffusion brain MRI > dMRI skeleton		14492		0.0808698977222505	0.00121945998286717			continuous-25128-both_sexes--irnt
Mean L1 in splenium of corpus callosum on FA skeleton	25204	continuous		UK Biobank Assessment Centre > Imaging > Brain MRI > Diffusion brain MRI > dMRI skeleton		14492		0.0809526909508611	-0.0304804956845157			continuous-25204-both_sexes--irnt
Volume of grey matter in Middle Temporal Gyrus, temporooccipital part (left)	25806	continuous		UK Biobank Assessment Centre > Imaging > Brain MRI > T1 structural brain MRI > Regional grey matter volumes (FAST)		16047		0.0814331343917588	0.011712527022116			continuous-25806-both_sexes--irnt
X29.2 Continuous intravenous infusion of therapeutic substance NEC	41200	categorical		Health-related outcomes > Hospital inpatient > Summary Operations		3111	278475	0.0816308933092442	0.0731224186873034			categorical-41200-both_sexes-X292-
Mean MD in tapetum on FA skeleton (left)	25151	continuous		UK Biobank Assessment Centre > Imaging > Brain MRI > Diffusion brain MRI > dMRI skeleton		14492		0.0817495141060871	-0.0306409586982208			continuous-25151-both_sexes--irnt
Mean FA in tapetum on FA skeleton (left)	25103	continuous		UK Biobank Assessment Centre > Imaging > Brain MRI > Diffusion brain MRI > dMRI skeleton		14492		0.0818172335465356	0.0322096680049994			continuous-25103-both_sexes--irnt
Mean L3 in cingulum cingulate gyrus on FA skeleton (right)	25330	continuous		UK Biobank Assessment Centre > Imaging > Brain MRI > Diffusion brain MRI > dMRI skeleton		14492		0.0823267184022336	0.0168647361330645			continuous-25330-both_sexes--irnt
Other neurological problem	20002	categorical		UK Biobank Assessment Centre > Verbal interview > Medical conditions		1129	280414	0.0839860423761738	0.0515517647615735			categorical-20002-both_sexes-1434-
Sodium in urine	30530	continuous		Biological samples > Assay results > Urine assays		273010		0.085032671180746	-0.00577886196034849			continuous-30530-both_sexes--irnt
L03 Cellulitis	131702	icd_first_occurrence		Health-related outcomes > First occurrences > Skin and subcutaneous tissue disorders		16258	265327	0.0853697926551298	-0.0343294030737365			icd_first_occurrence-131702-both_sexes--
Mean MO in superior cerebellar peduncle on FA skeleton (left)	25165	continuous		UK Biobank Assessment Centre > Imaging > Brain MRI > Diffusion brain MRI > dMRI skeleton		14492		0.0862785464196266	-0.00652289913736134			continuous-25165-both_sexes--irnt
Weighted-mean OD in tract inferior longitudinal fasciculus (right)	25692	continuous		UK Biobank Assessment Centre > Imaging > Brain MRI > Diffusion brain MRI > dMRI weighted means		14489		0.086741398298412	0.0311343521869541			continuous-25692-both_sexes--irnt
Cardiac output during PWA	12682	continuous		UK Biobank Assessment Centre > Imaging > Heart MRI > Pulse wave analysis		16921		0.0874305446440117	-0.00952921486799496			continuous-12682-both_sexes--irnt
Mean OD in cingulum cingulate gyrus on FA skeleton (left)	25427	continuous		UK Biobank Assessment Centre > Imaging > Brain MRI > Diffusion brain MRI > dMRI skeleton		14490		0.0886850284653088	0.0314430865139073			continuous-25427-both_sexes--irnt
Volume of grey matter in Inferior Temporal Gyrus, posterior division (right)	25811	continuous		UK Biobank Assessment Centre > Imaging > Brain MRI > T1 structural brain MRI > Regional grey matter volumes (FAST)		16047		0.0889141585205139	0.00165592191551695			continuous-25811-both_sexes--irnt
Weighted-mean L3 in tract medial lemniscus (right)	25641	continuous		UK Biobank Assessment Centre > Imaging > Brain MRI > Diffusion brain MRI > dMRI weighted means		14490		0.0898170973070861	-0.0125911180538546			continuous-25641-both_sexes--irnt
Cervical spondylosis	20002	categorical		UK Biobank Assessment Centre > Verbal interview > Medical conditions		1997	279546	0.0904729105301331	0.0654426731791893			categorical-20002-both_sexes-1478-
G98 Other disorders of nervous system, not elsewhere classified	131124	icd_first_occurrence		Health-related outcomes > First occurrences > Nervous system disorders		1171	280414	0.0918812578535216	0.0489314581870126			icd_first_occurrence-131124-both_sexes--
Mean FA in superior cerebellar peduncle on FA skeleton (right)	25068	continuous		UK Biobank Assessment Centre > Imaging > Brain MRI > Diffusion brain MRI > dMRI skeleton		14492		0.0919992608230362	0.00330433445792101			continuous-25068-both_sexes--irnt
Weighted-mean L2 in tract cingulate gyrus part of cingulum (right)	25601	continuous		UK Biobank Assessment Centre > Imaging > Brain MRI > Diffusion brain MRI > dMRI weighted means		14490		0.0930971517762611	0.027061211359329			continuous-25601-both_sexes--irnt
L57 Skin changes due to chronic exposure to nonionising radiation	131768	icd_first_occurrence		Health-related outcomes > First occurrences > Skin and subcutaneous tissue disorders		11049	270536	0.0940715677952567	0.0361286225911655			icd_first_occurrence-131768-both_sexes--
Mean ISOVF in anterior limb of internal capsule on FA skeleton (right)	25456	continuous		UK Biobank Assessment Centre > Imaging > Brain MRI > Diffusion brain MRI > dMRI skeleton		14490		0.094789489222363	-0.0151521091202275			continuous-25456-both_sexes--irnt
Leg fat mass (left)	23116	continuous		UK Biobank Assessment Centre > Physical measures > Anthropometry > Impedance measures		276675		0.0950247032296399	-0.00596916827104369			continuous-23116-both_sexes--irnt
B27.4 Total mastectomy NEC	41200	categorical		Health-related outcomes > Hospital inpatient > Summary Operations		1766	151582	0.096291915984701	0.0711585573985717			categorical-41200-both_sexes-B274-
T86.2 Sampling of axillary lymph nodes	41210	categorical		Health-related outcomes > Hospital inpatient > Summary Operations		1664	151684	0.0963870463228689	0.0715795658963266			categorical-41210-both_sexes-T862-
Calcium	100024	continuous		Online follow-up > Diet by 24-hour recall > Estimated nutrients yesterday		43938		0.0967044804901831	0.0098269453199362			continuous-100024-both_sexes--irnt
Recent feelings of inadequacy	20507	continuous		Online follow-up > Mental health > Depression		92923		0.0967385545746627	0.00763562305429261			continuous-20507-both_sexes--
Volume of grey matter in Central Opercular Cortex (right)	25865	continuous		UK Biobank Assessment Centre > Imaging > Brain MRI > T1 structural brain MRI > Regional grey matter volumes (FAST)		16047		0.0967951047738247	0.0266427558299521			continuous-25865-both_sexes--irnt
Mean L2 in posterior thalamic radiation on FA skeleton (left)	25277	continuous		UK Biobank Assessment Centre > Imaging > Brain MRI > Diffusion brain MRI > dMRI skeleton		14492		0.0971767002850923	-0.0151030606457067			continuous-25277-both_sexes--irnt
B36 Other superficial mycoses	130228	icd_first_occurrence		Health-related outcomes > First occurrences > Certain infectious and parasitic diseases		3270	278315	0.098283477007175	0.0500206489442553			icd_first_occurrence-130228-both_sexes--
Weighted-mean L3 in tract cingulate gyrus part of cingulum (right)	25628	continuous		UK Biobank Assessment Centre > Imaging > Brain MRI > Diffusion brain MRI > dMRI weighted means		14490		0.100462722386208	0.0243561186085156			continuous-25628-both_sexes--irnt
Age started smoking in current smokers	3436	continuous		UK Biobank Assessment Centre > Touchscreen > Lifestyle and environment > Smoking		20655		0.100890615929427	-0.0366999650208376			continuous-3436-both_sexes--irnt
Mean L3 in body of corpus callosum on FA skeleton	25299	continuous		UK Biobank Assessment Centre > Imaging > Brain MRI > Diffusion brain MRI > dMRI skeleton		14492		0.101527673553855	0.0126879860356752			continuous-25299-both_sexes--irnt
Eosinophill count	30150	continuous		Biological samples > Assay results > Blood assays > Blood count		273110		0.102109419232632	-0.00257033226405193			continuous-30150-both_sexes--irnt
Mean ISOVF in medial lemniscus on FA skeleton (right)	25448	continuous		UK Biobank Assessment Centre > Imaging > Brain MRI > Diffusion brain MRI > dMRI skeleton		14490		0.102876709685085	0.0231827335068281			continuous-25448-both_sexes--irnt
Atorvastatin	20003	categorical		UK Biobank Assessment Centre > Verbal interview > Medications		8252	273291	0.103424031341625	0.00284391051308634			categorical-20003-both_sexes-1141146234-
Weighted-mean L3 in tract corticospinal tract (right)	25632	continuous		UK Biobank Assessment Centre > Imaging > Brain MRI > Diffusion brain MRI > dMRI weighted means		14490		0.105376593896901	0.029176938903299			continuous-25632-both_sexes--irnt
Median T2star in putamen (right)	25031	continuous		UK Biobank Assessment Centre > Imaging > Brain MRI > Susceptibility weighted brain MRI		14767		0.105931370103725	-0.03011753700695			continuous-25031-both_sexes--irnt
Haematocrit percentage	30030	continuous		Biological samples > Assay results > Blood assays > Blood count		273542		0.106070095667997	-0.00609979036408911			continuous-30030-both_sexes--irnt
J96 Respiratory failure, not elsewhere classified	131546	icd_first_occurrence		Health-related outcomes > First occurrences > Respiratory system disorders		2064	279521	0.106245361183793	0.0668834302263579			icd_first_occurrence-131546-both_sexes--
Mean FA in posterior thalamic radiation on FA skeleton (right)	25084	continuous		UK Biobank Assessment Centre > Imaging > Brain MRI > Diffusion brain MRI > dMRI skeleton		14492		0.106320606180207	-0.00122637285381992			continuous-25084-both_sexes--irnt
Ever had period of mania / excitability	20501	categorical		Online follow-up > Mental health > Mania		3911	87299	0.10673147559407	0.0348895785128958			categorical-20501-both_sexes--
Mean L2 in tapetum on FA skeleton (left)	25295	continuous		UK Biobank Assessment Centre > Imaging > Brain MRI > Diffusion brain MRI > dMRI skeleton		14492		0.107129768309377	-0.0303167460187355			continuous-25295-both_sexes--irnt
Trunk fat percentage	23127	continuous		UK Biobank Assessment Centre > Physical measures > Anthropometry > Impedance measures		276550		0.107330377285641	-0.00667282400415589			continuous-23127-both_sexes--irnt
Mean L2 in cingulum cingulate gyrus on FA skeleton (right)	25282	continuous		UK Biobank Assessment Centre > Imaging > Brain MRI > Diffusion brain MRI > dMRI skeleton		14492		0.107705671443605	0.0200842161913561			continuous-25282-both_sexes--irnt
Mean FA in medial lemniscus on FA skeleton (right)	25064	continuous		UK Biobank Assessment Centre > Imaging > Brain MRI > Diffusion brain MRI > dMRI skeleton		14492		0.108809519461829	-0.00371542387315204			continuous-25064-both_sexes--irnt
Weighted-mean L2 in tract superior longitudinal fasciculus (right)	25618	continuous		UK Biobank Assessment Centre > Imaging > Brain MRI > Diffusion brain MRI > dMRI weighted means		14490		0.10921771107496	-0.0119238969581394			continuous-25618-both_sexes--irnt
Gastro-oesophageal reflux (gord) / gastric reflux	20002	categorical		UK Biobank Assessment Centre > Verbal interview > Medical conditions		12062	269481	0.110644642827212	0.0360639686165367			categorical-20002-both_sexes-1138-
N43 Hydrocele and spermatocele	132078	icd_first_occurrence		Health-related outcomes > First occurrences > Genitourinary system disorders		1267	126971	0.11140921367103	0.0449416503204335			icd_first_occurrence-132078-both_sexes--
Weighted-mean MD in tract medial lemniscus (right)	25533	continuous		UK Biobank Assessment Centre > Imaging > Brain MRI > Diffusion brain MRI > dMRI weighted means		14490		0.113076660285412	-0.012482134693112			continuous-25533-both_sexes--irnt
Weighted-mean MD in tract superior longitudinal fasciculus (right)	25537	continuous		UK Biobank Assessment Centre > Imaging > Brain MRI > Diffusion brain MRI > dMRI weighted means		14490		0.113674296942316	-0.0127793000148656			continuous-25537-both_sexes--irnt
Mean ICVF in tapetum on FA skeleton (left)	25391	continuous		UK Biobank Assessment Centre > Imaging > Brain MRI > Diffusion brain MRI > dMRI skeleton		14490		0.114402027107746	0.0287893509655559			continuous-25391-both_sexes--irnt
Volume of grey matter in Crus II Cerebellum (right)	25905	continuous		UK Biobank Assessment Centre > Imaging > Brain MRI > T1 structural brain MRI > Regional grey matter volumes (FAST)		16047		0.116283308224556	-0.026370433801476			continuous-25905-both_sexes--irnt
H11 Other disorders of conjunctiva	131144	icd_first_occurrence		Health-related outcomes > First occurrences > Eye and adnexa disorders		4611	276974	0.117899426450114	0.0563758829415132			icd_first_occurrence-131144-both_sexes--
Weighted-mean L3 in tract superior thalamic radiation (right)	25647	continuous		UK Biobank Assessment Centre > Imaging > Brain MRI > Diffusion brain MRI > dMRI weighted means		14490		0.118050123911943	0.0197460572539836			continuous-25647-both_sexes--irnt
Microalbumin in urine	30500	continuous		Biological samples > Assay results > Urine assays		85030		0.119975361201841	-0.0139989890136033			continuous-30500-both_sexes--irnt
Mean MO in corticospinal tract on FA skeleton (left)	25159	continuous		UK Biobank Assessment Centre > Imaging > Brain MRI > Diffusion brain MRI > dMRI skeleton		14492		0.121179068259734	0.029328668206774			continuous-25159-both_sexes--irnt
Mean L1 in cerebral peduncle on FA skeleton (left)	25215	continuous		UK Biobank Assessment Centre > Imaging > Brain MRI > Diffusion brain MRI > dMRI skeleton		14492		0.121630509868925	0.0291454860788648			continuous-25215-both_sexes--irnt
Salbutamol	20003	categorical		UK Biobank Assessment Centre > Verbal interview > Medications		3329	278214	0.121654687880957	0.0583104403575501			categorical-20003-both_sexes-1140881856-
Forced expiratory volume in 1-second (FEV1), predicted percentage	20154	continuous		UK Biobank Assessment Centre > Physical measures > Spirometry		84144		0.12200674615147	0.0128349205898295			continuous-20154-both_sexes--irnt
Furosemide	20003	categorical		UK Biobank Assessment Centre > Verbal interview > Medications		2010	279533	0.122898323215491	0.0672618458707904			categorical-20003-both_sexes-1140909708-
Whole body fat mass	23100	continuous		UK Biobank Assessment Centre > Physical measures > Anthropometry > Impedance measures		276275		0.123917409821435	-0.00688360377386645			continuous-23100-both_sexes--irnt
Weighted-mean L3 in tract inferior fronto-occipital fasciculus (right)	25636	continuous		UK Biobank Assessment Centre > Imaging > Brain MRI > Diffusion brain MRI > dMRI weighted means		14490		0.123965032617004	-0.0138423132883902			continuous-25636-both_sexes--irnt
Weighted-mean OD in tract cingulate gyrus part of cingulum (right)	25682	continuous		UK Biobank Assessment Centre > Imaging > Brain MRI > Diffusion brain MRI > dMRI weighted means		14489		0.124556650279092	0.0292946053695754			continuous-25682-both_sexes--irnt
Mean L2 in posterior thalamic radiation on FA skeleton (right)	25276	continuous		UK Biobank Assessment Centre > Imaging > Brain MRI > Diffusion brain MRI > dMRI skeleton		14492		0.12602222119927	-0.00515670210365624			continuous-25276-both_sexes--irnt
Weighted-mean FA in tract parahippocampal part of cingulum (left)	25494	continuous		UK Biobank Assessment Centre > Imaging > Brain MRI > Diffusion brain MRI > dMRI weighted means		14490		0.126187169460895	0.0244566052028923			continuous-25494-both_sexes--irnt
Ever seen an un-real vision	20471	categorical		Online follow-up > Mental health > Unusual and psychotic experiences		2970	89415	0.126333857273744	0.0489660941117719			categorical-20471-both_sexes--
Mean ISOVF in medial lemniscus on FA skeleton (left)	25449	continuous		UK Biobank Assessment Centre > Imaging > Brain MRI > Diffusion brain MRI > dMRI skeleton		14490		0.127910386959572	0.0135377966834592			continuous-25449-both_sexes--irnt
Volume of grey matter in Superior Parietal Lobule (right)	25817	continuous		UK Biobank Assessment Centre > Imaging > Brain MRI > T1 structural brain MRI > Regional grey matter volumes (FAST)		16047		0.128564784084035	0.0263896577909029			continuous-25817-both_sexes--irnt
Mean MD in sagittal stratum on FA skeleton (right)	25134	continuous		UK Biobank Assessment Centre > Imaging > Brain MRI > Diffusion brain MRI > dMRI skeleton		14492		0.129313867049971	-0.0158471085711108			continuous-25134-both_sexes--irnt
Weighted-mean L1 in tract posterior thalamic radiation (left)	25588	continuous		UK Biobank Assessment Centre > Imaging > Brain MRI > Diffusion brain MRI > dMRI weighted means		14490		0.129582274765095	-0.0270141439364008			continuous-25588-both_sexes--irnt
Weighted-mean ISOVF in tract medial lemniscus (right)	25722	continuous		UK Biobank Assessment Centre > Imaging > Brain MRI > Diffusion brain MRI > dMRI weighted means		14489		0.129650107119373	-0.0111484819656788			continuous-25722-both_sexes--irnt
Weighted-mean L3 in tract superior longitudinal fasciculus (right)	25645	continuous		UK Biobank Assessment Centre > Imaging > Brain MRI > Diffusion brain MRI > dMRI weighted means		14490		0.130544035832764	-0.00940097912486525			continuous-25645-both_sexes--irnt
Trunk fat mass	23128	continuous		UK Biobank Assessment Centre > Physical measures > Anthropometry > Impedance measures		276541		0.130973453692856	-0.00698703439218097			continuous-23128-both_sexes--irnt
Weighted-mean MO in tract inferior longitudinal fasciculus (right)	25557	continuous		UK Biobank Assessment Centre > Imaging > Brain MRI > Diffusion brain MRI > dMRI weighted means		14490		0.131138380283943	-0.0283098940536581			continuous-25557-both_sexes--irnt
Mean L2 in cerebral peduncle on FA skeleton (left)	25263	continuous		UK Biobank Assessment Centre > Imaging > Brain MRI > Diffusion brain MRI > dMRI skeleton		14492		0.131224852918708	0.0138655782383413			continuous-25263-both_sexes--irnt
Total bilirubin	30840	continuous		Biological samples > Assay results > Blood assays > Blood biochemistry		267473		0.13123449445941	-0.00671312928949061			continuous-30840-both_sexes--irnt
K90 Intestinal malabsorption	131688	icd_first_occurrence		Health-related outcomes > First occurrences > Digestive system disorders		2378	279207	0.131486396028381	0.0532724429126106			icd_first_occurrence-131688-both_sexes--
Stroke volume during PWA	12686	continuous		UK Biobank Assessment Centre > Imaging > Heart MRI > Pulse wave analysis		16925		0.132012542474825	-0.00950795984841107			continuous-12686-both_sexes--irnt
Posterior thigh lean muscle volume (left)	22406	continuous		UK Biobank Assessment Centre > Imaging > Abdominal MRI > Abdominal composition		5331		0.132370607178539				continuous-22406-both_sexes--irnt
Mean FA in external capsule on FA skeleton (right)	25088	continuous		UK Biobank Assessment Centre > Imaging > Brain MRI > Diffusion brain MRI > dMRI skeleton		14492		0.132970167117266	-0.0273425907790317			continuous-25088-both_sexes--irnt
K04 Diseases of pulp and periapical tissues	131560	icd_first_occurrence		Health-related outcomes > First occurrences > Digestive system disorders		4291	277294	0.133341536121811	0.0326961437661324			icd_first_occurrence-131560-both_sexes--
Volume of grey matter in Superior Temporal Gyrus, anterior division (right)	25799	continuous		UK Biobank Assessment Centre > Imaging > Brain MRI > T1 structural brain MRI > Regional grey matter volumes (FAST)		16047		0.134615223263543	0.0255444492626563			continuous-25799-both_sexes--irnt
Mean ICVF in posterior thalamic radiation on FA skeleton (left)	25373	continuous		UK Biobank Assessment Centre > Imaging > Brain MRI > Diffusion brain MRI > dMRI skeleton		14490		0.13517727900281	0.0147935899993598			continuous-25373-both_sexes--irnt
Z42.1 Bladder NEC	41210	categorical		Health-related outcomes > Hospital inpatient > Summary Operations		1199	280387	0.135257037598059	0.0432833862695704			categorical-41210-both_sexes-Z421-
Levothyroxine sodium	20003	categorical		UK Biobank Assessment Centre > Verbal interview > Medications		11475	270068	0.135740904258462	0.0303174780614589			categorical-20003-both_sexes-1141191044-
Weighted-mean FA in tract parahippocampal part of cingulum (right)	25495	continuous		UK Biobank Assessment Centre > Imaging > Brain MRI > Diffusion brain MRI > dMRI weighted means		14490		0.136316038161436	0.00752362262765424			continuous-25495-both_sexes--irnt
Weighted-mean FA in tract superior longitudinal fasciculus (right)	25510	continuous		UK Biobank Assessment Centre > Imaging > Brain MRI > Diffusion brain MRI > dMRI weighted means		14490		0.136653554920635	0.0037997923230411			continuous-25510-both_sexes--irnt
Mean OD in superior fronto-occipital fasciculus on FA skeleton (right)	25434	continuous		UK Biobank Assessment Centre > Imaging > Brain MRI > Diffusion brain MRI > dMRI skeleton		14490		0.138134565860558	-0.0153469756982314			continuous-25434-both_sexes--irnt
Y97.3 Radiology with post contrast	41210	categorical		Health-related outcomes > Hospital inpatient > Summary Operations		8243	273343	0.138593708814289	-0.0415385740822674			categorical-41210-both_sexes-Y973-
Mean MO in uncinate fasciculus on FA skeleton (left)	25197	continuous		UK Biobank Assessment Centre > Imaging > Brain MRI > Diffusion brain MRI > dMRI skeleton		14492		0.138955003647362	0.0189341079027889			continuous-25197-both_sexes--irnt
Mean FA in middle cerebellar peduncle on FA skeleton	25056	continuous		UK Biobank Assessment Centre > Imaging > Brain MRI > Diffusion brain MRI > dMRI skeleton		14492		0.139462276465416	-0.0270825805861149			continuous-25056-both_sexes--irnt
Mean FA in cerebral peduncle on FA skeleton (left)	25071	continuous		UK Biobank Assessment Centre > Imaging > Brain MRI > Diffusion brain MRI > dMRI skeleton		14492		0.140375896207439	-0.0175994540612821			continuous-25071-both_sexes--irnt
Mean MD in medial lemniscus on FA skeleton (left)	25113	continuous		UK Biobank Assessment Centre > Imaging > Brain MRI > Diffusion brain MRI > dMRI skeleton		14492		0.141175956766651	0.0162993199666763			continuous-25113-both_sexes--irnt
Volume of grey matter in Temporal Pole (left)	25796	continuous		UK Biobank Assessment Centre > Imaging > Brain MRI > T1 structural brain MRI > Regional grey matter volumes (FAST)		16047		0.141480154582508	0.0201555341734514			continuous-25796-both_sexes--irnt
Volume of grey matter in Juxtapositional Lobule Cortex (formerly Supplementary Motor Cortex) (left)	25832	continuous		UK Biobank Assessment Centre > Imaging > Brain MRI > T1 structural brain MRI > Regional grey matter volumes (FAST)		16047		0.141709349343276	0.00876666307872213			continuous-25832-both_sexes--irnt
Asthma	20002	categorical		UK Biobank Assessment Centre > Verbal interview > Medical conditions		32610	248933	0.142192978826878	0.0219928921898043			categorical-20002-both_sexes-1111-
Weighted-mean FA in tract superior thalamic radiation (right)	25512	continuous		UK Biobank Assessment Centre > Imaging > Brain MRI > Diffusion brain MRI > dMRI weighted means		14490		0.142358409351559	-0.0272887692596016			continuous-25512-both_sexes--irnt
Reticulocyte count	30250	continuous		Biological samples > Assay results > Blood assays > Blood count		268453		0.142860117652531	-0.00688162368905505			continuous-30250-both_sexes--irnt
Mean L1 in posterior thalamic radiation on FA skeleton (left)	25229	continuous		UK Biobank Assessment Centre > Imaging > Brain MRI > Diffusion brain MRI > dMRI skeleton		14492		0.142975254374814	-0.0275068742671526			continuous-25229-both_sexes--irnt
M47.3 Removal of urethral catheter from bladder	41210	categorical		Health-related outcomes > Hospital inpatient > Summary Operations		1162	280424	0.143319637480041	0.0482399025609197			categorical-41210-both_sexes-M473-
Total protein	30860	continuous		Biological samples > Assay results > Blood assays > Blood biochemistry		245982		0.143333254908939	0.00262045795522084			continuous-30860-both_sexes--irnt
Weighted-mean MO in tract anterior thalamic radiation (right)	25545	continuous		UK Biobank Assessment Centre > Imaging > Brain MRI > Diffusion brain MRI > dMRI weighted means		14490		0.143605197303806	-0.00560702546696587			continuous-25545-both_sexes--irnt
Monocyte count	30130	continuous		Biological samples > Assay results > Blood assays > Blood count		273110		0.146720726208081	-0.0045890561488246			continuous-30130-both_sexes--irnt
Volume of grey matter in VIIb Cerebellum (right)	25908	continuous		UK Biobank Assessment Centre > Imaging > Brain MRI > T1 structural brain MRI > Regional grey matter volumes (FAST)		16047		0.146934434410651	-0.0248248300077606			continuous-25908-both_sexes--irnt
Mean MO in external capsule on FA skeleton (left)	25185	continuous		UK Biobank Assessment Centre > Imaging > Brain MRI > Diffusion brain MRI > dMRI skeleton		14492		0.147349293203634	-0.0269111017366671			continuous-25185-both_sexes--irnt
J47 Bronchiectasis	131498	icd_first_occurrence		Health-related outcomes > First occurrences > Respiratory system disorders		2311	279274	0.147848118001453	0.0582104933215946			icd_first_occurrence-131498-both_sexes--
Volume of putamen (left)	25015	continuous		UK Biobank Assessment Centre > Imaging > Brain MRI > T1 structural brain MRI > Subcortical volumes (FIRST)		16038		0.148430622327467	-0.0117234241689484			continuous-25015-both_sexes--irnt
J30 Vasomotor and allergic rhinitis	131464	icd_first_occurrence		Health-related outcomes > First occurrences > Respiratory system disorders		27383	254202	0.148520266473985	-0.022908021177287			icd_first_occurrence-131464-both_sexes--
Mean FA in medial lemniscus on FA skeleton (left)	25065	continuous		UK Biobank Assessment Centre > Imaging > Brain MRI > Diffusion brain MRI > dMRI skeleton		14492		0.148635775361565	-0.0011641822912265			continuous-25065-both_sexes--irnt
Mean MD in middle cerebellar peduncle on FA skeleton	25104	continuous		UK Biobank Assessment Centre > Imaging > Brain MRI > Diffusion brain MRI > dMRI skeleton		14492		0.149363236681444	0.0180015578602976			continuous-25104-both_sexes--irnt
Weighted-mean MD in tract inferior fronto-occipital fasciculus (right)	25528	continuous		UK Biobank Assessment Centre > Imaging > Brain MRI > Diffusion brain MRI > dMRI weighted means		14490		0.150204373999288	-0.0196242234247947			continuous-25528-both_sexes--irnt
Mean L1 in superior cerebellar peduncle on FA skeleton (right)	25212	continuous		UK Biobank Assessment Centre > Imaging > Brain MRI > Diffusion brain MRI > dMRI skeleton		14492		0.150521729968655	-0.0123429288715532			continuous-25212-both_sexes--irnt
Total thigh muscle volume	22409	continuous		UK Biobank Assessment Centre > Imaging > Abdominal MRI > Abdominal composition		5282		0.151007205036389				continuous-22409-both_sexes--irnt
M19 Other arthrosis	131876	icd_first_occurrence		Health-related outcomes > First occurrences > Musculoskeletal system and connective tissue disorders		41993	239592	0.151207631729124	0.0198240980236818			icd_first_occurrence-131876-both_sexes--
Potassium	100016	continuous		Online follow-up > Diet by 24-hour recall > Estimated nutrients yesterday		43938		0.153943875747874	0.00683942981726308			continuous-100016-both_sexes--irnt
Z27.3 Pylorus	41210	categorical		Health-related outcomes > Hospital inpatient > Summary Operations		1422	280164	0.153959543885301	0.0380769959306875			categorical-41210-both_sexes-Z273-
Arm fat percentage (left)	23123	continuous		UK Biobank Assessment Centre > Physical measures > Anthropometry > Impedance measures		276611		0.154225454103299	-0.00502233124820301			continuous-23123-both_sexes--irnt
Mean L1 in fornix cres+stria terminalis on FA skeleton (right)	25238	continuous		UK Biobank Assessment Centre > Imaging > Brain MRI > Diffusion brain MRI > dMRI skeleton		14492		0.155001290073805	-0.0270772793333706			continuous-25238-both_sexes--irnt
Mean FA in posterior thalamic radiation on FA skeleton (left)	25085	continuous		UK Biobank Assessment Centre > Imaging > Brain MRI > Diffusion brain MRI > dMRI skeleton		14492		0.155267467986353	0.00472708390774172			continuous-25085-both_sexes--irnt
Mean FA in cingulum cingulate gyrus on FA skeleton (right)	25090	continuous		UK Biobank Assessment Centre > Imaging > Brain MRI > Diffusion brain MRI > dMRI skeleton		14492		0.155355252453093	-0.0178485602967085			continuous-25090-both_sexes--irnt
Medication for pain relief, constipation, heartburn	6154	categorical		UK Biobank Assessment Centre > Touchscreen > Health and medical history > Medication		8133	270378	0.15552759719	-0.0415985412234615			categorical-6154-both_sexes-6-
Energy	100002	continuous		Online follow-up > Diet by 24-hour recall > Estimated nutrients yesterday		43938		0.155893443651792	0.01019116026218			continuous-100002-both_sexes--irnt
P duration	12338	continuous		UK Biobank Assessment Centre > Physical measures > ECG at rest, 12-lead		17339		0.155914964397467	0.025093649650104			continuous-12338-both_sexes--irnt
Volume of grey matter in I-IV Cerebellum (right)	25894	continuous		UK Biobank Assessment Centre > Imaging > Brain MRI > T1 structural brain MRI > Regional grey matter volumes (FAST)		16047		0.155965856698363	-0.0242803883493342			continuous-25894-both_sexes--irnt
Mean FA in superior cerebellar peduncle on FA skeleton (left)	25069	continuous		UK Biobank Assessment Centre > Imaging > Brain MRI > Diffusion brain MRI > dMRI skeleton		14492		0.156101844412304	0.00532297862707343			continuous-25069-both_sexes--irnt
Mean ICVF in splenium of corpus callosum on FA skeleton	25348	continuous		UK Biobank Assessment Centre > Imaging > Brain MRI > Diffusion brain MRI > dMRI skeleton		14490		0.156129201220835	0.0179165861985832			continuous-25348-both_sexes--irnt
Mean FA in tapetum on FA skeleton (right)	25102	continuous		UK Biobank Assessment Centre > Imaging > Brain MRI > Diffusion brain MRI > dMRI skeleton		14492		0.156896776733513	0.0264982424547944			continuous-25102-both_sexes--irnt
Weighted-mean ISOVF in tract inferior fronto-occipital fasciculus (right)	25717	continuous		UK Biobank Assessment Centre > Imaging > Brain MRI > Diffusion brain MRI > dMRI weighted means		14489		0.15735715294004	-0.0171917564378694			continuous-25717-both_sexes--irnt
Volume of grey matter in Temporal Occipital Fusiform Cortex (left)	25858	continuous		UK Biobank Assessment Centre > Imaging > Brain MRI > T1 structural brain MRI > Regional grey matter volumes (FAST)		16047		0.158163370019051	-0.0103425789077113			continuous-25858-both_sexes--irnt
Mean L2 in body of corpus callosum on FA skeleton	25251	continuous		UK Biobank Assessment Centre > Imaging > Brain MRI > Diffusion brain MRI > dMRI skeleton		14492		0.158844143850068	0.0118994498051431			continuous-25251-both_sexes--irnt
Mean ICVF in posterior limb of internal capsule on FA skeleton (right)	25362	continuous		UK Biobank Assessment Centre > Imaging > Brain MRI > Diffusion brain MRI > dMRI skeleton		14490		0.159236964625644	-0.00753548394687997			continuous-25362-both_sexes--irnt
Dilatation and curettage/d+c	20004	categorical		UK Biobank Assessment Centre > Verbal interview > Operations		15951	137377	0.159570956245768	-0.0295900102193864			categorical-20004-both_sexes-1510-
Z94.2 Right sided operation	41210	categorical		Health-related outcomes > Hospital inpatient > Summary Operations		80087	201499	0.160299808113611	-0.015195496966996			categorical-41210-both_sexes-Z942-
Weighted-mean L2 in tract superior thalamic radiation (right)	25620	continuous		UK Biobank Assessment Centre > Imaging > Brain MRI > Diffusion brain MRI > dMRI weighted means		14490		0.160574859121559	0.0147720046906018			continuous-25620-both_sexes--irnt
Weighted-mean MD in tract superior thalamic radiation (right)	25539	continuous		UK Biobank Assessment Centre > Imaging > Brain MRI > Diffusion brain MRI > dMRI weighted means		14490		0.161113806733243	0.0112171219042574			continuous-25539-both_sexes--irnt
I73 Other peripheral vascular diseases	131386	icd_first_occurrence		Health-related outcomes > First occurrences > Circulatory system disorders		5763	275822	0.161663567086719	0.019641699621937			icd_first_occurrence-131386-both_sexes--
Leg fat percentage (right)	23111	continuous		UK Biobank Assessment Centre > Physical measures > Anthropometry > Impedance measures		276690		0.161845241556398	-0.00408747412848068			continuous-23111-both_sexes--irnt
M21 Other acquired deformities of limbs	131880	icd_first_occurrence		Health-related outcomes > First occurrences > Musculoskeletal system and connective tissue disorders		2306	279279	0.1618546386654	0.0497773489420337			icd_first_occurrence-131880-both_sexes--
Maximum carotid IMT (intima-medial thickness) at 240 degrees	22681	continuous		UK Biobank Assessment Centre > Physical measures > Carotid ultrasound		18561		0.162253790730369	0.0220075266940926			continuous-22681-both_sexes--irnt
Weighted-mean ICVF in tract acoustic radiation (left)	25650	continuous		UK Biobank Assessment Centre > Imaging > Brain MRI > Diffusion brain MRI > dMRI weighted means		14489		0.162595318045415	0.0179691671311702			continuous-25650-both_sexes--irnt
Posterior thigh lean muscle volume (right)	22404	continuous		UK Biobank Assessment Centre > Imaging > Abdominal MRI > Abdominal composition		5376		0.162743057876282				continuous-22404-both_sexes--irnt
Essential hypertension	20002	categorical		UK Biobank Assessment Centre > Verbal interview > Medical conditions		1224	280319	0.162870849276909	0.0401113136505646			categorical-20002-both_sexes-1072-
Y82.9 Unspecified local anaesthetic	41210	categorical		Health-related outcomes > Hospital inpatient > Summary Operations		7654	273932	0.163194019264631	-0.0414164495327946			categorical-41210-both_sexes-Y829-
K59 Other functional intestinal disorders	131640	icd_first_occurrence		Health-related outcomes > First occurrences > Digestive system disorders		12717	268868	0.163455681184297	-0.0326786338360597			icd_first_occurrence-131640-both_sexes--
Mean L3 in superior corona radiata on FA skeleton (left)	25321	continuous		UK Biobank Assessment Centre > Imaging > Brain MRI > Diffusion brain MRI > dMRI skeleton		14492		0.163733768482299	0.00764731376667668			continuous-25321-both_sexes--irnt
Mean ICVF in superior corona radiata on FA skeleton (right)	25368	continuous		UK Biobank Assessment Centre > Imaging > Brain MRI > Diffusion brain MRI > dMRI skeleton		14490		0.164480996967298	-0.00366897820846538			continuous-25368-both_sexes--irnt
Leg fat mass (right)	23112	continuous		UK Biobank Assessment Centre > Physical measures > Anthropometry > Impedance measures		276689		0.164483733739701	-0.00521701483758234			continuous-23112-both_sexes--irnt
Ever addicted to prescription or over-the-counter medication	20503	categorical		Online follow-up > Mental health > Addictions		755	4675	0.166248540563617				categorical-20503-both_sexes--
Weighted-mean L3 in tract superior thalamic radiation (left)	25646	continuous		UK Biobank Assessment Centre > Imaging > Brain MRI > Diffusion brain MRI > dMRI weighted means		14490		0.167985847830504	0.0144033937954086			continuous-25646-both_sexes--irnt
Mean FA in retrolenticular part of internal capsule on FA skeleton (right)	25076	continuous		UK Biobank Assessment Centre > Imaging > Brain MRI > Diffusion brain MRI > dMRI skeleton		14492		0.168136999001153	-0.0266501026315148			continuous-25076-both_sexes--irnt
Volume of grey matter in Frontal Medial Cortex (left)	25830	continuous		UK Biobank Assessment Centre > Imaging > Brain MRI > T1 structural brain MRI > Regional grey matter volumes (FAST)		16047		0.168542932601862	0.0197207108089847			continuous-25830-both_sexes--irnt
Mean ICVF in posterior thalamic radiation on FA skeleton (right)	25372	continuous		UK Biobank Assessment Centre > Imaging > Brain MRI > Diffusion brain MRI > dMRI skeleton		14490		0.169189342936475	0.0130640044631905			continuous-25372-both_sexes--irnt
Age stopped smoking	2897	continuous		UK Biobank Assessment Centre > Touchscreen > Lifestyle and environment > Smoking		69003		0.16945984149408	-0.0126584898285982			continuous-2897-both_sexes--irnt
Mean corpuscular haemoglobin concentration	30060	continuous		Biological samples > Assay results > Blood assays > Blood count		273537		0.170235125917795	0.00652866825718733			continuous-30060-both_sexes--irnt
Mean ICVF in medial lemniscus on FA skeleton (right)	25352	continuous		UK Biobank Assessment Centre > Imaging > Brain MRI > Diffusion brain MRI > dMRI skeleton		14490		0.170606129196674	0.000855253845976202			continuous-25352-both_sexes--irnt
Z27.1 Oesophagus	41210	categorical		Health-related outcomes > Hospital inpatient > Summary Operations		5058	276528	0.171116124649956	0.0270234278097808			categorical-41210-both_sexes-Z271-
Weighted-mean OD in tract corticospinal tract (right)	25686	continuous		UK Biobank Assessment Centre > Imaging > Brain MRI > Diffusion brain MRI > dMRI weighted means		14489		0.17124212707298	0.0256234224757956			continuous-25686-both_sexes--irnt
Mean ISOVF in fornix cres+stria terminalis on FA skeleton (right)	25478	continuous		UK Biobank Assessment Centre > Imaging > Brain MRI > Diffusion brain MRI > dMRI skeleton		14490		0.17135752689666	-0.0246479562786375			continuous-25478-both_sexes--irnt
Mean ISOVF in inferior cerebellar peduncle on FA skeleton (left)	25451	continuous		UK Biobank Assessment Centre > Imaging > Brain MRI > Diffusion brain MRI > dMRI skeleton		14490		0.171527128605154	-0.0052264420467266			continuous-25451-both_sexes--irnt
Cardiac index during PWA	12702	continuous		UK Biobank Assessment Centre > Imaging > Heart MRI > Pulse wave analysis		16709		0.171603532078285	-0.0119633773443289			continuous-12702-both_sexes--irnt
X72.3 Delivery of simple parenteral chemotherapy for neoplasm at first attendance	41210	categorical		Health-related outcomes > Hospital inpatient > Summary Operations		2386	279200	0.171952729509783	0.0466530044842202			categorical-41210-both_sexes-X723-
Weighted-mean ISOVF in tract posterior thalamic radiation (left)	25723	continuous		UK Biobank Assessment Centre > Imaging > Brain MRI > Diffusion brain MRI > dMRI weighted means		14489		0.173643438785022	-0.0254650565022971			continuous-25723-both_sexes--irnt
Englyst dietary fibre	100009	continuous		Online follow-up > Diet by 24-hour recall > Estimated nutrients yesterday		43938		0.175589554698768	0.013185347944439			continuous-100009-both_sexes--irnt
K49.1 Percutaneous transluminal balloon angioplasty of one coronary artery	41200	categorical		Health-related outcomes > Hospital inpatient > Summary Operations		1436	280150	0.176097109043331	0.0406984863734776			categorical-41200-both_sexes-K491-
Mean L2 in tapetum on FA skeleton (right)	25294	continuous		UK Biobank Assessment Centre > Imaging > Brain MRI > Diffusion brain MRI > dMRI skeleton		14492		0.17673054445613	-0.0255811503479968			continuous-25294-both_sexes--irnt
M76 Enthesopathies of lower limb, excluding foot	131956	icd_first_occurrence		Health-related outcomes > First occurrences > Musculoskeletal system and connective tissue disorders		4588	276997	0.178211603217937	0.00874609962859279			icd_first_occurrence-131956-both_sexes--
Volume of brain stem + 4th ventricle	25025	continuous		UK Biobank Assessment Centre > Imaging > Brain MRI > T1 structural brain MRI		16038		0.178471263114143	-0.0218387877500248			continuous-25025-both_sexes--irnt
Fluticasone	20003	categorical		UK Biobank Assessment Centre > Verbal interview > Medications		1247	280296	0.178621982836861	0.0438963727072632			categorical-20003-both_sexes-1140888098-
Mean ICVF in genu of corpus callosum on FA skeleton	25346	continuous		UK Biobank Assessment Centre > Imaging > Brain MRI > Diffusion brain MRI > dMRI skeleton		14490		0.17868498515016	-0.0031679182449381			continuous-25346-both_sexes--irnt
Mean OD in uncinate fasciculus on FA skeleton (left)	25437	continuous		UK Biobank Assessment Centre > Imaging > Brain MRI > Diffusion brain MRI > dMRI skeleton		14490		0.17935653159781	-0.0028351763252004			continuous-25437-both_sexes--irnt
Anterior thigh lean muscle volume (left)	22405	continuous		UK Biobank Assessment Centre > Imaging > Abdominal MRI > Abdominal composition		5331		0.17951996640478				continuous-22405-both_sexes--irnt
Mean MD in splenium of corpus callosum on FA skeleton	25108	continuous		UK Biobank Assessment Centre > Imaging > Brain MRI > Diffusion brain MRI > dMRI skeleton		14492		0.180003922560583	-0.0148699692859017			continuous-25108-both_sexes--irnt
Weighted-mean L1 in tract parahippocampal part of cingulum (right)	25576	continuous		UK Biobank Assessment Centre > Imaging > Brain MRI > Diffusion brain MRI > dMRI weighted means		14490		0.180014589897636	-0.0152956379433435			continuous-25576-both_sexes--irnt
Tuberculosis (tb)	20002	categorical		UK Biobank Assessment Centre > Verbal interview > Medical conditions		1356	280187	0.180390325348029	0.0426475089477818			categorical-20002-both_sexes-1440-
Vitamin D	100021	continuous		Online follow-up > Diet by 24-hour recall > Estimated nutrients yesterday		43938		0.18098138130384	0.0168041177790352			continuous-100021-both_sexes--irnt
Volume of grey matter in Superior Parietal Lobule (left)	25816	continuous		UK Biobank Assessment Centre > Imaging > Brain MRI > T1 structural brain MRI > Regional grey matter volumes (FAST)		16047		0.181489367745611	0.0216875340158836			continuous-25816-both_sexes--irnt
Volume of pallidum (left)	25017	continuous		UK Biobank Assessment Centre > Imaging > Brain MRI > T1 structural brain MRI > Subcortical volumes (FIRST)		16038		0.183192002893584	-0.0212501602659161			continuous-25017-both_sexes--irnt
R24.9 All normal delivery	41200	categorical		Health-related outcomes > Hospital inpatient > Summary Operations		5023	148325	0.183539714893057	-0.0482811287642843			categorical-41200-both_sexes-R249-
Weighted-mean OD in tract acoustic radiation (right)	25678	continuous		UK Biobank Assessment Centre > Imaging > Brain MRI > Diffusion brain MRI > dMRI weighted means		14489		0.184260804174399	0.0127627881901317			continuous-25678-both_sexes--irnt
Lymphocyte percentage	30180	continuous		Biological samples > Assay results > Blood assays > Blood count		273112		0.185213050927722	0.000308152142532898			continuous-30180-both_sexes--irnt
U05.1 Computed tomography of head	41210	categorical		Health-related outcomes > Hospital inpatient > Summary Operations		2532	279054	0.185999202982271	0.0430522639849962			categorical-41210-both_sexes-U051-
Age last used hormone-replacement therapy (HRT)	3546	continuous		UK Biobank Assessment Centre > Touchscreen > Sex-specific factors > Female-specific factors		44368		0.186304154556736	0.0115225092339002			continuous-3546-both_sexes--irnt
Mean ICVF in middle cerebellar peduncle on FA skeleton	25344	continuous		UK Biobank Assessment Centre > Imaging > Brain MRI > Diffusion brain MRI > dMRI skeleton		14490		0.186320351268647	-0.000159718845455538			continuous-25344-both_sexes--irnt
Felodipine	20003	categorical		UK Biobank Assessment Centre > Verbal interview > Medications		2416	279127	0.186339001597655	0.0429534170136675			categorical-20003-both_sexes-1140888646-
Mean OD in uncinate fasciculus on FA skeleton (right)	25436	continuous		UK Biobank Assessment Centre > Imaging > Brain MRI > Diffusion brain MRI > dMRI skeleton		14490		0.1875587364033	-0.0257880906172935			continuous-25436-both_sexes--irnt
Volume of grey matter in Cuneal Cortex (right)	25845	continuous		UK Biobank Assessment Centre > Imaging > Brain MRI > T1 structural brain MRI > Regional grey matter volumes (FAST)		16047		0.188094583752545	-0.0096722921429001			continuous-25845-both_sexes--irnt
Z92.6 Abdomen NEC	41210	categorical		Health-related outcomes > Hospital inpatient > Summary Operations		6913	274673	0.188403530587259	-0.0412810917053407			categorical-41210-both_sexes-Z926-
Y20.3 Biopsy of lesion of organ NOC	41210	categorical		Health-related outcomes > Hospital inpatient > Summary Operations		2526	279060	0.188836466802421	0.0505076801993488			categorical-41210-both_sexes-Y203-
H25.1 Diagnostic endoscopic examination of lower bowel and biopsy of lesion of lower bowel using fibreoptic sigmoidoscope	41200	categorical		Health-related outcomes > Hospital inpatient > Summary Operations		6366	275220	0.189086662138277	0.013985344066146			categorical-41200-both_sexes-H251-
Volume of grey matter in Cingulate Gyrus, anterior division (right)	25839	continuous		UK Biobank Assessment Centre > Imaging > Brain MRI > T1 structural brain MRI > Regional grey matter volumes (FAST)		16047		0.190174684136857	0.0230490826593267			continuous-25839-both_sexes--irnt
Mean FA in superior fronto-occipital fasciculus on FA skeleton (right)	25098	continuous		UK Biobank Assessment Centre > Imaging > Brain MRI > Diffusion brain MRI > dMRI skeleton		14492		0.190406162931543	0.00678965603144175			continuous-25098-both_sexes--irnt
Basophill count	30160	continuous		Biological samples > Assay results > Blood assays > Blood count		273110		0.191200180460294	-0.00537609739523496			continuous-30160-both_sexes--
Weighted-mean FA in tract inferior longitudinal fasciculus (right)	25503	continuous		UK Biobank Assessment Centre > Imaging > Brain MRI > Diffusion brain MRI > dMRI weighted means		14490		0.192066425240025	-0.00972735796341315			continuous-25503-both_sexes--irnt
Mean MD in posterior thalamic radiation on FA skeleton (left)	25133	continuous		UK Biobank Assessment Centre > Imaging > Brain MRI > Diffusion brain MRI > dMRI skeleton		14492		0.192550971880505	-0.0235837729249243			continuous-25133-both_sexes--irnt
Fractured/broken bones in last 5 years	2463	categorical		UK Biobank Assessment Centre > Touchscreen > Health and medical history > Medical conditions		26985	253043	0.192715106053139	-0.0216085509358476			categorical-2463-both_sexes--
Hysterectomy	20004	categorical		UK Biobank Assessment Centre > Verbal interview > Operations		28487	124841	0.192951639602029	0.0222296346577609			categorical-20004-both_sexes-1357-
A15 Respiratory tuberculosis, bacteriologically and histologically confirmed	130020	icd_first_occurrence		Health-related outcomes > First occurrences > Certain infectious and parasitic diseases		1417	280168	0.193814275796046	0.0405622083134565			icd_first_occurrence-130020-both_sexes--
Volume of grey matter in Subcallosal Cortex (left)	25834	continuous		UK Biobank Assessment Centre > Imaging > Brain MRI > T1 structural brain MRI > Regional grey matter volumes (FAST)		16047		0.194241111371635	-0.0109047743751416			continuous-25834-both_sexes--irnt
H91 Other hearing loss	131260	icd_first_occurrence		Health-related outcomes > First occurrences > Ear and mastoid process disorders		7392	274193	0.194864055662008	-0.0413454850784771			icd_first_occurrence-131260-both_sexes--
H00 Hordeolum and chalazion	131128	icd_first_occurrence		Health-related outcomes > First occurrences > Eye and adnexa disorders		7083	274502	0.195092751714575	-0.0410876991622775			icd_first_occurrence-131128-both_sexes--
U21.2 Computed tomography NEC	41200	categorical		Health-related outcomes > Hospital inpatient > Summary Operations		6784	274802	0.195490225010894	-0.0412096781974569			categorical-41200-both_sexes-U212-
Mean MD in cingulum cingulate gyrus on FA skeleton (right)	25138	continuous		UK Biobank Assessment Centre > Imaging > Brain MRI > Diffusion brain MRI > dMRI skeleton		14492		0.196274566883791	0.0139294883849402			continuous-25138-both_sexes--irnt
Cruciate ligament surgery	20004	categorical		UK Biobank Assessment Centre > Verbal interview > Operations		1450	280093	0.197514778850089	0.0284344510140313			categorical-20004-both_sexes-1502-
Mean carotid IMT (intima-medial thickness) at 240 degrees	22680	continuous		UK Biobank Assessment Centre > Physical measures > Carotid ultrasound		18561		0.197544874218707	0.0205398826720518			continuous-22680-both_sexes--irnt
Position of the shoulder on the pulse waveform	4200	continuous		UK Biobank Assessment Centre > Physical measures > Arterial stiffness		101696		0.198725817689549	-0.00999035581199285			continuous-4200-both_sexes--irnt
H20.6 Fibreoptic endoscopic resection of lesion of colon NEC	41200	categorical		Health-related outcomes > Hospital inpatient > Summary Operations		2653	278933	0.199355086478839	0.0480978446732119			categorical-41200-both_sexes-H206-
H22.9 Unspecified diagnostic endoscopic examination of colon	41200	categorical		Health-related outcomes > Hospital inpatient > Summary Operations		21348	260238	0.199477893775942	0.0173115124770593			categorical-41200-both_sexes-H229-
Mean OD in medial lemniscus on FA skeleton (right)	25400	continuous		UK Biobank Assessment Centre > Imaging > Brain MRI > Diffusion brain MRI > dMRI skeleton		14490		0.200113814900049	-0.0250565057684355			continuous-25400-both_sexes--irnt
Waist circumference	48	continuous		UK Biobank Assessment Centre > Physical measures > Anthropometry > Body size measures		281077		0.200401177578573	-0.00541946763290572			continuous-48-both_sexes--irnt
Mean ICVF in cingulum cingulate gyrus on FA skeleton (right)	25378	continuous		UK Biobank Assessment Centre > Imaging > Brain MRI > Diffusion brain MRI > dMRI skeleton		14490		0.200767800025488	-0.00489058728871076			continuous-25378-both_sexes--irnt
Weighted-mean FA in tract inferior longitudinal fasciculus (left)	25502	continuous		UK Biobank Assessment Centre > Imaging > Brain MRI > Diffusion brain MRI > dMRI weighted means		14490		0.200803610079089	0.0138756519436057			continuous-25502-both_sexes--irnt
Mean L2 in uncinate fasciculus on FA skeleton (right)	25292	continuous		UK Biobank Assessment Centre > Imaging > Brain MRI > Diffusion brain MRI > dMRI skeleton		14492		0.200920448532909	-0.0248488700527606			continuous-25292-both_sexes--irnt
Mean L1 in uncinate fasciculus on FA skeleton (left)	25245	continuous		UK Biobank Assessment Centre > Imaging > Brain MRI > Diffusion brain MRI > dMRI skeleton		14492		0.200935562432007	0.00377425921656439			continuous-25245-both_sexes--irnt
H20 Iridocyclitis	131158	icd_first_occurrence		Health-related outcomes > First occurrences > Eye and adnexa disorders		1493	280092	0.201080779827827	0.0328049636514714			icd_first_occurrence-131158-both_sexes--
Mean L3 in cingulum cingulate gyrus on FA skeleton (left)	25331	continuous		UK Biobank Assessment Centre > Imaging > Brain MRI > Diffusion brain MRI > dMRI skeleton		14492		0.201700481632292	0.00832302054731006			continuous-25331-both_sexes--irnt
Weighted-mean L2 in tract superior longitudinal fasciculus (left)	25617	continuous		UK Biobank Assessment Centre > Imaging > Brain MRI > Diffusion brain MRI > dMRI weighted means		14490		0.202271501679861	-0.0146460975818145			continuous-25617-both_sexes--irnt
Mean MO in cerebral peduncle on FA skeleton (left)	25167	continuous		UK Biobank Assessment Centre > Imaging > Brain MRI > Diffusion brain MRI > dMRI skeleton		14492		0.20273594857888	0.0246404506337868			continuous-25167-both_sexes--irnt
Q08.9 Unspecified vaginal excision of uterus	41200	categorical		Health-related outcomes > Hospital inpatient > Summary Operations		1437	151911	0.202934223492416	0.0304358667991154			categorical-41200-both_sexes-Q089-
Creatinine (enzymatic) in urine	30510	continuous		Biological samples > Assay results > Urine assays		273582		0.203582682247121	-0.00537248915467207			continuous-30510-both_sexes--irnt
Weighted-mean ISOVF in tract acoustic radiation (right)	25705	continuous		UK Biobank Assessment Centre > Imaging > Brain MRI > Diffusion brain MRI > dMRI weighted means		14489		0.204756861804587	0.0056087942813113			continuous-25705-both_sexes--irnt
M17 Gonarthrosis [arthrosis of knee]	131872	icd_first_occurrence		Health-related outcomes > First occurrences > Musculoskeletal system and connective tissue disorders		19933	261652	0.204934303854079	-0.0248164599779839			icd_first_occurrence-131872-both_sexes--
Joint disorder	20002	categorical		UK Biobank Assessment Centre > Verbal interview > Medical conditions		1301	280242	0.20548808696585	0.0393076219863745			categorical-20002-both_sexes-1295-
I24 Other acute ischaemic heart diseases	131304	icd_first_occurrence		Health-related outcomes > First occurrences > Circulatory system disorders		1650	279935	0.206212606491174	0.028678934948409			icd_first_occurrence-131304-both_sexes--
Weighted-mean FA in tract superior longitudinal fasciculus (left)	25509	continuous		UK Biobank Assessment Centre > Imaging > Brain MRI > Diffusion brain MRI > dMRI weighted means		14490		0.206221453117546	0.00744289947599307			continuous-25509-both_sexes--irnt
Weighted-mean L2 in tract corticospinal tract (right)	25605	continuous		UK Biobank Assessment Centre > Imaging > Brain MRI > Diffusion brain MRI > dMRI weighted means		14490		0.206696730085937	0.0247805716689077			continuous-25605-both_sexes--irnt
Endometrial ablation	20004	categorical		UK Biobank Assessment Centre > Verbal interview > Operations		1424	151904	0.20713247260427	0.030544820592187			categorical-20004-both_sexes-1360-
Reticulocyte percentage	30240	continuous		Biological samples > Assay results > Blood assays > Blood count		268454		0.207278371180663	-0.00642723684390523			continuous-30240-both_sexes--irnt
Weighted-mean MO in tract cingulate gyrus part of cingulum (right)	25547	continuous		UK Biobank Assessment Centre > Imaging > Brain MRI > Diffusion brain MRI > dMRI weighted means		14490		0.20749799755395	-0.0245108040671116			continuous-25547-both_sexes--irnt
Mean ISOVF in middle cerebellar peduncle on FA skeleton	25440	continuous		UK Biobank Assessment Centre > Imaging > Brain MRI > Diffusion brain MRI > dMRI skeleton		14490		0.208094847792515	0.0243045204492647			continuous-25440-both_sexes--irnt
Mean OD in superior cerebellar peduncle on FA skeleton (right)	25404	continuous		UK Biobank Assessment Centre > Imaging > Brain MRI > Diffusion brain MRI > dMRI skeleton		14490		0.208396531573434	0.00593297394971652			continuous-25404-both_sexes--irnt
Fat	100004	continuous		Online follow-up > Diet by 24-hour recall > Estimated nutrients yesterday		43938		0.209408701126395	0.0089143620827116			continuous-100004-both_sexes--irnt
Chronic fatigue syndrome	20002	categorical		UK Biobank Assessment Centre > Verbal interview > Medical conditions		1253	280290	0.209680240774069	0.0438782504807193			categorical-20002-both_sexes-1482-
Volume of grey matter in Middle Frontal Gyrus (left)	25788	continuous		UK Biobank Assessment Centre > Imaging > Brain MRI > T1 structural brain MRI > Regional grey matter volumes (FAST)		16047		0.20978247918439	0.0207415547564945			continuous-25788-both_sexes--irnt
White blood cell (leukocyte) count	30000	continuous		Biological samples > Assay results > Blood assays > Blood count		273541		0.211172362692168	-0.00613729583382105			continuous-30000-both_sexes--irnt
Total peripheral resistance during PWA	12685	continuous		UK Biobank Assessment Centre > Imaging > Heart MRI > Pulse wave analysis		17134		0.211316726798097	0.0113689865245236			continuous-12685-both_sexes--irnt
Co-codamol	20003	categorical		UK Biobank Assessment Centre > Verbal interview > Medications		6582	274961	0.211540555881413	-0.0412269555999475			categorical-20003-both_sexes-1140923346-
Mean MO in splenium of corpus callosum on FA skeleton	25156	continuous		UK Biobank Assessment Centre > Imaging > Brain MRI > Diffusion brain MRI > dMRI skeleton		14492		0.212183172468768	-0.023210417804507			continuous-25156-both_sexes--irnt
Mean FA in superior longitudinal fasciculus on FA skeleton (left)	25097	continuous		UK Biobank Assessment Centre > Imaging > Brain MRI > Diffusion brain MRI > dMRI skeleton		14492		0.212673540000016	0.0108161596708828			continuous-25097-both_sexes--irnt
Volume of grey matter in Ventral Striatum (left)	25890	continuous		UK Biobank Assessment Centre > Imaging > Brain MRI > T1 structural brain MRI > Regional grey matter volumes (FAST)		16047		0.213839123855875	-0.0179671567576083			continuous-25890-both_sexes--irnt
Ongoing addiction or dependence to over-the-counter medication	20504	categorical		Online follow-up > Mental health > Addictions		318	432	0.214316029208826				categorical-20504-both_sexes--
X72.1 Delivery of complex chemotherapy for neoplasm including prolonged infusional treatment at first attendance	41210	categorical		Health-related outcomes > Hospital inpatient > Summary Operations		2360	279226	0.215142400177926	0.0558827288893193			categorical-41210-both_sexes-X721-
Mean ISOVF in cerebral peduncle on FA skeleton (left)	25455	continuous		UK Biobank Assessment Centre > Imaging > Brain MRI > Diffusion brain MRI > dMRI skeleton		14490		0.215249798028387	0.0203416879025194			continuous-25455-both_sexes--irnt
Mean L2 in superior corona radiata on FA skeleton (right)	25272	continuous		UK Biobank Assessment Centre > Imaging > Brain MRI > Diffusion brain MRI > dMRI skeleton		14492		0.215333027359678	0.0114231570908101			continuous-25272-both_sexes--irnt
Volume of grey matter in V Cerebellum (right)	25896	continuous		UK Biobank Assessment Centre > Imaging > Brain MRI > T1 structural brain MRI > Regional grey matter volumes (FAST)		16047		0.215395306192023	-0.0215949840323719			continuous-25896-both_sexes--irnt
Mean ICVF in superior corona radiata on FA skeleton (left)	25369	continuous		UK Biobank Assessment Centre > Imaging > Brain MRI > Diffusion brain MRI > dMRI skeleton		14490		0.215417646523259	-0.00518768282148335			continuous-25369-both_sexes--irnt
High light scatter reticulocyte count	30300	continuous		Biological samples > Assay results > Blood assays > Blood count		268453		0.215992452666122	-0.00628511478853939			continuous-30300-both_sexes--irnt
Mean L1 in cingulum hippocampus on FA skeleton (right)	25236	continuous		UK Biobank Assessment Centre > Imaging > Brain MRI > Diffusion brain MRI > dMRI skeleton		14492		0.216368025073591	-0.0244450546780518			continuous-25236-both_sexes--irnt
Mean ISOVF in tapetum on FA skeleton (left)	25487	continuous		UK Biobank Assessment Centre > Imaging > Brain MRI > Diffusion brain MRI > dMRI skeleton		14490		0.217001083002072	-0.0227236584212341			continuous-25487-both_sexes--irnt
Weighted-mean OD in tract uncinate fasciculus (left)	25702	continuous		UK Biobank Assessment Centre > Imaging > Brain MRI > Diffusion brain MRI > dMRI weighted means		14489		0.217585155613104	-0.0244159458504045			continuous-25702-both_sexes--irnt
Mean OD in retrolenticular part of internal capsule on FA skeleton (right)	25412	continuous		UK Biobank Assessment Centre > Imaging > Brain MRI > Diffusion brain MRI > dMRI skeleton		14490		0.21776330010214	0.0243326430899301			continuous-25412-both_sexes--irnt
Iron	100011	continuous		Online follow-up > Diet by 24-hour recall > Estimated nutrients yesterday		43938		0.217924497209418	0.0154747237573621			continuous-100011-both_sexes--irnt
Z84.6 Knee joint	41210	categorical		Health-related outcomes > Hospital inpatient > Summary Operations		6047	275539	0.218722912845216	-0.0410200454237963			categorical-41210-both_sexes-Z846-
Mean FA in superior corona radiata on FA skeleton (right)	25080	continuous		UK Biobank Assessment Centre > Imaging > Brain MRI > Diffusion brain MRI > dMRI skeleton		14492		0.218907440697783	-0.0179655881273606			continuous-25080-both_sexes--irnt
Mean L3 in inferior cerebellar peduncle on FA skeleton (right)	25306	continuous		UK Biobank Assessment Centre > Imaging > Brain MRI > Diffusion brain MRI > dMRI skeleton		14492		0.219405223714361	-0.00700413677242798			continuous-25306-both_sexes--irnt
N40 Hyperplasia of prostate	132072	icd_first_occurrence		Health-related outcomes > First occurrences > Genitourinary system disorders		14657	113581	0.220357049206617	0.0296991366527497			icd_first_occurrence-132072-both_sexes--
Doctor diagnosed hayfever or allergic rhinitis	22126	categorical		Online follow-up > Work environment > Medical information		16495	55692	0.220702300557664	-0.0316867734773809			categorical-22126-both_sexes--
Volume of amygdala (right)	25022	continuous		UK Biobank Assessment Centre > Imaging > Brain MRI > T1 structural brain MRI > Subcortical volumes (FIRST)		16038		0.221275256453234	-0.0176651573059383			continuous-25022-both_sexes--irnt
Weighted-mean MO in tract posterior thalamic radiation (left)	25561	continuous		UK Biobank Assessment Centre > Imaging > Brain MRI > Diffusion brain MRI > dMRI weighted means		14490		0.221342429172805	-0.0241067902511564			continuous-25561-both_sexes--irnt
Anterior thigh lean muscle volume (right)	22403	continuous		UK Biobank Assessment Centre > Imaging > Abdominal MRI > Abdominal composition		5376		0.222756818468506				continuous-22403-both_sexes--irnt
M72 Fibroblastic disorders	131950	icd_first_occurrence		Health-related outcomes > First occurrences > Musculoskeletal system and connective tissue disorders		13771	267814	0.22343994771915	0.0279735541215024			icd_first_occurrence-131950-both_sexes--
Mean ICVF in superior cerebellar peduncle on FA skeleton (left)	25357	continuous		UK Biobank Assessment Centre > Imaging > Brain MRI > Diffusion brain MRI > dMRI skeleton		14490		0.225129664674431	-0.00911600076166951			continuous-25357-both_sexes--irnt
Comparative height size at age 10	1697	continuous		UK Biobank Assessment Centre > Touchscreen > Early life factors		276881		0.225626069091024	0.00401056807382224			continuous-1697-both_sexes--
Beclometasone	20003	categorical		UK Biobank Assessment Centre > Verbal interview > Medications		2536	279007	0.227070473797141	0.0441840563402205			categorical-20003-both_sexes-1140909786-
Arm fat percentage (right)	23119	continuous		UK Biobank Assessment Centre > Physical measures > Anthropometry > Impedance measures		276655		0.227212543703883	-0.00443714890990717			continuous-23119-both_sexes--irnt
Weighted-mean ISOVF in tract superior thalamic radiation (left)	25727	continuous		UK Biobank Assessment Centre > Imaging > Brain MRI > Diffusion brain MRI > dMRI weighted means		14489		0.227544810494255	0.00260593354454159			continuous-25727-both_sexes--irnt
Weighted-mean MO in tract parahippocampal part of cingulum (right)	25549	continuous		UK Biobank Assessment Centre > Imaging > Brain MRI > Diffusion brain MRI > dMRI weighted means		14490		0.228089099823608	0.00215512652112575			continuous-25549-both_sexes--irnt
Mean ICVF in cingulum cingulate gyrus on FA skeleton (left)	25379	continuous		UK Biobank Assessment Centre > Imaging > Brain MRI > Diffusion brain MRI > dMRI skeleton		14490		0.229282759283326	-0.00320677888003967			continuous-25379-both_sexes--irnt
Mean L3 in posterior thalamic radiation on FA skeleton (left)	25325	continuous		UK Biobank Assessment Centre > Imaging > Brain MRI > Diffusion brain MRI > dMRI skeleton		14492		0.229422375426435	-0.0168795544883762			continuous-25325-both_sexes--irnt
E66 Obesity	130792	icd_first_occurrence		Health-related outcomes > First occurrences > Endocrine, nutritional and metabolic diseases		18928	262657	0.229699679025818	-0.0239124577590293			icd_first_occurrence-130792-both_sexes--
Weighted-mean MO in tract inferior fronto-occipital fasciculus (right)	25555	continuous		UK Biobank Assessment Centre > Imaging > Brain MRI > Diffusion brain MRI > dMRI weighted means		14490		0.230483833689548	-0.0229806220870397			continuous-25555-both_sexes--irnt
Weighted-mean FA in tract acoustic radiation (left)	25488	continuous		UK Biobank Assessment Centre > Imaging > Brain MRI > Diffusion brain MRI > dMRI weighted means		14490		0.231014162871038	0.0113593596642094			continuous-25488-both_sexes--irnt
Body mass index (BMI)	21001	continuous		UK Biobank Assessment Centre > Physical measures > Anthropometry > Body size measures		280645		0.231823059065947	-0.00576202066095911			continuous-21001-both_sexes--irnt
Mean L2 in external capsule on FA skeleton (right)	25280	continuous		UK Biobank Assessment Centre > Imaging > Brain MRI > Diffusion brain MRI > dMRI skeleton		14492		0.233060644072774	0.0218856852249864			continuous-25280-both_sexes--irnt
B05 Measles	130184	icd_first_occurrence		Health-related outcomes > First occurrences > Certain infectious and parasitic diseases		5044	276541	0.233546983699553	0.00461565556240798			icd_first_occurrence-130184-both_sexes--
Volume of thalamus (right)	25012	continuous		UK Biobank Assessment Centre > Imaging > Brain MRI > T1 structural brain MRI > Subcortical volumes (FIRST)		16038		0.23431936669215	0.0000519330288502715			continuous-25012-both_sexes--irnt
Mean ISOVF in cingulum hippocampus on FA skeleton (right)	25476	continuous		UK Biobank Assessment Centre > Imaging > Brain MRI > Diffusion brain MRI > dMRI skeleton		14490		0.235521365884618	-0.0233151620776579			continuous-25476-both_sexes--irnt
L20 Atopic dermatitis	131720	icd_first_occurrence		Health-related outcomes > First occurrences > Skin and subcutaneous tissue disorders		7801	273784	0.23687922201055	0.0358986640472506			icd_first_occurrence-131720-both_sexes--
Weighted-mean ICVF in tract superior thalamic radiation (right)	25674	continuous		UK Biobank Assessment Centre > Imaging > Brain MRI > Diffusion brain MRI > dMRI weighted means		14489		0.237417983951308	-0.0122336878631367			continuous-25674-both_sexes--irnt
Weighted-mean L3 in tract posterior thalamic radiation (left)	25642	continuous		UK Biobank Assessment Centre > Imaging > Brain MRI > Diffusion brain MRI > dMRI weighted means		14490		0.237472525310265	-0.0205251679307581			continuous-25642-both_sexes--irnt
Weighted-mean L3 in tract inferior longitudinal fasciculus (right)	25638	continuous		UK Biobank Assessment Centre > Imaging > Brain MRI > Diffusion brain MRI > dMRI weighted means		14490		0.237824659012068	-0.00360952875462355			continuous-25638-both_sexes--irnt
Weighted-mean L1 in tract acoustic radiation (right)	25570	continuous		UK Biobank Assessment Centre > Imaging > Brain MRI > Diffusion brain MRI > dMRI weighted means		14490		0.239094668226351	0.00205323254804819			continuous-25570-both_sexes--irnt
Mean L1 in medial lemniscus on FA skeleton (left)	25209	continuous		UK Biobank Assessment Centre > Imaging > Brain MRI > Diffusion brain MRI > dMRI skeleton		14492		0.239299415200609	0.0233984441469443			continuous-25209-both_sexes--irnt
Folate	100014	continuous		Online follow-up > Diet by 24-hour recall > Estimated nutrients yesterday		43938		0.240284264821549	0.0126670216254138			continuous-100014-both_sexes--irnt
Allergy or anaphylactic reaction to food	20002	categorical		UK Biobank Assessment Centre > Verbal interview > Medical conditions		1259	280284	0.241264417780738	0.0410664064012019			categorical-20002-both_sexes-1385-
Bipolar and major depression status	20126	categorical		UK Biobank Assessment Centre > Touchscreen > Psychosocial factors > Mental health		9369	64773	0.241434068197638	0.0262333574886615			categorical-20126-both_sexes-4-
Body mass index (BMI)	23104	continuous		UK Biobank Assessment Centre > Physical measures > Anthropometry > Impedance measures		276710		0.241696654230503	-0.00570193382070656			continuous-23104-both_sexes--irnt
Volume of grey matter in Ventral Striatum (right)	25891	continuous		UK Biobank Assessment Centre > Imaging > Brain MRI > T1 structural brain MRI > Regional grey matter volumes (FAST)		16047		0.24210989712291	-0.0196579143905217			continuous-25891-both_sexes--irnt
Carbohydrate	100005	continuous		Online follow-up > Diet by 24-hour recall > Estimated nutrients yesterday		43938		0.242351631061134	0.0118074940468811			continuous-100005-both_sexes--irnt
Volume of grey matter in VIIIb Cerebellum (vermis)	25913	continuous		UK Biobank Assessment Centre > Imaging > Brain MRI > T1 structural brain MRI > Regional grey matter volumes (FAST)		16047		0.242518865455288	-0.0108520077513338			continuous-25913-both_sexes--irnt
Volume of grey matter in Cuneal Cortex (left)	25844	continuous		UK Biobank Assessment Centre > Imaging > Brain MRI > T1 structural brain MRI > Regional grey matter volumes (FAST)		16047		0.242903460702983	0.00475561710764154			continuous-25844-both_sexes--irnt
Weighted-mean ICVF in tract cingulate gyrus part of cingulum (right)	25655	continuous		UK Biobank Assessment Centre > Imaging > Brain MRI > Diffusion brain MRI > dMRI weighted means		14489		0.243718495569935	-0.0141881883925157			continuous-25655-both_sexes--irnt
V55.3 Greater than two levels of spine	41210	categorical		Health-related outcomes > Hospital inpatient > Summary Operations		1338	280248	0.244397716598561	0.0369088632706182			categorical-41210-both_sexes-V553-
Weighted-mean OD in tract parahippocampal part of cingulum (right)	25684	continuous		UK Biobank Assessment Centre > Imaging > Brain MRI > Diffusion brain MRI > dMRI weighted means		14489		0.244700266161003	0.00509303134215167			continuous-25684-both_sexes--irnt
Hand grip strength (left)	46	continuous		UK Biobank Assessment Centre > Physical measures > Hand grip strength		280359		0.244823930156646	-0.00138871536261393			continuous-46-both_sexes--irnt
Weighted-mean MD in tract posterior thalamic radiation (left)	25534	continuous		UK Biobank Assessment Centre > Imaging > Brain MRI > Diffusion brain MRI > dMRI weighted means		14490		0.24514504205124	-0.0215534426800811			continuous-25534-both_sexes--irnt
Mean L3 in posterior thalamic radiation on FA skeleton (right)	25324	continuous		UK Biobank Assessment Centre > Imaging > Brain MRI > Diffusion brain MRI > dMRI skeleton		14492		0.245260121100743	-0.0112616895802211			continuous-25324-both_sexes--irnt
Blood clot, DVT, bronchitis, emphysema, asthma, rhinitis, eczema, allergy diagnosed by doctor	6152	categorical		UK Biobank Assessment Centre > Touchscreen > Health and medical history > Medical conditions		32405	248594	0.245286044391085	0.0184699875194487			categorical-6152-both_sexes-8-
Weighted-mean L2 in tract inferior longitudinal fasciculus (left)	25610	continuous		UK Biobank Assessment Centre > Imaging > Brain MRI > Diffusion brain MRI > dMRI weighted means		14490		0.245326872156077	-0.0181928703259673			continuous-25610-both_sexes--irnt
Waking too early	20535	categorical		Online follow-up > Mental health > Depression		27483	8725	0.245353351421226	0.0365918735888865			categorical-20535-both_sexes--
Mean L1 in middle cerebellar peduncle on FA skeleton	25200	continuous		UK Biobank Assessment Centre > Imaging > Brain MRI > Diffusion brain MRI > dMRI skeleton		14492		0.245522292698645	0.0026547602970552			continuous-25200-both_sexes--irnt
Weighted-mean L3 in tract inferior longitudinal fasciculus (left)	25637	continuous		UK Biobank Assessment Centre > Imaging > Brain MRI > Diffusion brain MRI > dMRI weighted means		14490		0.245668427934511	-0.0191818096880301			continuous-25637-both_sexes--irnt
X99.8 No procedure performed	41200	categorical		Health-related outcomes > Hospital inpatient > Summary Operations		91870	189716	0.245799738221995	-0.012503674126509			categorical-41200-both_sexes-X998-
Mean OD in posterior thalamic radiation on FA skeleton (right)	25420	continuous		UK Biobank Assessment Centre > Imaging > Brain MRI > Diffusion brain MRI > dMRI skeleton		14490		0.246174448400726	0.0231426559328669			continuous-25420-both_sexes--irnt
Volume of grey matter in Occipital Fusiform Gyrus (left)	25860	continuous		UK Biobank Assessment Centre > Imaging > Brain MRI > T1 structural brain MRI > Regional grey matter volumes (FAST)		16047		0.246520747526481	0.0142323237898263			continuous-25860-both_sexes--irnt
Volume of grey matter in Amygdala (left)	25888	continuous		UK Biobank Assessment Centre > Imaging > Brain MRI > T1 structural brain MRI > Regional grey matter volumes (FAST)		16047		0.246785064082909	-0.0196469464762597			continuous-25888-both_sexes--irnt
Platelet count	30080	continuous		Biological samples > Assay results > Blood assays > Blood count		273542		0.246802408514076	-0.00166001110656995			continuous-30080-both_sexes--irnt
Stomach surgery	20004	categorical		UK Biobank Assessment Centre > Verbal interview > Operations		1613	279930	0.246874053523966	0.0309577181224353			categorical-20004-both_sexes-1448-
Weighted-mean MO in tract inferior longitudinal fasciculus (left)	25556	continuous		UK Biobank Assessment Centre > Imaging > Brain MRI > Diffusion brain MRI > dMRI weighted means		14490		0.247210955546164	0.00671511388539251			continuous-25556-both_sexes--irnt
Z28.4 Transverse colon	41210	categorical		Health-related outcomes > Hospital inpatient > Summary Operations		5559	276027	0.247979547545823	0.0225666661721081			categorical-41210-both_sexes-Z284-
H51.1 Haemorrhoidectomy	41200	categorical		Health-related outcomes > Hospital inpatient > Summary Operations		1593	279993	0.24882028783598	0.0280046394917809			categorical-41200-both_sexes-H511-
Mean L2 in superior longitudinal fasciculus on FA skeleton (left)	25289	continuous		UK Biobank Assessment Centre > Imaging > Brain MRI > Diffusion brain MRI > dMRI skeleton		14492		0.249915096466754	-0.0183253488168149			continuous-25289-both_sexes--irnt
Weight change during worst episode of depression	20536	categorical		Online follow-up > Mental health > Depression		16167	28751	0.251047189660164	0.0220071745930806			categorical-20536-both_sexes-2-
Mean L3 in tapetum on FA skeleton (right)	25342	continuous		UK Biobank Assessment Centre > Imaging > Brain MRI > Diffusion brain MRI > dMRI skeleton		14492		0.251499198131431	-0.0216406284015537			continuous-25342-both_sexes--irnt
Mean MD in posterior corona radiata on FA skeleton (right)	25130	continuous		UK Biobank Assessment Centre > Imaging > Brain MRI > Diffusion brain MRI > dMRI skeleton		14492		0.252044887716725	-0.00331703500340437			continuous-25130-both_sexes--irnt
Ezetimibe	20003	categorical		UK Biobank Assessment Centre > Verbal interview > Medications		1617	279926	0.252219932499944	0.0259894409109111			categorical-20003-both_sexes-1141192736-
Weighted-mean FA in tract acoustic radiation (right)	25489	continuous		UK Biobank Assessment Centre > Imaging > Brain MRI > Diffusion brain MRI > dMRI weighted means		14490		0.253349526847228	-0.0144993596058643			continuous-25489-both_sexes--irnt
Mean FA in cingulum cingulate gyrus on FA skeleton (left)	25091	continuous		UK Biobank Assessment Centre > Imaging > Brain MRI > Diffusion brain MRI > dMRI skeleton		14492		0.253714206427028	-0.0209315653234092			continuous-25091-both_sexes--irnt
Median T2star in caudate (left)	25028	continuous		UK Biobank Assessment Centre > Imaging > Brain MRI > Susceptibility weighted brain MRI		14767		0.254215187388301	-0.0229587127786935			continuous-25028-both_sexes--irnt
Systolic brachial blood pressure	12697	continuous		UK Biobank Assessment Centre > Imaging > Heart MRI > Pulse wave analysis		17411		0.254316947474302	-0.00621432024682239			continuous-12697-both_sexes--irnt
M94 Other disorders of cartilage	131990	icd_first_occurrence		Health-related outcomes > First occurrences > Musculoskeletal system and connective tissue disorders		1372	280213	0.254496671698867	0.03673643762438			icd_first_occurrence-131990-both_sexes--
Sleeping too much	20534	categorical		Online follow-up > Mental health > Depression		7490	28718	0.254630894716486	0.0370722420190003			categorical-20534-both_sexes--
Smoking status	20116	categorical		UK Biobank Assessment Centre > Touchscreen > Lifestyle and environment > Smoking		100268	180126	0.254663387850608	0.00748622434948442			categorical-20116-both_sexes-1-
Systolic brachial blood pressure during PWA	12674	continuous		UK Biobank Assessment Centre > Imaging > Heart MRI > Pulse wave analysis		17184		0.255337213717833	-0.00699423229118917			continuous-12674-both_sexes--irnt
Mean MD in body of corpus callosum on FA skeleton	25107	continuous		UK Biobank Assessment Centre > Imaging > Brain MRI > Diffusion brain MRI > dMRI skeleton		14492		0.255706422609238	0.012393520565156			continuous-25107-both_sexes--irnt
M84 Disorders of continuity of bone	131970	icd_first_occurrence		Health-related outcomes > First occurrences > Musculoskeletal system and connective tissue disorders		1971	279614	0.255725486141609	0.02149037788331			icd_first_occurrence-131970-both_sexes--
Weighted-mean OD in tract superior thalamic radiation (left)	25700	continuous		UK Biobank Assessment Centre > Imaging > Brain MRI > Diffusion brain MRI > dMRI weighted means		14489		0.255969864801916	0.0215556857337192			continuous-25700-both_sexes--irnt
Pack years adult smoking as proportion of life span exposed to smoking	20162	continuous		UK Biobank Assessment Centre > Touchscreen > Lifestyle and environment > Smoking		85404		0.257066285381642	-0.010265061088729			continuous-20162-both_sexes--irnt
Weighted-mean L3 in tract cingulate gyrus part of cingulum (left)	25627	continuous		UK Biobank Assessment Centre > Imaging > Brain MRI > Diffusion brain MRI > dMRI weighted means		14490		0.257477442817623	0.0225729031773973			continuous-25627-both_sexes--irnt
Volume of grey matter in Pallidum (left)	25884	continuous		UK Biobank Assessment Centre > Imaging > Brain MRI > T1 structural brain MRI > Regional grey matter volumes (FAST)		16047		0.258036833778288	-0.00984131842749031			continuous-25884-both_sexes--irnt
F45 Somatoform disorders	130914	icd_first_occurrence		Health-related outcomes > First occurrences > Mental and behavioural disorders		1750	279835	0.259473015717987	0.0218048087935215			icd_first_occurrence-130914-both_sexes--
Mean OD in medial lemniscus on FA skeleton (left)	25401	continuous		UK Biobank Assessment Centre > Imaging > Brain MRI > Diffusion brain MRI > dMRI skeleton		14490		0.259619175494741	-0.0227123768635159			continuous-25401-both_sexes--irnt
Mean L2 in middle cerebellar peduncle on FA skeleton	25248	continuous		UK Biobank Assessment Centre > Imaging > Brain MRI > Diffusion brain MRI > dMRI skeleton		14492		0.25992858186531	0.0219313046540713			continuous-25248-both_sexes--irnt
L65 Other nonscarring hair loss	131782	icd_first_occurrence		Health-related outcomes > First occurrences > Skin and subcutaneous tissue disorders		1765	279820	0.260315365312477	0.0244114295951674			icd_first_occurrence-131782-both_sexes--
Albumin	30600	continuous		Biological samples > Assay results > Blood assays > Blood biochemistry		246304		0.26068957586989	0.00188904436619625			continuous-30600-both_sexes--irnt
Mean MO in medial lemniscus on FA skeleton (left)	25161	continuous		UK Biobank Assessment Centre > Imaging > Brain MRI > Diffusion brain MRI > dMRI skeleton		14492		0.260735307994592	0.0226534077088932			continuous-25161-both_sexes--irnt
Volume of grey matter in IX Cerebellum (right)	25917	continuous		UK Biobank Assessment Centre > Imaging > Brain MRI > T1 structural brain MRI > Regional grey matter volumes (FAST)		16047		0.261013049730824	-0.00444155272957235			continuous-25917-both_sexes--irnt
Volume of grey matter in Brain-Stem	25892	continuous		UK Biobank Assessment Centre > Imaging > Brain MRI > T1 structural brain MRI > Regional grey matter volumes (FAST)		16047		0.262460685124986	0.0104394265982041			continuous-25892-both_sexes--irnt
I84 Haemorrhoids	131404	icd_first_occurrence		Health-related outcomes > First occurrences > Circulatory system disorders		17624	263961	0.262724127359879	0.0000596375184716828			icd_first_occurrence-131404-both_sexes--
Throat/larynx surgery (incl tracheostomy)	20004	categorical		UK Biobank Assessment Centre > Verbal interview > Operations		1681	279862	0.262832477742612	0.0256650700166893			categorical-20004-both_sexes-1129-
Mebeverine	20003	categorical		UK Biobank Assessment Centre > Verbal interview > Medications		1427	280116	0.263361048091252	0.0346084384275965			categorical-20003-both_sexes-1140879428-
L60 Nail disorders	131774	icd_first_occurrence		Health-related outcomes > First occurrences > Skin and subcutaneous tissue disorders		6468	275117	0.263551590021939	0.0122479547673054			icd_first_occurrence-131774-both_sexes--
X33.9 Unspecified other blood transfusion	41200	categorical		Health-related outcomes > Hospital inpatient > Summary Operations		1333	280253	0.264680004084742	0.03850152966085			categorical-41200-both_sexes-X339-
Median T2star in accumbens (right)	25039	continuous		UK Biobank Assessment Centre > Imaging > Brain MRI > Susceptibility weighted brain MRI		14767		0.265576911312656	-0.0208359584462621			continuous-25039-both_sexes--irnt
M06 Other rheumatoid arthritis	131850	icd_first_occurrence		Health-related outcomes > First occurrences > Musculoskeletal system and connective tissue disorders		5540	276045	0.265722527903448	-0.0410270206554841			icd_first_occurrence-131850-both_sexes--
Bipolar disorder status	20122	categorical		UK Biobank Assessment Centre > Touchscreen > Psychosocial factors > Mental health		448	480	0.266201176368058				categorical-20122-both_sexes--
Retinol	100018	continuous		Online follow-up > Diet by 24-hour recall > Estimated nutrients yesterday		42615		0.266649541974101	0.011936576980397			continuous-100018-both_sexes--irnt
J32 Chronic sinusitis	131468	icd_first_occurrence		Health-related outcomes > First occurrences > Respiratory system disorders		7362	274223	0.267261003919377	0.00741317199018362			icd_first_occurrence-131468-both_sexes--
Weighted-mean L1 in tract parahippocampal part of cingulum (left)	25575	continuous		UK Biobank Assessment Centre > Imaging > Brain MRI > Diffusion brain MRI > dMRI weighted means		14490		0.267751540702251	-0.0138235896502166			continuous-25575-both_sexes--irnt
Duration of eprime test	12651	continuous		UK Biobank Assessment Centre > Imaging > Brain MRI > Task functional brain MRI		17728		0.267823093390779	-0.0193688546914708			continuous-12651-both_sexes--irnt
Red blood cell (erythrocyte) count	30010	continuous		Biological samples > Assay results > Blood assays > Blood count		273542		0.268490792350675	-0.00470813555189446			continuous-30010-both_sexes--irnt
Lymphocyte count	30120	continuous		Biological samples > Assay results > Blood assays > Blood count		273110		0.269348780744575	-0.00421271312325034			continuous-30120-both_sexes--irnt
Mean FA in sagittal stratum on FA skeleton (right)	25086	continuous		UK Biobank Assessment Centre > Imaging > Brain MRI > Diffusion brain MRI > dMRI skeleton		14492		0.269484477201539	-0.0163536703528167			continuous-25086-both_sexes--irnt
S47.2 Drainage of lesion of skin NEC	41200	categorical		Health-related outcomes > Hospital inpatient > Summary Operations		1779	279807	0.271229247318781	0.0208208260943496			categorical-41200-both_sexes-S472-
Weighted-mean FA in tract posterior thalamic radiation (left)	25507	continuous		UK Biobank Assessment Centre > Imaging > Brain MRI > Diffusion brain MRI > dMRI weighted means		14490		0.272352522379606	0.00605195484424539			continuous-25507-both_sexes--irnt
N60 Benign mammary dysplasia	132096	icd_first_occurrence		Health-related outcomes > First occurrences > Genitourinary system disorders		7142	146205	0.272484176094742	0.0238824671459562			icd_first_occurrence-132096-both_sexes--
Apolipoprotein A	30630	continuous		Biological samples > Assay results > Blood assays > Blood biochemistry		244741		0.273113296229102	0.000109006094649378			continuous-30630-both_sexes--irnt
Weighted-mean MD in tract superior thalamic radiation (left)	25538	continuous		UK Biobank Assessment Centre > Imaging > Brain MRI > Diffusion brain MRI > dMRI weighted means		14490		0.274019970685066	0.00748021876110286			continuous-25538-both_sexes--irnt
Mean MO in fornix on FA skeleton	25157	continuous		UK Biobank Assessment Centre > Imaging > Brain MRI > Diffusion brain MRI > dMRI skeleton		14492		0.274440390941668	0.0217038041615226			continuous-25157-both_sexes--irnt
A08 Viral and other specified intestinal infections	130016	icd_first_occurrence		Health-related outcomes > First occurrences > Certain infectious and parasitic diseases		2723	278862	0.274511823874363	0.0371313927762804			icd_first_occurrence-130016-both_sexes--
Volume of grey matter in Parietal Operculum Cortex (left)	25866	continuous		UK Biobank Assessment Centre > Imaging > Brain MRI > T1 structural brain MRI > Regional grey matter volumes (FAST)		16047		0.275303595760876	-0.0193841654664828			continuous-25866-both_sexes--irnt
Weighted-mean OD in tract inferior fronto-occipital fasciculus (right)	25690	continuous		UK Biobank Assessment Centre > Imaging > Brain MRI > Diffusion brain MRI > dMRI weighted means		14489		0.275726006925474	0.0220531029009808			continuous-25690-both_sexes--irnt
Mean FA in fornix on FA skeleton	25061	continuous		UK Biobank Assessment Centre > Imaging > Brain MRI > Diffusion brain MRI > dMRI skeleton		14492		0.27637550536055	0.0134711760165668			continuous-25061-both_sexes--irnt
Volume of grey matter in Temporal Fusiform Cortex, anterior division (left)	25854	continuous		UK Biobank Assessment Centre > Imaging > Brain MRI > T1 structural brain MRI > Regional grey matter volumes (FAST)		16047		0.276772293910297	-0.00675948480280195			continuous-25854-both_sexes--irnt
Bladder problem (not cancer)	20002	categorical		UK Biobank Assessment Centre > Verbal interview > Medical conditions		1669	279874	0.277933951163671	0.0227164752061746			categorical-20002-both_sexes-1201-
Nasonex 0.05% aqueous nasal spray	20003	categorical		UK Biobank Assessment Centre > Verbal interview > Medications		1437	280106	0.278200560236889	0.0357908296542941			categorical-20003-both_sexes-1141150944-
Mean MO in tapetum on FA skeleton (right)	25198	continuous		UK Biobank Assessment Centre > Imaging > Brain MRI > Diffusion brain MRI > dMRI skeleton		14492		0.278236139211266	0.0219549797356602			continuous-25198-both_sexes--irnt
Mean OD in tapetum on FA skeleton (right)	25438	continuous		UK Biobank Assessment Centre > Imaging > Brain MRI > Diffusion brain MRI > dMRI skeleton		14490		0.280503001465317	-0.0221785275463206			continuous-25438-both_sexes--irnt
Volume of grey matter in Crus II Cerebellum (left)	25903	continuous		UK Biobank Assessment Centre > Imaging > Brain MRI > T1 structural brain MRI > Regional grey matter volumes (FAST)		16047		0.28107714909462	-0.0196898971909814			continuous-25903-both_sexes--irnt
O99 Other maternal diseases classifiable elsewhere but complicating pregnancy, childbirth and the puerperium	132312	icd_first_occurrence		Health-related outcomes > First occurrences > Pregnancy, childbirth and the puerperium		1388	151959	0.281106165424185	0.0235850551983944			icd_first_occurrence-132312-both_sexes--
Mean ICVF in retrolenticular part of internal capsule on FA skeleton (right)	25364	continuous		UK Biobank Assessment Centre > Imaging > Brain MRI > Diffusion brain MRI > dMRI skeleton		14490		0.282089113834885	-0.00217470945783311			continuous-25364-both_sexes--irnt
Mean L1 in posterior thalamic radiation on FA skeleton (right)	25228	continuous		UK Biobank Assessment Centre > Imaging > Brain MRI > Diffusion brain MRI > dMRI skeleton		14492		0.2824782486752	-0.021800837939893			continuous-25228-both_sexes--irnt
Y76.7 Arthroscopic approach to joint	41210	categorical		Health-related outcomes > Hospital inpatient > Summary Operations		4890	276696	0.282795464787104	-0.0408312764706625			categorical-41210-both_sexes-Y767-
Mean OD in cerebral peduncle on FA skeleton (left)	25407	continuous		UK Biobank Assessment Centre > Imaging > Brain MRI > Diffusion brain MRI > dMRI skeleton		14490		0.282820118994941	-0.0215236683698489			continuous-25407-both_sexes--irnt
Pack years of smoking	20161	continuous		UK Biobank Assessment Centre > Touchscreen > Lifestyle and environment > Smoking		85404		0.283231654040309	-0.00975285904200873			continuous-20161-both_sexes--irnt
J45 Asthma	131494	icd_first_occurrence		Health-related outcomes > First occurrences > Respiratory system disorders		37874	243711	0.28445128938823	0.0162385159275121			icd_first_occurrence-131494-both_sexes--
Weighted-mean L3 in tract corticospinal tract (left)	25631	continuous		UK Biobank Assessment Centre > Imaging > Brain MRI > Diffusion brain MRI > dMRI weighted means		14490		0.285181644003457	0.015770908570554			continuous-25631-both_sexes--irnt
Mean OD in corticospinal tract on FA skeleton (right)	25398	continuous		UK Biobank Assessment Centre > Imaging > Brain MRI > Diffusion brain MRI > dMRI skeleton		14490		0.285613435967554	-0.0212637033232452			continuous-25398-both_sexes--irnt
Candesartan cilexetil	20003	categorical		UK Biobank Assessment Centre > Verbal interview > Medications		3099	278444	0.288870649774351	0.029838809019429			categorical-20003-both_sexes-1141156836-
Arm fat mass (left)	23124	continuous		UK Biobank Assessment Centre > Physical measures > Anthropometry > Impedance measures		276590		0.289395459551433	-0.0052158415489817			continuous-23124-both_sexes--irnt
Medication for cholesterol, blood pressure, diabetes, or take exogenous hormones	6153	categorical		UK Biobank Assessment Centre > Touchscreen > Health and medical history > Medication		4029	148582	0.289826225332636	-0.0438018989091991			categorical-6153-both_sexes-5-
Mean OD in superior corona radiata on FA skeleton (right)	25416	continuous		UK Biobank Assessment Centre > Imaging > Brain MRI > Diffusion brain MRI > dMRI skeleton		14490		0.290043846338997	0.0142183451639015			continuous-25416-both_sexes--irnt
Eosinophill percentage	30210	continuous		Biological samples > Assay results > Blood assays > Blood count		273112		0.29028646759426	-0.000150663677072022			continuous-30210-both_sexes--irnt
Weighted-mean L2 in tract superior thalamic radiation (left)	25619	continuous		UK Biobank Assessment Centre > Imaging > Brain MRI > Diffusion brain MRI > dMRI weighted means		14490		0.291519429015081	0.0111575976951523			continuous-25619-both_sexes--irnt
Weighted-mean ISOVF in tract middle cerebellar peduncle	25720	continuous		UK Biobank Assessment Centre > Imaging > Brain MRI > Diffusion brain MRI > dMRI weighted means		14489		0.291810231558123	-0.00749935072134361			continuous-25720-both_sexes--irnt
Age when last used oral contraceptive pill	2804	continuous		UK Biobank Assessment Centre > Touchscreen > Sex-specific factors > Female-specific factors		110192		0.292973084424622	0.00273155585937609			continuous-2804-both_sexes--irnt
Minimum carotid IMT (intima-medial thickness) at 240 degrees	22679	continuous		UK Biobank Assessment Centre > Physical measures > Carotid ultrasound		18561		0.292997429011631	0.018022313385171			continuous-22679-both_sexes--irnt
Weighted-mean FA in tract corticospinal tract (right)	25497	continuous		UK Biobank Assessment Centre > Imaging > Brain MRI > Diffusion brain MRI > dMRI weighted means		14490		0.29349227436942	-0.0210712135148308			continuous-25497-both_sexes--irnt
Weighted-mean L1 in tract superior longitudinal fasciculus (right)	25591	continuous		UK Biobank Assessment Centre > Imaging > Brain MRI > Diffusion brain MRI > dMRI weighted means		14490		0.293537022376417	-0.0123044365346904			continuous-25591-both_sexes--irnt
Y53.5 Approach to organ under image intensifier	41210	categorical		Health-related outcomes > Hospital inpatient > Summary Operations		4906	276680	0.293644496949989	-0.0408475675021321			categorical-41210-both_sexes-Y535-
Mean FA in corticospinal tract on FA skeleton (right)	25062	continuous		UK Biobank Assessment Centre > Imaging > Brain MRI > Diffusion brain MRI > dMRI skeleton		14492		0.295166576768217	-0.0147066133980589			continuous-25062-both_sexes--irnt
Mean MD in superior longitudinal fasciculus on FA skeleton (right)	25144	continuous		UK Biobank Assessment Centre > Imaging > Brain MRI > Diffusion brain MRI > dMRI skeleton		14492		0.295450061783297	-0.013183989915955			continuous-25144-both_sexes--irnt
Ever self-harmed	20480	categorical		Online follow-up > Mental health > Self-harm behaviours		4030	89036	0.295589944970303	-0.0426362103256274			categorical-20480-both_sexes--
Median T2star in thalamus (left)	25026	continuous		UK Biobank Assessment Centre > Imaging > Brain MRI > Susceptibility weighted brain MRI		14767		0.295741364533944	-0.0213146851179159			continuous-25026-both_sexes--irnt
K01 Embedded and impacted teeth	131554	icd_first_occurrence		Health-related outcomes > First occurrences > Digestive system disorders		1405	280180	0.295884769190658	0.029956303601514			icd_first_occurrence-131554-both_sexes--
B02 Zoster [herpes zoster]	130178	icd_first_occurrence		Health-related outcomes > First occurrences > Certain infectious and parasitic diseases		9178	272407	0.295986581099127	-0.0000360377745052246			icd_first_occurrence-130178-both_sexes--
K44 Diaphragmatic hernia	131620	icd_first_occurrence		Health-related outcomes > First occurrences > Digestive system disorders		25535	256050	0.297044740295265	-0.00342970025310707			icd_first_occurrence-131620-both_sexes--
Weighted-mean ICVF in tract acoustic radiation (right)	25651	continuous		UK Biobank Assessment Centre > Imaging > Brain MRI > Diffusion brain MRI > dMRI weighted means		14489		0.297509014677148	-0.000533189457196899			continuous-25651-both_sexes--irnt
Volume of grey matter in Parahippocampal Gyrus, posterior division (left)	25850	continuous		UK Biobank Assessment Centre > Imaging > Brain MRI > T1 structural brain MRI > Regional grey matter volumes (FAST)		16047		0.298176880967448	0.0107947065711734			continuous-25850-both_sexes--irnt
Weighted-mean MD in tract inferior longitudinal fasciculus (left)	25529	continuous		UK Biobank Assessment Centre > Imaging > Brain MRI > Diffusion brain MRI > dMRI weighted means		14490		0.298702742482387	-0.0193480454575322			continuous-25529-both_sexes--irnt
Frequency of inability to cease drinking in last year	20413	continuous		Online follow-up > Mental health > Alcohol use		51410		0.298859252882055	-0.00774149723078682			continuous-20413-both_sexes--
Mastectomy	20004	categorical		UK Biobank Assessment Centre > Verbal interview > Operations		2800	150528	0.29914065195694	0.0382493092950382			categorical-20004-both_sexes-1368-
Mean OD in anterior corona radiata on FA skeleton (left)	25415	continuous		UK Biobank Assessment Centre > Imaging > Brain MRI > Diffusion brain MRI > dMRI skeleton		14490		0.299303392068072	-0.014202257221751			continuous-25415-both_sexes--irnt
Central systolic blood pressure during PWA	12677	continuous		UK Biobank Assessment Centre > Imaging > Heart MRI > Pulse wave analysis		17183		0.29935104802597	-0.00720273794398358			continuous-12677-both_sexes--irnt
Weighted-mean ISOVF in tract superior longitudinal fasciculus (right)	25726	continuous		UK Biobank Assessment Centre > Imaging > Brain MRI > Diffusion brain MRI > dMRI weighted means		14489		0.299617667635638	-0.00257184274178108			continuous-25726-both_sexes--irnt
J44 Other chronic obstructive pulmonary disease	131492	icd_first_occurrence		Health-related outcomes > First occurrences > Respiratory system disorders		8847	272738	0.299926838948495	0.0141739957236865			icd_first_occurrence-131492-both_sexes--
H68 Eustachian salpingitis and obstruction	131234	icd_first_occurrence		Health-related outcomes > First occurrences > Ear and mastoid process disorders		1481	280104	0.300292605605863	0.0325055966155467			icd_first_occurrence-131234-both_sexes--
Weighted-mean OD in tract parahippocampal part of cingulum (left)	25683	continuous		UK Biobank Assessment Centre > Imaging > Brain MRI > Diffusion brain MRI > dMRI weighted means		14489		0.3020966662446	-0.0183939986949284			continuous-25683-both_sexes--irnt
Volume of accumbens (left)	25023	continuous		UK Biobank Assessment Centre > Imaging > Brain MRI > T1 structural brain MRI > Subcortical volumes (FIRST)		16038		0.302277159284453	-0.018522783692478			continuous-25023-both_sexes--irnt
Weighted-mean ICVF in tract forceps major	25660	continuous		UK Biobank Assessment Centre > Imaging > Brain MRI > Diffusion brain MRI > dMRI weighted means		14489		0.302697579880984	0.0209380406502252			continuous-25660-both_sexes--irnt
Weighted-mean ISOVF in tract uncinate fasciculus (right)	25730	continuous		UK Biobank Assessment Centre > Imaging > Brain MRI > Diffusion brain MRI > dMRI weighted means		14489		0.303573642753337	-0.0210971492273669			continuous-25730-both_sexes--irnt
Weighted-mean L2 in tract cingulate gyrus part of cingulum (left)	25600	continuous		UK Biobank Assessment Centre > Imaging > Brain MRI > Diffusion brain MRI > dMRI weighted means		14490		0.303680297247956	0.0195451055298515			continuous-25600-both_sexes--irnt
O16.1 Pelvis NEC	41210	categorical		Health-related outcomes > Hospital inpatient > Summary Operations		4694	276892	0.304124730559446	-0.0409107783208039			categorical-41210-both_sexes-O161-
Mean ISOVF in fornix cres+stria terminalis on FA skeleton (left)	25479	continuous		UK Biobank Assessment Centre > Imaging > Brain MRI > Diffusion brain MRI > dMRI skeleton		14490		0.304221546753528	-0.0170065476308639			continuous-25479-both_sexes--irnt
Mean L1 in posterior corona radiata on FA skeleton (right)	25226	continuous		UK Biobank Assessment Centre > Imaging > Brain MRI > Diffusion brain MRI > dMRI skeleton		14492		0.305651651371046	-0.0056308022875334			continuous-25226-both_sexes--irnt
Weighted-mean ISOVF in tract parahippocampal part of cingulum (left)	25710	continuous		UK Biobank Assessment Centre > Imaging > Brain MRI > Diffusion brain MRI > dMRI weighted means		14489		0.306879066602097	-0.0139202345998145			continuous-25710-both_sexes--irnt
Median T2star in putamen (left)	25030	continuous		UK Biobank Assessment Centre > Imaging > Brain MRI > Susceptibility weighted brain MRI		14767		0.307449083965143	-0.0201023427280838			continuous-25030-both_sexes--irnt
F10 Mental and behavioural disorders due to use of alcohol	130854	icd_first_occurrence		Health-related outcomes > First occurrences > Mental and behavioural disorders		5462	276123	0.307667724572533	-0.0410091760740767			icd_first_occurrence-130854-both_sexes--
Mean L3 in superior longitudinal fasciculus on FA skeleton (right)	25336	continuous		UK Biobank Assessment Centre > Imaging > Brain MRI > Diffusion brain MRI > dMRI skeleton		14492		0.309237293740526	-0.00555967984475525			continuous-25336-both_sexes--irnt
Mean L2 in retrolenticular part of internal capsule on FA skeleton (right)	25268	continuous		UK Biobank Assessment Centre > Imaging > Brain MRI > Diffusion brain MRI > dMRI skeleton		14492		0.310386746389792	0.0209437869689699			continuous-25268-both_sexes--irnt
W87.9 Unspecified diagnostic endoscopic examination of knee joint	41200	categorical		Health-related outcomes > Hospital inpatient > Summary Operations		1879	279707	0.310967226159766	0.0182575073396219			categorical-41200-both_sexes-W879-
Neutrophill percentage	30200	continuous		Biological samples > Assay results > Blood assays > Blood count		273112		0.313020640924809	0.0000273303938904377			continuous-30200-both_sexes--irnt
Amitriptyline	20003	categorical		UK Biobank Assessment Centre > Verbal interview > Medications		5245	276298	0.313047948651878	0.00313359393095807			categorical-20003-both_sexes-1140879616-
Weighted-mean L1 in tract inferior longitudinal fasciculus (right)	25584	continuous		UK Biobank Assessment Centre > Imaging > Brain MRI > Diffusion brain MRI > dMRI weighted means		14490		0.313199675459468	-0.0200029382252655			continuous-25584-both_sexes--irnt
Weighted-mean L2 in tract acoustic radiation (left)	25596	continuous		UK Biobank Assessment Centre > Imaging > Brain MRI > Diffusion brain MRI > dMRI weighted means		14490		0.31350910209239	-0.0210416096234232			continuous-25596-both_sexes--irnt
Elbow surgery	20004	categorical		UK Biobank Assessment Centre > Verbal interview > Operations		1724	279819	0.313999537885224	0.0207119308778837			categorical-20004-both_sexes-1500-
Mean ICVF in medial lemniscus on FA skeleton (left)	25353	continuous		UK Biobank Assessment Centre > Imaging > Brain MRI > Diffusion brain MRI > dMRI skeleton		14490		0.314293205634654	0.00304849529004348			continuous-25353-both_sexes--irnt
Forced vital capacity (FVC)	3062	continuous		UK Biobank Assessment Centre > Physical measures > Spirometry		255820		0.314685172266267	-0.000265154822848912			continuous-3062-both_sexes--irnt
Weighted-mean ICVF in tract posterior thalamic radiation (left)	25669	continuous		UK Biobank Assessment Centre > Imaging > Brain MRI > Diffusion brain MRI > dMRI weighted means		14489		0.315673212958439	0.01104213689799			continuous-25669-both_sexes--irnt
Mean ICVF in fornix cres+stria terminalis on FA skeleton (right)	25382	continuous		UK Biobank Assessment Centre > Imaging > Brain MRI > Diffusion brain MRI > dMRI skeleton		14490		0.315746477808923	-0.0150018633891544			continuous-25382-both_sexes--irnt
Mean ICVF in retrolenticular part of internal capsule on FA skeleton (left)	25365	continuous		UK Biobank Assessment Centre > Imaging > Brain MRI > Diffusion brain MRI > dMRI skeleton		14490		0.316141009932122	0.0106453437357035			continuous-25365-both_sexes--irnt
Volume of grey matter in Lateral Occipital Cortex, inferior division (right)	25827	continuous		UK Biobank Assessment Centre > Imaging > Brain MRI > T1 structural brain MRI > Regional grey matter volumes (FAST)		16047		0.316322727585193	0.0113958796501617			continuous-25827-both_sexes--irnt
Volume of peripheral cortical grey matter (normalised for head size)	25001	continuous		UK Biobank Assessment Centre > Imaging > Brain MRI > T1 structural brain MRI		16052		0.316891897259854	0.0134523818609842			continuous-25001-both_sexes--irnt
Mean L3 in posterior corona radiata on FA skeleton (right)	25322	continuous		UK Biobank Assessment Centre > Imaging > Brain MRI > Diffusion brain MRI > dMRI skeleton		14492		0.317032763090628	-0.00108184151728885			continuous-25322-both_sexes--irnt
Volume of grey matter in Middle Temporal Gyrus, temporooccipital part (right)	25807	continuous		UK Biobank Assessment Centre > Imaging > Brain MRI > T1 structural brain MRI > Regional grey matter volumes (FAST)		16047		0.317309139119596	0.0183935093460862			continuous-25807-both_sexes--irnt
J90 Pleural effusion, not elsewhere classified	131534	icd_first_occurrence		Health-related outcomes > First occurrences > Respiratory system disorders		4781	276804	0.31740152120919	-0.0410467107275581			icd_first_occurrence-131534-both_sexes--
Volume of grey matter in VIIIb Cerebellum (right)	25914	continuous		UK Biobank Assessment Centre > Imaging > Brain MRI > T1 structural brain MRI > Regional grey matter volumes (FAST)		16047		0.317832598038096	0.0186717122394915			continuous-25914-both_sexes--irnt
Pilonidal sinus surgery (anal)	20004	categorical		UK Biobank Assessment Centre > Verbal interview > Operations		1578	279965	0.318279263335705	0.0324893785341724			categorical-20004-both_sexes-1484-
Volume of hippocampus (left)	25019	continuous		UK Biobank Assessment Centre > Imaging > Brain MRI > T1 structural brain MRI > Subcortical volumes (FIRST)		16038		0.318676834492636	-0.00273136094332544			continuous-25019-both_sexes--irnt
Maximum carotid IMT (intima-medial thickness) at 210 degrees	22678	continuous		UK Biobank Assessment Centre > Physical measures > Carotid ultrasound		18712		0.318679551621793	0.0181505373134407			continuous-22678-both_sexes--irnt
I80 Phlebitis and thrombophlebitis	131396	icd_first_occurrence		Health-related outcomes > First occurrences > Circulatory system disorders		9555	272030	0.318801167872245	-0.0291248242465155			icd_first_occurrence-131396-both_sexes--
Bilateral oophorectomy	20004	categorical		UK Biobank Assessment Centre > Verbal interview > Operations		12030	141298	0.319967881462913	0.00727945256754406			categorical-20004-both_sexes-1355-
Y80.9 Unspecified general anaesthetic	41210	categorical		Health-related outcomes > Hospital inpatient > Summary Operations		4803	276783	0.32015183774229	-0.040865461330833			categorical-41210-both_sexes-Y809-
Weighted-mean L2 in tract inferior fronto-occipital fasciculus (right)	25609	continuous		UK Biobank Assessment Centre > Imaging > Brain MRI > Diffusion brain MRI > dMRI weighted means		14490		0.320277662434427	-0.00627461755013108			continuous-25609-both_sexes--irnt
Past tobacco smoking	1249	continuous		UK Biobank Assessment Centre > Touchscreen > Lifestyle and environment > Smoking		259498		0.321126463211135	0.000319344705970562			continuous-1249-both_sexes--
Volume of caudate (right)	25014	continuous		UK Biobank Assessment Centre > Imaging > Brain MRI > T1 structural brain MRI > Subcortical volumes (FIRST)		16038		0.321192830503291	-0.018326791309446			continuous-25014-both_sexes--irnt
Mean L2 in cingulum cingulate gyrus on FA skeleton (left)	25283	continuous		UK Biobank Assessment Centre > Imaging > Brain MRI > Diffusion brain MRI > dMRI skeleton		14492		0.321241183035818	0.0198980972313064			continuous-25283-both_sexes--irnt
Hayfever/allergic rhinitis	20002	categorical		UK Biobank Assessment Centre > Verbal interview > Medical conditions		15953	265590	0.32143800408193	-0.02175533161712			categorical-20002-both_sexes-1387-
Current tobacco smoking	1239	continuous		UK Biobank Assessment Centre > Touchscreen > Lifestyle and environment > Smoking		281266		0.32148795474118	-0.00278288372237279			continuous-1239-both_sexes--
Haemoglobin concentration	30020	continuous		Biological samples > Assay results > Blood assays > Blood count		273542		0.322124036384771	-0.00406534259122759			continuous-30020-both_sexes--irnt
Volume of grey matter in VI Cerebellum (right)	25899	continuous		UK Biobank Assessment Centre > Imaging > Brain MRI > T1 structural brain MRI > Regional grey matter volumes (FAST)		16047		0.32268518999312	-0.0179730449410398			continuous-25899-both_sexes--irnt
A65.1 Carpal tunnel release	41200	categorical		Health-related outcomes > Hospital inpatient > Summary Operations		6304	275282	0.322776641662279	0.0355684101542063			categorical-41200-both_sexes-A651-
K12 Stomatitis and related lesions	131576	icd_first_occurrence		Health-related outcomes > First occurrences > Digestive system disorders		1978	279607	0.323790062125706	0.0176247226192548			icd_first_occurrence-131576-both_sexes--
M15 Polyarthrosis	131868	icd_first_occurrence		Health-related outcomes > First occurrences > Musculoskeletal system and connective tissue disorders		5968	275617	0.323945944575596	0.0347425804147154			icd_first_occurrence-131868-both_sexes--
N87 Dysplasia of cervix uteri	132136	icd_first_occurrence		Health-related outcomes > First occurrences > Genitourinary system disorders		4385	148962	0.324178741803893	-0.0415789334067794			icd_first_occurrence-132136-both_sexes--
Mean FA in pontine crossing tract on FA skeleton	25057	continuous		UK Biobank Assessment Centre > Imaging > Brain MRI > Diffusion brain MRI > dMRI skeleton		14492		0.324697409207117	-0.0160828349398903			continuous-25057-both_sexes--irnt
H26 Other cataract	131166	icd_first_occurrence		Health-related outcomes > First occurrences > Eye and adnexa disorders		17311	264274	0.325041373502245	-0.0147518557660649			icd_first_occurrence-131166-both_sexes--
Weighted-mean ISOVF in tract medial lemniscus (left)	25721	continuous		UK Biobank Assessment Centre > Imaging > Brain MRI > Diffusion brain MRI > dMRI weighted means		14489		0.325059828669247	-0.0110973020806132			continuous-25721-both_sexes--irnt
Smoking status	20116	categorical		UK Biobank Assessment Centre > Touchscreen > Lifestyle and environment > Smoking		28570	251824	0.325156120620594	-0.017513258238462			categorical-20116-both_sexes-2-
Mean ICVF in posterior corona radiata on FA skeleton (right)	25370	continuous		UK Biobank Assessment Centre > Imaging > Brain MRI > Diffusion brain MRI > dMRI skeleton		14490		0.325499682595632	0.00464744076396829			continuous-25370-both_sexes--irnt
Ever sought or received professional help for mental distress	20499	categorical		Online follow-up > Mental health > Mental distress		36506	56539	0.327239790038602	-0.0177903799918565			categorical-20499-both_sexes--
Mean OD in fornix on FA skeleton	25397	continuous		UK Biobank Assessment Centre > Imaging > Brain MRI > Diffusion brain MRI > dMRI skeleton		14490		0.327609330458221	-0.019139283585378			continuous-25397-both_sexes--irnt
Weighted-mean OD in tract inferior fronto-occipital fasciculus (left)	25689	continuous		UK Biobank Assessment Centre > Imaging > Brain MRI > Diffusion brain MRI > dMRI weighted means		14489		0.328948612801836	0.0204783540388103			continuous-25689-both_sexes--irnt
Weighted-mean ISOVF in tract superior thalamic radiation (right)	25728	continuous		UK Biobank Assessment Centre > Imaging > Brain MRI > Diffusion brain MRI > dMRI weighted means		14489		0.330239141050486	0.00127008447117398			continuous-25728-both_sexes--irnt
I64 Stroke, not specified as haemorrhage or infarction	131368	icd_first_occurrence		Health-related outcomes > First occurrences > Circulatory system disorders		4836	276749	0.331378343466833	-0.0410458818164343			icd_first_occurrence-131368-both_sexes--
Volume of peripheral cortical grey matter	25002	continuous		UK Biobank Assessment Centre > Imaging > Brain MRI > T1 structural brain MRI		16052		0.33162087903563	0.00818250827171545			continuous-25002-both_sexes--irnt
Z50.4 Skin of leg NEC	41210	categorical		Health-related outcomes > Hospital inpatient > Summary Operations		4519	277067	0.332608123066207	-0.0407343174662154			categorical-41210-both_sexes-Z504-
Z47.3 Skin of cheek	41210	categorical		Health-related outcomes > Hospital inpatient > Summary Operations		2946	278640	0.332881189856221	0.0363881357986691			categorical-41210-both_sexes-Z473-
Volume of grey matter in Inferior Frontal Gyrus, pars opercularis (right)	25793	continuous		UK Biobank Assessment Centre > Imaging > Brain MRI > T1 structural brain MRI > Regional grey matter volumes (FAST)		16047		0.334696243719591	0.0172542953233507			continuous-25793-both_sexes--irnt
Mean MD in posterior corona radiata on FA skeleton (left)	25131	continuous		UK Biobank Assessment Centre > Imaging > Brain MRI > Diffusion brain MRI > dMRI skeleton		14492		0.33483225549172	-0.00980816258652371			continuous-25131-both_sexes--irnt
Mean L2 in sagittal stratum on FA skeleton (right)	25278	continuous		UK Biobank Assessment Centre > Imaging > Brain MRI > Diffusion brain MRI > dMRI skeleton		14492		0.334932099616588	0.0163640205660712			continuous-25278-both_sexes--irnt
Mean MO in pontine crossing tract on FA skeleton	25153	continuous		UK Biobank Assessment Centre > Imaging > Brain MRI > Diffusion brain MRI > dMRI skeleton		14492		0.334964106720382	0.0199364261003217			continuous-25153-both_sexes--irnt
Testosterone	30850	continuous		Biological samples > Assay results > Blood assays > Blood biochemistry		243015		0.335016845454947	0.00219213252119111			continuous-30850-both_sexes--irnt
Volume of grey matter in VIIb Cerebellum (left)	25906	continuous		UK Biobank Assessment Centre > Imaging > Brain MRI > T1 structural brain MRI > Regional grey matter volumes (FAST)		16047		0.335214613837138	-0.0181413590031355			continuous-25906-both_sexes--irnt
Volume of grey matter in IX Cerebellum (left)	25915	continuous		UK Biobank Assessment Centre > Imaging > Brain MRI > T1 structural brain MRI > Regional grey matter volumes (FAST)		16047		0.335622344088571	-0.00302610646918656			continuous-25915-both_sexes--irnt
Anal surgery	20004	categorical		UK Biobank Assessment Centre > Verbal interview > Operations		1679	279864	0.336328700713773	0.0240218261933251			categorical-20004-both_sexes-1460-
Mean ICVF in uncinate fasciculus on FA skeleton (left)	25389	continuous		UK Biobank Assessment Centre > Imaging > Brain MRI > Diffusion brain MRI > dMRI skeleton		14490		0.336537850617742	0.000683499652092165			continuous-25389-both_sexes--irnt
Weighted-mean L2 in tract corticospinal tract (left)	25604	continuous		UK Biobank Assessment Centre > Imaging > Brain MRI > Diffusion brain MRI > dMRI weighted means		14490		0.336590034191902	0.00971109378221813			continuous-25604-both_sexes--irnt
Mean MD in tapetum on FA skeleton (right)	25150	continuous		UK Biobank Assessment Centre > Imaging > Brain MRI > Diffusion brain MRI > dMRI skeleton		14492		0.338984833899748	-0.0187348618028693			continuous-25150-both_sexes--irnt
Mean OD in retrolenticular part of internal capsule on FA skeleton (left)	25413	continuous		UK Biobank Assessment Centre > Imaging > Brain MRI > Diffusion brain MRI > dMRI skeleton		14490		0.338988240924549	0.020238373766005			continuous-25413-both_sexes--irnt
N85 Other noninflammatory disorders of uterus, except cervix	132132	icd_first_occurrence		Health-related outcomes > First occurrences > Genitourinary system disorders		4260	149087	0.339260366724341	-0.0412312516111414			icd_first_occurrence-132132-both_sexes--
Mean MD in uncinate fasciculus on FA skeleton (left)	25149	continuous		UK Biobank Assessment Centre > Imaging > Brain MRI > Diffusion brain MRI > dMRI skeleton		14492		0.339504160311026	0.00125665017303834			continuous-25149-both_sexes--irnt
Saturated fat	100006	continuous		Online follow-up > Diet by 24-hour recall > Estimated nutrients yesterday		43938		0.339699130256703	0.0083938431383757			continuous-100006-both_sexes--irnt
H20.2 Fibreoptic endoscopic cauterisation of lesion of colon	41200	categorical		Health-related outcomes > Hospital inpatient > Summary Operations		1730	279856	0.340054609432053	0.0302627786853228			categorical-41200-both_sexes-H202-
Weighted-mean MD in tract cingulate gyrus part of cingulum (left)	25519	continuous		UK Biobank Assessment Centre > Imaging > Brain MRI > Diffusion brain MRI > dMRI weighted means		14490		0.340333751747158	0.0189003364571985			continuous-25519-both_sexes--irnt
Mean FA in superior longitudinal fasciculus on FA skeleton (right)	25096	continuous		UK Biobank Assessment Centre > Imaging > Brain MRI > Diffusion brain MRI > dMRI skeleton		14492		0.340855671126463	-0.000357692557810257			continuous-25096-both_sexes--irnt
Mean OD in inferior cerebellar peduncle on FA skeleton (right)	25402	continuous		UK Biobank Assessment Centre > Imaging > Brain MRI > Diffusion brain MRI > dMRI skeleton		14490		0.341479766904395	0.0193571565802512			continuous-25402-both_sexes--irnt
H33 Retinal detachments and breaks	131178	icd_first_occurrence		Health-related outcomes > First occurrences > Eye and adnexa disorders		3578	278007	0.341625819443756	0.0242958574995097			icd_first_occurrence-131178-both_sexes--
Beconase 50micrograms nasal spray	20003	categorical		UK Biobank Assessment Centre > Verbal interview > Medications		1862	279681	0.344083258190722	0.0170768533176205			categorical-20003-both_sexes-1140876136-
H10 Conjunctivitis	131142	icd_first_occurrence		Health-related outcomes > First occurrences > Eye and adnexa disorders		13336	268249	0.344517488432381	-0.0236755180084564			icd_first_occurrence-131142-both_sexes--
J03 Acute tonsillitis	131430	icd_first_occurrence		Health-related outcomes > First occurrences > Respiratory system disorders		9809	271776	0.345120275864865	0.0263432382849628			icd_first_occurrence-131430-both_sexes--
Mean OD in external capsule on FA skeleton (left)	25425	continuous		UK Biobank Assessment Centre > Imaging > Brain MRI > Diffusion brain MRI > dMRI skeleton		14490		0.346724265343041	0.0199869092909516			continuous-25425-both_sexes--irnt
Mean MD in superior corona radiata on FA skeleton (left)	25129	continuous		UK Biobank Assessment Centre > Imaging > Brain MRI > Diffusion brain MRI > dMRI skeleton		14492		0.346796905285332	0.00363562236648175			continuous-25129-both_sexes--irnt
Weighted-mean L2 in tract medial lemniscus (left)	25613	continuous		UK Biobank Assessment Centre > Imaging > Brain MRI > Diffusion brain MRI > dMRI weighted means		14490		0.347744359978975	-0.0149101735600784			continuous-25613-both_sexes--irnt
Medication for cholesterol, blood pressure or diabetes	6177	categorical		UK Biobank Assessment Centre > Touchscreen > Health and medical history > Medication		31371	95664	0.348371223507164	-0.00192512290466466			categorical-6177-both_sexes-2-
Weighted-mean MO in tract posterior thalamic radiation (right)	25562	continuous		UK Biobank Assessment Centre > Imaging > Brain MRI > Diffusion brain MRI > dMRI weighted means		14490		0.349047572704904	-0.00329504160724883			continuous-25562-both_sexes--irnt
Age at death	40007	continuous		Health-related outcomes > Death register		7730		0.349334727518105	-0.0105672520298028			continuous-40007-both_sexes--irnt
T52.1 Palmar fasciectomy	41200	categorical		Health-related outcomes > Hospital inpatient > Summary Operations		1667	279919	0.34937358809183	0.0310325082981358			categorical-41200-both_sexes-T521-
Mean L2 in posterior corona radiata on FA skeleton (left)	25275	continuous		UK Biobank Assessment Centre > Imaging > Brain MRI > Diffusion brain MRI > dMRI skeleton		14492		0.349471545078227	-0.00905654065529893			continuous-25275-both_sexes--irnt
Mean FA in sagittal stratum on FA skeleton (left)	25087	continuous		UK Biobank Assessment Centre > Imaging > Brain MRI > Diffusion brain MRI > dMRI skeleton		14492		0.350214455081204	-0.0196625155184184			continuous-25087-both_sexes--irnt
I20 Angina pectoris	131296	icd_first_occurrence		Health-related outcomes > First occurrences > Circulatory system disorders		16742	264843	0.351535765498723	-0.0217467670345822			icd_first_occurrence-131296-both_sexes--
M54 Dorsalgia	131928	icd_first_occurrence		Health-related outcomes > First occurrences > Musculoskeletal system and connective tissue disorders		39838	241747	0.351621597015639	-0.012260240491716			icd_first_occurrence-131928-both_sexes--
Weighted-mean L1 in tract inferior fronto-occipital fasciculus (left)	25581	continuous		UK Biobank Assessment Centre > Imaging > Brain MRI > Diffusion brain MRI > dMRI weighted means		14490		0.352250236681724	-0.0191053445931904			continuous-25581-both_sexes--irnt
Mean L3 in posterior limb of internal capsule on FA skeleton (right)	25314	continuous		UK Biobank Assessment Centre > Imaging > Brain MRI > Diffusion brain MRI > dMRI skeleton		14492		0.353024960828359	0.0137557330433412			continuous-25314-both_sexes--irnt
Hypothyroidism/myxoedema	20002	categorical		UK Biobank Assessment Centre > Verbal interview > Medical conditions		13734	267809	0.353542504020796	0.0188528012841715			categorical-20002-both_sexes-1226-
Eye problems/disorders	6148	categorical		UK Biobank Assessment Centre > Touchscreen > Health and medical history > Eyesight		5117	95378	0.354521889859472	0.0281499574275023			categorical-6148-both_sexes-6-
Weighted-mean MD in tract corticospinal tract (right)	25524	continuous		UK Biobank Assessment Centre > Imaging > Brain MRI > Diffusion brain MRI > dMRI weighted means		14490		0.354646526627004	0.0178689616608932			continuous-25524-both_sexes--irnt
Magnesium	100017	continuous		Online follow-up > Diet by 24-hour recall > Estimated nutrients yesterday		43938		0.354861025845216	0.00536238658401817			continuous-100017-both_sexes--irnt
Z28.7 Colon NEC	41210	categorical		Health-related outcomes > Hospital inpatient > Summary Operations		5111	276475	0.355611672485494	0.0256449534671451			categorical-41210-both_sexes-Z287-
Neutrophill count	30140	continuous		Biological samples > Assay results > Blood assays > Blood count		273110		0.357031615764375	-0.0048735708385709			continuous-30140-both_sexes--irnt
Weighted-mean FA in tract inferior fronto-occipital fasciculus (right)	25501	continuous		UK Biobank Assessment Centre > Imaging > Brain MRI > Diffusion brain MRI > dMRI weighted means		14490		0.357810869045451	-0.00584057403756051			continuous-25501-both_sexes--irnt
C71.2 Phacoemulsification of lens	41210	categorical		Health-related outcomes > Hospital inpatient > Summary Operations		12807	268779	0.358894280320396	-0.0241925606053694			categorical-41210-both_sexes-C712-
Volume of grey matter in Postcentral Gyrus (right)	25815	continuous		UK Biobank Assessment Centre > Imaging > Brain MRI > T1 structural brain MRI > Regional grey matter volumes (FAST)		16047		0.359648364737361	0.017442468407801			continuous-25815-both_sexes--irnt
Weighted-mean ISOVF in tract cingulate gyrus part of cingulum (right)	25709	continuous		UK Biobank Assessment Centre > Imaging > Brain MRI > Diffusion brain MRI > dMRI weighted means		14489		0.36003222917935	0.000031161719657176			continuous-25709-both_sexes--irnt
Weighted-mean OD in tract superior thalamic radiation (right)	25701	continuous		UK Biobank Assessment Centre > Imaging > Brain MRI > Diffusion brain MRI > dMRI weighted means		14489		0.360208974386739	0.01821522380909			continuous-25701-both_sexes--irnt
Mean MO in anterior corona radiata on FA skeleton (right)	25174	continuous		UK Biobank Assessment Centre > Imaging > Brain MRI > Diffusion brain MRI > dMRI skeleton		14492		0.360237252130621	0.0188699915003198			continuous-25174-both_sexes--irnt
Weight change during worst episode of depression	20536	categorical		Online follow-up > Mental health > Depression		7799	37119	0.360307089907571	-0.00740554928831653			categorical-20536-both_sexes-1-
Volume of grey matter in VI Cerebellum (vermis)	25898	continuous		UK Biobank Assessment Centre > Imaging > Brain MRI > T1 structural brain MRI > Regional grey matter volumes (FAST)		16047		0.36057972863547	-0.0114752926749244			continuous-25898-both_sexes--irnt
Laparoscopy	20004	categorical		UK Biobank Assessment Centre > Verbal interview > Operations		4963	148365	0.360950071582279	0.0236845157223123			categorical-20004-both_sexes-1520-
Alkaline phosphatase	30610	continuous		Biological samples > Assay results > Blood assays > Blood biochemistry		268561		0.361619440724912	0.00379312236162338			continuous-30610-both_sexes--irnt
K14 Diseases of tongue	131580	icd_first_occurrence		Health-related outcomes > First occurrences > Digestive system disorders		1933	279652	0.361885160037421	0.0185657407913289			icd_first_occurrence-131580-both_sexes--
Diastolic blood pressure, automated reading	4079	continuous		UK Biobank Assessment Centre > Physical measures > Blood pressure		266297		0.362069890380686	0.00350852270103322			continuous-4079-both_sexes--irnt
C75.1 Insertion of prosthetic replacement for lens NEC	41200	categorical		Health-related outcomes > Hospital inpatient > Summary Operations		12702	268884	0.362632381648123	-0.024116575049908			categorical-41200-both_sexes-C751-
G45 Transient cerebral ischaemic attacks and related syndromes	131056	icd_first_occurrence		Health-related outcomes > First occurrences > Nervous system disorders		4669	276916	0.363108777770885	0.0322444902713047			icd_first_occurrence-131056-both_sexes--
T72.3 Release of constriction of sheath of tendon	41200	categorical		Health-related outcomes > Hospital inpatient > Summary Operations		1713	279873	0.363659425760537	0.0275768658545492			categorical-41200-both_sexes-T723-
B01 Varicella [chickenpox]	130176	icd_first_occurrence		Health-related outcomes > First occurrences > Certain infectious and parasitic diseases		6917	274668	0.363824968427563	0.00683696862514065			icd_first_occurrence-130176-both_sexes--
Volume of grey matter in Superior Temporal Gyrus, posterior division (right)	25801	continuous		UK Biobank Assessment Centre > Imaging > Brain MRI > T1 structural brain MRI > Regional grey matter volumes (FAST)		16047		0.364422442910302	-0.00177842713392555			continuous-25801-both_sexes--irnt
Mean L3 in posterior corona radiata on FA skeleton (left)	25323	continuous		UK Biobank Assessment Centre > Imaging > Brain MRI > Diffusion brain MRI > dMRI skeleton		14492		0.365324345991497	-0.00663891564381673			continuous-25323-both_sexes--irnt
Mean ICVF in tapetum on FA skeleton (right)	25390	continuous		UK Biobank Assessment Centre > Imaging > Brain MRI > Diffusion brain MRI > dMRI skeleton		14490		0.365498261935663	0.00941915499436809			continuous-25390-both_sexes--irnt
Volume of grey matter in Supramarginal Gyrus, posterior division (left)	25820	continuous		UK Biobank Assessment Centre > Imaging > Brain MRI > T1 structural brain MRI > Regional grey matter volumes (FAST)		16047		0.365693984450889	0.00886633523060071			continuous-25820-both_sexes--irnt
Phosphate	30810	continuous		Biological samples > Assay results > Blood assays > Blood biochemistry		245839		0.365725455809585	-0.00433638655888247			continuous-30810-both_sexes--irnt
Weighted-mean ICVF in tract superior longitudinal fasciculus (right)	25672	continuous		UK Biobank Assessment Centre > Imaging > Brain MRI > Diffusion brain MRI > dMRI weighted means		14489		0.366635337698936	0.0113455328171768			continuous-25672-both_sexes--irnt
Z49.4 Skin of back	41210	categorical		Health-related outcomes > Hospital inpatient > Summary Operations		4158	277428	0.366824023194374	-0.0406648866757136			categorical-41210-both_sexes-Z494-
Q18.9 Unspecified diagnostic endoscopic examination of uterus	41200	categorical		Health-related outcomes > Hospital inpatient > Summary Operations		4206	149142	0.367510266394463	-0.0411985478052886			categorical-41200-both_sexes-Q189-
High light scatter reticulocyte percentage	30290	continuous		Biological samples > Assay results > Blood assays > Blood count		268454		0.36772051611445	-0.00500700810871288			continuous-30290-both_sexes--irnt
Bilateral oophorectomy (both ovaries removed)	2834	categorical		UK Biobank Assessment Centre > Touchscreen > Sex-specific factors > Female-specific factors		12390	138785	0.368156092863504	0.00739799116345095			categorical-2834-both_sexes--
L29 Pruritus	131738	icd_first_occurrence		Health-related outcomes > First occurrences > Skin and subcutaneous tissue disorders		6908	274677	0.36836454298685	0.026408495189923			icd_first_occurrence-131738-both_sexes--
Weighted-mean MO in tract acoustic radiation (right)	25543	continuous		UK Biobank Assessment Centre > Imaging > Brain MRI > Diffusion brain MRI > dMRI weighted means		14490		0.368695542971581	-0.00556840181123463			continuous-25543-both_sexes--irnt
Mean ICVF in cerebral peduncle on FA skeleton (right)	25358	continuous		UK Biobank Assessment Centre > Imaging > Brain MRI > Diffusion brain MRI > dMRI skeleton		14490		0.369991398373386	-0.0188202044836377			continuous-25358-both_sexes--irnt
Iron deficiency anaemia	20002	categorical		UK Biobank Assessment Centre > Verbal interview > Medical conditions		1521	280022	0.372352790855167	0.0284668529919185			categorical-20002-both_sexes-1330-
Weighted-mean MD in tract cingulate gyrus part of cingulum (right)	25520	continuous		UK Biobank Assessment Centre > Imaging > Brain MRI > Diffusion brain MRI > dMRI weighted means		14490		0.373947697193806	0.0146909676369366			continuous-25520-both_sexes--irnt
Weight	21002	continuous		UK Biobank Assessment Centre > Physical measures > Anthropometry > Body size measures		280748		0.374125210972729	-0.00407272935272737			continuous-21002-both_sexes--irnt
Volume of grey matter	25006	continuous		UK Biobank Assessment Centre > Imaging > Brain MRI > T1 structural brain MRI		16052		0.374148501892804	0.00301541727223247			continuous-25006-both_sexes--irnt
Weight change during worst episode of depression	20536	categorical		Online follow-up > Mental health > Depression		2829	42089	0.377867635964098	-0.0427120984598505			categorical-20536-both_sexes-3-
G40 Epilepsy	131048	icd_first_occurrence		Health-related outcomes > First occurrences > Nervous system disorders		3999	277586	0.377916342966556	-0.0406177482793444			icd_first_occurrence-131048-both_sexes--
Unilateral oophorectomy	20004	categorical		UK Biobank Assessment Centre > Verbal interview > Operations		1692	151636	0.37809552644452	0.0204391361409772			categorical-20004-both_sexes-1356-
Volume of grey matter in I-IV Cerebellum (left)	25893	continuous		UK Biobank Assessment Centre > Imaging > Brain MRI > T1 structural brain MRI > Regional grey matter volumes (FAST)		16047		0.378316425928975	-0.0169839437685157			continuous-25893-both_sexes--irnt
Symbicort 100/6 turbohaler	20003	categorical		UK Biobank Assessment Centre > Verbal interview > Medications		1763	279780	0.378546932521969	0.0233906923820696			categorical-20003-both_sexes-1141174520-
A04 Other bacterial intestinal infections	130008	icd_first_occurrence		Health-related outcomes > First occurrences > Certain infectious and parasitic diseases		4072	277513	0.378943638047772	-0.0406601064178742			icd_first_occurrence-130008-both_sexes--
Volume of brain, grey+white matter	25010	continuous		UK Biobank Assessment Centre > Imaging > Brain MRI > T1 structural brain MRI		16052		0.379317844457783	0.00295413842684284			continuous-25010-both_sexes--irnt
Mean FA in superior corona radiata on FA skeleton (left)	25081	continuous		UK Biobank Assessment Centre > Imaging > Brain MRI > Diffusion brain MRI > dMRI skeleton		14492		0.379408169594672	-0.00922126974807477			continuous-25081-both_sexes--irnt
Multivitamins	20003	categorical		UK Biobank Assessment Centre > Verbal interview > Medications		8655	272888	0.380009324350384	-0.0269211570638155			categorical-20003-both_sexes-1140852976-
Mean ICVF in cingulum hippocampus on FA skeleton (left)	25381	continuous		UK Biobank Assessment Centre > Imaging > Brain MRI > Diffusion brain MRI > dMRI skeleton		14490		0.38011294592691	0.0184959505288966			continuous-25381-both_sexes--irnt
Weighted-mean FA in tract superior thalamic radiation (left)	25511	continuous		UK Biobank Assessment Centre > Imaging > Brain MRI > Diffusion brain MRI > dMRI weighted means		14490		0.380246116895678	-0.018414195076846			continuous-25511-both_sexes--irnt
Arm fat mass (right)	23120	continuous		UK Biobank Assessment Centre > Physical measures > Anthropometry > Impedance measures		276634		0.380824300078413	-0.00454796792295147			continuous-23120-both_sexes--irnt
B26 Mumps	130216	icd_first_occurrence		Health-related outcomes > First occurrences > Certain infectious and parasitic diseases		3217	278368	0.381382088721131	0.0263984555229775			icd_first_occurrence-130216-both_sexes--
J98 Other respiratory disorders	131548	icd_first_occurrence		Health-related outcomes > First occurrences > Respiratory system disorders		8549	273036	0.382399883482931	-0.0277348303572782			icd_first_occurrence-131548-both_sexes--
L87.4 Avulsion of varicose vein of leg	41210	categorical		Health-related outcomes > Hospital inpatient > Summary Operations		4031	277555	0.38287288758112	-0.0407106579745588			categorical-41210-both_sexes-L874-
Volume of grey matter in Temporal Pole (right)	25797	continuous		UK Biobank Assessment Centre > Imaging > Brain MRI > T1 structural brain MRI > Regional grey matter volumes (FAST)		16047		0.382974668351058	0.00862294679834277			continuous-25797-both_sexes--irnt
SHBG	30830	continuous		Biological samples > Assay results > Blood assays > Blood biochemistry		243925		0.383729287174935	-0.000428732704705856			continuous-30830-both_sexes--irnt
K60 Fissure and fistula of anal and rectal regions	131642	icd_first_occurrence		Health-related outcomes > First occurrences > Digestive system disorders		3473	278112	0.384323285489689	0.0252164557944971			icd_first_occurrence-131642-both_sexes--
Volume of grey matter in Parietal Operculum Cortex (right)	25867	continuous		UK Biobank Assessment Centre > Imaging > Brain MRI > T1 structural brain MRI > Regional grey matter volumes (FAST)		16047		0.384417900699013	-0.0162943432297069			continuous-25867-both_sexes--irnt
Recent trouble concentrating on things	20508	continuous		Online follow-up > Mental health > Depression		93221		0.385890303437331	0.00327249545696671			continuous-20508-both_sexes--
E05 Thyrotoxicosis [hyperthyroidism]	130700	icd_first_occurrence		Health-related outcomes > First occurrences > Endocrine, nutritional and metabolic diseases		3979	277606	0.386204841793548	-0.0408206867795289			icd_first_occurrence-130700-both_sexes--
Multivitamin+mineral preparations	20003	categorical		UK Biobank Assessment Centre > Verbal interview > Medications		3778	277765	0.386492572844482	-0.0406550356142782			categorical-20003-both_sexes-1140876592-
Weighted-mean ISOVF in tract inferior longitudinal fasciculus (left)	25718	continuous		UK Biobank Assessment Centre > Imaging > Brain MRI > Diffusion brain MRI > dMRI weighted means		14489		0.386756821998595	-0.0183699367311657			continuous-25718-both_sexes--irnt
Ever talked to a health professional about unusual or psychotic experiences	20477	categorical		Online follow-up > Mental health > Unusual and psychotic experiences		976	3609	0.386780120106629	-0.0513888305396193			categorical-20477-both_sexes--
Removal of mole/skin lesion	20004	categorical		UK Biobank Assessment Centre > Verbal interview > Operations		3843	277700	0.387067971836172	-0.0406337097152034			categorical-20004-both_sexes-1504-
N17.1 Bilateral vasectomy	41200	categorical		Health-related outcomes > Hospital inpatient > Summary Operations		3030	125208	0.387204993683028	-0.042869928721638			categorical-41200-both_sexes-N171-
E87 Other disorders of fluid, electrolyte and acid-base balance	130828	icd_first_occurrence		Health-related outcomes > First occurrences > Endocrine, nutritional and metabolic diseases		6364	275221	0.387379171902877	0.0311225381275629			icd_first_occurrence-130828-both_sexes--
O63 Long labour	132250	icd_first_occurrence		Health-related outcomes > First occurrences > Pregnancy, childbirth and the puerperium		1373	151974	0.387564010852651	0.0287809674143305			icd_first_occurrence-132250-both_sexes--
M70.3 Rectal needle biopsy of prostate	41200	categorical		Health-related outcomes > Hospital inpatient > Summary Operations		3939	124299	0.388096312331396	-0.0422146688731841			categorical-41200-both_sexes-M703-
Weighted-mean MD in tract forceps major	25525	continuous		UK Biobank Assessment Centre > Imaging > Brain MRI > Diffusion brain MRI > dMRI weighted means		14490		0.388361276635127	-0.0102913182755975			continuous-25525-both_sexes--irnt
Mean L2 in anterior limb of internal capsule on FA skeleton (right)	25264	continuous		UK Biobank Assessment Centre > Imaging > Brain MRI > Diffusion brain MRI > dMRI skeleton		14492		0.38837601299271	-0.0162328695404936			continuous-25264-both_sexes--irnt
Medication for pain relief, constipation, heartburn	6154	categorical		UK Biobank Assessment Centre > Touchscreen > Health and medical history > Medication		16898	261613	0.388510095985018	0.00235524727634797			categorical-6154-both_sexes-5-
Q17.1 Endoscopic resection of lesion of uterus	41200	categorical		Health-related outcomes > Hospital inpatient > Summary Operations		3752	149596	0.38917093316406	-0.0410675068862039			categorical-41200-both_sexes-Q171-
Mean MO in anterior corona radiata on FA skeleton (left)	25175	continuous		UK Biobank Assessment Centre > Imaging > Brain MRI > Diffusion brain MRI > dMRI skeleton		14492		0.389269198703155	0.0166821818067874			continuous-25175-both_sexes--irnt
Muscle/soft tissue surgery	20004	categorical		UK Biobank Assessment Centre > Verbal interview > Operations		7973	273570	0.38968323564561	0.015979027483513			categorical-20004-both_sexes-1297-
Weighted-mean MO in tract inferior fronto-occipital fasciculus (left)	25554	continuous		UK Biobank Assessment Centre > Imaging > Brain MRI > Diffusion brain MRI > dMRI weighted means		14490		0.390495368022468	-0.0185571134248884			continuous-25554-both_sexes--irnt
N42 Other disorders of prostate	132076	icd_first_occurrence		Health-related outcomes > First occurrences > Genitourinary system disorders		1663	126575	0.391337741161118	0.032186123442132			icd_first_occurrence-132076-both_sexes--
Volume of ventricular cerebrospinal fluid (normalised for head size)	25003	continuous		UK Biobank Assessment Centre > Imaging > Brain MRI > T1 structural brain MRI		16052		0.391430362939463	-0.0149413274535745			continuous-25003-both_sexes--irnt
Mean L1 in superior corona radiata on FA skeleton (right)	25224	continuous		UK Biobank Assessment Centre > Imaging > Brain MRI > Diffusion brain MRI > dMRI skeleton		14492		0.392033510168858	-0.0109717015899106			continuous-25224-both_sexes--irnt
Weighted-mean L2 in tract posterior thalamic radiation (right)	25616	continuous		UK Biobank Assessment Centre > Imaging > Brain MRI > Diffusion brain MRI > dMRI weighted means		14490		0.392492901573184	-0.00220025691741495			continuous-25616-both_sexes--irnt
Volume of white matter	25008	continuous		UK Biobank Assessment Centre > Imaging > Brain MRI > T1 structural brain MRI		16052		0.392616321443698	0.002784315259976			continuous-25008-both_sexes--irnt
Townsend deprivation index at recruitment	189	continuous		Population characteristics > Baseline characteristics		281251		0.392908344706646	-0.00348894173638834			continuous-189-both_sexes--irnt
Mean MD in cingulum hippocampus on FA skeleton (right)	25140	continuous		UK Biobank Assessment Centre > Imaging > Brain MRI > Diffusion brain MRI > dMRI skeleton		14492		0.39311438019733	-0.0185055968930021			continuous-25140-both_sexes--irnt
Q08.9 Unspecified vaginal excision of uterus	41210	categorical		Health-related outcomes > Hospital inpatient > Summary Operations		1993	151355	0.393602331891695	0.0148069963251729			categorical-41210-both_sexes-Q089-
Volume of pallidum (right)	25018	continuous		UK Biobank Assessment Centre > Imaging > Brain MRI > T1 structural brain MRI > Subcortical volumes (FIRST)		16038		0.394208330967463	-0.0162043857841161			continuous-25018-both_sexes--irnt
Weighted-mean L3 in tract acoustic radiation (left)	25623	continuous		UK Biobank Assessment Centre > Imaging > Brain MRI > Diffusion brain MRI > dMRI weighted means		14490		0.394286550630465	-0.0185950099418867			continuous-25623-both_sexes--irnt
H57 Other disorders of eye and adnexa	131216	icd_first_occurrence		Health-related outcomes > First occurrences > Eye and adnexa disorders		4305	277280	0.394947821273843	0.0356429510616743			icd_first_occurrence-131216-both_sexes--
J43 Emphysema	131490	icd_first_occurrence		Health-related outcomes > First occurrences > Respiratory system disorders		1709	279876	0.395183766096779	0.0293289452641464			icd_first_occurrence-131490-both_sexes--
Weighted-mean ICVF in tract parahippocampal part of cingulum (left)	25656	continuous		UK Biobank Assessment Centre > Imaging > Brain MRI > Diffusion brain MRI > dMRI weighted means		14489		0.396078920917581	0.0182041746808226			continuous-25656-both_sexes--irnt
Type 2 diabetes	20002	categorical		UK Biobank Assessment Centre > Verbal interview > Medical conditions		1752	279791	0.396429983056102	0.0274745985752712			categorical-20002-both_sexes-1223-
Volume of grey matter in Frontal Orbital Cortex (left)	25846	continuous		UK Biobank Assessment Centre > Imaging > Brain MRI > T1 structural brain MRI > Regional grey matter volumes (FAST)		16047		0.396663326004869	0.014750550614342			continuous-25846-both_sexes--irnt
Recent feelings or nervousness or anxiety	20506	continuous		Online follow-up > Mental health > Anxiety		92999		0.396831136893385	0.00494142098415036			continuous-20506-both_sexes--
Mean MO in posterior thalamic radiation on FA skeleton (left)	25181	continuous		UK Biobank Assessment Centre > Imaging > Brain MRI > Diffusion brain MRI > dMRI skeleton		14492		0.3970169641407	-0.00520951165962433			continuous-25181-both_sexes--irnt
Reduction or fixation of bone fracture	20004	categorical		UK Biobank Assessment Centre > Verbal interview > Operations		12757	268786	0.398149502819393	0.0220188533143107			categorical-20004-both_sexes-1439-
Osteoarthritis	20002	categorical		UK Biobank Assessment Centre > Verbal interview > Medical conditions		23012	258531	0.398836037198575	0.0174143701615934			categorical-20002-both_sexes-1465-
Mean MD in anterior limb of internal capsule on FA skeleton (right)	25120	continuous		UK Biobank Assessment Centre > Imaging > Brain MRI > Diffusion brain MRI > dMRI skeleton		14492		0.399255489394485	-0.00778963151681486			continuous-25120-both_sexes--irnt
Weighted-mean L1 in tract inferior longitudinal fasciculus (left)	25583	continuous		UK Biobank Assessment Centre > Imaging > Brain MRI > Diffusion brain MRI > dMRI weighted means		14490		0.400412780537694	-0.0173488777397908			continuous-25583-both_sexes--irnt
Mean L1 in tapetum on FA skeleton (left)	25247	continuous		UK Biobank Assessment Centre > Imaging > Brain MRI > Diffusion brain MRI > dMRI skeleton		14492		0.400775077981755	-0.0168198162518535			continuous-25247-both_sexes--irnt
Atrial fibrillation	20002	categorical		UK Biobank Assessment Centre > Verbal interview > Medical conditions		2133	279410	0.401227378506571	0.013419690668576			categorical-20002-both_sexes-1471-
Arthroscopy nos	20004	categorical		UK Biobank Assessment Centre > Verbal interview > Operations		6225	275318	0.401320445567464	0.0298553047546246			categorical-20004-both_sexes-1493-
Weighted-mean MD in tract middle cerebellar peduncle	25531	continuous		UK Biobank Assessment Centre > Imaging > Brain MRI > Diffusion brain MRI > dMRI weighted means		14490		0.401357814017618	-0.00974115176526765			continuous-25531-both_sexes--irnt
Weighted-mean L3 in tract superior longitudinal fasciculus (left)	25644	continuous		UK Biobank Assessment Centre > Imaging > Brain MRI > Diffusion brain MRI > dMRI weighted means		14490		0.401688995717267	-0.0061786957600799			continuous-25644-both_sexes--irnt
K63.6 Coronary arteriography NEC	41200	categorical		Health-related outcomes > Hospital inpatient > Summary Operations		4010	277576	0.402213178593977	-0.0409168287206933			categorical-41200-both_sexes-K636-
Tramadol	20003	categorical		UK Biobank Assessment Centre > Verbal interview > Medications		3080	278463	0.402266113346919	0.0352494805820281			categorical-20003-both_sexes-1140864992-
Weighted-mean FA in tract posterior thalamic radiation (right)	25508	continuous		UK Biobank Assessment Centre > Imaging > Brain MRI > Diffusion brain MRI > dMRI weighted means		14490		0.404707670584193	-0.00731244409650467			continuous-25508-both_sexes--irnt
M23 Internal derangement of knee	131884	icd_first_occurrence		Health-related outcomes > First occurrences > Musculoskeletal system and connective tissue disorders		12389	269196	0.404771417583156	-0.022012031874157			icd_first_occurrence-131884-both_sexes--
Weighted-mean L2 in tract inferior longitudinal fasciculus (right)	25611	continuous		UK Biobank Assessment Centre > Imaging > Brain MRI > Diffusion brain MRI > dMRI weighted means		14490		0.405934505476055	0.00287781755071682			continuous-25611-both_sexes--irnt
I44 Atrioventricular and left bundle-branch block	131342	icd_first_occurrence		Health-related outcomes > First occurrences > Circulatory system disorders		3571	278014	0.40713746447054	-0.0410077588383492			icd_first_occurrence-131342-both_sexes--
Mean L1 in superior fronto-occipital fasciculus on FA skeleton (left)	25243	continuous		UK Biobank Assessment Centre > Imaging > Brain MRI > Diffusion brain MRI > dMRI skeleton		14492		0.407172951670378	-0.00696369830928007			continuous-25243-both_sexes--irnt
X72.4 Delivery of subsequent element of cycle of chemotherapy for neoplasm	41200	categorical		Health-related outcomes > Hospital inpatient > Summary Operations		1841	279745	0.40737747548353	0.0243428840409202			categorical-41200-both_sexes-X724-
Weighted-mean MD in tract acoustic radiation (right)	25516	continuous		UK Biobank Assessment Centre > Imaging > Brain MRI > Diffusion brain MRI > dMRI weighted means		14490		0.407660873723373	0.011833100460876			continuous-25516-both_sexes--irnt
Recent poor appetite or overeating	20511	continuous		Online follow-up > Mental health > Depression		93231		0.407823559636709	-0.00123183266656096			continuous-20511-both_sexes--
Creatinine	30700	continuous		Biological samples > Assay results > Blood assays > Blood biochemistry		268410		0.408162648327564	0.00356736750533815			continuous-30700-both_sexes--irnt
Weighted-mean MD in tract acoustic radiation (left)	25515	continuous		UK Biobank Assessment Centre > Imaging > Brain MRI > Diffusion brain MRI > dMRI weighted means		14490		0.408166135075539	-0.0182430998562468			continuous-25515-both_sexes--irnt
T20.2 Primary repair of inguinal hernia using insert of prosthetic material	41200	categorical		Health-related outcomes > Hospital inpatient > Summary Operations		8312	119926	0.408712036073842	-0.028238504170347			categorical-41200-both_sexes-T202-
Weighted-mean ICVF in tract parahippocampal part of cingulum (right)	25657	continuous		UK Biobank Assessment Centre > Imaging > Brain MRI > Diffusion brain MRI > dMRI weighted means		14489		0.40990189750004	0.0178788448465486			continuous-25657-both_sexes--irnt
Mean L3 in genu of corpus callosum on FA skeleton	25298	continuous		UK Biobank Assessment Centre > Imaging > Brain MRI > Diffusion brain MRI > dMRI skeleton		14492		0.410770885097298	-0.000793275144688724			continuous-25298-both_sexes--irnt
Z28.8 Specified large intestine NEC	41210	categorical		Health-related outcomes > Hospital inpatient > Summary Operations		1980	279606	0.411268395094241	0.0253696987311034			categorical-41210-both_sexes-Z288-
Weighted-mean FA in tract medial lemniscus (left)	25505	continuous		UK Biobank Assessment Centre > Imaging > Brain MRI > Diffusion brain MRI > dMRI weighted means		14490		0.411331772288841	0.0176352625772351			continuous-25505-both_sexes--irnt
Mean L3 in superior fronto-occipital fasciculus on FA skeleton (right)	25338	continuous		UK Biobank Assessment Centre > Imaging > Brain MRI > Diffusion brain MRI > dMRI skeleton		14492		0.411720600457572	0.00152763826512069			continuous-25338-both_sexes--irnt
Age hayfever or allergic rhinitis diagnosed by doctor	22146	continuous		Online follow-up > Work environment > Medical information		16495		0.411741399077306	0.0266923382052506			continuous-22146-both_sexes--irnt
Weighted-mean FA in tract cingulate gyrus part of cingulum (left)	25492	continuous		UK Biobank Assessment Centre > Imaging > Brain MRI > Diffusion brain MRI > dMRI weighted means		14490		0.4120076850942	-0.0177570202540018			continuous-25492-both_sexes--irnt
M25 Other joint disorders, not elsewhere classified	131888	icd_first_occurrence		Health-related outcomes > First occurrences > Musculoskeletal system and connective tissue disorders		48780	232805	0.412599201725578	-0.00017764849179385			icd_first_occurrence-131888-both_sexes--
Bipolar and major depression status	20126	categorical		UK Biobank Assessment Centre > Touchscreen > Psychosocial factors > Mental health		53407	20735	0.41291379677598	-0.0186794768873218			categorical-20126-both_sexes-0-
Weight	23098	continuous		UK Biobank Assessment Centre > Physical measures > Anthropometry > Impedance measures		276717		0.412970152275549	-0.00386255055755679			continuous-23098-both_sexes--irnt
W37.1 Primary total prosthetic replacement of hip joint using cement	41200	categorical		Health-related outcomes > Hospital inpatient > Summary Operations		3288	278298	0.415883100663697	-0.0411316850060977			categorical-41200-both_sexes-W371-
Volume of grey matter in Lateral Occipital Cortex, superior division (left)	25824	continuous		UK Biobank Assessment Centre > Imaging > Brain MRI > T1 structural brain MRI > Regional grey matter volumes (FAST)		16047		0.41629458973675	0.0160015400701465			continuous-25824-both_sexes--irnt
J31 Chronic rhinitis, nasopharyngitis and pharyngitis	131466	icd_first_occurrence		Health-related outcomes > First occurrences > Respiratory system disorders		3710	277875	0.417044906373128	-0.040571177284808			icd_first_occurrence-131466-both_sexes--
Mean MD in sagittal stratum on FA skeleton (left)	25135	continuous		UK Biobank Assessment Centre > Imaging > Brain MRI > Diffusion brain MRI > dMRI skeleton		14492		0.417390261066654	-0.0171830800754825			continuous-25135-both_sexes--irnt
Mean MO in superior cerebellar peduncle on FA skeleton (right)	25164	continuous		UK Biobank Assessment Centre > Imaging > Brain MRI > Diffusion brain MRI > dMRI skeleton		14492		0.418714995126033	-0.0141995083685578			continuous-25164-both_sexes--irnt
Weighted-mean L2 in tract forceps major	25606	continuous		UK Biobank Assessment Centre > Imaging > Brain MRI > Diffusion brain MRI > dMRI weighted means		14490		0.419814465739387	-0.00921302875132007			continuous-25606-both_sexes--irnt
Mean L1 in external capsule on FA skeleton (right)	25232	continuous		UK Biobank Assessment Centre > Imaging > Brain MRI > Diffusion brain MRI > dMRI skeleton		14492		0.420232003067691	-0.0157959057773253			continuous-25232-both_sexes--irnt
Inguinal/femoral hernia repair	20004	categorical		UK Biobank Assessment Centre > Verbal interview > Operations		8953	272590	0.420471906176535	0.0258695761528659			categorical-20004-both_sexes-1403-
Volume of ventricular cerebrospinal fluid	25004	continuous		UK Biobank Assessment Centre > Imaging > Brain MRI > T1 structural brain MRI		16052		0.420708117888327	-0.0138699836798028			continuous-25004-both_sexes--irnt
Mean FA in fornix cres+stria terminalis on FA skeleton (right)	25094	continuous		UK Biobank Assessment Centre > Imaging > Brain MRI > Diffusion brain MRI > dMRI skeleton		14492		0.421183553259185	-0.00661838405569176			continuous-25094-both_sexes--irnt
Ectopic pregnancy surgery	20004	categorical		UK Biobank Assessment Centre > Verbal interview > Operations		1613	151715	0.421299614160521	0.0233975839624347			categorical-20004-both_sexes-1507-
Mean FA in splenium of corpus callosum on FA skeleton	25060	continuous		UK Biobank Assessment Centre > Imaging > Brain MRI > Diffusion brain MRI > dMRI skeleton		14492		0.421761442053708	-0.0178978641253651			continuous-25060-both_sexes--irnt
M47 Spondylosis	131916	icd_first_occurrence		Health-related outcomes > First occurrences > Musculoskeletal system and connective tissue disorders		16228	265357	0.422332933746403	-0.0196868977902633			icd_first_occurrence-131916-both_sexes--
M47.9 Unspecified urethral catheterisation of bladder	41210	categorical		Health-related outcomes > Hospital inpatient > Summary Operations		1901	279685	0.422649759449794	0.0176773673279193			categorical-41210-both_sexes-M479-
Weighted-mean MD in tract superior longitudinal fasciculus (left)	25536	continuous		UK Biobank Assessment Centre > Imaging > Brain MRI > Diffusion brain MRI > dMRI weighted means		14490		0.422659421616086	-0.0095524582148698			continuous-25536-both_sexes--irnt
K65 Peritonitis	131652	icd_first_occurrence		Health-related outcomes > First occurrences > Digestive system disorders		1696	279889	0.422799030117388	0.0257650364919259			icd_first_occurrence-131652-both_sexes--
H04 Disorders of lachrymal system	131136	icd_first_occurrence		Health-related outcomes > First occurrences > Eye and adnexa disorders		7969	273616	0.4229487806562	-0.027081130777815			icd_first_occurrence-131136-both_sexes--
G55 Nerve root and plexus compressions in diseases classified elsewhere	131072	icd_first_occurrence		Health-related outcomes > First occurrences > Nervous system disorders		3398	278187	0.423560759300337	-0.0405518357754419			icd_first_occurrence-131072-both_sexes--
Stroke	20002	categorical		UK Biobank Assessment Centre > Verbal interview > Medical conditions		3651	277892	0.423801351267445	-0.0407958960070415			categorical-20002-both_sexes-1081-
Volume of grey matter in Thalamus (right)	25879	continuous		UK Biobank Assessment Centre > Imaging > Brain MRI > T1 structural brain MRI > Regional grey matter volumes (FAST)		16047		0.423889032910168	-0.00825900765491432			continuous-25879-both_sexes--irnt
U20.1 Transthoracic echocardiography	41210	categorical		Health-related outcomes > Hospital inpatient > Summary Operations		3148	278438	0.424437169944109	0.0324739338459634			categorical-41210-both_sexes-U201-
Volume of grey matter in Inferior Temporal Gyrus, anterior division (left)	25808	continuous		UK Biobank Assessment Centre > Imaging > Brain MRI > T1 structural brain MRI > Regional grey matter volumes (FAST)		16047		0.42454861037804	0.0101571833826418			continuous-25808-both_sexes--irnt
Median z-statistic (in group-defined mask) for faces activation	25046	continuous		UK Biobank Assessment Centre > Imaging > Brain MRI > Task functional brain MRI		14069		0.424890103309529	0.00108861336701952			continuous-25046-both_sexes--irnt
H65 Nonsuppurative otitis media	131228	icd_first_occurrence		Health-related outcomes > First occurrences > Ear and mastoid process disorders		3377	278208	0.425872036102402	0.0237483160931962			icd_first_occurrence-131228-both_sexes--
K80 Cholelithiasis	131674	icd_first_occurrence		Health-related outcomes > First occurrences > Digestive system disorders		15687	265898	0.425904697728659	-0.019571400613336			icd_first_occurrence-131674-both_sexes--
Volume of grey matter in Frontal Pole (left)	25782	continuous		UK Biobank Assessment Centre > Imaging > Brain MRI > T1 structural brain MRI > Regional grey matter volumes (FAST)		16047		0.427279760457156	0.00225650557973696			continuous-25782-both_sexes--irnt
Weighted-mean MO in tract superior longitudinal fasciculus (left)	25563	continuous		UK Biobank Assessment Centre > Imaging > Brain MRI > Diffusion brain MRI > dMRI weighted means		14490		0.427336601165375	0.0101309846281838			continuous-25563-both_sexes--irnt
Mean ICVF in posterior corona radiata on FA skeleton (left)	25371	continuous		UK Biobank Assessment Centre > Imaging > Brain MRI > Diffusion brain MRI > dMRI skeleton		14490		0.428276174401113	0.00622172510031017			continuous-25371-both_sexes--irnt
Mean ISOVF in sagittal stratum on FA skeleton (right)	25470	continuous		UK Biobank Assessment Centre > Imaging > Brain MRI > Diffusion brain MRI > dMRI skeleton		14490		0.429620338578897	-0.0172335215400566			continuous-25470-both_sexes--irnt
Y82.3 Application of local anaesthetic NEC	41210	categorical		Health-related outcomes > Hospital inpatient > Summary Operations		3831	277755	0.429627019033488	-0.040654844425312			categorical-41210-both_sexes-Y823-
Volume of grey matter in Planum Polare (right)	25869	continuous		UK Biobank Assessment Centre > Imaging > Brain MRI > T1 structural brain MRI > Regional grey matter volumes (FAST)		16047		0.430222145680275	0.0150804899686837			continuous-25869-both_sexes--irnt
K43 Ventral hernia	131618	icd_first_occurrence		Health-related outcomes > First occurrences > Digestive system disorders		3467	278118	0.430692731319302	-0.040597867296536			icd_first_occurrence-131618-both_sexes--
H60 Otitis externa	131222	icd_first_occurrence		Health-related outcomes > First occurrences > Ear and mastoid process disorders		12540	269045	0.431475688240051	-0.021665145876925			icd_first_occurrence-131222-both_sexes--
M45.9 Unspecified diagnostic endoscopic examination of bladder	41210	categorical		Health-related outcomes > Hospital inpatient > Summary Operations		3506	278080	0.431690699870375	-0.0405785256999523			categorical-41210-both_sexes-M459-
Mean L3 in uncinate fasciculus on FA skeleton (left)	25341	continuous		UK Biobank Assessment Centre > Imaging > Brain MRI > Diffusion brain MRI > dMRI skeleton		14492		0.431719490390523	0.00436074962171879			continuous-25341-both_sexes--irnt
Ovarian cyst removal/surgery	20004	categorical		UK Biobank Assessment Centre > Verbal interview > Operations		3309	150019	0.431985171893537	-0.0409306086536423			categorical-20004-both_sexes-1506-
O68 Labour and delivery complicated by foetal stress [distress]	132260	icd_first_occurrence		Health-related outcomes > First occurrences > Pregnancy, childbirth and the puerperium		2351	150996	0.432866448609773	0.045406040296367			icd_first_occurrence-132260-both_sexes--
Mean FA in genu of corpus callosum on FA skeleton	25058	continuous		UK Biobank Assessment Centre > Imaging > Brain MRI > Diffusion brain MRI > dMRI skeleton		14492		0.433091903166894	-0.000659068454537093			continuous-25058-both_sexes--irnt
Vitamin E	100025	continuous		Online follow-up > Diet by 24-hour recall > Estimated nutrients yesterday		43938		0.433247967968198	0.00863493274459094			continuous-100025-both_sexes--irnt
L84 Corns and callosities	131810	icd_first_occurrence		Health-related outcomes > First occurrences > Skin and subcutaneous tissue disorders		2059	279526	0.433660945207906	0.0133190251137609			icd_first_occurrence-131810-both_sexes--
Shoulder surgery	20004	categorical		UK Biobank Assessment Centre > Verbal interview > Operations		4232	277311	0.433789393661475	0.0120294383503432			categorical-20004-both_sexes-1499-
Lipoprotein A	30790	continuous		Biological samples > Assay results > Blood assays > Blood biochemistry		213892		0.434196075861157	-0.00277224860811895			continuous-30790-both_sexes--irnt
Weighted-mean L3 in tract medial lemniscus (left)	25640	continuous		UK Biobank Assessment Centre > Imaging > Brain MRI > Diffusion brain MRI > dMRI weighted means		14490		0.435013118977706	-0.0132133969414726			continuous-25640-both_sexes--irnt
Mean ISOVF in cingulum cingulate gyrus on FA skeleton (right)	25474	continuous		UK Biobank Assessment Centre > Imaging > Brain MRI > Diffusion brain MRI > dMRI skeleton		14490		0.435274423527875	0.00937686270942989			continuous-25474-both_sexes--irnt
Volume of grey matter in Cingulate Gyrus, posterior division (right)	25841	continuous		UK Biobank Assessment Centre > Imaging > Brain MRI > T1 structural brain MRI > Regional grey matter volumes (FAST)		16047		0.43539513043324	0.00307533727173565			continuous-25841-both_sexes--irnt
Weighted-mean OD in tract inferior longitudinal fasciculus (left)	25691	continuous		UK Biobank Assessment Centre > Imaging > Brain MRI > Diffusion brain MRI > dMRI weighted means		14489		0.436359442848637	-0.00849989235504419			continuous-25691-both_sexes--irnt
Tense, sore, or aching muscles during worst period of anxiety	20417	categorical		Online follow-up > Mental health > Anxiety		10407	16091	0.436847358964483	-0.0226212513038206			categorical-20417-both_sexes--
Spine or back surgery	20004	categorical		UK Biobank Assessment Centre > Verbal interview > Operations		3291	278252	0.437159198765732	-0.04054676886003			categorical-20004-both_sexes-1320-
Forced vital capacity (FVC), Best measure	20151	continuous		UK Biobank Assessment Centre > Physical measures > Spirometry		208760		0.437436616465219	0.00356877927624531			continuous-20151-both_sexes--irnt
Frequency of failure to fulfil normal expectations due to drinking alcohol in last year	20407	continuous		Online follow-up > Mental health > Alcohol use		51479		0.438445553260316	-0.00344385076964252			continuous-20407-both_sexes--
Mean L2 in splenium of corpus callosum on FA skeleton	25252	continuous		UK Biobank Assessment Centre > Imaging > Brain MRI > Diffusion brain MRI > dMRI skeleton		14492		0.438927307394174	0.0174168577497508			continuous-25252-both_sexes--irnt
K30 Dyspepsia	131600	icd_first_occurrence		Health-related outcomes > First occurrences > Digestive system disorders		10360	271225	0.439185937025072	0.00364547668980587			icd_first_occurrence-131600-both_sexes--
Mean L3 in external capsule on FA skeleton (right)	25328	continuous		UK Biobank Assessment Centre > Imaging > Brain MRI > Diffusion brain MRI > dMRI skeleton		14492		0.439476524926843	0.0113235256382105			continuous-25328-both_sexes--irnt
L73 Other follicular disorders	131796	icd_first_occurrence		Health-related outcomes > First occurrences > Skin and subcutaneous tissue disorders		2031	279554	0.440215554571782	0.0153326545321071			icd_first_occurrence-131796-both_sexes--
Wants to stop smoking	3496	continuous		UK Biobank Assessment Centre > Touchscreen > Lifestyle and environment > Smoking		20577		0.440216282605816	-0.0179137355223963			continuous-3496-both_sexes--
Weighted-mean L3 in tract middle cerebellar peduncle	25639	continuous		UK Biobank Assessment Centre > Imaging > Brain MRI > Diffusion brain MRI > dMRI weighted means		14490		0.440281098536764	-0.00525561742526667			continuous-25639-both_sexes--irnt
Z50.1 Skin of arm	41210	categorical		Health-related outcomes > Hospital inpatient > Summary Operations		3297	278289	0.440958676252639	-0.0405337183045993			categorical-41210-both_sexes-Z501-
Volume of grey matter in VIIIa Cerebellum (left)	25909	continuous		UK Biobank Assessment Centre > Imaging > Brain MRI > T1 structural brain MRI > Regional grey matter volumes (FAST)		16047		0.441066354322524	-0.0152634468864565			continuous-25909-both_sexes--irnt
Weighted-mean MD in tract medial lemniscus (left)	25532	continuous		UK Biobank Assessment Centre > Imaging > Brain MRI > Diffusion brain MRI > dMRI weighted means		14490		0.441850040904367	-0.0117730373815718			continuous-25532-both_sexes--irnt
K52 Other non-infective gastro-enteritis and colitis	131630	icd_first_occurrence		Health-related outcomes > First occurrences > Digestive system disorders		13939	267646	0.442008331737931	0.00985632537828762			icd_first_occurrence-131630-both_sexes--
Father's age at death	1807	continuous		UK Biobank Assessment Centre > Touchscreen > Family history		207146		0.442156839229288	0.00291350830578002			continuous-1807-both_sexes--irnt
I51 Complications and ill-defined descriptions of heart disease	131356	icd_first_occurrence		Health-related outcomes > First occurrences > Circulatory system disorders		4910	276675	0.442959439906464	0.0305575908480486			icd_first_occurrence-131356-both_sexes--
Mean FA in cingulum hippocampus on FA skeleton (right)	25092	continuous		UK Biobank Assessment Centre > Imaging > Brain MRI > Diffusion brain MRI > dMRI skeleton		14492		0.444479842829351	-0.00807192057218868			continuous-25092-both_sexes--irnt
Q01.3 Excision of lesion of cervix uteri	41200	categorical		Health-related outcomes > Hospital inpatient > Summary Operations		1667	151681	0.445194698561916	0.0214086736776213			categorical-41200-both_sexes-Q013-
Testicular/scrotal operation	20004	categorical		UK Biobank Assessment Centre > Verbal interview > Operations		1755	126460	0.445829821189858	0.0186917050738159			categorical-20004-both_sexes-1216-
Volume of grey matter in VIIb Cerebellum (vermis)	25907	continuous		UK Biobank Assessment Centre > Imaging > Brain MRI > T1 structural brain MRI > Regional grey matter volumes (FAST)		16047		0.446293569768899	-0.0146478815010123			continuous-25907-both_sexes--irnt
Mean MD in superior longitudinal fasciculus on FA skeleton (left)	25145	continuous		UK Biobank Assessment Centre > Imaging > Brain MRI > Diffusion brain MRI > dMRI skeleton		14492		0.446306954872783	-0.0109189718086619			continuous-25145-both_sexes--irnt
Glycated haemoglobin (HbA1c)	30750	continuous		Biological samples > Assay results > Blood assays > Blood biochemistry		268753		0.447100653838955	0.00397069672358999			continuous-30750-both_sexes--irnt
Volume of grey matter in Frontal Operculum Cortex (right)	25863	continuous		UK Biobank Assessment Centre > Imaging > Brain MRI > T1 structural brain MRI > Regional grey matter volumes (FAST)		16047		0.447272742183035	0.0151336291986942			continuous-25863-both_sexes--irnt
Mean L3 in retrolenticular part of internal capsule on FA skeleton (right)	25316	continuous		UK Biobank Assessment Centre > Imaging > Brain MRI > Diffusion brain MRI > dMRI skeleton		14492		0.447986673087737	0.0167299101050686			continuous-25316-both_sexes--irnt
Mean L1 in inferior cerebellar peduncle on FA skeleton (right)	25210	continuous		UK Biobank Assessment Centre > Imaging > Brain MRI > Diffusion brain MRI > dMRI skeleton		14492		0.448077608133839	-0.0166917561219325			continuous-25210-both_sexes--irnt
M75 Shoulder lesions	131954	icd_first_occurrence		Health-related outcomes > First occurrences > Musculoskeletal system and connective tissue disorders		18392	263193	0.449520382896425	-0.00905928555793262			icd_first_occurrence-131954-both_sexes--
Hip replacement/revision	20004	categorical		UK Biobank Assessment Centre > Verbal interview > Operations		4321	277222	0.449674939446954	0.0330602320735022			categorical-20004-both_sexes-1318-
Doctor diagnosed asthma	22127	categorical		Online follow-up > Work environment > Medical information		9174	63013	0.449891874516661	-0.0285136658754865			categorical-22127-both_sexes--
Mean FA in inferior cerebellar peduncle on FA skeleton (left)	25067	continuous		UK Biobank Assessment Centre > Imaging > Brain MRI > Diffusion brain MRI > dMRI skeleton		14492		0.450694400061259	0.00460018035641363			continuous-25067-both_sexes--irnt
Median T2star in pallidum (right)	25033	continuous		UK Biobank Assessment Centre > Imaging > Brain MRI > Susceptibility weighted brain MRI		14767		0.451336175979797	0.0105792126364828			continuous-25033-both_sexes--irnt
Mean FA in uncinate fasciculus on FA skeleton (right)	25100	continuous		UK Biobank Assessment Centre > Imaging > Brain MRI > Diffusion brain MRI > dMRI skeleton		14492		0.452127573056809	0.016886488288211			continuous-25100-both_sexes--irnt
Hand grip strength (right)	47	continuous		UK Biobank Assessment Centre > Physical measures > Hand grip strength		280393		0.452637881351824	-0.002911382893681			continuous-47-both_sexes--irnt
Mean L3 in splenium of corpus callosum on FA skeleton	25300	continuous		UK Biobank Assessment Centre > Imaging > Brain MRI > Diffusion brain MRI > dMRI skeleton		14492		0.452701568132876	-0.000688740928251603			continuous-25300-both_sexes--irnt
Position of pulse wave notch	4199	continuous		UK Biobank Assessment Centre > Physical measures > Arterial stiffness		101696		0.453935619737981	-0.00687671343766209			continuous-4199-both_sexes--irnt
V55.1 One level of spine	41210	categorical		Health-related outcomes > Hospital inpatient > Summary Operations		2971	278615	0.454490405751152	-0.0405114722516101			categorical-41210-both_sexes-V551-
M41 Scoliosis	131906	icd_first_occurrence		Health-related outcomes > First occurrences > Musculoskeletal system and connective tissue disorders		1675	279910	0.454894849613532	0.0263163042766236			icd_first_occurrence-131906-both_sexes--
Mean OD in inferior cerebellar peduncle on FA skeleton (left)	25403	continuous		UK Biobank Assessment Centre > Imaging > Brain MRI > Diffusion brain MRI > dMRI skeleton		14490		0.455114444168809	0.0165334680416732			continuous-25403-both_sexes--irnt
Thyroxine product	20003	categorical		UK Biobank Assessment Centre > Verbal interview > Medications		3290	278253	0.456330762678549	-0.0407163608058448			categorical-20003-both_sexes-1140884516-
Mean OD in middle cerebellar peduncle on FA skeleton	25392	continuous		UK Biobank Assessment Centre > Imaging > Brain MRI > Diffusion brain MRI > dMRI skeleton		14490		0.457527878556125	0.0158134726138625			continuous-25392-both_sexes--irnt
Vitamin b compound tablet	20003	categorical		UK Biobank Assessment Centre > Verbal interview > Medications		1988	279555	0.457666782550649	0.0183121483371409			categorical-20003-both_sexes-1140871024-
Rheumatoid arthritis	20002	categorical		UK Biobank Assessment Centre > Verbal interview > Medical conditions		3146	278397	0.458178948413478	-0.040604178632742			categorical-20002-both_sexes-1464-
Glucosamine product	20003	categorical		UK Biobank Assessment Centre > Verbal interview > Medications		18617	262926	0.45854616159972	-0.0171262379191916			categorical-20003-both_sexes-1141188442-
Kidney stone/ureter stone/bladder stone	20002	categorical		UK Biobank Assessment Centre > Verbal interview > Medical conditions		2231	279312	0.458999816582072	0.0103871155431114			categorical-20002-both_sexes-1197-
Mean MD in cingulum hippocampus on FA skeleton (left)	25141	continuous		UK Biobank Assessment Centre > Imaging > Brain MRI > Diffusion brain MRI > dMRI skeleton		14492		0.45950540757011	-0.016658905311137			continuous-25141-both_sexes--irnt
Weighted-mean MO in tract parahippocampal part of cingulum (left)	25548	continuous		UK Biobank Assessment Centre > Imaging > Brain MRI > Diffusion brain MRI > dMRI weighted means		14490		0.459753663366674	0.016776835763102			continuous-25548-both_sexes--irnt
Mean reticulocyte volume	30260	continuous		Biological samples > Assay results > Blood assays > Blood count		268453		0.460437734365074	0.00428426976612179			continuous-30260-both_sexes--irnt
Mean L2 in superior longitudinal fasciculus on FA skeleton (right)	25288	continuous		UK Biobank Assessment Centre > Imaging > Brain MRI > Diffusion brain MRI > dMRI skeleton		14492		0.461928533132621	-0.00896696884849628			continuous-25288-both_sexes--irnt
K20 Oesophagitis	131582	icd_first_occurrence		Health-related outcomes > First occurrences > Digestive system disorders		8310	273275	0.462110290276775	-0.0260208826662903			icd_first_occurrence-131582-both_sexes--
Urate	30880	continuous		Biological samples > Assay results > Blood assays > Blood biochemistry		268235		0.463710123271328	0.00339560209373266			continuous-30880-both_sexes--irnt
Volume of grey matter (normalised for head size)	25005	continuous		UK Biobank Assessment Centre > Imaging > Brain MRI > T1 structural brain MRI		16052		0.463778422783554	0.0056126371214513			continuous-25005-both_sexes--irnt
Q18.8 Other specified diagnostic endoscopic examination of uterus	41200	categorical		Health-related outcomes > Hospital inpatient > Summary Operations		2918	150430	0.464266037587774	-0.0408934946573663			categorical-41200-both_sexes-Q188-
Forced expiratory volume in 1-second (FEV1)	3063	continuous		UK Biobank Assessment Centre > Physical measures > Spirometry		255820		0.465559411879178	-0.000634335928232031			continuous-3063-both_sexes--irnt
Mental health problems ever diagnosed by a professional	20544	categorical		Online follow-up > Mental health > Mental distress		13211	79887	0.466466177331919	-0.0197267592332722			categorical-20544-both_sexes-15-
Seen a psychiatrist for nerves, anxiety, tension or depression	2100	categorical		UK Biobank Assessment Centre > Touchscreen > Psychosocial factors > Mental health		32325	247924	0.466568019274408	-0.0131999459128274			categorical-2100-both_sexes--
Mean L1 in anterior corona radiata on FA skeleton (left)	25223	continuous		UK Biobank Assessment Centre > Imaging > Brain MRI > Diffusion brain MRI > dMRI skeleton		14492		0.466619121949859	0.016182569556464			continuous-25223-both_sexes--irnt
Longest period of mania or irritability	20492	continuous		Online follow-up > Mental health > Mania		22219		0.466820617438677	0.00757323749344724			continuous-20492-both_sexes--
Platelet crit	30090	continuous		Biological samples > Assay results > Blood assays > Blood count		273539		0.467177547869497	0.00232066039294387			continuous-30090-both_sexes--irnt
Z70.5 Lower end of radius NEC	41210	categorical		Health-related outcomes > Hospital inpatient > Summary Operations		2969	278617	0.467257007423568	-0.0406962880692836			categorical-41210-both_sexes-Z705-
Total sugars	100008	continuous		Online follow-up > Diet by 24-hour recall > Estimated nutrients yesterday		43938		0.468394337196135	0.00776147406228106			continuous-100008-both_sexes--irnt
Z92.4 Chest NEC	41210	categorical		Health-related outcomes > Hospital inpatient > Summary Operations		2962	278624	0.469319882176775	-0.0406215904545379			categorical-41210-both_sexes-Z924-
Lumpectomy	20004	categorical		UK Biobank Assessment Centre > Verbal interview > Operations		9204	144124	0.469389356933309	-0.002142085468169			categorical-20004-both_sexes-1369-
L85.1 Ligation of long saphenous vein	41200	categorical		Health-related outcomes > Hospital inpatient > Summary Operations		3158	278428	0.469636719917384	-0.0405570539654184			categorical-41200-both_sexes-L851-
T87.3 Excision or biopsy of axillary lymph node	41210	categorical		Health-related outcomes > Hospital inpatient > Summary Operations		2041	151307	0.470080761676953	0.0132418314029006			categorical-41210-both_sexes-T873-
Mean ICVF in fornix cres+stria terminalis on FA skeleton (left)	25383	continuous		UK Biobank Assessment Centre > Imaging > Brain MRI > Diffusion brain MRI > dMRI skeleton		14490		0.470142565307015	-0.00608285431145322			continuous-25383-both_sexes--irnt
Mean MO in middle cerebellar peduncle on FA skeleton	25152	continuous		UK Biobank Assessment Centre > Imaging > Brain MRI > Diffusion brain MRI > dMRI skeleton		14492		0.470455827146255	0.0164551490465958			continuous-25152-both_sexes--irnt
Ever heard an un-real voice	20463	categorical		Online follow-up > Mental health > Unusual and psychotic experiences		1627	91296	0.471346406160179	0.0164030274795562			categorical-20463-both_sexes--
Mean ICVF in sagittal stratum on FA skeleton (right)	25374	continuous		UK Biobank Assessment Centre > Imaging > Brain MRI > Diffusion brain MRI > dMRI skeleton		14490		0.472691564632068	0.00606082101246421			continuous-25374-both_sexes--irnt
Mean L1 in superior fronto-occipital fasciculus on FA skeleton (right)	25242	continuous		UK Biobank Assessment Centre > Imaging > Brain MRI > Diffusion brain MRI > dMRI skeleton		14492		0.472729419499371	0.0154958077793527			continuous-25242-both_sexes--irnt
Weighted-mean L3 in tract forceps major	25633	continuous		UK Biobank Assessment Centre > Imaging > Brain MRI > Diffusion brain MRI > dMRI weighted means		14490		0.472764127716525	-0.0090078227470352			continuous-25633-both_sexes--irnt
Weighted-mean L3 in tract acoustic radiation (right)	25624	continuous		UK Biobank Assessment Centre > Imaging > Brain MRI > Diffusion brain MRI > dMRI weighted means		14490		0.47402448142515	0.0159749450582839			continuous-25624-both_sexes--irnt
J00 Acute nasopharyngitis [common cold]	131424	icd_first_occurrence		Health-related outcomes > First occurrences > Respiratory system disorders		3093	278492	0.476231923388105	-0.0404962363229383			icd_first_occurrence-131424-both_sexes--
Carpal tunnel surgery	20004	categorical		UK Biobank Assessment Centre > Verbal interview > Operations		2940	278603	0.477208561881368	-0.0405780107344909			categorical-20004-both_sexes-1501-
D50 Iron deficiency anaemia	130622	icd_first_occurrence		Health-related outcomes > First occurrences > Blood, blood-forming organs and certain immune disorders		11753	269832	0.478379134735516	-0.00069019236753165			icd_first_occurrence-130622-both_sexes--
Mean MD in fornix cres+stria terminalis on FA skeleton (right)	25142	continuous		UK Biobank Assessment Centre > Imaging > Brain MRI > Diffusion brain MRI > dMRI skeleton		14492		0.478576427556476	-0.0148952396639623			continuous-25142-both_sexes--irnt
Mean FA in anterior corona radiata on FA skeleton (left)	25079	continuous		UK Biobank Assessment Centre > Imaging > Brain MRI > Diffusion brain MRI > dMRI skeleton		14492		0.478864151141197	0.00751442693009657			continuous-25079-both_sexes--irnt
Weighted-mean ICVF in tract inferior longitudinal fasciculus (left)	25664	continuous		UK Biobank Assessment Centre > Imaging > Brain MRI > Diffusion brain MRI > dMRI weighted means		14489		0.479332505946121	0.015792685281532			continuous-25664-both_sexes--irnt
M77 Other enthesopathies	131958	icd_first_occurrence		Health-related outcomes > First occurrences > Musculoskeletal system and connective tissue disorders		18811	262774	0.479796264450649	0.0165712523535488			icd_first_occurrence-131958-both_sexes--
K66 Other disorders of peritoneum	131654	icd_first_occurrence		Health-related outcomes > First occurrences > Digestive system disorders		2906	278679	0.479904787857141	-0.0405038270191877			icd_first_occurrence-131654-both_sexes--
Volume of caudate (left)	25013	continuous		UK Biobank Assessment Centre > Imaging > Brain MRI > T1 structural brain MRI > Subcortical volumes (FIRST)		16038		0.480723436805686	-0.0142796582034603			continuous-25013-both_sexes--irnt
Mean L1 in anterior corona radiata on FA skeleton (right)	25222	continuous		UK Biobank Assessment Centre > Imaging > Brain MRI > Diffusion brain MRI > dMRI skeleton		14492		0.480891012616806	0.0158123842485393			continuous-25222-both_sexes--irnt
W28.3 Removal of internal fixation from bone NEC	41200	categorical		Health-related outcomes > Hospital inpatient > Summary Operations		2826	278760	0.482337788956758	-0.0404853825889633			categorical-41200-both_sexes-W283-
M89 Other disorders of bone	131980	icd_first_occurrence		Health-related outcomes > First occurrences > Musculoskeletal system and connective tissue disorders		2914	278671	0.482878862893513	-0.0405792864077275			icd_first_occurrence-131980-both_sexes--
Mean L1 in cingulum hippocampus on FA skeleton (left)	25237	continuous		UK Biobank Assessment Centre > Imaging > Brain MRI > Diffusion brain MRI > dMRI skeleton		14492		0.483191415930005	-0.0160531555502007			continuous-25237-both_sexes--irnt
Muscle or soft tissue injuries	20002	categorical		UK Biobank Assessment Centre > Verbal interview > Medical conditions		2013	279530	0.483211667023144	0.0122578505174687			categorical-20002-both_sexes-1406-
Weighted-mean ICVF in tract inferior longitudinal fasciculus (right)	25665	continuous		UK Biobank Assessment Centre > Imaging > Brain MRI > Diffusion brain MRI > dMRI weighted means		14489		0.483883056870306	0.00724729983725775			continuous-25665-both_sexes--irnt
Weighted-mean L2 in tract acoustic radiation (right)	25597	continuous		UK Biobank Assessment Centre > Imaging > Brain MRI > Diffusion brain MRI > dMRI weighted means		14490		0.484206543754245	0.0160203761567653			continuous-25597-both_sexes--irnt
Volume of grey matter in Lingual Gyrus (left)	25852	continuous		UK Biobank Assessment Centre > Imaging > Brain MRI > T1 structural brain MRI > Regional grey matter volumes (FAST)		16047		0.484261889269189	-0.0131602628058475			continuous-25852-both_sexes--irnt
Cholecystectomy/gall bladder removal	20004	categorical		UK Biobank Assessment Centre > Verbal interview > Operations		11057	270486	0.4849526230116	-0.0210087131844054			categorical-20004-both_sexes-1455-
Mean L3 in superior longitudinal fasciculus on FA skeleton (left)	25337	continuous		UK Biobank Assessment Centre > Imaging > Brain MRI > Diffusion brain MRI > dMRI skeleton		14492		0.485173718508118	-0.00502340914522055			continuous-25337-both_sexes--irnt
Weighted-mean ISOVF in tract inferior longitudinal fasciculus (right)	25719	continuous		UK Biobank Assessment Centre > Imaging > Brain MRI > Diffusion brain MRI > dMRI weighted means		14489		0.485323587979518	-0.00783976678591403			continuous-25719-both_sexes--irnt
Mean ICVF in cerebral peduncle on FA skeleton (left)	25359	continuous		UK Biobank Assessment Centre > Imaging > Brain MRI > Diffusion brain MRI > dMRI skeleton		14490		0.485517817449078	-0.0158904641971053			continuous-25359-both_sexes--irnt
Mean ISOVF in fornix on FA skeleton	25445	continuous		UK Biobank Assessment Centre > Imaging > Brain MRI > Diffusion brain MRI > dMRI skeleton		14490		0.485550854878675	-0.00723630799218154			continuous-25445-both_sexes--irnt
Mean OD in posterior corona radiata on FA skeleton (right)	25418	continuous		UK Biobank Assessment Centre > Imaging > Brain MRI > Diffusion brain MRI > dMRI skeleton		14490		0.485597289936795	0.010286758784499			continuous-25418-both_sexes--irnt
Weighted-mean MO in tract anterior thalamic radiation (left)	25544	continuous		UK Biobank Assessment Centre > Imaging > Brain MRI > Diffusion brain MRI > dMRI weighted means		14490		0.485625142819215	0.0100467936227613			continuous-25544-both_sexes--irnt
Ever had known person concerned about, or recommend reduction of, alcohol consumption	20405	continuous		Online follow-up > Mental health > Alcohol use		93216		0.486161713852093	-0.00292837169668381			continuous-20405-both_sexes--
Weighted-mean MD in tract inferior longitudinal fasciculus (right)	25530	continuous		UK Biobank Assessment Centre > Imaging > Brain MRI > Diffusion brain MRI > dMRI weighted means		14490		0.486727314139091	-0.00723905547930204			continuous-25530-both_sexes--irnt
Medication for cholesterol, blood pressure, diabetes, or take exogenous hormones	6153	categorical		UK Biobank Assessment Centre > Touchscreen > Health and medical history > Medication		11352	141259	0.487258345613521	0.0115232512834225			categorical-6153-both_sexes-4-
M79 Other soft tissue disorders, not elsewhere classified	131960	icd_first_occurrence		Health-related outcomes > First occurrences > Musculoskeletal system and connective tissue disorders		46413	235172	0.487277165256529	-0.00296325167112032			icd_first_occurrence-131960-both_sexes--
Weighted-mean L1 in tract posterior thalamic radiation (right)	25589	continuous		UK Biobank Assessment Centre > Imaging > Brain MRI > Diffusion brain MRI > dMRI weighted means		14490		0.487465781395437	-0.0149519965478465			continuous-25589-both_sexes--irnt
Pulse rate	4194	continuous		UK Biobank Assessment Centre > Physical measures > Arterial stiffness		101696		0.487730261154781	-0.00545843330547902			continuous-4194-both_sexes--irnt
Mean L1 in superior longitudinal fasciculus on FA skeleton (right)	25240	continuous		UK Biobank Assessment Centre > Imaging > Brain MRI > Diffusion brain MRI > dMRI skeleton		14492		0.489147882801118	-0.0155323774559199			continuous-25240-both_sexes--irnt
Glaucoma	20002	categorical		UK Biobank Assessment Centre > Verbal interview > Medical conditions		2899	278644	0.489196845471785	-0.0407027788718824			categorical-20002-both_sexes-1277-
Mean ISOVF in superior fronto-occipital fasciculus on FA skeleton (right)	25482	continuous		UK Biobank Assessment Centre > Imaging > Brain MRI > Diffusion brain MRI > dMRI skeleton		14490		0.489702884032237	0.0104576692625943			continuous-25482-both_sexes--irnt
Weighted-mean MO in tract acoustic radiation (left)	25542	continuous		UK Biobank Assessment Centre > Imaging > Brain MRI > Diffusion brain MRI > dMRI weighted means		14490		0.490205726393523	0.0160959751130423			continuous-25542-both_sexes--irnt
Prolapsed disc/slipped disc	20002	categorical		UK Biobank Assessment Centre > Verbal interview > Medical conditions		4698	276845	0.491049396302387	0.00598997398127051			categorical-20002-both_sexes-1312-
N50 Other disorders of male genital organs	132092	icd_first_occurrence		Health-related outcomes > First occurrences > Genitourinary system disorders		6426	121812	0.491137292975936	-0.00398321887544255			icd_first_occurrence-132092-both_sexes--
Weighted-mean L1 in tract medial lemniscus (right)	25587	continuous		UK Biobank Assessment Centre > Imaging > Brain MRI > Diffusion brain MRI > dMRI weighted means		14490		0.491141623344914	-0.00568175537904353			continuous-25587-both_sexes--irnt
N41 Inflammatory diseases of prostate	132074	icd_first_occurrence		Health-related outcomes > First occurrences > Genitourinary system disorders		2391	125847	0.491343774104956	0.00844115336822112			icd_first_occurrence-132074-both_sexes--
Volume of grey matter in Frontal Pole (right)	25783	continuous		UK Biobank Assessment Centre > Imaging > Brain MRI > T1 structural brain MRI > Regional grey matter volumes (FAST)		16047		0.491543183893001	-0.00476120732737302			continuous-25783-both_sexes--irnt
W20.1 Primary open reduction of fracture of long bone and extramedullary fixation using plate NEC	41200	categorical		Health-related outcomes > Hospital inpatient > Summary Operations		2350	279236	0.492474266536006	0.00647787014257177			categorical-41200-both_sexes-W201-
Mean L2 in fornix on FA skeleton	25253	continuous		UK Biobank Assessment Centre > Imaging > Brain MRI > Diffusion brain MRI > dMRI skeleton		14492		0.492567159111898	-0.0123312580080546			continuous-25253-both_sexes--irnt
Volume of grey matter in X Cerebellum (vermis)	25919	continuous		UK Biobank Assessment Centre > Imaging > Brain MRI > T1 structural brain MRI > Regional grey matter volumes (FAST)		16047		0.493096801899813	-0.0145000319041615			continuous-25919-both_sexes--irnt
Volume of grey matter in Paracingulate Gyrus (left)	25836	continuous		UK Biobank Assessment Centre > Imaging > Brain MRI > T1 structural brain MRI > Regional grey matter volumes (FAST)		16047		0.493569990901901	0.0136157776480668			continuous-25836-both_sexes--irnt
P23.2 Anterior colporrhaphy NEC	41200	categorical		Health-related outcomes > Hospital inpatient > Summary Operations		2368	150980	0.493644509526879	0.00762117695492385			categorical-41200-both_sexes-P232-
Weighted-mean L2 in tract middle cerebellar peduncle	25612	continuous		UK Biobank Assessment Centre > Imaging > Brain MRI > Diffusion brain MRI > dMRI weighted means		14490		0.49391904010529	-0.00871215403399019			continuous-25612-both_sexes--irnt
N76 Other inflammation of vagina and vulva	132118	icd_first_occurrence		Health-related outcomes > First occurrences > Genitourinary system disorders		2784	150563	0.494795012332299	-0.0408268736011075			icd_first_occurrence-132118-both_sexes--
Weighted-mean OD in tract forceps major	25687	continuous		UK Biobank Assessment Centre > Imaging > Brain MRI > Diffusion brain MRI > dMRI weighted means		14489		0.494941433752741	0.00623720813860129			continuous-25687-both_sexes--irnt
Volume of grey matter in Frontal Orbital Cortex (right)	25847	continuous		UK Biobank Assessment Centre > Imaging > Brain MRI > T1 structural brain MRI > Regional grey matter volumes (FAST)		16047		0.495762816151785	0.0128503223194812			continuous-25847-both_sexes--irnt
Weighted-mean ICVF in tract superior thalamic radiation (left)	25673	continuous		UK Biobank Assessment Centre > Imaging > Brain MRI > Diffusion brain MRI > dMRI weighted means		14489		0.495940049253864	-0.00894799257016177			continuous-25673-both_sexes--irnt
C12.1 Excision of lesion of eyelid NEC	41200	categorical		Health-related outcomes > Hospital inpatient > Summary Operations		2759	278827	0.496450337803608	-0.0405011065496233			categorical-41200-both_sexes-C121-
Mean L3 in cingulum hippocampus on FA skeleton (right)	25332	continuous		UK Biobank Assessment Centre > Imaging > Brain MRI > Diffusion brain MRI > dMRI skeleton		14492		0.496661383227866	-0.00772811936593443			continuous-25332-both_sexes--irnt
G57 Mononeuropathies of lower limb	131076	icd_first_occurrence		Health-related outcomes > First occurrences > Nervous system disorders		2828	278757	0.49699454219615	-0.040503241292293			icd_first_occurrence-131076-both_sexes--
Mean MO in cingulum cingulate gyrus on FA skeleton (right)	25186	continuous		UK Biobank Assessment Centre > Imaging > Brain MRI > Diffusion brain MRI > dMRI skeleton		14492		0.497836639193124	-0.0155605539886857			continuous-25186-both_sexes--irnt
Mean MO in inferior cerebellar peduncle on FA skeleton (left)	25163	continuous		UK Biobank Assessment Centre > Imaging > Brain MRI > Diffusion brain MRI > dMRI skeleton		14492		0.497840794335705	-0.0153399896609321			continuous-25163-both_sexes--irnt
Gastric/stomach ulcers	20002	categorical		UK Biobank Assessment Centre > Verbal interview > Medical conditions		1986	279557	0.498865763821974	0.0214185831615546			categorical-20002-both_sexes-1142-
Volume of grey matter in Precentral Gyrus (right)	25795	continuous		UK Biobank Assessment Centre > Imaging > Brain MRI > T1 structural brain MRI > Regional grey matter volumes (FAST)		16047		0.499160216488341	0.0134902670525993			continuous-25795-both_sexes--irnt
Z48.1 Skin of scalp	41210	categorical		Health-related outcomes > Hospital inpatient > Summary Operations		2159	279427	0.499364329328083	0.0125845303457555			categorical-41210-both_sexes-Z481-
Forced expiratory volume in 1-second (FEV1), predicted	20153	continuous		UK Biobank Assessment Centre > Physical measures > Spirometry		84144		0.499811425664157	-0.00152941064562356			continuous-20153-both_sexes--irnt
K81 Cholecystitis	131676	icd_first_occurrence		Health-related outcomes > First occurrences > Digestive system disorders		2896	278689	0.500136944583314	-0.0404995923771719			icd_first_occurrence-131676-both_sexes--
Mean OD in cingulum cingulate gyrus on FA skeleton (right)	25426	continuous		UK Biobank Assessment Centre > Imaging > Brain MRI > Diffusion brain MRI > dMRI skeleton		14490		0.500144537928239	0.0155432586927728			continuous-25426-both_sexes--irnt
N17 Acute renal failure	132030	icd_first_occurrence		Health-related outcomes > First occurrences > Genitourinary system disorders		5015	276570	0.501192302661476	0.0303138438909566			icd_first_occurrence-132030-both_sexes--
Z50.3 Skin of finger	41210	categorical		Health-related outcomes > Hospital inpatient > Summary Operations		2801	278785	0.501501207956467	-0.0404707987066569			categorical-41210-both_sexes-Z503-
Weighted-mean ISOVF in tract corticospinal tract (left)	25712	continuous		UK Biobank Assessment Centre > Imaging > Brain MRI > Diffusion brain MRI > dMRI weighted means		14489		0.502551664088609	0.0156381255371078			continuous-25712-both_sexes--irnt
I67 Other cerebrovascular diseases	131374	icd_first_occurrence		Health-related outcomes > First occurrences > Circulatory system disorders		2745	278840	0.503100846133038	-0.0406854657718484			icd_first_occurrence-131374-both_sexes--
Weighted-mean MO in tract uncinate fasciculus (right)	25568	continuous		UK Biobank Assessment Centre > Imaging > Brain MRI > Diffusion brain MRI > dMRI weighted means		14490		0.50320934104925	0.0156543188912229			continuous-25568-both_sexes--irnt
Volume of grey matter in Hippocampus (right)	25887	continuous		UK Biobank Assessment Centre > Imaging > Brain MRI > T1 structural brain MRI > Regional grey matter volumes (FAST)		16047		0.503438986830189	0.00078046708912387			continuous-25887-both_sexes--irnt
Weight change during worst episode of depression	20536	categorical		Online follow-up > Mental health > Depression		18123	26795	0.503754101169744	-0.00584001009080373			categorical-20536-both_sexes-0-
Weighted-mean MD in tract corticospinal tract (left)	25523	continuous		UK Biobank Assessment Centre > Imaging > Brain MRI > Diffusion brain MRI > dMRI weighted means		14490		0.504294044202938	0.0143265014329543			continuous-25523-both_sexes--irnt
Coronary angioplasty (ptca) +/- stent	20004	categorical		UK Biobank Assessment Centre > Verbal interview > Operations		2829	278714	0.505345929865922	-0.0409923380411371			categorical-20004-both_sexes-1070-
Ever addicted to alcohol	20406	categorical		Online follow-up > Mental health > Addictions		2133	2961	0.505435828015658				categorical-20406-both_sexes--
H61 Other disorders of external ear	131224	icd_first_occurrence		Health-related outcomes > First occurrences > Ear and mastoid process disorders		17767	263818	0.50614596475561	0.0116671903513144			icd_first_occurrence-131224-both_sexes--
Chondroitin product	20003	categorical		UK Biobank Assessment Centre > Verbal interview > Medications		3581	277962	0.506190100136999	0.0247249045603571			categorical-20003-both_sexes-1187-
Weighted-mean L1 in tract middle cerebellar peduncle	25585	continuous		UK Biobank Assessment Centre > Imaging > Brain MRI > Diffusion brain MRI > dMRI weighted means		14490		0.5065225950321	-0.0108358332200586			continuous-25585-both_sexes--irnt
Vaginal prolapse/colposuspension	20004	categorical		UK Biobank Assessment Centre > Verbal interview > Operations		2670	150658	0.507266029755708	-0.0410002424713252			categorical-20004-both_sexes-1361-
Z28.2 Caecum	41210	categorical		Health-related outcomes > Hospital inpatient > Summary Operations		16548	265038	0.507482160429262	0.0165483285714136			categorical-41210-both_sexes-Z282-
Thyroidectomy/partial thyroidectomy	20004	categorical		UK Biobank Assessment Centre > Verbal interview > Operations		2681	278862	0.507684724679364	-0.0406481523342623			categorical-20004-both_sexes-1432-
K02 Dental caries	131556	icd_first_occurrence		Health-related outcomes > First occurrences > Digestive system disorders		2546	279039	0.507758719059955	-0.0404577755807467			icd_first_occurrence-131556-both_sexes--
Y98.3 Radiology of three body areas (or 20-40 minutes)	41210	categorical		Health-related outcomes > Hospital inpatient > Summary Operations		2596	278990	0.508199405427071	-0.0405557792050206			categorical-41210-both_sexes-Y983-
M35 Other systemic involvement of connective tissue	131900	icd_first_occurrence		Health-related outcomes > First occurrences > Musculoskeletal system and connective tissue disorders		2688	278897	0.509849572771814	-0.0406722172446975			icd_first_occurrence-131900-both_sexes--
Tonsillectomy +/- adenoids	20004	categorical		UK Biobank Assessment Centre > Verbal interview > Operations		41947	239596	0.510076698603943	-0.00148211510169206			categorical-20004-both_sexes-1478-
Oestradiol	30800	continuous		Biological samples > Assay results > Blood assays > Blood biochemistry		43259		0.511594402799411	-0.00977728914590793			continuous-30800-both_sexes--irnt
Mean carotid IMT (intima-medial thickness) at 210 degrees	22677	continuous		UK Biobank Assessment Centre > Physical measures > Carotid ultrasound		18712		0.512357467339856	0.0133874201413476			continuous-22677-both_sexes--irnt
Carotene	100019	continuous		Online follow-up > Diet by 24-hour recall > Estimated nutrients yesterday		43938		0.512500684046239	0.00985179652447111			continuous-100019-both_sexes--irnt
Weighted-mean MO in tract superior thalamic radiation (left)	25565	continuous		UK Biobank Assessment Centre > Imaging > Brain MRI > Diffusion brain MRI > dMRI weighted means		14490		0.513028168237175	-0.000246363878813339			continuous-25565-both_sexes--irnt
O03 Spontaneous abortion	132168	icd_first_occurrence		Health-related outcomes > First occurrences > Pregnancy, childbirth and the puerperium		3174	150173	0.513136042386764	0.0348852191294069			icd_first_occurrence-132168-both_sexes--
Allergy or anaphylactic reaction to drug	20002	categorical		UK Biobank Assessment Centre > Verbal interview > Medical conditions		2442	279101	0.513232983530261	-0.0404769389514926			categorical-20002-both_sexes-1386-
Breast cyst/abscess removal	20004	categorical		UK Biobank Assessment Centre > Verbal interview > Operations		2601	150727	0.51383748780939	-0.0408193716864553			categorical-20004-both_sexes-1513-
A55.9 Unspecified diagnostic spinal puncture	41200	categorical		Health-related outcomes > Hospital inpatient > Summary Operations		2550	279036	0.51390781575943	-0.0404461839496054			categorical-41200-both_sexes-A559-
H52.4 Rubber band ligation of haemorrhoid	41200	categorical		Health-related outcomes > Hospital inpatient > Summary Operations		2705	278881	0.514006828601456	-0.0404517222499965			categorical-41200-both_sexes-H524-
B00 Herpesviral [herpes simplex] infections	130174	icd_first_occurrence		Health-related outcomes > First occurrences > Certain infectious and parasitic diseases		2702	278883	0.514292004354873	-0.0404832000788393			icd_first_occurrence-130174-both_sexes--
E04 Other non-toxic goitre	130698	icd_first_occurrence		Health-related outcomes > First occurrences > Endocrine, nutritional and metabolic diseases		2623	278962	0.515213604022034	-0.0406214475568902			icd_first_occurrence-130698-both_sexes--
Appendicectomy	20004	categorical		UK Biobank Assessment Centre > Verbal interview > Operations		33508	248035	0.515241611268572	-0.00617880850031061			categorical-20004-both_sexes-1458-
Anterior/posterior repair bladder/uterus	20004	categorical		UK Biobank Assessment Centre > Verbal interview > Operations		2553	150775	0.515481222930162	-0.0409716240384423			categorical-20004-both_sexes-1488-
Bipolar and major depression status	20126	categorical		UK Biobank Assessment Centre > Touchscreen > Psychosocial factors > Mental health		5020	69122	0.51553819390037	0.000449279612333583			categorical-20126-both_sexes-5-
Weighted-mean L1 in tract superior thalamic radiation (right)	25593	continuous		UK Biobank Assessment Centre > Imaging > Brain MRI > Diffusion brain MRI > dMRI weighted means		14490		0.515940027093652	-0.00308077787299971			continuous-25593-both_sexes--irnt
Volume of thalamus (left)	25011	continuous		UK Biobank Assessment Centre > Imaging > Brain MRI > T1 structural brain MRI > Subcortical volumes (FIRST)		16038		0.519258573350954	0.000588978374214343			continuous-25011-both_sexes--irnt
Z89.6 Finger NEC	41210	categorical		Health-related outcomes > Hospital inpatient > Summary Operations		2019	279567	0.519811653659369	0.0177541538308007			categorical-41210-both_sexes-Z896-
G25 Other extrapyramidal and movement disorders	131032	icd_first_occurrence		Health-related outcomes > First occurrences > Nervous system disorders		2602	278983	0.520379649622493	-0.0405073210265563			icd_first_occurrence-131032-both_sexes--
N94 Pain and other conditions associated with female genital organs and menstrual cycle	132150	icd_first_occurrence		Health-related outcomes > First occurrences > Genitourinary system disorders		6944	146403	0.520460621517942	-0.024309267292357			icd_first_occurrence-132150-both_sexes--
L91 Hypertrophic disorders of skin	131824	icd_first_occurrence		Health-related outcomes > First occurrences > Skin and subcutaneous tissue disorders		2770	278815	0.521064158480961	-0.0404583469011348			icd_first_occurrence-131824-both_sexes--
Standing height	50	continuous		UK Biobank Assessment Centre > Physical measures > Anthropometry > Body size measures		280946		0.521534539989066	0.0025001305669179			continuous-50-both_sexes--irnt
H22.9 Unspecified diagnostic endoscopic examination of colon	41210	categorical		Health-related outcomes > Hospital inpatient > Summary Operations		2641	278945	0.52177424480453	-0.040466259794621			categorical-41210-both_sexes-H229-
M70 Soft tissue disorders related to use, overuse and pressure	131946	icd_first_occurrence		Health-related outcomes > First occurrences > Musculoskeletal system and connective tissue disorders		9518	272067	0.521913466191049	0.00817405727347876			icd_first_occurrence-131946-both_sexes--
N39 Other disorders of urinary system	132070	icd_first_occurrence		Health-related outcomes > First occurrences > Genitourinary system disorders		25277	256308	0.522195972838121	-0.0135489368544678			icd_first_occurrence-132070-both_sexes--
X50.1 Direct current cardioversion	41200	categorical		Health-related outcomes > Hospital inpatient > Summary Operations		1992	279594	0.522790362361502	0.0199181018093356			categorical-41200-both_sexes-X501-
Mean MD in external capsule on FA skeleton (right)	25136	continuous		UK Biobank Assessment Centre > Imaging > Brain MRI > Diffusion brain MRI > dMRI skeleton		14492		0.523344767981923	0.00620944370065053			continuous-25136-both_sexes--irnt
Mean MO in posterior thalamic radiation on FA skeleton (right)	25180	continuous		UK Biobank Assessment Centre > Imaging > Brain MRI > Diffusion brain MRI > dMRI skeleton		14492		0.523385903493479	-0.0145572813525467			continuous-25180-both_sexes--irnt
Mean ICVF in superior fronto-occipital fasciculus on FA skeleton (left)	25387	continuous		UK Biobank Assessment Centre > Imaging > Brain MRI > Diffusion brain MRI > dMRI skeleton		14490		0.523541804265587	0.00411319780863426			continuous-25387-both_sexes--irnt
Y81.1 Epidural anaesthetic using lumbar approach	41210	categorical		Health-related outcomes > Hospital inpatient > Summary Operations		2254	279332	0.524007444147666	-0.0425031818198555			categorical-41210-both_sexes-Y811-
N18 Chronic renal failure	132032	icd_first_occurrence		Health-related outcomes > First occurrences > Genitourinary system disorders		9856	271729	0.524853185885497	0.0053883351225484			icd_first_occurrence-132032-both_sexes--
Headaches (not migraine)	20002	categorical		UK Biobank Assessment Centre > Verbal interview > Medical conditions		2348	279195	0.524887821114753	-0.040484074984929			categorical-20002-both_sexes-1436-
Volume of grey matter in Pallidum (right)	25885	continuous		UK Biobank Assessment Centre > Imaging > Brain MRI > T1 structural brain MRI > Regional grey matter volumes (FAST)		16047		0.525075113807532	-0.0138706542906704			continuous-25885-both_sexes--irnt
Leg fat-free mass (right)	23113	continuous		UK Biobank Assessment Centre > Physical measures > Anthropometry > Impedance measures		276681		0.525182810781728	-0.00234547835685867			continuous-23113-both_sexes--irnt
Volume of grey matter in Planum Temporale (right)	25873	continuous		UK Biobank Assessment Centre > Imaging > Brain MRI > T1 structural brain MRI > Regional grey matter volumes (FAST)		16047		0.525725207624109	-0.0128487467408311			continuous-25873-both_sexes--irnt
E11 Non-insulin-dependent diabetes mellitus	130708	icd_first_occurrence		Health-related outcomes > First occurrences > Endocrine, nutritional and metabolic diseases		17079	264506	0.525961883234208	0.00298110947457728			icd_first_occurrence-130708-both_sexes--
Mean MO in posterior corona radiata on FA skeleton (right)	25178	continuous		UK Biobank Assessment Centre > Imaging > Brain MRI > Diffusion brain MRI > dMRI skeleton		14492		0.526205770565418	-0.00671042784275044			continuous-25178-both_sexes--irnt
Citalopram	20003	categorical		UK Biobank Assessment Centre > Verbal interview > Medications		4805	276738	0.526223129198542	0.0282307724809183			categorical-20003-both_sexes-1140921600-
H01 Other inflammation of eyelid	131130	icd_first_occurrence		Health-related outcomes > First occurrences > Eye and adnexa disorders		2805	278780	0.526984226875847	-0.040456971373622			icd_first_occurrence-131130-both_sexes--
Y81.9 Unspecified spinal anaesthetic	41210	categorical		Health-related outcomes > Hospital inpatient > Summary Operations		2375	279211	0.527034322410453	-0.0407198147955021			categorical-41210-both_sexes-Y819-
Mean L3 in fornix cres+stria terminalis on FA skeleton (right)	25334	continuous		UK Biobank Assessment Centre > Imaging > Brain MRI > Diffusion brain MRI > dMRI skeleton		14492		0.527513936795603	-0.00621389935988322			continuous-25334-both_sexes--irnt
Volume of amygdala (left)	25021	continuous		UK Biobank Assessment Centre > Imaging > Brain MRI > T1 structural brain MRI > Subcortical volumes (FIRST)		16038		0.529391784107884	-0.0135326341314803			continuous-25021-both_sexes--irnt
Weighted-mean ICVF in tract middle cerebellar peduncle	25666	continuous		UK Biobank Assessment Centre > Imaging > Brain MRI > Diffusion brain MRI > dMRI weighted means		14489		0.529883627642528	0.00632145877860801			continuous-25666-both_sexes--irnt
Mean L2 in posterior corona radiata on FA skeleton (right)	25274	continuous		UK Biobank Assessment Centre > Imaging > Brain MRI > Diffusion brain MRI > dMRI skeleton		14492		0.530939482920175	0.00368910467254376			continuous-25274-both_sexes--irnt
Rheumatoid factor	30820	continuous		Biological samples > Assay results > Blood assays > Blood biochemistry		23520		0.530984233965031	0.0117265201294622			continuous-30820-both_sexes--irnt
K45.3 Anastomosis of mammary artery to left anterior descending coronary artery	41200	categorical		Health-related outcomes > Hospital inpatient > Summary Operations		1912	279674	0.531529369047689	0.0196753993653423			categorical-41200-both_sexes-K453-
N35 Urethral stricture	132064	icd_first_occurrence		Health-related outcomes > First occurrences > Genitourinary system disorders		2591	278994	0.531597156979058	-0.0404996796606415			icd_first_occurrence-132064-both_sexes--
U20.1 Transthoracic echocardiography	41200	categorical		Health-related outcomes > Hospital inpatient > Summary Operations		2448	279138	0.531827046325068	-0.0405897624772247			categorical-41200-both_sexes-U201-
Mean MO in retrolenticular part of internal capsule on FA skeleton (right)	25172	continuous		UK Biobank Assessment Centre > Imaging > Brain MRI > Diffusion brain MRI > dMRI skeleton		14492		0.532330994490223	-0.014943794463308			continuous-25172-both_sexes--irnt
Weighted-mean MO in tract medial lemniscus (left)	25559	continuous		UK Biobank Assessment Centre > Imaging > Brain MRI > Diffusion brain MRI > dMRI weighted means		14490		0.533308033059729	0.0145582038334662			continuous-25559-both_sexes--irnt
O29.1 Subacromial decompression	41200	categorical		Health-related outcomes > Hospital inpatient > Summary Operations		2357	279229	0.533592822609368	-0.040405209667367			categorical-41200-both_sexes-O291-
O80 Single spontaneous delivery	132276	icd_first_occurrence		Health-related outcomes > First occurrences > Pregnancy, childbirth and the puerperium		8622	144725	0.534038023333255	0.0158151967964085			icd_first_occurrence-132276-both_sexes--
Z27.2 Stomach	41210	categorical		Health-related outcomes > Hospital inpatient > Summary Operations		20131	261455	0.534099691161101	0.0072091908402713			categorical-41210-both_sexes-Z272-
Amlodipine	20003	categorical		UK Biobank Assessment Centre > Verbal interview > Medications		11405	270138	0.534150239174183	-0.0199345494456371			categorical-20003-both_sexes-1140879802-
Weighted-mean FA in tract uncinate fasciculus (left)	25513	continuous		UK Biobank Assessment Centre > Imaging > Brain MRI > Diffusion brain MRI > dMRI weighted means		14490		0.534274839072133	0.0145030619869384			continuous-25513-both_sexes--irnt
Umbilical hernia repair	20004	categorical		UK Biobank Assessment Centre > Verbal interview > Operations		2474	279069	0.534630508452304	-0.0404344016853986			categorical-20004-both_sexes-1404-
Mean MO in inferior cerebellar peduncle on FA skeleton (right)	25162	continuous		UK Biobank Assessment Centre > Imaging > Brain MRI > Diffusion brain MRI > dMRI skeleton		14492		0.5350808561335	-0.0140338125602006			continuous-25162-both_sexes--irnt
Weighted-mean ISOVF in tract forceps minor	25715	continuous		UK Biobank Assessment Centre > Imaging > Brain MRI > Diffusion brain MRI > dMRI weighted means		14489		0.535158526882169	-0.00367495542792944			continuous-25715-both_sexes--irnt
Pulse rate (during blood-pressure measurement)	95	continuous		UK Biobank Assessment Centre > Physical measures > Blood pressure		22896		0.53530983939962	-0.0118113696469006			continuous-95-both_sexes--irnt
K40 Inguinal hernia	131612	icd_first_occurrence		Health-related outcomes > First occurrences > Digestive system disorders		14272	113966	0.535445165510971	-0.0182218575850264			icd_first_occurrence-131612-both_sexes--
Mean L3 in anterior corona radiata on FA skeleton (right)	25318	continuous		UK Biobank Assessment Centre > Imaging > Brain MRI > Diffusion brain MRI > dMRI skeleton		14492		0.536739864663507	0.00480629690157673			continuous-25318-both_sexes--irnt
Mean ISOVF in anterior corona radiata on FA skeleton (right)	25462	continuous		UK Biobank Assessment Centre > Imaging > Brain MRI > Diffusion brain MRI > dMRI skeleton		14490		0.536949001809957	0.011767633373048			continuous-25462-both_sexes--irnt
Mean OD in anterior corona radiata on FA skeleton (right)	25414	continuous		UK Biobank Assessment Centre > Imaging > Brain MRI > Diffusion brain MRI > dMRI skeleton		14490		0.537337246455536	-0.0137719563568391			continuous-25414-both_sexes--irnt
Losartan	20003	categorical		UK Biobank Assessment Centre > Verbal interview > Medications		2444	279099	0.537869091567792	-0.0405767588416398			categorical-20003-both_sexes-1140916356-
Mean ISOVF in body of corpus callosum on FA skeleton	25443	continuous		UK Biobank Assessment Centre > Imaging > Brain MRI > Diffusion brain MRI > dMRI skeleton		14490		0.538233830355402	0.0054721950132315			continuous-25443-both_sexes--irnt
HDL cholesterol	30760	continuous		Biological samples > Assay results > Blood assays > Blood biochemistry		246179		0.538396464886539	0.000397203460796016			continuous-30760-both_sexes--irnt
Gamma glutamyltransferase	30730	continuous		Biological samples > Assay results > Blood assays > Blood biochemistry		268411		0.538707112474567	-0.00334866966969223			continuous-30730-both_sexes--irnt
Ear/vestibular disorder	20002	categorical		UK Biobank Assessment Centre > Verbal interview > Medical conditions		2401	279142	0.539060511800852	-0.040418986219167			categorical-20002-both_sexes-1415-
I35 Nonrheumatic aortic valve disorders	131324	icd_first_occurrence		Health-related outcomes > First occurrences > Circulatory system disorders		2598	278987	0.539133017231139	0.00482484198731395			icd_first_occurrence-131324-both_sexes--
Seating box height	3077	continuous		UK Biobank Assessment Centre > Physical measures > Anthropometry > Body size measures		280890		0.539642731274959	-0.00995929407480303			continuous-3077-both_sexes--
Mean L3 in anterior corona radiata on FA skeleton (left)	25319	continuous		UK Biobank Assessment Centre > Imaging > Brain MRI > Diffusion brain MRI > dMRI skeleton		14492		0.53969759652385	0.00320675370354824			continuous-25319-both_sexes--irnt
Mean FA in posterior corona radiata on FA skeleton (left)	25083	continuous		UK Biobank Assessment Centre > Imaging > Brain MRI > Diffusion brain MRI > dMRI skeleton		14492		0.539771430775191	0.00293333857026678			continuous-25083-both_sexes--irnt
Mean ICVF in fornix on FA skeleton	25349	continuous		UK Biobank Assessment Centre > Imaging > Brain MRI > Diffusion brain MRI > dMRI skeleton		14490		0.54091515395049	0.0145477189641831			continuous-25349-both_sexes--irnt
K08 Other disorders of teeth and supporting structures	131568	icd_first_occurrence		Health-related outcomes > First occurrences > Digestive system disorders		2262	279323	0.541359815095151	-0.0404017552522559			icd_first_occurrence-131568-both_sexes--
I34 Nonrheumatic mitral valve disorders	131322	icd_first_occurrence		Health-related outcomes > First occurrences > Circulatory system disorders		2445	279140	0.541840167341129	-0.0405478786512384			icd_first_occurrence-131322-both_sexes--
H25.9 Unspecified diagnostic endoscopic examination of lower bowel using fibreoptic sigmoidoscope	41210	categorical		Health-related outcomes > Hospital inpatient > Summary Operations		2353	279233	0.542396596807397	-0.0404290376326809			categorical-41210-both_sexes-H259-
Mean MD in fornix on FA skeleton	25109	continuous		UK Biobank Assessment Centre > Imaging > Brain MRI > Diffusion brain MRI > dMRI skeleton		14492		0.542640462211827	-0.0103714856489613			continuous-25109-both_sexes--irnt
Folic acid product	20003	categorical		UK Biobank Assessment Centre > Verbal interview > Medications		2364	279179	0.543251667139322	-0.0404590347396975			categorical-20003-both_sexes-1140870422-
Mean MD in posterior thalamic radiation on FA skeleton (right)	25132	continuous		UK Biobank Assessment Centre > Imaging > Brain MRI > Diffusion brain MRI > dMRI skeleton		14492		0.543367356229783	-0.0140562045258838			continuous-25132-both_sexes--irnt
Mean MD in posterior limb of internal capsule on FA skeleton (right)	25122	continuous		UK Biobank Assessment Centre > Imaging > Brain MRI > Diffusion brain MRI > dMRI skeleton		14492		0.543738421842532	0.00166754790431679			continuous-25122-both_sexes--irnt
J04 Acute laryngitis and tracheitis	131432	icd_first_occurrence		Health-related outcomes > First occurrences > Respiratory system disorders		2582	279003	0.545309271327023	-0.0405252319449571			icd_first_occurrence-131432-both_sexes--
E83 Disorders of mineral metabolism	130820	icd_first_occurrence		Health-related outcomes > First occurrences > Endocrine, nutritional and metabolic diseases		2524	279061	0.546250329315116	-0.0404680695797797			icd_first_occurrence-130820-both_sexes--
N13 Obstructive and reflux uropathy	132022	icd_first_occurrence		Health-related outcomes > First occurrences > Genitourinary system disorders		2431	279154	0.546317001551933	-0.0404480217297067			icd_first_occurrence-132022-both_sexes--
Mean L3 in fornix on FA skeleton	25301	continuous		UK Biobank Assessment Centre > Imaging > Brain MRI > Diffusion brain MRI > dMRI skeleton		14492		0.546827121505102	-0.0108060012207399			continuous-25301-both_sexes--irnt
Mean rfMRI head motion, averaged across space and time points	25741	continuous		UK Biobank Assessment Centre > Imaging > Brain MRI > Resting functional brain MRI		14932		0.549479792076054	-0.0140717537520136			continuous-25741-both_sexes--irnt
L81 Other disorders of pigmentation	131804	icd_first_occurrence		Health-related outcomes > First occurrences > Skin and subcutaneous tissue disorders		2462	279123	0.549911705770925	-0.0404232340082335			icd_first_occurrence-131804-both_sexes--
Trunk predicted mass	23130	continuous		UK Biobank Assessment Centre > Physical measures > Anthropometry > Impedance measures		276472		0.550180472862717	0.00145414097187436			continuous-23130-both_sexes--irnt
90th percentile of z-statistic (in group-defined mask) for faces activation	25764	continuous		UK Biobank Assessment Centre > Imaging > Brain MRI > Task functional brain MRI		14069		0.550870512112449	-0.000263338460836315			continuous-25764-both_sexes--irnt
Median T2star in amygdala (right)	25037	continuous		UK Biobank Assessment Centre > Imaging > Brain MRI > Susceptibility weighted brain MRI		14767		0.550992793931828	-0.0142777991960815			continuous-25037-both_sexes--irnt
K35 Acute appendicitis	131604	icd_first_occurrence		Health-related outcomes > First occurrences > Digestive system disorders		2494	279091	0.551494405964925	0.00283767257480129			icd_first_occurrence-131604-both_sexes--
Mean L2 in sagittal stratum on FA skeleton (left)	25279	continuous		UK Biobank Assessment Centre > Imaging > Brain MRI > Diffusion brain MRI > dMRI skeleton		14492		0.551578068642276	0.00917942824198187			continuous-25279-both_sexes--irnt
Mean L2 in genu of corpus callosum on FA skeleton	25250	continuous		UK Biobank Assessment Centre > Imaging > Brain MRI > Diffusion brain MRI > dMRI skeleton		14492		0.551648495386762	0.00456130245889984			continuous-25250-both_sexes--irnt
Eye/eyelid problem	20002	categorical		UK Biobank Assessment Centre > Verbal interview > Medical conditions		2187	279356	0.551888665986585	-0.0404147837959711			categorical-20002-both_sexes-1242-
Polyunsaturated fat	100007	continuous		Online follow-up > Diet by 24-hour recall > Estimated nutrients yesterday		43938		0.551910221877484	0.00687584296109231			continuous-100007-both_sexes--irnt
Weighted-mean L2 in tract posterior thalamic radiation (left)	25615	continuous		UK Biobank Assessment Centre > Imaging > Brain MRI > Diffusion brain MRI > dMRI weighted means		14490		0.552301019214002	-0.0123119189524942			continuous-25615-both_sexes--irnt
J01 Acute sinusitis	131426	icd_first_occurrence		Health-related outcomes > First occurrences > Respiratory system disorders		14267	267318	0.552524757668091	-0.0167875094746109			icd_first_occurrence-131426-both_sexes--
Mean L3 in anterior limb of internal capsule on FA skeleton (right)	25312	continuous		UK Biobank Assessment Centre > Imaging > Brain MRI > Diffusion brain MRI > dMRI skeleton		14492		0.552715450797251	-0.00258635478222302			continuous-25312-both_sexes--irnt
Volume of grey matter in Supramarginal Gyrus, posterior division (right)	25821	continuous		UK Biobank Assessment Centre > Imaging > Brain MRI > T1 structural brain MRI > Regional grey matter volumes (FAST)		16047		0.552886441271189	0.00492830409218951			continuous-25821-both_sexes--irnt
M62 Other disorders of muscle	131934	icd_first_occurrence		Health-related outcomes > First occurrences > Musculoskeletal system and connective tissue disorders		2407	279178	0.553384870688648	-0.0403947453025742			icd_first_occurrence-131934-both_sexes--
Mean MO in superior fronto-occipital fasciculus on FA skeleton (left)	25195	continuous		UK Biobank Assessment Centre > Imaging > Brain MRI > Diffusion brain MRI > dMRI skeleton		14492		0.553748416759657	-0.0143178684171102			continuous-25195-both_sexes--irnt
N92 Excessive, frequent and irregular menstruation	132146	icd_first_occurrence		Health-related outcomes > First occurrences > Genitourinary system disorders		16751	136596	0.55405780553519	-0.0157839133384185			icd_first_occurrence-132146-both_sexes--
Volume of grey matter in VI Cerebellum (left)	25897	continuous		UK Biobank Assessment Centre > Imaging > Brain MRI > T1 structural brain MRI > Regional grey matter volumes (FAST)		16047		0.554379251260764	-0.012441070705952			continuous-25897-both_sexes--irnt
Z28.5 Descending colon	41210	categorical		Health-related outcomes > Hospital inpatient > Summary Operations		6798	274788	0.555216499816925	-0.0237700795915585			categorical-41210-both_sexes-Z285-
Irbesartan	20003	categorical		UK Biobank Assessment Centre > Verbal interview > Medications		1991	279552	0.555456788284416	0.0162162658100744			categorical-20003-both_sexes-1141152998-
Mean ISOVF in sagittal stratum on FA skeleton (left)	25471	continuous		UK Biobank Assessment Centre > Imaging > Brain MRI > Diffusion brain MRI > dMRI skeleton		14490		0.556191995461834	-0.00708121592858444			continuous-25471-both_sexes--irnt
Volume of grey matter in Central Opercular Cortex (left)	25864	continuous		UK Biobank Assessment Centre > Imaging > Brain MRI > T1 structural brain MRI > Regional grey matter volumes (FAST)		16047		0.556206735723571	0.0121774677679223			continuous-25864-both_sexes--irnt
E10 Insulin-dependent diabetes mellitus	130706	icd_first_occurrence		Health-related outcomes > First occurrences > Endocrine, nutritional and metabolic diseases		2271	279314	0.557029669610759	-0.0404590060091305			icd_first_occurrence-130706-both_sexes--
Mean L1 in cingulum cingulate gyrus on FA skeleton (left)	25235	continuous		UK Biobank Assessment Centre > Imaging > Brain MRI > Diffusion brain MRI > dMRI skeleton		14492		0.557033658085607	-0.0142737639609934			continuous-25235-both_sexes--irnt
Forced expiratory volume in 1-second (FEV1), Best measure	20150	continuous		UK Biobank Assessment Centre > Physical measures > Spirometry		208760		0.557389364583009	0.00306153002037884			continuous-20150-both_sexes--irnt
Volume of grey matter in Putamen (left)	25882	continuous		UK Biobank Assessment Centre > Imaging > Brain MRI > T1 structural brain MRI > Regional grey matter volumes (FAST)		16047		0.558905049948277	-0.0121619546387637			continuous-25882-both_sexes--irnt
W36.5 Diagnostic extraction of bone marrow NEC	41200	categorical		Health-related outcomes > Hospital inpatient > Summary Operations		2220	279366	0.559081932153048	-0.0404626998213599			categorical-41200-both_sexes-W365-
Pulse wave peak to peak time	4196	continuous		UK Biobank Assessment Centre > Physical measures > Arterial stiffness		101642		0.559605456487206	0.00573980505042084			continuous-4196-both_sexes--irnt
Volume of grey matter in Crus I Cerebellum (left)	25900	continuous		UK Biobank Assessment Centre > Imaging > Brain MRI > T1 structural brain MRI > Regional grey matter volumes (FAST)		16047		0.559884278341472	0.0000832397897229361			continuous-25900-both_sexes--irnt
G93 Other disorders of brain	131114	icd_first_occurrence		Health-related outcomes > First occurrences > Nervous system disorders		2209	279376	0.5602394040568	-0.0403847078131628			icd_first_occurrence-131114-both_sexes--
Mean MD in anterior corona radiata on FA skeleton (right)	25126	continuous		UK Biobank Assessment Centre > Imaging > Brain MRI > Diffusion brain MRI > dMRI skeleton		14492		0.560427335403584	0.00709008650958199			continuous-25126-both_sexes--irnt
Epilepsy	20002	categorical		UK Biobank Assessment Centre > Verbal interview > Medical conditions		2263	279280	0.560614225704397	-0.04037728367016			categorical-20002-both_sexes-1264-
Volume of grey matter in Occipital Pole (right)	25877	continuous		UK Biobank Assessment Centre > Imaging > Brain MRI > T1 structural brain MRI > Regional grey matter volumes (FAST)		16047		0.560789076725088	0.00876267709086957			continuous-25877-both_sexes--irnt
Mean L1 in external capsule on FA skeleton (left)	25233	continuous		UK Biobank Assessment Centre > Imaging > Brain MRI > Diffusion brain MRI > dMRI skeleton		14492		0.561446315493534	-0.0137662602558149			continuous-25233-both_sexes--irnt
Insulin product	20003	categorical		UK Biobank Assessment Centre > Verbal interview > Medications		2690	278853	0.563762993117805	0.00350882610901113			categorical-20003-both_sexes-1140883066-
H83 Other diseases of inner ear	131256	icd_first_occurrence		Health-related outcomes > First occurrences > Ear and mastoid process disorders		6755	274830	0.564361426305342	-0.023594359294789			icd_first_occurrence-131256-both_sexes--
Mean OD in posterior limb of internal capsule on FA skeleton (left)	25411	continuous		UK Biobank Assessment Centre > Imaging > Brain MRI > Diffusion brain MRI > dMRI skeleton		14490		0.564380149829345	0.00180729321439132			continuous-25411-both_sexes--irnt
Medication for pain relief, constipation, heartburn	6154	categorical		UK Biobank Assessment Centre > Touchscreen > Health and medical history > Medication		41667	236844	0.565495155528744	0.00516578487741381			categorical-6154-both_sexes-2-
Mean OD in cingulum hippocampus on FA skeleton (right)	25428	continuous		UK Biobank Assessment Centre > Imaging > Brain MRI > Diffusion brain MRI > dMRI skeleton		14490		0.566121803487973	0.0140013087271803			continuous-25428-both_sexes--irnt
Y53.2 Approach to organ under ultrasonic control	41210	categorical		Health-related outcomes > Hospital inpatient > Summary Operations		10533	271053	0.566199241834159	-0.018699341875748			categorical-41210-both_sexes-Y532-
X29.8 Other specified continuous Infusion of therapeutic substance	41200	categorical		Health-related outcomes > Hospital inpatient > Summary Operations		2330	279256	0.566313630428943	-0.0403846507691018			categorical-41200-both_sexes-X298-
R27.1 Episiotomy to facilitate delivery	41210	categorical		Health-related outcomes > Hospital inpatient > Summary Operations		1597	151751	0.566837266762078	0.022780185374772			categorical-41210-both_sexes-R271-
Bone surgery/joint surgery	20004	categorical		UK Biobank Assessment Centre > Verbal interview > Operations		2254	279289	0.56687312204694	-0.040382566773203			categorical-20004-both_sexes-1296-
S06.8 Other specified other excision of lesion of skin	41200	categorical		Health-related outcomes > Hospital inpatient > Summary Operations		2265	279321	0.567045255477538	-0.0403763106777989			categorical-41200-both_sexes-S068-
Coronary artery bypass grafts (cabg)	20004	categorical		UK Biobank Assessment Centre > Verbal interview > Operations		1930	279613	0.567558296520486	0.0188020842764657			categorical-20004-both_sexes-1095-
E03.6 Septoplasty of nose NEC	41200	categorical		Health-related outcomes > Hospital inpatient > Summary Operations		2303	279283	0.568480581895882	0.00898381003385658			categorical-41200-both_sexes-E036-
Frequency of feeling guilt or remorse after drinking alcohol in last year	20409	continuous		Online follow-up > Mental health > Alcohol use		51440		0.569190955687688	-0.00549937490242938			continuous-20409-both_sexes--
H81 Disorders of vestibular function	131252	icd_first_occurrence		Health-related outcomes > First occurrences > Ear and mastoid process disorders		6782	274803	0.569754545434058	-0.0234677350830701			icd_first_occurrence-131252-both_sexes--
Mammoplasty/cosmetic operation on breast	20004	categorical		UK Biobank Assessment Centre > Verbal interview > Operations		2063	151265	0.570857463631279	-0.0406484330680861			categorical-20004-both_sexes-1370-
Weighted-mean MO in tract middle cerebellar peduncle	25558	continuous		UK Biobank Assessment Centre > Imaging > Brain MRI > Diffusion brain MRI > dMRI weighted means		14490		0.571016660156001	0.0109491203620465			continuous-25558-both_sexes--irnt
Trunk fat-free mass	23129	continuous		UK Biobank Assessment Centre > Physical measures > Anthropometry > Impedance measures		276500		0.571372612916295	0.00143897324536594			continuous-23129-both_sexes--irnt
Bisoprolol	20003	categorical		UK Biobank Assessment Centre > Verbal interview > Medications		4032	277511	0.571954909413045	0.0172026735265964			categorical-20003-both_sexes-1140879760-
Bronchitis	20002	categorical		UK Biobank Assessment Centre > Verbal interview > Medical conditions		2061	279482	0.572032214875494	-0.0403715216181616			categorical-20002-both_sexes-1412-
J34 Other disorders of nose and nasal sinuses	131472	icd_first_occurrence		Health-related outcomes > First occurrences > Respiratory system disorders		9791	271794	0.572225577195634	-0.00537279159118939			icd_first_occurrence-131472-both_sexes--
Mean MO in superior corona radiata on FA skeleton (right)	25176	continuous		UK Biobank Assessment Centre > Imaging > Brain MRI > Diffusion brain MRI > dMRI skeleton		14492		0.573293141877372	-0.00485279880925556			continuous-25176-both_sexes--irnt
N81 Female genital prolapse	132124	icd_first_occurrence		Health-related outcomes > First occurrences > Genitourinary system disorders		10307	143040	0.573685092117814	-0.0189686431855449			icd_first_occurrence-132124-both_sexes--
Mean FA in retrolenticular part of internal capsule on FA skeleton (left)	25077	continuous		UK Biobank Assessment Centre > Imaging > Brain MRI > Diffusion brain MRI > dMRI skeleton		14492		0.574224175359991	-0.0138355804184398			continuous-25077-both_sexes--irnt
Loratadine	20003	categorical		UK Biobank Assessment Centre > Verbal interview > Medications		2044	279499	0.575829002321966	-0.0403620113220445			categorical-20003-both_sexes-1140862772-
T43.9 Unspecified diagnostic endoscopic examination of peritoneum	41200	categorical		Health-related outcomes > Hospital inpatient > Summary Operations		1952	151396	0.576042896764371	-0.0410003797005956			categorical-41200-both_sexes-T439-
Weighted-mean ICVF in tract medial lemniscus (left)	25667	continuous		UK Biobank Assessment Centre > Imaging > Brain MRI > Diffusion brain MRI > dMRI weighted means		14489		0.576052590405592	0.00484502725327753			continuous-25667-both_sexes--irnt
N93 Other abnormal uterine and vaginal bleeding	132148	icd_first_occurrence		Health-related outcomes > First occurrences > Genitourinary system disorders		6287	147060	0.576550115900203	-0.0236224753495155			icd_first_occurrence-132148-both_sexes--
Omega-3/fish oil supplement	20003	categorical		UK Biobank Assessment Centre > Verbal interview > Medications		10509	271034	0.576998284394778	-0.018703246717971			categorical-20003-both_sexes-1193-
Mean time to correctly identify matches	20023	continuous		UK Biobank Assessment Centre > Cognitive function > Reaction time		279555		0.577014930779528	0.00322335364340756			continuous-20023-both_sexes--irnt
Malignant melanoma	20001	categorical		UK Biobank Assessment Centre > Verbal interview > Medical conditions		2129	279414	0.577448690596465	-0.0403948141709158			categorical-20001-both_sexes-1059-
O14.2 Sentinel lymph node	41210	categorical		Health-related outcomes > Hospital inpatient > Summary Operations		2064	151284	0.577839436379844	-0.0406308210080453			categorical-41210-both_sexes-O142-
B27 Infectious mononucleosis	130218	icd_first_occurrence		Health-related outcomes > First occurrences > Certain infectious and parasitic diseases		1990	279595	0.57795066599573	-0.0404352110188789			icd_first_occurrence-130218-both_sexes--
T85.2 Block dissection of axillary lymph nodes	41210	categorical		Health-related outcomes > Hospital inpatient > Summary Operations		2240	151108	0.577961769849281	-0.0406660559177611			categorical-41210-both_sexes-T852-
Mean MD in retrolenticular part of internal capsule on FA skeleton (right)	25124	continuous		UK Biobank Assessment Centre > Imaging > Brain MRI > Diffusion brain MRI > dMRI skeleton		14492		0.578801003920347	0.00881123098113026			continuous-25124-both_sexes--irnt
Weighted-mean MO in tract forceps major	25552	continuous		UK Biobank Assessment Centre > Imaging > Brain MRI > Diffusion brain MRI > dMRI weighted means		14490		0.579309283218581	0.0138078016281532			continuous-25552-both_sexes--irnt
I50 Heart failure	131354	icd_first_occurrence		Health-related outcomes > First occurrences > Circulatory system disorders		5395	276190	0.579819958780931	0.0254359222442407			icd_first_occurrence-131354-both_sexes--
Calcium	30680	continuous		Biological samples > Assay results > Blood assays > Blood biochemistry		246181		0.580674288915958	-0.00223345183649483			continuous-30680-both_sexes--irnt
X35.2 Intravenous chemotherapy	41200	categorical		Health-related outcomes > Hospital inpatient > Summary Operations		2402	279184	0.582164629719467	0.0107430738675157			categorical-41200-both_sexes-X352-
Leg pain on walking	4728	categorical		UK Biobank Assessment Centre > Touchscreen > Health and medical history > Claudication and peripheral artery disease		22326	79304	0.582626537650555	-0.00967126351592842			categorical-4728-both_sexes--
Metformin	20003	categorical		UK Biobank Assessment Centre > Verbal interview > Medications		6943	274600	0.583260422935708	0.00990377873905244			categorical-20003-both_sexes-1140884600-
Y80.2 Inhalation anaesthetic using endotracheal intubation NEC	41210	categorical		Health-related outcomes > Hospital inpatient > Summary Operations		2235	279351	0.583680865757002	-0.0406942509549332			categorical-41210-both_sexes-Y802-
N28 Other disorders of kidney and ureter, not elsewhere classified	132050	icd_first_occurrence		Health-related outcomes > First occurrences > Genitourinary system disorders		3749	277836	0.585028789177614	0.0220381212870014			icd_first_occurrence-132050-both_sexes--
Smoking compared to 10 years previous	3506	continuous		UK Biobank Assessment Centre > Touchscreen > Lifestyle and environment > Smoking		20857		0.585607259453061	-0.00894307986462343			continuous-3506-both_sexes--
Mean ISOVF in anterior limb of internal capsule on FA skeleton (left)	25457	continuous		UK Biobank Assessment Centre > Imaging > Brain MRI > Diffusion brain MRI > dMRI skeleton		14490		0.585852277454269	-0.00522282751658895			continuous-25457-both_sexes--irnt
Maxillo-facial surgery	20004	categorical		UK Biobank Assessment Centre > Verbal interview > Operations		2021	279522	0.586146109203878	-0.0403698715670555			categorical-20004-both_sexes-1481-
L87.1 Stripping of long saphenous vein	41210	categorical		Health-related outcomes > Hospital inpatient > Summary Operations		2181	279405	0.587582134836103	-0.0403880659622803			categorical-41210-both_sexes-L871-
O30.2 Splenic flexure	41210	categorical		Health-related outcomes > Hospital inpatient > Summary Operations		2094	279492	0.589002767108012	-0.0403468889166517			categorical-41210-both_sexes-O302-
Allergy/hypersensitivity/anaphylaxis	20002	categorical		UK Biobank Assessment Centre > Verbal interview > Medical conditions		1996	279547	0.58929190486446	-0.0403572177178163			categorical-20002-both_sexes-1374-
Volume of grey matter in Crus I Cerebellum (right)	25902	continuous		UK Biobank Assessment Centre > Imaging > Brain MRI > T1 structural brain MRI > Regional grey matter volumes (FAST)		16047		0.589297081824061	-0.0116488590525317			continuous-25902-both_sexes--irnt
Mean ICVF in cingulum hippocampus on FA skeleton (right)	25380	continuous		UK Biobank Assessment Centre > Imaging > Brain MRI > Diffusion brain MRI > dMRI skeleton		14490		0.589558605948066	0.00307126779625829			continuous-25380-both_sexes--irnt
Hyperthyroidism/thyrotoxicosis	20002	categorical		UK Biobank Assessment Centre > Verbal interview > Medical conditions		2140	279403	0.590058571247083	-0.0404804080183437			categorical-20002-both_sexes-1225-
M46 Other inflammatory spondylopathies	131914	icd_first_occurrence		Health-related outcomes > First occurrences > Musculoskeletal system and connective tissue disorders		1948	279637	0.590455123172839	-0.0403919264366974			icd_first_occurrence-131914-both_sexes--
Mean ISOVF in uncinate fasciculus on FA skeleton (left)	25485	continuous		UK Biobank Assessment Centre > Imaging > Brain MRI > Diffusion brain MRI > dMRI skeleton		14490		0.590672618334003	-0.0133854296741072			continuous-25485-both_sexes--irnt
Y98.2 Radiology of two body areas	41210	categorical		Health-related outcomes > Hospital inpatient > Summary Operations		6348	275238	0.591094847239023	-0.022858695508029			categorical-41210-both_sexes-Y982-
Median z-statistic (in group-defined amygdala activation mask) for faces-shapes contrast	25054	continuous		UK Biobank Assessment Centre > Imaging > Brain MRI > Task functional brain MRI		14069		0.591227855579124	-0.0132646270206672			continuous-25054-both_sexes--irnt
B06 Rubella [german measles]	130186	icd_first_occurrence		Health-related outcomes > First occurrences > Certain infectious and parasitic diseases		1963	279622	0.591695670401885	0.0149511374676084			icd_first_occurrence-130186-both_sexes--
Peak expiratory flow (PEF)	3064	continuous		UK Biobank Assessment Centre > Physical measures > Spirometry		255820		0.591732060645734	-0.00267397298988364			continuous-3064-both_sexes--irnt
Leg predicted mass (right)	23114	continuous		UK Biobank Assessment Centre > Physical measures > Anthropometry > Impedance measures		276681		0.593161329687263	-0.00207790977408601			continuous-23114-both_sexes--irnt
Mean MO in cingulum hippocampus on FA skeleton (right)	25188	continuous		UK Biobank Assessment Centre > Imaging > Brain MRI > Diffusion brain MRI > dMRI skeleton		14492		0.594104901931342	-0.0134342187862711			continuous-25188-both_sexes--irnt
Enalapril	20003	categorical		UK Biobank Assessment Centre > Verbal interview > Medications		2128	279415	0.59488910828344	-0.0404545279949999			categorical-20003-both_sexes-1140888552-
Mean OD in superior fronto-occipital fasciculus on FA skeleton (left)	25435	continuous		UK Biobank Assessment Centre > Imaging > Brain MRI > Diffusion brain MRI > dMRI skeleton		14490		0.595409516164975	-0.00135852535529644			continuous-25435-both_sexes--irnt
D69 Purpura and other haemorrhagic conditions	130658	icd_first_occurrence		Health-related outcomes > First occurrences > Blood, blood-forming organs and certain immune disorders		2012	279573	0.595440064537846	-0.040369872530918			icd_first_occurrence-130658-both_sexes--
Mental health problems ever diagnosed by a professional	20544	categorical		Online follow-up > Mental health > Mental distress		19943	73183	0.595739768831794	-0.0136158456379329			categorical-20544-both_sexes-11-
Atenolol	20003	categorical		UK Biobank Assessment Centre > Verbal interview > Medications		10578	270965	0.595913312135632	-0.0184411986683468			categorical-20003-both_sexes-1140866738-
Z81.2 Acromioclavicular joint	41210	categorical		Health-related outcomes > Hospital inpatient > Summary Operations		1921	279665	0.596476177143682	-0.0403351305974688			categorical-41210-both_sexes-Z812-
Y75.2 Laparoscopic approach to abdominal cavity NEC	41210	categorical		Health-related outcomes > Hospital inpatient > Summary Operations		10319	271267	0.596982170211964	-0.0180895227914832			categorical-41210-both_sexes-Y752-
K85 Acute pancreatitis	131682	icd_first_occurrence		Health-related outcomes > First occurrences > Digestive system disorders		2002	279583	0.597644445723264	-0.0403659554959303			icd_first_occurrence-131682-both_sexes--
Total trunk fat volume	22410	continuous		UK Biobank Assessment Centre > Imaging > Abdominal MRI > Abdominal composition		5514		0.598725585418248				continuous-22410-both_sexes--irnt
Mean ISOVF in external capsule on FA skeleton (right)	25472	continuous		UK Biobank Assessment Centre > Imaging > Brain MRI > Diffusion brain MRI > dMRI skeleton		14490		0.598790478007083	0.00572381371286145			continuous-25472-both_sexes--irnt
F33 Recurrent depressive disorder	130896	icd_first_occurrence		Health-related outcomes > First occurrences > Mental and behavioural disorders		2096	279489	0.599995353206414	0.0135391794292279			icd_first_occurrence-130896-both_sexes--
W90.3 Injection of therapeutic substance into joint	41210	categorical		Health-related outcomes > Hospital inpatient > Summary Operations		1925	279661	0.600258379664554	0.0159191671007871			categorical-41210-both_sexes-W903-
Mean ICVF in posterior limb of internal capsule on FA skeleton (left)	25363	continuous		UK Biobank Assessment Centre > Imaging > Brain MRI > Diffusion brain MRI > dMRI skeleton		14490		0.600696145381591	0.00118209011465052			continuous-25363-both_sexes--irnt
K92 Other diseases of digestive system	131692	icd_first_occurrence		Health-related outcomes > First occurrences > Digestive system disorders		9256	272329	0.600962987658701	-0.00222600905304552			icd_first_occurrence-131692-both_sexes--
Mean OD in posterior thalamic radiation on FA skeleton (left)	25421	continuous		UK Biobank Assessment Centre > Imaging > Brain MRI > Diffusion brain MRI > dMRI skeleton		14490		0.600996805653478	0.0131128922677532			continuous-25421-both_sexes--irnt
M47.3 Removal of urethral catheter from bladder	41200	categorical		Health-related outcomes > Hospital inpatient > Summary Operations		2083	279503	0.601321666265937	-0.0408304217776656			categorical-41200-both_sexes-M473-
N97 Female infertility	132156	icd_first_occurrence		Health-related outcomes > First occurrences > Genitourinary system disorders		2236	151111	0.602821710117965	0.00908010911279226			icd_first_occurrence-132156-both_sexes--
Heart valve problem/heart murmur	20002	categorical		UK Biobank Assessment Centre > Verbal interview > Medical conditions		1856	279687	0.603191908740833	-0.0403511446446971			categorical-20002-both_sexes-1078-
Z67.5 Lumbar intervertebral joint	41210	categorical		Health-related outcomes > Hospital inpatient > Summary Operations		1888	279698	0.603693085667151	-0.0403514850747342			categorical-41210-both_sexes-Z675-
Frequency of difficulty controlling worry during worst period of anxiety	20537	continuous		Online follow-up > Mental health > Anxiety		28762		0.603896231326855	0.00579157507785018			continuous-20537-both_sexes--
L02 Cutaneous abscess, furuncle and carbuncle	131700	icd_first_occurrence		Health-related outcomes > First occurrences > Skin and subcutaneous tissue disorders		6478	275107	0.603956372521658	-0.0219011376493949			icd_first_occurrence-131700-both_sexes--
Volume of grey matter in Middle Frontal Gyrus (right)	25789	continuous		UK Biobank Assessment Centre > Imaging > Brain MRI > T1 structural brain MRI > Regional grey matter volumes (FAST)		16047		0.60422224832081	0.00220245631315404			continuous-25789-both_sexes--irnt
Z85.6 Ankle joint	41210	categorical		Health-related outcomes > Hospital inpatient > Summary Operations		1871	279715	0.604563889254818	-0.0403307863319146			categorical-41210-both_sexes-Z856-
F41 Other anxiety disorders	130906	icd_first_occurrence		Health-related outcomes > First occurrences > Mental and behavioural disorders		13152	268433	0.60466052813613	-0.0155069962983247			icd_first_occurrence-130906-both_sexes--
Volume of grey matter in VIIIa Cerebellum (right)	25911	continuous		UK Biobank Assessment Centre > Imaging > Brain MRI > T1 structural brain MRI > Regional grey matter volumes (FAST)		16047		0.604891129053434	-0.0116392880586746			continuous-25911-both_sexes--irnt
M50 Cervical disk disorders	131922	icd_first_occurrence		Health-related outcomes > First occurrences > Musculoskeletal system and connective tissue disorders		2147	279438	0.605028142231856	0.0150852293472109			icd_first_occurrence-131922-both_sexes--
Z48.2 Skin of neck	41210	categorical		Health-related outcomes > Hospital inpatient > Summary Operations		2767	278819	0.605088726552611	0.0030586582496152			categorical-41210-both_sexes-Z482-
Mean FA in posterior limb of internal capsule on FA skeleton (left)	25075	continuous		UK Biobank Assessment Centre > Imaging > Brain MRI > Diffusion brain MRI > dMRI skeleton		14492		0.605469217472655	-0.0116981108570265			continuous-25075-both_sexes--irnt
Rhinoplasty / nose surgery	20004	categorical		UK Biobank Assessment Centre > Verbal interview > Operations		1810	279733	0.606510023596468	-0.040507371821174			categorical-20004-both_sexes-1557-
V55.2 Two levels of spine	41210	categorical		Health-related outcomes > Hospital inpatient > Summary Operations		1863	279723	0.606811516034734	-0.0403455491222015			categorical-41210-both_sexes-V552-
B34 Viral infection of unspecified site	130224	icd_first_occurrence		Health-related outcomes > First occurrences > Certain infectious and parasitic diseases		6347	275238	0.607609355154755	-0.00362835639766233			icd_first_occurrence-130224-both_sexes--
Zinc product	20003	categorical		UK Biobank Assessment Centre > Verbal interview > Medications		1898	279645	0.608227514477609	-0.0403388646859072			categorical-20003-both_sexes-1140888538-
Volume of grey matter in Lingual Gyrus (right)	25853	continuous		UK Biobank Assessment Centre > Imaging > Brain MRI > T1 structural brain MRI > Regional grey matter volumes (FAST)		16047		0.608534484906219	-0.010667273480332			continuous-25853-both_sexes--irnt
N30 Cystitis	132054	icd_first_occurrence		Health-related outcomes > First occurrences > Genitourinary system disorders		10129	271456	0.608592027265891	-0.0180862606824598			icd_first_occurrence-132054-both_sexes--
Hernia surgery	20004	categorical		UK Biobank Assessment Centre > Verbal interview > Operations		1899	279644	0.609401317491967	-0.0405126885757949			categorical-20004-both_sexes-1402-
Quinine	20003	categorical		UK Biobank Assessment Centre > Verbal interview > Medications		1816	279727	0.609931414636944	-0.0405342509652547			categorical-20003-both_sexes-1140874420-
Y20.9 Unspecified biopsy of organ NOC	41210	categorical		Health-related outcomes > Hospital inpatient > Summary Operations		1950	279636	0.610163836148848	-0.0403461471447029			categorical-41210-both_sexes-Y209-
Volume of grey matter in Lateral Occipital Cortex, superior division (right)	25825	continuous		UK Biobank Assessment Centre > Imaging > Brain MRI > T1 structural brain MRI > Regional grey matter volumes (FAST)		16047		0.611405868343871	-0.00898994772529244			continuous-25825-both_sexes--irnt
A52.1 Therapeutic lumbar epidural injection	41200	categorical		Health-related outcomes > Hospital inpatient > Summary Operations		1716	279870	0.611609390841765	-0.0403614575254095			categorical-41200-both_sexes-A521-
K82 Other diseases of gallbladder	131678	icd_first_occurrence		Health-related outcomes > First occurrences > Digestive system disorders		1821	279764	0.612412351984017	-0.0403491461461128			icd_first_occurrence-131678-both_sexes--
Weighted-mean ISOVF in tract superior longitudinal fasciculus (left)	25725	continuous		UK Biobank Assessment Centre > Imaging > Brain MRI > Diffusion brain MRI > dMRI weighted means		14489		0.612873839339089	-0.00617610405462951			continuous-25725-both_sexes--irnt
Coronary angiogram	20004	categorical		UK Biobank Assessment Centre > Verbal interview > Operations		1817	279726	0.61322880950105	-0.040550938247967			categorical-20004-both_sexes-1514-
Weighted-mean L1 in tract forceps major	25579	continuous		UK Biobank Assessment Centre > Imaging > Brain MRI > Diffusion brain MRI > dMRI weighted means		14490		0.614148964917173	-0.00865053442951417			continuous-25579-both_sexes--irnt
G62 Other polyneuropathies	131086	icd_first_occurrence		Health-related outcomes > First occurrences > Nervous system disorders		1891	279694	0.614900494621776	-0.0403850602761885			icd_first_occurrence-131086-both_sexes--
Volume of grey matter in Middle Temporal Gyrus, anterior division (left)	25802	continuous		UK Biobank Assessment Centre > Imaging > Brain MRI > T1 structural brain MRI > Regional grey matter volumes (FAST)		16047		0.61545334574083	0.0113020034664382			continuous-25802-both_sexes--irnt
Evening primrose oil	20003	categorical		UK Biobank Assessment Centre > Verbal interview > Medications		4228	149100	0.615482327870698	0.013225483984704			categorical-20003-both_sexes-1140916682-
M22 Disorders of patella	131882	icd_first_occurrence		Health-related outcomes > First occurrences > Musculoskeletal system and connective tissue disorders		1825	279760	0.615869362647606	-0.0403659418849778			icd_first_occurrence-131882-both_sexes--
Z66.5 Lumbar vertebra	41210	categorical		Health-related outcomes > Hospital inpatient > Summary Operations		1796	279790	0.616176479848058	-0.0403395188145565			categorical-41210-both_sexes-Z665-
Z92.7 Trunk NEC	41210	categorical		Health-related outcomes > Hospital inpatient > Summary Operations		1842	279744	0.617265852972781	-0.0403530342510557			categorical-41210-both_sexes-Z927-
L85 Other epidermal thickening	131812	icd_first_occurrence		Health-related outcomes > First occurrences > Skin and subcutaneous tissue disorders		1942	279643	0.61794720363485	-0.040372044643969			icd_first_occurrence-131812-both_sexes--
Ever addicted to any substance or behaviour	20401	categorical		Online follow-up > Mental health > Addictions		5500	86796	0.618112719945079	-0.0230928043690372			categorical-20401-both_sexes--
Mean ISOVF in tapetum on FA skeleton (right)	25486	continuous		UK Biobank Assessment Centre > Imaging > Brain MRI > Diffusion brain MRI > dMRI skeleton		14490		0.618248105305387	-0.0124521726069648			continuous-25486-both_sexes--irnt
K11 Diseases of salivary glands	131574	icd_first_occurrence		Health-related outcomes > First occurrences > Digestive system disorders		1856	279729	0.618439268840576	-0.040322188556913			icd_first_occurrence-131574-both_sexes--
Weighted-mean OD in tract anterior thalamic radiation (right)	25680	continuous		UK Biobank Assessment Centre > Imaging > Brain MRI > Diffusion brain MRI > dMRI weighted means		14489		0.619269033931889	0.0122215872506964			continuous-25680-both_sexes--irnt
Mean ICVF in sagittal stratum on FA skeleton (left)	25375	continuous		UK Biobank Assessment Centre > Imaging > Brain MRI > Diffusion brain MRI > dMRI skeleton		14490		0.619424878407713	0.0123506469704731			continuous-25375-both_sexes--irnt
Weighted-mean L3 in tract posterior thalamic radiation (right)	25643	continuous		UK Biobank Assessment Centre > Imaging > Brain MRI > Diffusion brain MRI > dMRI weighted means		14490		0.620070354049795	-0.00525714121397651			continuous-25643-both_sexes--irnt
Vascular/heart problems diagnosed by doctor	6150	categorical		UK Biobank Assessment Centre > Touchscreen > Health and medical history > Medical conditions		4212	276712	0.620103344635444	0.0150651795778612			categorical-6150-both_sexes-3-
C79.2 Vitrectomy using pars plana approach	41200	categorical		Health-related outcomes > Hospital inpatient > Summary Operations		1880	279706	0.620621372453508	-0.0403894494591402			categorical-41200-both_sexes-C792-
K83 Other diseases of biliary tract	131680	icd_first_occurrence		Health-related outcomes > First occurrences > Digestive system disorders		1875	279710	0.620977072980844	-0.0403599835053041			icd_first_occurrence-131680-both_sexes--
Weighted-mean ICVF in tract cingulate gyrus part of cingulum (left)	25654	continuous		UK Biobank Assessment Centre > Imaging > Brain MRI > Diffusion brain MRI > dMRI weighted means		14489		0.621094524665074	-0.0122997998703077			continuous-25654-both_sexes--irnt
F40 Phobic anxiety disorders	130904	icd_first_occurrence		Health-related outcomes > First occurrences > Mental and behavioural disorders		1753	279832	0.621472489341063	-0.0403583376833145			icd_first_occurrence-130904-both_sexes--
Volume of grey matter in Paracingulate Gyrus (right)	25837	continuous		UK Biobank Assessment Centre > Imaging > Brain MRI > T1 structural brain MRI > Regional grey matter volumes (FAST)		16047		0.622317009915273	-0.010943281829799			continuous-25837-both_sexes--irnt
Cholelithiasis/gall stones	20002	categorical		UK Biobank Assessment Centre > Verbal interview > Medical conditions		4682	276861	0.62241742860798	0.00703898908596272			categorical-20002-both_sexes-1162-
Volume of grey matter in X Cerebellum (left)	25918	continuous		UK Biobank Assessment Centre > Imaging > Brain MRI > T1 structural brain MRI > Regional grey matter volumes (FAST)		16047		0.622589753460963	-0.0111072091014713			continuous-25918-both_sexes--irnt
Naproxen	20003	categorical		UK Biobank Assessment Centre > Verbal interview > Medications		1830	279713	0.623351407704886	-0.0403306312391391			categorical-20003-both_sexes-1140871462-
U05.1 Computed tomography of head	41200	categorical		Health-related outcomes > Hospital inpatient > Summary Operations		6663	274923	0.624733065623294	-0.00626325831215832			categorical-41200-both_sexes-U051-
Bladder surgery	20004	categorical		UK Biobank Assessment Centre > Verbal interview > Operations		1816	279727	0.624936293672963	-0.040361738974112			categorical-20004-both_sexes-1427-
G45.1 Fibreoptic endoscopic examination of upper gastrointestinal tract and biopsy of lesion of upper gastrointestinal tract	41210	categorical		Health-related outcomes > Hospital inpatient > Summary Operations		1983	279603	0.625291239982414	-0.0403318500969077			categorical-41210-both_sexes-G451-
Volume of grey matter in VIIIa Cerebellum (vermis)	25910	continuous		UK Biobank Assessment Centre > Imaging > Brain MRI > T1 structural brain MRI > Regional grey matter volumes (FAST)		16047		0.625409713719427	-0.0113934030981684			continuous-25910-both_sexes--irnt
Volume of grey matter in Supracalcarine Cortex (left)	25874	continuous		UK Biobank Assessment Centre > Imaging > Brain MRI > T1 structural brain MRI > Regional grey matter volumes (FAST)		16047		0.626837084589397	-0.0081805307593689			continuous-25874-both_sexes--irnt
Weighted-mean L1 in tract cingulate gyrus part of cingulum (right)	25574	continuous		UK Biobank Assessment Centre > Imaging > Brain MRI > Diffusion brain MRI > dMRI weighted means		14490		0.626953506649224	-0.0126169037326232			continuous-25574-both_sexes--irnt
Adenoid surgery / adenoidectomy	20004	categorical		UK Biobank Assessment Centre > Verbal interview > Operations		1667	279876	0.627668626134418	-0.0403803390530688			categorical-20004-both_sexes-1562-
L72 Follicular cysts of skin and subcutaneous tissue	131794	icd_first_occurrence		Health-related outcomes > First occurrences > Skin and subcutaneous tissue disorders		8322	273263	0.627827821173415	0.00246826530375385			icd_first_occurrence-131794-both_sexes--
Adcal-d3 1.5g/10micrograms chewable tablet	20003	categorical		UK Biobank Assessment Centre > Verbal interview > Medications		1957	279586	0.62819501600462	0.0207475283944095			categorical-20003-both_sexes-1141164828-
I08 Multiple valve diseases	131282	icd_first_occurrence		Health-related outcomes > First occurrences > Circulatory system disorders		1732	279853	0.629024182775027	-0.0405048938073313			icd_first_occurrence-131282-both_sexes--
Rosuvastatin	20003	categorical		UK Biobank Assessment Centre > Verbal interview > Medications		1695	279848	0.629132446388687	-0.0404451245553882			categorical-20003-both_sexes-1141192410-
Substances taken for depression	20546	categorical		Online follow-up > Mental health > Depression		6781	86351	0.630423568016698	0.00370288903163582			categorical-20546-both_sexes-4-
E09.1 Excision of lesion of external nose	41200	categorical		Health-related outcomes > Hospital inpatient > Summary Operations		1781	279805	0.630572378663495	-0.040370374545341			categorical-41200-both_sexes-E091-
I10 Essential (primary) hypertension	131286	icd_first_occurrence		Health-related outcomes > First occurrences > Circulatory system disorders		69256	212329	0.630931326544789	0.00175908626538718			icd_first_occurrence-131286-both_sexes--
Weighted-mean MO in tract forceps minor	25553	continuous		UK Biobank Assessment Centre > Imaging > Brain MRI > Diffusion brain MRI > dMRI weighted means		14490		0.631378706615857	0.0123267361729887			continuous-25553-both_sexes--irnt
Gliclazide	20003	categorical		UK Biobank Assessment Centre > Verbal interview > Medications		2298	279245	0.631626772811719	0.0116065414766449			categorical-20003-both_sexes-1140874744-
K63.6 Coronary arteriography NEC	41210	categorical		Health-related outcomes > Hospital inpatient > Summary Operations		1891	279695	0.632058757962276	-0.0405441673989858			categorical-41210-both_sexes-K636-
Recent feelings of foreboding	20512	continuous		Online follow-up > Mental health > Anxiety		92903		0.632397347082598	0.00293732000365111			continuous-20512-both_sexes--
Z47.1 Skin of forehead	41210	categorical		Health-related outcomes > Hospital inpatient > Summary Operations		1844	279742	0.632783877154965	-0.0403492341095991			categorical-41210-both_sexes-Z471-
J22 Unspecified acute lower respiratory infection	131462	icd_first_occurrence		Health-related outcomes > First occurrences > Respiratory system disorders		33733	247852	0.632849948147195	0.00997769928181208			icd_first_occurrence-131462-both_sexes--
N47 Redundant prepuce, phimosis and paraphimosis	132086	icd_first_occurrence		Health-related outcomes > First occurrences > Genitourinary system disorders		1887	126351	0.633490651957828	-0.0406379316532129			icd_first_occurrence-132086-both_sexes--
D51 Vitamin b12 deficiency anaemia	130624	icd_first_occurrence		Health-related outcomes > First occurrences > Blood, blood-forming organs and certain immune disorders		1806	279779	0.633623842683182	-0.0403518833138447			icd_first_occurrence-130624-both_sexes--
Chronic sinusitis	20002	categorical		UK Biobank Assessment Centre > Verbal interview > Medical conditions		1787	279756	0.633871186385278	-0.0402861660495362			categorical-20002-both_sexes-1416-
N89 Other noninflammatory disorders of vagina	132140	icd_first_occurrence		Health-related outcomes > First occurrences > Genitourinary system disorders		7168	146179	0.634361752768535	-0.00800380427397051			icd_first_occurrence-132140-both_sexes--
Mean L1 in fornix on FA skeleton	25205	continuous		UK Biobank Assessment Centre > Imaging > Brain MRI > Diffusion brain MRI > dMRI skeleton		14492		0.634740169404843	-0.00677490293577802			continuous-25205-both_sexes--irnt
J33 Nasal polyp	131470	icd_first_occurrence		Health-related outcomes > First occurrences > Respiratory system disorders		4300	277285	0.634857562518039	0.0131936780169673			icd_first_occurrence-131470-both_sexes--
Q22.1 Bilateral salpingoophorectomy	41210	categorical		Health-related outcomes > Hospital inpatient > Summary Operations		5443	147905	0.635320225187641	0.022461441625244			categorical-41210-both_sexes-Q221-
N84 Polyp of female genital tract	132130	icd_first_occurrence		Health-related outcomes > First occurrences > Genitourinary system disorders		9832	143515	0.635780597217977	-0.00579205274971379			icd_first_occurrence-132130-both_sexes--
U35.4 Computed tomography of pulmonary arteries	41200	categorical		Health-related outcomes > Hospital inpatient > Summary Operations		1711	279875	0.63580771248883	-0.0403515071148734			categorical-41200-both_sexes-U354-
Median BOLD effect (in group-defined amygdala activation mask) for faces-shapes contrast	25052	continuous		UK Biobank Assessment Centre > Imaging > Brain MRI > Task functional brain MRI		14069		0.635838363040153	-0.0122840885928235			continuous-25052-both_sexes--irnt
Other joint disorder	20002	categorical		UK Biobank Assessment Centre > Verbal interview > Medical conditions		1746	279797	0.636411822364955	-0.0403024598611246			categorical-20002-both_sexes-1467-
Q12.1 Introduction of intrauterine contraceptive device	41210	categorical		Health-related outcomes > Hospital inpatient > Summary Operations		1601	151747	0.636598378220646	-0.0408630134403601			categorical-41210-both_sexes-Q121-
Total volume of white matter hyperintensities (from T1 and T2_FLAIR images)	25781	continuous		UK Biobank Assessment Centre > Imaging > Brain MRI > T2-weighted brain MRI		15031		0.636635988609657	-0.00993182887137825			continuous-25781-both_sexes--irnt
Mean L3 in cingulum hippocampus on FA skeleton (left)	25333	continuous		UK Biobank Assessment Centre > Imaging > Brain MRI > Diffusion brain MRI > dMRI skeleton		14492		0.637570285533751	-0.0122241332101914			continuous-25333-both_sexes--irnt
Mean ISOVF in uncinate fasciculus on FA skeleton (right)	25484	continuous		UK Biobank Assessment Centre > Imaging > Brain MRI > Diffusion brain MRI > dMRI skeleton		14490		0.63805834206742	-0.0122072781898839			continuous-25484-both_sexes--irnt
Mean MD in inferior cerebellar peduncle on FA skeleton (right)	25114	continuous		UK Biobank Assessment Centre > Imaging > Brain MRI > Diffusion brain MRI > dMRI skeleton		14492		0.638920247214567	-0.0120165424461368			continuous-25114-both_sexes--irnt
N32 Other disorders of bladder	132058	icd_first_occurrence		Health-related outcomes > First occurrences > Genitourinary system disorders		9364	272221	0.638965072208542	-0.00211903316388493			icd_first_occurrence-132058-both_sexes--
Mean FA in posterior limb of internal capsule on FA skeleton (right)	25074	continuous		UK Biobank Assessment Centre > Imaging > Brain MRI > Diffusion brain MRI > dMRI skeleton		14492		0.639328913044198	-0.0121785810780905			continuous-25074-both_sexes--irnt
Mean OD in corticospinal tract on FA skeleton (left)	25399	continuous		UK Biobank Assessment Centre > Imaging > Brain MRI > Diffusion brain MRI > dMRI skeleton		14490		0.63955596390555	-0.0121277335354364			continuous-25399-both_sexes--irnt
L08 Other local infections of skin and subcutaneous tissue	131708	icd_first_occurrence		Health-related outcomes > First occurrences > Skin and subcutaneous tissue disorders		8230	273355	0.639790362304207	0.0023675894627338			icd_first_occurrence-131708-both_sexes--
Mean L1 in fornix cres+stria terminalis on FA skeleton (left)	25239	continuous		UK Biobank Assessment Centre > Imaging > Brain MRI > Diffusion brain MRI > dMRI skeleton		14492		0.639907251147987	-0.0122770427575949			continuous-25239-both_sexes--irnt
O26 Maternal care for other conditions predominantly related to pregnancy	132206	icd_first_occurrence		Health-related outcomes > First occurrences > Pregnancy, childbirth and the puerperium		1375	151972	0.639972037642647	-0.04182881617862			icd_first_occurrence-132206-both_sexes--
90th percentile of z-statistic (in group-defined amygdala activation mask) for faces-shapes contrast	25768	continuous		UK Biobank Assessment Centre > Imaging > Brain MRI > Task functional brain MRI		14069		0.639975114782302	-0.0122720225017849			continuous-25768-both_sexes--irnt
Other bowel surgery	20004	categorical		UK Biobank Assessment Centre > Verbal interview > Operations		1694	279849	0.640292410404473	-0.0403292975413845			categorical-20004-both_sexes-1466-
G50 Disorders of trigeminal nerve	131062	icd_first_occurrence		Health-related outcomes > First occurrences > Nervous system disorders		1736	279849	0.640967807220317	-0.0403341543296851			icd_first_occurrence-131062-both_sexes--
Seen doctor (GP) for nerves, anxiety, tension or depression	2090	categorical		UK Biobank Assessment Centre > Touchscreen > Psychosocial factors > Mental health		96431	183144	0.64140190301594	0.00662089154601897			categorical-2090-both_sexes--
Muscle/soft tissue problem	20002	categorical		UK Biobank Assessment Centre > Verbal interview > Medical conditions		2157	279386	0.641830568360496	0.011939113498705			categorical-20002-both_sexes-1297-
Clopidogrel	20003	categorical		UK Biobank Assessment Centre > Verbal interview > Medications		1726	279817	0.641912197397002	-0.0405532669094125			categorical-20003-both_sexes-1141168318-
Mean MO in anterior limb of internal capsule on FA skeleton (right)	25168	continuous		UK Biobank Assessment Centre > Imaging > Brain MRI > Diffusion brain MRI > dMRI skeleton		14492		0.642061372017024	0.0112079059117355			continuous-25168-both_sexes--irnt
Mouth/salivary gland surgery	20004	categorical		UK Biobank Assessment Centre > Verbal interview > Operations		1668	279875	0.642727076796284	-0.0402976537602143			categorical-20004-both_sexes-1130-
Back pain	20002	categorical		UK Biobank Assessment Centre > Verbal interview > Medical conditions		1613	279930	0.643964873938176	-0.0403277090931337			categorical-20002-both_sexes-1534-
A52.2 Therapeutic sacral epidural injection	41200	categorical		Health-related outcomes > Hospital inpatient > Summary Operations		1544	280042	0.64406256924066	-0.0403129823152523			categorical-41200-both_sexes-A522-
N64 Other disorders of breast	132104	icd_first_occurrence		Health-related outcomes > First occurrences > Genitourinary system disorders		7493	145854	0.64414023200052	-0.00941892482728122			icd_first_occurrence-132104-both_sexes--
Becotide 50 inhaler	20003	categorical		UK Biobank Assessment Centre > Verbal interview > Medications		1688	279855	0.644536017389943	-0.0403113976218346			categorical-20003-both_sexes-1140862382-
Ginkgo forte tablet	20003	categorical		UK Biobank Assessment Centre > Verbal interview > Medications		1617	279926	0.645021163839431	-0.0403637226993266			categorical-20003-both_sexes-1140911734-
Mean MO in superior fronto-occipital fasciculus on FA skeleton (right)	25194	continuous		UK Biobank Assessment Centre > Imaging > Brain MRI > Diffusion brain MRI > dMRI skeleton		14492		0.645497433987611	0.0122590530769796			continuous-25194-both_sexes--irnt
Mean L2 in posterior limb of internal capsule on FA skeleton (left)	25267	continuous		UK Biobank Assessment Centre > Imaging > Brain MRI > Diffusion brain MRI > dMRI skeleton		14492		0.645507761229731	0.0101534785433432			continuous-25267-both_sexes--irnt
Mean ICVF in anterior corona radiata on FA skeleton (right)	25366	continuous		UK Biobank Assessment Centre > Imaging > Brain MRI > Diffusion brain MRI > dMRI skeleton		14490		0.645670458671161	-0.0000459283851620309			continuous-25366-both_sexes--irnt
Sciatica	20002	categorical		UK Biobank Assessment Centre > Verbal interview > Medical conditions		2619	278924	0.647691705603242	0.00357591216886374			categorical-20002-both_sexes-1476-
Q10.3 Dilation of cervix uteri and curettage of uterus NEC	41210	categorical		Health-related outcomes > Hospital inpatient > Summary Operations		1763	151585	0.647812392404312	-0.0405101708284999			categorical-41210-both_sexes-Q103-
Mean ICVF in superior longitudinal fasciculus on FA skeleton (right)	25384	continuous		UK Biobank Assessment Centre > Imaging > Brain MRI > Diffusion brain MRI > dMRI skeleton		14490		0.647971163670596	0.00938980490733705			continuous-25384-both_sexes--irnt
G56 Mononeuropathies of upper limb	131074	icd_first_occurrence		Health-related outcomes > First occurrences > Nervous system disorders		13023	268562	0.648002721603779	0.0149152380854531			icd_first_occurrence-131074-both_sexes--
B98 Other specified infectious agents as the cause of diseases classified to other chapters	130342	icd_first_occurrence		Health-related outcomes > First occurrences > Certain infectious and parasitic diseases		1895	279690	0.649145481411813	-0.0403277145771505			icd_first_occurrence-130342-both_sexes--
J11 Influenza, virus not identified	131442	icd_first_occurrence		Health-related outcomes > First occurrences > Respiratory system disorders		6143	275442	0.649180169148183	-0.0214310294271466			icd_first_occurrence-131442-both_sexes--
Mean MD in superior fronto-occipital fasciculus on FA skeleton (right)	25146	continuous		UK Biobank Assessment Centre > Imaging > Brain MRI > Diffusion brain MRI > dMRI skeleton		14492		0.649713409806524	0.00895820222292915			continuous-25146-both_sexes--irnt
Mother's age	1845	continuous		UK Biobank Assessment Centre > Touchscreen > Family history		110093		0.650574965597263	0.00287583818374794			continuous-1845-both_sexes--irnt
Y71.3 Revisional operations NOC	41210	categorical		Health-related outcomes > Hospital inpatient > Summary Operations		1601	279985	0.650809865923707	-0.0402803623859044			categorical-41210-both_sexes-Y713-
Mean L1 in retrolenticular part of internal capsule on FA skeleton (right)	25220	continuous		UK Biobank Assessment Centre > Imaging > Brain MRI > Diffusion brain MRI > dMRI skeleton		14492		0.651058646084848	-0.0116973483267989			continuous-25220-both_sexes--irnt
Y73.1 Cardiopulmonary bypass	41210	categorical		Health-related outcomes > Hospital inpatient > Summary Operations		1724	279862	0.651566369829903	-0.0405354919079632			categorical-41210-both_sexes-Y731-
Y02.2 Insertion of prosthesis into organ NOC	41210	categorical		Health-related outcomes > Hospital inpatient > Summary Operations		1688	279898	0.651606567583469	-0.0405115686747671			categorical-41210-both_sexes-Y022-
Volume of grey matter in Superior Temporal Gyrus, posterior division (left)	25800	continuous		UK Biobank Assessment Centre > Imaging > Brain MRI > T1 structural brain MRI > Regional grey matter volumes (FAST)		16047		0.652463477275188	-0.0106274242551585			continuous-25800-both_sexes--irnt
Laparotomy nos	20004	categorical		UK Biobank Assessment Centre > Verbal interview > Operations		1565	279978	0.653027212066495	-0.040306892534424			categorical-20004-both_sexes-1486-
Median z-statistic (in group-defined mask) for shapes activation	25042	continuous		UK Biobank Assessment Centre > Imaging > Brain MRI > Task functional brain MRI		14069		0.654446384891521	0.00221454500597014			continuous-25042-both_sexes--irnt
Weighted-mean ICVF in tract uncinate fasciculus (left)	25675	continuous		UK Biobank Assessment Centre > Imaging > Brain MRI > Diffusion brain MRI > dMRI weighted means		14489		0.655024814073104	0.0113931956343694			continuous-25675-both_sexes--irnt
M67 Other disorders of synovium and tendon	131942	icd_first_occurrence		Health-related outcomes > First occurrences > Musculoskeletal system and connective tissue disorders		6536	275049	0.655092521504482	0.0116242468134837			icd_first_occurrence-131942-both_sexes--
M85 Other disorders of bone density and structure	131972	icd_first_occurrence		Health-related outcomes > First occurrences > Musculoskeletal system and connective tissue disorders		7159	274426	0.655131247979735	-0.00500549283862476			icd_first_occurrence-131972-both_sexes--
Volume of grey matter in Inferior Frontal Gyrus, pars triangularis (left)	25790	continuous		UK Biobank Assessment Centre > Imaging > Brain MRI > T1 structural brain MRI > Regional grey matter volumes (FAST)		16047		0.655249098195891	0.0108710440049006			continuous-25790-both_sexes--irnt
J38 Diseases of vocal cords and larynx, not elsewhere classified	131480	icd_first_occurrence		Health-related outcomes > First occurrences > Respiratory system disorders		1726	279859	0.655589628485237	-0.0403030918533989			icd_first_occurrence-131480-both_sexes--
Mean MD in cingulum cingulate gyrus on FA skeleton (left)	25139	continuous		UK Biobank Assessment Centre > Imaging > Brain MRI > Diffusion brain MRI > dMRI skeleton		14492		0.655694380402382	0.0035038988550576			continuous-25139-both_sexes--irnt
Seated height	51	continuous		UK Biobank Assessment Centre > Physical measures > Anthropometry > Body size measures		280890		0.656251629488364	0.000872198404031831			continuous-51-both_sexes--irnt
K50 Crohn's disease [regional enteritis]	131626	icd_first_occurrence		Health-related outcomes > First occurrences > Digestive system disorders		1594	279991	0.656376453957853	-0.0402745405996795			icd_first_occurrence-131626-both_sexes--
S06.9 Unspecified other excision of lesion of skin	41210	categorical		Health-related outcomes > Hospital inpatient > Summary Operations		1633	279953	0.656693895368447	-0.0402916540481292			categorical-41210-both_sexes-S069-
Weighted-mean OD in tract corticospinal tract (left)	25685	continuous		UK Biobank Assessment Centre > Imaging > Brain MRI > Diffusion brain MRI > dMRI weighted means		14489		0.657163146364028	0.00450500359934134			continuous-25685-both_sexes--irnt
Q35.2 Endoscopic bilateral clipping of fallopian tubes	41200	categorical		Health-related outcomes > Hospital inpatient > Summary Operations		1452	151896	0.657373018487174	-0.0410441786799159			categorical-41200-both_sexes-Q352-
Mean L1 in retrolenticular part of internal capsule on FA skeleton (left)	25221	continuous		UK Biobank Assessment Centre > Imaging > Brain MRI > Diffusion brain MRI > dMRI skeleton		14492		0.658318976920235	-0.0116783296222277			continuous-25221-both_sexes--irnt
Eye problems/disorders	6148	categorical		UK Biobank Assessment Centre > Touchscreen > Health and medical history > Eyesight		3881	96614	0.658834790742693	-0.00442149693411923			categorical-6148-both_sexes-2-
Volume of grey matter in Planum Temporale (left)	25872	continuous		UK Biobank Assessment Centre > Imaging > Brain MRI > T1 structural brain MRI > Regional grey matter volumes (FAST)		16047		0.658893171330895	-0.010051610846736			continuous-25872-both_sexes--irnt
Mean L2 in uncinate fasciculus on FA skeleton (left)	25293	continuous		UK Biobank Assessment Centre > Imaging > Brain MRI > Diffusion brain MRI > dMRI skeleton		14492		0.659373963499052	-0.00683712393418685			continuous-25293-both_sexes--irnt
Weighted-mean L1 in tract acoustic radiation (left)	25569	continuous		UK Biobank Assessment Centre > Imaging > Brain MRI > Diffusion brain MRI > dMRI weighted means		14490		0.659516362569246	-0.0118883913399018			continuous-25569-both_sexes--irnt
Knee surgery (not replacement)	20004	categorical		UK Biobank Assessment Centre > Verbal interview > Operations		9379	272164	0.659540951799463	-0.0167731743572225			categorical-20004-both_sexes-1496-
Q10.3 Dilation of cervix uteri and curettage of uterus NEC	41200	categorical		Health-related outcomes > Hospital inpatient > Summary Operations		2708	150640	0.659657679503344	0.00571019141121448			categorical-41200-both_sexes-Q103-
Mean FA in anterior corona radiata on FA skeleton (right)	25078	continuous		UK Biobank Assessment Centre > Imaging > Brain MRI > Diffusion brain MRI > dMRI skeleton		14492		0.659678269192091	0.00713772166969263			continuous-25078-both_sexes--irnt
R17.2 Elective lower uterine segment caesarean delivery	41200	categorical		Health-related outcomes > Hospital inpatient > Summary Operations		1304	152044	0.659895730625015	-0.0417772524077191			categorical-41200-both_sexes-R172-
Eye problems/disorders	6148	categorical		UK Biobank Assessment Centre > Touchscreen > Health and medical history > Eyesight		1747	98748	0.660329868293713	-0.0409101555937759			categorical-6148-both_sexes-1-
Weighted-mean OD in tract forceps minor	25688	continuous		UK Biobank Assessment Centre > Imaging > Brain MRI > Diffusion brain MRI > dMRI weighted means		14489		0.660526113657578	-0.0117158803347709			continuous-25688-both_sexes--irnt
Mean ISOVF in posterior corona radiata on FA skeleton (left)	25467	continuous		UK Biobank Assessment Centre > Imaging > Brain MRI > Diffusion brain MRI > dMRI skeleton		14490		0.66075664930681	-0.0114400932422572			continuous-25467-both_sexes--irnt
M65.3 Endoscopic resection of prostate NEC	41200	categorical		Health-related outcomes > Hospital inpatient > Summary Operations		1654	126584	0.660841662716029	-0.0410731830780825			categorical-41200-both_sexes-M653-
B28.3 Excision of lesion of breast NEC	41200	categorical		Health-related outcomes > Hospital inpatient > Summary Operations		2375	150973	0.661205659675122	0.00821344813626393			categorical-41200-both_sexes-B283-
H36 Retinal disorders in diseases classified elsewhere	131184	icd_first_occurrence		Health-related outcomes > First occurrences > Eye and adnexa disorders		1547	280038	0.661206736823566	-0.0403683332267297			icd_first_occurrence-131184-both_sexes--
M81 Osteoporosis without pathological fracture	131964	icd_first_occurrence		Health-related outcomes > First occurrences > Musculoskeletal system and connective tissue disorders		9967	271618	0.6617773527968	-0.0170401986140228			icd_first_occurrence-131964-both_sexes--
N19 Unspecified renal failure	132034	icd_first_occurrence		Health-related outcomes > First occurrences > Genitourinary system disorders		1633	279952	0.662598666300583	-0.0403719701669562			icd_first_occurrence-132034-both_sexes--
Direct bilirubin	30660	continuous		Biological samples > Assay results > Blood assays > Blood biochemistry		228253		0.663179724700111	-0.00307157565994159			continuous-30660-both_sexes--irnt
J20 Acute bronchitis	131458	icd_first_occurrence		Health-related outcomes > First occurrences > Respiratory system disorders		3007	278578	0.66398330939879	0.00209635983932406			icd_first_occurrence-131458-both_sexes--
Upper limb surgery	20004	categorical		UK Biobank Assessment Centre > Verbal interview > Operations		1448	280095	0.664766191706777	-0.040305415554169			categorical-20004-both_sexes-1498-
Mean FA in uncinate fasciculus on FA skeleton (left)	25101	continuous		UK Biobank Assessment Centre > Imaging > Brain MRI > Diffusion brain MRI > dMRI skeleton		14492		0.66507242602286	0.00162825710555933			continuous-25101-both_sexes--irnt
Methotrexate	20003	categorical		UK Biobank Assessment Centre > Verbal interview > Medications		1520	280023	0.665079249069024	-0.0403093412474547			categorical-20003-both_sexes-1140869848-
F17 Mental and behavioural disorders due to use of tobacco	130868	icd_first_occurrence		Health-related outcomes > First occurrences > Mental and behavioural disorders		21955	259630	0.665208724784484	-0.00938782004370225			icd_first_occurrence-130868-both_sexes--
Gaviscon liquid	20003	categorical		UK Biobank Assessment Centre > Verbal interview > Medications		1507	280036	0.665416672825698	-0.0403674102279418			categorical-20003-both_sexes-1140865354-
Volume of grey matter in Temporal Occipital Fusiform Cortex (right)	25859	continuous		UK Biobank Assessment Centre > Imaging > Brain MRI > T1 structural brain MRI > Regional grey matter volumes (FAST)		16047		0.66546143166637	-0.000892490149189706			continuous-25859-both_sexes--irnt
K61 Abscess of anal and rectal regions	131644	icd_first_occurrence		Health-related outcomes > First occurrences > Digestive system disorders		1642	279943	0.665518602437386	-0.0403048122912739			icd_first_occurrence-131644-both_sexes--
E16 Other disorders of pancreatic internal secretion	130718	icd_first_occurrence		Health-related outcomes > First occurrences > Endocrine, nutritional and metabolic diseases		1602	279983	0.666257168369486	-0.0403189700601803			icd_first_occurrence-130718-both_sexes--
I25 Chronic ischaemic heart disease	131306	icd_first_occurrence		Health-related outcomes > First occurrences > Circulatory system disorders		20464	261121	0.666477062497716	-0.00636349998938545			icd_first_occurrence-131306-both_sexes--
Recent easy annoyance or irritability	20505	continuous		Online follow-up > Mental health > Anxiety		92891		0.666795043568508	0.00289481539474886			continuous-20505-both_sexes--
Ever had period extreme irritability	20502	categorical		Online follow-up > Mental health > Mania		23782	66732	0.666873619503581	0.0112102421449033			categorical-20502-both_sexes--
M47.9 Unspecified urethral catheterisation of bladder	41200	categorical		Health-related outcomes > Hospital inpatient > Summary Operations		1574	280012	0.666895093814937	-0.0406186800500606			categorical-41200-both_sexes-M479-
Volume of grey matter in Cingulate Gyrus, posterior division (left)	25840	continuous		UK Biobank Assessment Centre > Imaging > Brain MRI > T1 structural brain MRI > Regional grey matter volumes (FAST)		16047		0.666903645029012	-0.00460353747731678			continuous-25840-both_sexes--irnt
I71 Aortic aneurysm and dissection	131382	icd_first_occurrence		Health-related outcomes > First occurrences > Circulatory system disorders		1566	280019	0.667130995564482	-0.040640573786019			icd_first_occurrence-131382-both_sexes--
Age at first episode of depression	20433	continuous		Online follow-up > Mental health > Depression		48418		0.667134455225649	0.0000669818862672812			continuous-20433-both_sexes--irnt
I95 Hypotension	131416	icd_first_occurrence		Health-related outcomes > First occurrences > Circulatory system disorders		5818	275767	0.669179796345166	-0.0208677049945501			icd_first_occurrence-131416-both_sexes--
Augmentation index for PWA	12681	continuous		UK Biobank Assessment Centre > Imaging > Heart MRI > Pulse wave analysis		17299		0.669598239073536	-0.0119242097786738			continuous-12681-both_sexes--irnt
O04 Medical abortion	132170	icd_first_occurrence		Health-related outcomes > First occurrences > Pregnancy, childbirth and the puerperium		2311	151036	0.67025828868513	0.0082503411296703			icd_first_occurrence-132170-both_sexes--
H53 Visual disturbances	131210	icd_first_occurrence		Health-related outcomes > First occurrences > Eye and adnexa disorders		5860	275725	0.670335848210182	-0.0201271967034367			icd_first_occurrence-131210-both_sexes--
Mean MO in fornix cres+stria terminalis on FA skeleton (left)	25191	continuous		UK Biobank Assessment Centre > Imaging > Brain MRI > Diffusion brain MRI > dMRI skeleton		14492		0.67046720198574	-0.0109700845553538			continuous-25191-both_sexes--irnt
H92 Otalgia and effusion of ear	131262	icd_first_occurrence		Health-related outcomes > First occurrences > Ear and mastoid process disorders		9442	272143	0.670769219133967	-0.0161429577655172			icd_first_occurrence-131262-both_sexes--
K31 Other diseases of stomach and duodenum	131602	icd_first_occurrence		Health-related outcomes > First occurrences > Digestive system disorders		7353	274232	0.670811147963938	0.00651095795115398			icd_first_occurrence-131602-both_sexes--
Heart arrhythmia	20002	categorical		UK Biobank Assessment Centre > Verbal interview > Medical conditions		1492	280051	0.671440103213324	-0.04030424555657			categorical-20002-both_sexes-1077-
Mean ICVF in inferior cerebellar peduncle on FA skeleton (left)	25355	continuous		UK Biobank Assessment Centre > Imaging > Brain MRI > Diffusion brain MRI > dMRI skeleton		14490		0.672321734227773	0.00998187545661043			continuous-25355-both_sexes--irnt
Appendicitis	20002	categorical		UK Biobank Assessment Centre > Verbal interview > Medical conditions		2745	278798	0.672328932871185	-0.000858665075801018			categorical-20002-both_sexes-1502-
U05.2 Magnetic resonance imaging of head	41210	categorical		Health-related outcomes > Hospital inpatient > Summary Operations		1453	280133	0.672338922054064	-0.0402877053595145			categorical-41210-both_sexes-U052-
Weighted-mean FA in tract forceps major	25498	continuous		UK Biobank Assessment Centre > Imaging > Brain MRI > Diffusion brain MRI > dMRI weighted means		14490		0.672436100071188	0.00991294536460259			continuous-25498-both_sexes--irnt
Percutaneous/open kidney stone surgery/lithotripsy	20004	categorical		UK Biobank Assessment Centre > Verbal interview > Operations		1600	279943	0.673017799353137	-0.0403321749252823			categorical-20004-both_sexes-1197-
H01.2 Emergency excision of abnormal appendix NEC	41200	categorical		Health-related outcomes > Hospital inpatient > Summary Operations		1413	280173	0.673082571995171	-0.0402805358029662			categorical-41200-both_sexes-H012-
Alanine aminotransferase	30620	continuous		Biological samples > Assay results > Blood assays > Blood biochemistry		268464		0.673513505975649	-0.00266327823156202			continuous-30620-both_sexes--irnt
90th percentile of BOLD effect (in group-defined amygdala activation mask) for faces-shapes contrast	25767	continuous		UK Biobank Assessment Centre > Imaging > Brain MRI > Task functional brain MRI		14069		0.673554045215288	-0.0115510017564359			continuous-25767-both_sexes--irnt
Eye problems/disorders	6148	categorical		UK Biobank Assessment Centre > Touchscreen > Health and medical history > Eyesight		1677	98818	0.67369575578262	-0.0408174594840373			categorical-6148-both_sexes-3-
Volume of grey matter in Angular Gyrus (right)	25823	continuous		UK Biobank Assessment Centre > Imaging > Brain MRI > T1 structural brain MRI > Regional grey matter volumes (FAST)		16047		0.674470633066933	0.0103403981295033			continuous-25823-both_sexes--irnt
Blood clot, DVT, bronchitis, emphysema, asthma, rhinitis, eczema, allergy diagnosed by doctor	6152	categorical		UK Biobank Assessment Centre > Touchscreen > Health and medical history > Medical conditions		5730	275269	0.674529056099667	-0.0206465427396979			categorical-6152-both_sexes-5-
Abdominal subcutaneous adipose tissue volume (ASAT)	22408	continuous		UK Biobank Assessment Centre > Imaging > Abdominal MRI > Abdominal composition		5514		0.674616824151673				continuous-22408-both_sexes--irnt
Inguinal hernia repair	20004	categorical		UK Biobank Assessment Centre > Verbal interview > Operations		4433	277110	0.674892446368347	0.00763150654609632			categorical-20004-both_sexes-1563-
Mean ISOVF in superior longitudinal fasciculus on FA skeleton (left)	25481	continuous		UK Biobank Assessment Centre > Imaging > Brain MRI > Diffusion brain MRI > dMRI skeleton		14490		0.675464005316859	-0.00551901850663764			continuous-25481-both_sexes--irnt
I21 Acute myocardial infarction	131298	icd_first_occurrence		Health-related outcomes > First occurrences > Circulatory system disorders		9593	271992	0.675597247929094	0.011187455067702			icd_first_occurrence-131298-both_sexes--
X72.2 Delivery of complex parenteral chemotherapy for neoplasm at first attendance	41210	categorical		Health-related outcomes > Hospital inpatient > Summary Operations		1453	280133	0.675765432673821	-0.0403255888070819			categorical-41210-both_sexes-X722-
O82 Single delivery by caesarean section	132280	icd_first_occurrence		Health-related outcomes > First occurrences > Pregnancy, childbirth and the puerperium		1544	151803	0.676285228318773	-0.0407145556419861			icd_first_occurrence-132280-both_sexes--
Ulcerative colitis	20002	categorical		UK Biobank Assessment Centre > Verbal interview > Medical conditions		1486	280057	0.676512695433082	-0.0402629590124892			categorical-20002-both_sexes-1463-
Visceral adipose tissue volume (VAT)	22407	continuous		UK Biobank Assessment Centre > Imaging > Abdominal MRI > Abdominal composition		5514		0.676848385487774				continuous-22407-both_sexes--irnt
Mean MO in superior longitudinal fasciculus on FA skeleton (left)	25193	continuous		UK Biobank Assessment Centre > Imaging > Brain MRI > Diffusion brain MRI > dMRI skeleton		14492		0.67697571348735	0.0112932271887969			continuous-25193-both_sexes--irnt
Ramipril	20003	categorical		UK Biobank Assessment Centre > Verbal interview > Medications		13057	268486	0.676992103006864	-0.0139930310955621			categorical-20003-both_sexes-1140860806-
C90.3 Subtenons anaesthetic	41210	categorical		Health-related outcomes > Hospital inpatient > Summary Operations		1512	280074	0.677419475590932	-0.040420081525358			categorical-41210-both_sexes-C903-
I78 Diseases of capillaries	131392	icd_first_occurrence		Health-related outcomes > First occurrences > Circulatory system disorders		1551	280034	0.677426588068758	-0.0402732888982907			icd_first_occurrence-131392-both_sexes--
Diclofenac	20003	categorical		UK Biobank Assessment Centre > Verbal interview > Medications		5795	275748	0.677531510617572	-0.0205655174999005			categorical-20003-both_sexes-1140884488-
P23.3 Posterior colporrhaphy NEC	41200	categorical		Health-related outcomes > Hospital inpatient > Summary Operations		1423	151925	0.67755341101824	-0.0404738503415169			categorical-41200-both_sexes-P233-
Mean sphered cell volume	30270	continuous		Biological samples > Assay results > Blood assays > Blood count		268454		0.678632523198431	0.00291529751951684			continuous-30270-both_sexes--irnt
Z86.4 Metatarsophalangeal joint of great toe	41210	categorical		Health-related outcomes > Hospital inpatient > Summary Operations		1434	280152	0.678713915593363	-0.040334404636345			categorical-41210-both_sexes-Z864-
H54 Blindness and low vision	131212	icd_first_occurrence		Health-related outcomes > First occurrences > Eye and adnexa disorders		1412	280173	0.679380778683046	-0.0403062960264677			icd_first_occurrence-131212-both_sexes--
Weighted-mean ISOVF in tract cingulate gyrus part of cingulum (left)	25708	continuous		UK Biobank Assessment Centre > Imaging > Brain MRI > Diffusion brain MRI > dMRI weighted means		14489		0.679775015364056	0.00501499260486523			continuous-25708-both_sexes--irnt
Weighted-mean ICVF in tract inferior fronto-occipital fasciculus (right)	25663	continuous		UK Biobank Assessment Centre > Imaging > Brain MRI > Diffusion brain MRI > dMRI weighted means		14489		0.680180473298926	0.0106645841845451			continuous-25663-both_sexes--irnt
Weighted-mean L1 in tract corticospinal tract (right)	25578	continuous		UK Biobank Assessment Centre > Imaging > Brain MRI > Diffusion brain MRI > dMRI weighted means		14490		0.680983524212975	-0.00250181337140675			continuous-25578-both_sexes--irnt
Volume of grey matter in Thalamus (left)	25878	continuous		UK Biobank Assessment Centre > Imaging > Brain MRI > T1 structural brain MRI > Regional grey matter volumes (FAST)		16047		0.681248457859417	0.000732562916070463			continuous-25878-both_sexes--irnt
Cetirizine	20003	categorical		UK Biobank Assessment Centre > Verbal interview > Medications		3189	278354	0.681295309430576	-0.00500289564077645			categorical-20003-both_sexes-1140883504-
Mean MD in superior fronto-occipital fasciculus on FA skeleton (left)	25147	continuous		UK Biobank Assessment Centre > Imaging > Brain MRI > Diffusion brain MRI > dMRI skeleton		14492		0.681609907422696	-0.00053493285357999			continuous-25147-both_sexes--irnt
Weighted-mean MO in tract medial lemniscus (right)	25560	continuous		UK Biobank Assessment Centre > Imaging > Brain MRI > Diffusion brain MRI > dMRI weighted means		14490		0.681747825031837	0.011246171955636			continuous-25560-both_sexes--irnt
Weighted-mean ICVF in tract posterior thalamic radiation (right)	25670	continuous		UK Biobank Assessment Centre > Imaging > Brain MRI > Diffusion brain MRI > dMRI weighted means		14489		0.68198697332932	0.00541378749829604			continuous-25670-both_sexes--irnt
Mean OD in anterior limb of internal capsule on FA skeleton (left)	25409	continuous		UK Biobank Assessment Centre > Imaging > Brain MRI > Diffusion brain MRI > dMRI skeleton		14490		0.682912130022868	0.0101618119437006			continuous-25409-both_sexes--irnt
N30.3 Circumcision	41200	categorical		Health-related outcomes > Hospital inpatient > Summary Operations		1542	126696	0.682956798451064	-0.0405319440794259			categorical-41200-both_sexes-N303-
Mean MO in cerebral peduncle on FA skeleton (right)	25166	continuous		UK Biobank Assessment Centre > Imaging > Brain MRI > Diffusion brain MRI > dMRI skeleton		14492		0.683256781728389	0.00527203528293278			continuous-25166-both_sexes--irnt
Y53.3 Approach to organ under computed tomography scan control	41210	categorical		Health-related outcomes > Hospital inpatient > Summary Operations		1554	280032	0.683296846718553	-0.0403018086755973			categorical-41210-both_sexes-Y533-
Volume of grey matter in Precuneous Cortex (right)	25843	continuous		UK Biobank Assessment Centre > Imaging > Brain MRI > T1 structural brain MRI > Regional grey matter volumes (FAST)		16047		0.683566410034272	0.00626563207676003			continuous-25843-both_sexes--irnt
Y90.3 Scanning NEC	41210	categorical		Health-related outcomes > Hospital inpatient > Summary Operations		1952	279634	0.684087455771858	-0.0409676308617574			categorical-41210-both_sexes-Y903-
Foot surgery	20004	categorical		UK Biobank Assessment Centre > Verbal interview > Operations		5519	276024	0.685335436888752	0.0198746168975334			categorical-20004-both_sexes-1494-
Mean ICVF in inferior cerebellar peduncle on FA skeleton (right)	25354	continuous		UK Biobank Assessment Centre > Imaging > Brain MRI > Diffusion brain MRI > dMRI skeleton		14490		0.6860409549067	0.0107631990336321			continuous-25354-both_sexes--irnt
Touchscreen duration	630	continuous		UK Biobank Assessment Centre > Procedural metrics > Process durations		281430		0.686336971747523	-0.00253599616406174			continuous-630-both_sexes--irnt
Codeine	20003	categorical		UK Biobank Assessment Centre > Verbal interview > Medications		1427	280116	0.686808698267472	-0.0403228691944519			categorical-20003-both_sexes-1140884444-
Ibuprofen	20003	categorical		UK Biobank Assessment Centre > Verbal interview > Medications		35252	246291	0.6870407892698	0.00040969767864404			categorical-20003-both_sexes-1140871310-
Inguinal hernia	20002	categorical		UK Biobank Assessment Centre > Verbal interview > Medical conditions		1191	127024	0.687273962559743	-0.0410103715188498			categorical-20002-both_sexes-1513-
Arm fat-free mass (left)	23125	continuous		UK Biobank Assessment Centre > Physical measures > Anthropometry > Impedance measures		276584		0.687698850643375	-0.000554635613665879			continuous-23125-both_sexes--irnt
Z94.3 Left sided operation	41210	categorical		Health-related outcomes > Hospital inpatient > Summary Operations		76252	205334	0.687891108795026	-0.00641515617817716			categorical-41210-both_sexes-Z943-
Nasal/sinus/nose surgery	20004	categorical		UK Biobank Assessment Centre > Verbal interview > Operations		9577	271966	0.688434100657598	-0.0158256222101166			categorical-20004-both_sexes-1128-
Volume of grey matter in Supramarginal Gyrus, anterior division (right)	25819	continuous		UK Biobank Assessment Centre > Imaging > Brain MRI > T1 structural brain MRI > Regional grey matter volumes (FAST)		16047		0.688577151694531	0.0103165464589428			continuous-25819-both_sexes--irnt
Deep venous thrombosis (dvt)	20002	categorical		UK Biobank Assessment Centre > Verbal interview > Medical conditions		5615	275928	0.688665587901199	-0.0202333023224876			categorical-20002-both_sexes-1094-
H52 Disorders of refraction and accommodation	131208	icd_first_occurrence		Health-related outcomes > First occurrences > Eye and adnexa disorders		2944	278641	0.688696568117372	-0.000571994884532045			icd_first_occurrence-131208-both_sexes--
Weighted-mean MO in tract uncinate fasciculus (left)	25567	continuous		UK Biobank Assessment Centre > Imaging > Brain MRI > Diffusion brain MRI > dMRI weighted means		14490		0.688731009951021	0.0111314167897141			continuous-25567-both_sexes--irnt
Mean ISOVF in superior corona radiata on FA skeleton (right)	25464	continuous		UK Biobank Assessment Centre > Imaging > Brain MRI > Diffusion brain MRI > dMRI skeleton		14490		0.688746645741161	-0.00133884812075517			continuous-25464-both_sexes--irnt
Mean ISOVF in superior longitudinal fasciculus on FA skeleton (right)	25480	continuous		UK Biobank Assessment Centre > Imaging > Brain MRI > Diffusion brain MRI > dMRI skeleton		14490		0.689146978258184	-0.0071294912782153			continuous-25480-both_sexes--irnt
K07 Dentofacial anomalies [including malocclusion]	131566	icd_first_occurrence		Health-related outcomes > First occurrences > Digestive system disorders		1473	280112	0.689180923996978	-0.0402854148570424			icd_first_occurrence-131566-both_sexes--
G81 Hemiplegia	131102	icd_first_occurrence		Health-related outcomes > First occurrences > Nervous system disorders		1403	280182	0.689714323259055	-0.0403019537573821			icd_first_occurrence-131102-both_sexes--
Recent changes in speed/amount of moving or speaking	20518	continuous		Online follow-up > Mental health > Depression		93185		0.689727665661198	0.00123649561566748			continuous-20518-both_sexes--
Volume of grey matter in Precentral Gyrus (left)	25794	continuous		UK Biobank Assessment Centre > Imaging > Brain MRI > T1 structural brain MRI > Regional grey matter volumes (FAST)		16047		0.689909598316676	0.00501477853911949			continuous-25794-both_sexes--irnt
Smoking status	20116	categorical		UK Biobank Assessment Centre > Touchscreen > Lifestyle and environment > Smoking		151556	128838	0.689974134820629	-0.00126166829192715			categorical-20116-both_sexes-0-
N45 Orchitis and epididymitis	132082	icd_first_occurrence		Health-related outcomes > First occurrences > Genitourinary system disorders		1528	126710	0.69044294941681	-0.0405393054251583			icd_first_occurrence-132082-both_sexes--
U05.2 Magnetic resonance imaging of head	41200	categorical		Health-related outcomes > Hospital inpatient > Summary Operations		1304	280282	0.691239912787741	-0.0402634286861701			categorical-41200-both_sexes-U052-
Weighted-mean ISOVF in tract corticospinal tract (right)	25713	continuous		UK Biobank Assessment Centre > Imaging > Brain MRI > Diffusion brain MRI > dMRI weighted means		14489		0.691487955517934	0.010959650307141			continuous-25713-both_sexes--irnt
Mean MD in genu of corpus callosum on FA skeleton	25106	continuous		UK Biobank Assessment Centre > Imaging > Brain MRI > Diffusion brain MRI > dMRI skeleton		14492		0.691950145955873	0.00478472126263911			continuous-25106-both_sexes--irnt
Ferrous sulphate	20003	categorical		UK Biobank Assessment Centre > Verbal interview > Medications		1341	280202	0.692116523353938	-0.0403280477070789			categorical-20003-both_sexes-1140870390-
Skin operation or plastic surgery	20004	categorical		UK Biobank Assessment Centre > Verbal interview > Operations		2311	279232	0.692200189246374	0.00969485348537139			categorical-20004-both_sexes-1474-
Volume of grey matter in Putamen (right)	25883	continuous		UK Biobank Assessment Centre > Imaging > Brain MRI > T1 structural brain MRI > Regional grey matter volumes (FAST)		16047		0.693426332510688	-0.0100959652082508			continuous-25883-both_sexes--irnt
Calcichew d3 tablet	20003	categorical		UK Biobank Assessment Centre > Verbal interview > Medications		2711	278832	0.693468480011875	0.00450735655955846			categorical-20003-both_sexes-1140871050-
Mean FA in cerebral peduncle on FA skeleton (right)	25070	continuous		UK Biobank Assessment Centre > Imaging > Brain MRI > Diffusion brain MRI > dMRI skeleton		14492		0.693754086672154	-0.0106344521618064			continuous-25070-both_sexes--irnt
Weighted-mean OD in tract acoustic radiation (left)	25677	continuous		UK Biobank Assessment Centre > Imaging > Brain MRI > Diffusion brain MRI > dMRI weighted means		14489		0.694530091988318	-0.00156238457777247			continuous-25677-both_sexes--irnt
Mean ISOVF in posterior thalamic radiation on FA skeleton (right)	25468	continuous		UK Biobank Assessment Centre > Imaging > Brain MRI > Diffusion brain MRI > dMRI skeleton		14490		0.694809578446383	-0.0108721054069865			continuous-25468-both_sexes--irnt
Recent lack of interest or pleasure in doing things	20514	continuous		Online follow-up > Mental health > Depression		93113		0.695796329223189	-0.00263169454821499			continuous-20514-both_sexes--
Mean MD in uncinate fasciculus on FA skeleton (right)	25148	continuous		UK Biobank Assessment Centre > Imaging > Brain MRI > Diffusion brain MRI > dMRI skeleton		14492		0.695909399254582	-0.0106701551168482			continuous-25148-both_sexes--irnt
90th percentile of z-statistic (in group-defined mask) for shapes activation	25762	continuous		UK Biobank Assessment Centre > Imaging > Brain MRI > Task functional brain MRI		14069		0.696060665411243	-0.00160522372221458			continuous-25762-both_sexes--irnt
K21 Gastro-oesophageal reflux disease	131584	icd_first_occurrence		Health-related outcomes > First occurrences > Digestive system disorders		34603	246982	0.69659065080992	0.0086197436477394			icd_first_occurrence-131584-both_sexes--
Mean L3 in cerebral peduncle on FA skeleton (right)	25310	continuous		UK Biobank Assessment Centre > Imaging > Brain MRI > Diffusion brain MRI > dMRI skeleton		14492		0.696650018604726	0.0106408809551191			continuous-25310-both_sexes--irnt
W40.1 Primary total prosthetic replacement of knee joint using cement	41200	categorical		Health-related outcomes > Hospital inpatient > Summary Operations		5587	275999	0.696861884877891	-0.019723794991949			categorical-41200-both_sexes-W401-
Pneumonia	20002	categorical		UK Biobank Assessment Centre > Verbal interview > Medical conditions		3987	277556	0.697429356405219	0.0167066461309482			categorical-20002-both_sexes-1398-
Mean L2 in anterior corona radiata on FA skeleton (right)	25270	continuous		UK Biobank Assessment Centre > Imaging > Brain MRI > Diffusion brain MRI > dMRI skeleton		14492		0.697992739786169	-0.00167225217328929			continuous-25270-both_sexes--irnt
Colonoscopy/sigmoidoscopy	20004	categorical		UK Biobank Assessment Centre > Verbal interview > Operations		5489	276054	0.698159506285402	-0.0199094491397791			categorical-20004-both_sexes-1519-
Mean L1 in inferior cerebellar peduncle on FA skeleton (left)	25211	continuous		UK Biobank Assessment Centre > Imaging > Brain MRI > Diffusion brain MRI > dMRI skeleton		14492		0.698281067893608	-0.0068946917208036			continuous-25211-both_sexes--irnt
G35 Multiple sclerosis	131042	icd_first_occurrence		Health-related outcomes > First occurrences > Nervous system disorders		1343	280242	0.698557264558773	-0.0402753423544178			icd_first_occurrence-131042-both_sexes--
M45.1 Diagnostic endoscopic examination of bladder and biopsy of lesion of bladder NEC	41200	categorical		Health-related outcomes > Hospital inpatient > Summary Operations		1475	280111	0.698829683194658	-0.0402863658026014			categorical-41200-both_sexes-M451-
H50 Other strabismus	131204	icd_first_occurrence		Health-related outcomes > First occurrences > Eye and adnexa disorders		1350	280235	0.698846649356091	-0.0402488710332413			icd_first_occurrence-131204-both_sexes--
B86 Scabies	130320	icd_first_occurrence		Health-related outcomes > First occurrences > Certain infectious and parasitic diseases		1361	280224	0.698876877665606	-0.0402519595106734			icd_first_occurrence-130320-both_sexes--
B28.5 Wire guided partial excision of breast	41200	categorical		Health-related outcomes > Hospital inpatient > Summary Operations		1412	151936	0.69896752981376	-0.0404173347230026			categorical-41200-both_sexes-B285-
Z07.3 Spinal nerve root of lumbar spine	41210	categorical		Health-related outcomes > Hospital inpatient > Summary Operations		1264	280322	0.699387821331224	-0.040273640506561			categorical-41210-both_sexes-Z073-
Y80.1 Inhalation anaesthetic using muscle relaxant	41210	categorical		Health-related outcomes > Hospital inpatient > Summary Operations		1788	279798	0.699445698593862	-0.0404608649106176			categorical-41210-both_sexes-Y801-
Bendrofluazide	20003	categorical		UK Biobank Assessment Centre > Verbal interview > Medications		1459	280084	0.699460409163396	-0.0403660561115336			categorical-20003-both_sexes-1140866122-
Z47.2 Skin of temple	41210	categorical		Health-related outcomes > Hospital inpatient > Summary Operations		1362	280224	0.700527588702154	-0.040329781073826			categorical-41210-both_sexes-Z472-
Age when last took cannabis	20455	continuous		Online follow-up > Mental health > Cannabis use		20643		0.701291353057896	0.00563971541084288			continuous-20455-both_sexes--irnt
Arm predicted mass (left)	23126	continuous		UK Biobank Assessment Centre > Physical measures > Anthropometry > Impedance measures		276573		0.701351350511512	-0.000299934622782711			continuous-23126-both_sexes--irnt
Volume of grey matter in Occipital Fusiform Gyrus (right)	25861	continuous		UK Biobank Assessment Centre > Imaging > Brain MRI > T1 structural brain MRI > Regional grey matter volumes (FAST)		16047		0.701799364225403	-0.00126838786355076			continuous-25861-both_sexes--irnt
L21 Seborrhoeic dermatitis	131722	icd_first_occurrence		Health-related outcomes > First occurrences > Skin and subcutaneous tissue disorders		5792	275793	0.7024532384618	-0.0199138948673074			icd_first_occurrence-131722-both_sexes--
Apolipoprotein B	30640	continuous		Biological samples > Assay results > Blood assays > Blood biochemistry		267235		0.703922357563281	-0.000676749869785306			continuous-30640-both_sexes--irnt
L43 Lichen planus	131748	icd_first_occurrence		Health-related outcomes > First occurrences > Skin and subcutaneous tissue disorders		1297	280288	0.704824988651436	-0.0402814466870551			icd_first_occurrence-131748-both_sexes--
H93 Other disorders of ear, not elsewhere classified	131264	icd_first_occurrence		Health-related outcomes > First occurrences > Ear and mastoid process disorders		8240	273345	0.70496130273814	0.00219390873439061			icd_first_occurrence-131264-both_sexes--
I83 Varicose veins of lower extremities	131402	icd_first_occurrence		Health-related outcomes > First occurrences > Circulatory system disorders		12830	268755	0.705594828233901	-0.0133939384454036			icd_first_occurrence-131402-both_sexes--
H25.9 Unspecified diagnostic endoscopic examination of lower bowel using fibreoptic sigmoidoscope	41200	categorical		Health-related outcomes > Hospital inpatient > Summary Operations		14364	267222	0.705697254992703	-0.0081712287136251			categorical-41200-both_sexes-H259-
Mean ISOVF in retrolenticular part of internal capsule on FA skeleton (right)	25460	continuous		UK Biobank Assessment Centre > Imaging > Brain MRI > Diffusion brain MRI > dMRI skeleton		14490		0.705710440496671	0.00885838655883383			continuous-25460-both_sexes--irnt
Weighted-mean OD in tract superior longitudinal fasciculus (right)	25699	continuous		UK Biobank Assessment Centre > Imaging > Brain MRI > Diffusion brain MRI > dMRI weighted means		14489		0.705800687209572	0.00772244087375504			continuous-25699-both_sexes--irnt
Z67.6 Lumbosacral joint	41210	categorical		Health-related outcomes > Hospital inpatient > Summary Operations		1269	280317	0.705872804274194	-0.0402525268060052			categorical-41210-both_sexes-Z676-
Colposcopy +/- biopsy	20004	categorical		UK Biobank Assessment Centre > Verbal interview > Operations		1147	152181	0.706179268021965	-0.040457069621867			categorical-20004-both_sexes-1522-
Y82.2 Injection of local anaesthetic NEC	41210	categorical		Health-related outcomes > Hospital inpatient > Summary Operations		5806	275780	0.706205796158032	-0.0196503662001397			categorical-41210-both_sexes-Y822-
S06.5 Excision of lesion of skin of head or neck NEC	41200	categorical		Health-related outcomes > Hospital inpatient > Summary Operations		8309	273277	0.706467511924014	0.0148599825421267			categorical-41200-both_sexes-S065-
M24 Other specific joint derangements	131886	icd_first_occurrence		Health-related outcomes > First occurrences > Musculoskeletal system and connective tissue disorders		2450	279135	0.707205804246499	0.00428785450609137			icd_first_occurrence-131886-both_sexes--
Mean MO in cingulum hippocampus on FA skeleton (left)	25189	continuous		UK Biobank Assessment Centre > Imaging > Brain MRI > Diffusion brain MRI > dMRI skeleton		14492		0.707596772718966	-0.0106327520147264			continuous-25189-both_sexes--irnt
S57.1 Debridement of skin NEC	41210	categorical		Health-related outcomes > Hospital inpatient > Summary Operations		1283	280303	0.708131715793342	-0.0402503126437262			categorical-41210-both_sexes-S571-
Y80.4 Intravenous anaesthetic NEC	41210	categorical		Health-related outcomes > Hospital inpatient > Summary Operations		1359	280227	0.70979913065869	-0.0404302288199168			categorical-41210-both_sexes-Y804-
Z50.2 Skin of hand	41210	categorical		Health-related outcomes > Hospital inpatient > Summary Operations		1343	280243	0.709829795976497	-0.0402601897459169			categorical-41210-both_sexes-Z502-
J02 Acute pharyngitis	131428	icd_first_occurrence		Health-related outcomes > First occurrences > Respiratory system disorders		13771	267814	0.710101676237343	0.000170265060474627			icd_first_occurrence-131428-both_sexes--
Z66.3 Cervical vertebra	41210	categorical		Health-related outcomes > Hospital inpatient > Summary Operations		1233	280353	0.710316480119344	-0.0402404100871879			categorical-41210-both_sexes-Z663-
Hiatus hernia	20002	categorical		UK Biobank Assessment Centre > Verbal interview > Medical conditions		6508	275035	0.710716438796198	-0.00415995840029928			categorical-20002-both_sexes-1474-
C79.5 Internal tamponade of retina using gas	41210	categorical		Health-related outcomes > Hospital inpatient > Summary Operations		1314	280272	0.710998585962357	-0.0402863869944823			categorical-41210-both_sexes-C795-
O02 Other abnormal products of conception	132166	icd_first_occurrence		Health-related outcomes > First occurrences > Pregnancy, childbirth and the puerperium		1216	152131	0.711126612765516	-0.0408627033608143			icd_first_occurrence-132166-both_sexes--
Valsartan	20003	categorical		UK Biobank Assessment Centre > Verbal interview > Medications		1302	280241	0.711496467034595	-0.0403190342144405			categorical-20003-both_sexes-1141145660-
K57 Diverticular disease of intestine	131636	icd_first_occurrence		Health-related outcomes > First occurrences > Digestive system disorders		26827	254758	0.711622190301505	-0.00957691490392711			icd_first_occurrence-131636-both_sexes--
K63.4 Coronary arteriography using two catheters	41210	categorical		Health-related outcomes > Hospital inpatient > Summary Operations		2471	279115	0.711807159674613	0.00877417066140136			categorical-41210-both_sexes-K634-
M42.1 Endoscopic resection of lesion of bladder	41200	categorical		Health-related outcomes > Hospital inpatient > Summary Operations		1312	280274	0.712286909802612	-0.0404488803143287			categorical-41200-both_sexes-M421-
Pulse wave Arterial Stiffness index	21021	continuous		UK Biobank Assessment Centre > Physical measures > Arterial stiffness		101388		0.713339881868676	-0.00420003515679097			continuous-21021-both_sexes--irnt
Mean FA in posterior corona radiata on FA skeleton (right)	25082	continuous		UK Biobank Assessment Centre > Imaging > Brain MRI > Diffusion brain MRI > dMRI skeleton		14492		0.713365782236679	-0.00692273376004589			continuous-25082-both_sexes--irnt
Volume of grey matter in Subcallosal Cortex (right)	25835	continuous		UK Biobank Assessment Centre > Imaging > Brain MRI > T1 structural brain MRI > Regional grey matter volumes (FAST)		16047		0.713368190775423	-0.00219071148875624			continuous-25835-both_sexes--irnt
E89 Postprocedural endocrine and metabolic disorders, not elsewhere classified	130832	icd_first_occurrence		Health-related outcomes > First occurrences > Endocrine, nutritional and metabolic diseases		1260	280325	0.713388120806973	-0.040300153898815			icd_first_occurrence-130832-both_sexes--
A37 Whooping cough	130062	icd_first_occurrence		Health-related outcomes > First occurrences > Certain infectious and parasitic diseases		1294	280291	0.713537039112569	-0.040249018307252			icd_first_occurrence-130062-both_sexes--
I77 Other disorders of arteries and arterioles	131390	icd_first_occurrence		Health-related outcomes > First occurrences > Circulatory system disorders		1325	280260	0.713609736687474	-0.0403383592692636			icd_first_occurrence-131390-both_sexes--
Lower limb surgery	20004	categorical		UK Biobank Assessment Centre > Verbal interview > Operations		1282	280261	0.714270781086929	-0.0402490576672879			categorical-20004-both_sexes-1495-
H02 Other disorders of eyelid	131132	icd_first_occurrence		Health-related outcomes > First occurrences > Eye and adnexa disorders		6422	275163	0.714308232095111	-0.00399493890717052			icd_first_occurrence-131132-both_sexes--
E53 Deficiency of other b group vitamins	130770	icd_first_occurrence		Health-related outcomes > First occurrences > Endocrine, nutritional and metabolic diseases		1307	280278	0.715562624488879	-0.0402703867484705			icd_first_occurrence-130770-both_sexes--
H43 Disorders of vitreous body	131190	icd_first_occurrence		Health-related outcomes > First occurrences > Eye and adnexa disorders		5758	275827	0.715929560355466	-0.0188816896173589			icd_first_occurrence-131190-both_sexes--
Gabapentin	20003	categorical		UK Biobank Assessment Centre > Verbal interview > Medications		1301	280242	0.716209173360284	-0.0402256583580672			categorical-20003-both_sexes-1140872228-
Age started hormone-replacement therapy (HRT)	3536	continuous		UK Biobank Assessment Centre > Touchscreen > Sex-specific factors > Female-specific factors		53460		0.716433880407048	0.00516823070620216			continuous-3536-both_sexes--irnt
W90.3 Injection of therapeutic substance into joint	41200	categorical		Health-related outcomes > Hospital inpatient > Summary Operations		5080	276506	0.716754723430285	-0.0193208334131474			categorical-41200-both_sexes-W903-
Mean MD in anterior corona radiata on FA skeleton (left)	25127	continuous		UK Biobank Assessment Centre > Imaging > Brain MRI > Diffusion brain MRI > dMRI skeleton		14492		0.716926751859378	0.00810538136667004			continuous-25127-both_sexes--irnt
Volume of grey matter in Middle Temporal Gyrus, posterior division (right)	25805	continuous		UK Biobank Assessment Centre > Imaging > Brain MRI > T1 structural brain MRI > Regional grey matter volumes (FAST)		16047		0.717004099805001	-0.0048594106621181			continuous-25805-both_sexes--irnt
Spinal laminectomy	20004	categorical		UK Biobank Assessment Centre > Verbal interview > Operations		2359	279184	0.718504891901045	0.00909559038969765			categorical-20004-both_sexes-1492-
F09.1 Surgical removal of impacted wisdom tooth	41200	categorical		Health-related outcomes > Hospital inpatient > Summary Operations		1174	280412	0.718562184042327	-0.0403024788122811			categorical-41200-both_sexes-F091-
Weighted-mean OD in tract medial lemniscus (left)	25694	continuous		UK Biobank Assessment Centre > Imaging > Brain MRI > Diffusion brain MRI > dMRI weighted means		14489		0.718567985384429	-0.0102901917069347			continuous-25694-both_sexes--irnt
Mean ISOVF in external capsule on FA skeleton (left)	25473	continuous		UK Biobank Assessment Centre > Imaging > Brain MRI > Diffusion brain MRI > dMRI skeleton		14490		0.71939012721163	-0.0101732683372775			continuous-25473-both_sexes--irnt
Volume of grey matter in Lateral Occipital Cortex, inferior division (left)	25826	continuous		UK Biobank Assessment Centre > Imaging > Brain MRI > T1 structural brain MRI > Regional grey matter volumes (FAST)		16047		0.720559553298327	-0.00925774055067086			continuous-25826-both_sexes--irnt
Mean MD in cerebral peduncle on FA skeleton (right)	25118	continuous		UK Biobank Assessment Centre > Imaging > Brain MRI > Diffusion brain MRI > dMRI skeleton		14492		0.721244107833297	0.0101145347587028			continuous-25118-both_sexes--irnt
Number of beats in waveform average for PWA	12679	continuous		UK Biobank Assessment Centre > Imaging > Heart MRI > Pulse wave analysis		17304		0.721285194363706	-0.00356691679630664			continuous-12679-both_sexes--irnt
K63.3 Angiocardiography of left side of heart NEC	41200	categorical		Health-related outcomes > Hospital inpatient > Summary Operations		5383	276203	0.722035469211399	-0.0192949012644607			categorical-41200-both_sexes-K633-
Y80.3 Inhalation anaesthetic NEC	41210	categorical		Health-related outcomes > Hospital inpatient > Summary Operations		1477	280109	0.722498426432051	-0.0404367719130155			categorical-41210-both_sexes-Y803-
M18 Arthrosis of first carpometacarpal joint	131874	icd_first_occurrence		Health-related outcomes > First occurrences > Musculoskeletal system and connective tissue disorders		1204	280381	0.722535995558503	-0.0403090601380407			icd_first_occurrence-131874-both_sexes--
Mean L1 in cingulum cingulate gyrus on FA skeleton (right)	25234	continuous		UK Biobank Assessment Centre > Imaging > Brain MRI > Diffusion brain MRI > dMRI skeleton		14492		0.722750752903606	-0.00342844857061193			continuous-25234-both_sexes--irnt
Y58.8 Other specified harvest of skin for graft	41210	categorical		Health-related outcomes > Hospital inpatient > Summary Operations		1236	280350	0.723506933130289	-0.0402778476457429			categorical-41210-both_sexes-Y588-
I42 Cardiomyopathy	131338	icd_first_occurrence		Health-related outcomes > First occurrences > Circulatory system disorders		1273	280312	0.72360762696549	-0.040267424838134			icd_first_occurrence-131338-both_sexes--
Mean MO in retrolenticular part of internal capsule on FA skeleton (left)	25173	continuous		UK Biobank Assessment Centre > Imaging > Brain MRI > Diffusion brain MRI > dMRI skeleton		14492		0.723818824104691	-0.0102121455699613			continuous-25173-both_sexes--irnt
Volume of grey matter in Frontal Operculum Cortex (left)	25862	continuous		UK Biobank Assessment Centre > Imaging > Brain MRI > T1 structural brain MRI > Regional grey matter volumes (FAST)		16047		0.724049340786422	0.0090018398592423			continuous-25862-both_sexes--irnt
J18 Pneumonia, organism unspecified	131456	icd_first_occurrence		Health-related outcomes > First occurrences > Respiratory system disorders		13428	268157	0.724545626754023	0.0119722616922448			icd_first_occurrence-131456-both_sexes--
Sertraline	20003	categorical		UK Biobank Assessment Centre > Verbal interview > Medications		1209	280334	0.724594730002771	-0.0402184027095701			categorical-20003-both_sexes-1140867878-
I45 Other conduction disorders	131344	icd_first_occurrence		Health-related outcomes > First occurrences > Circulatory system disorders		2305	279280	0.724600138386049	0.00954787260468798			icd_first_occurrence-131344-both_sexes--
Volume of grey matter in Cingulate Gyrus, anterior division (left)	25838	continuous		UK Biobank Assessment Centre > Imaging > Brain MRI > T1 structural brain MRI > Regional grey matter volumes (FAST)		16047		0.724779902630711	-0.00830710951256875			continuous-25838-both_sexes--irnt
Aspartate aminotransferase	30650	continuous		Biological samples > Assay results > Blood assays > Blood biochemistry		267606		0.724907782604135	0.000864268223305286			continuous-30650-both_sexes--irnt
Minimum carotid IMT (intima-medial thickness) at 210 degrees	22676	continuous		UK Biobank Assessment Centre > Physical measures > Carotid ultrasound		18712		0.725768636178598	0.00905614899113798			continuous-22676-both_sexes--irnt
H22.1 Diagnostic fibreoptic endoscopic examination of colon and biopsy of lesion of colon	41210	categorical		Health-related outcomes > Hospital inpatient > Summary Operations		1314	280272	0.725964922680595	-0.0402304887289549			categorical-41210-both_sexes-H221-
M86 Osteomyelitis	131974	icd_first_occurrence		Health-related outcomes > First occurrences > Musculoskeletal system and connective tissue disorders		1231	280354	0.726150716328951	-0.0402231374227814			icd_first_occurrence-131974-both_sexes--
Central augmentation pressure during PWA	12680	continuous		UK Biobank Assessment Centre > Imaging > Heart MRI > Pulse wave analysis		17176		0.726483553601622	-0.010065435010555			continuous-12680-both_sexes--irnt
Vascular/heart problems diagnosed by doctor	6150	categorical		UK Biobank Assessment Centre > Touchscreen > Health and medical history > Medical conditions		5753	275171	0.726510591630408	-0.0191011908195457			categorical-6150-both_sexes-1-
Y53.9 Unspecified approach to organ under image control	41210	categorical		Health-related outcomes > Hospital inpatient > Summary Operations		3463	278123	0.729346709209739	-0.00850998566822565			categorical-41210-both_sexes-Y539-
Beclomethasone	20003	categorical		UK Biobank Assessment Centre > Verbal interview > Medications		1137	280406	0.729642588409131	-0.0402169342788658			categorical-20003-both_sexes-1140884654-
Volume of grey matter in Intracalcarine Cortex (right)	25829	continuous		UK Biobank Assessment Centre > Imaging > Brain MRI > T1 structural brain MRI > Regional grey matter volumes (FAST)		16047		0.73024009941787	-0.00204570395950972			continuous-25829-both_sexes--irnt
Leg predicted mass (left)	23118	continuous		UK Biobank Assessment Centre > Physical measures > Anthropometry > Impedance measures		276662		0.730880459909084	-0.0015789568636685			continuous-23118-both_sexes--irnt
Weighted-mean L1 in tract medial lemniscus (left)	25586	continuous		UK Biobank Assessment Centre > Imaging > Brain MRI > Diffusion brain MRI > dMRI weighted means		14490		0.731184705551305	-0.0052199082933237			continuous-25586-both_sexes--irnt
Cystatin C	30720	continuous		Biological samples > Assay results > Blood assays > Blood biochemistry		268538		0.73162860417306	-0.00225041768026994			continuous-30720-both_sexes--irnt
Sitting height	20015	continuous		UK Biobank Assessment Centre > Physical measures > Anthropometry > Body size measures		280890		0.731638376187732	0.00183188893028636			continuous-20015-both_sexes--irnt
Volume of grey matter in Supramarginal Gyrus, anterior division (left)	25818	continuous		UK Biobank Assessment Centre > Imaging > Brain MRI > T1 structural brain MRI > Regional grey matter volumes (FAST)		16047		0.732168595404531	-0.00471836660857876			continuous-25818-both_sexes--irnt
Mean FA in superior fronto-occipital fasciculus on FA skeleton (left)	25099	continuous		UK Biobank Assessment Centre > Imaging > Brain MRI > Diffusion brain MRI > dMRI skeleton		14492		0.732605766221939	-0.00664871169022321			continuous-25099-both_sexes--irnt
Mean corpuscular haemoglobin	30050	continuous		Biological samples > Assay results > Blood assays > Blood count		273541		0.73286580718768	0.002537842983468			continuous-30050-both_sexes--irnt
W82.2 Endoscopic resection of semilunar cartilage NEC	41200	categorical		Health-related outcomes > Hospital inpatient > Summary Operations		8322	273264	0.733401927278669	0.000448946443530867			categorical-41200-both_sexes-W822-
Leg fat-free mass (left)	23117	continuous		UK Biobank Assessment Centre > Physical measures > Anthropometry > Impedance measures		276664		0.733831454024823	-0.00157796590045601			continuous-23117-both_sexes--irnt
G43 Migraine	131052	icd_first_occurrence		Health-related outcomes > First occurrences > Nervous system disorders		13949	267636	0.73400488953951	-0.00796026638032024			icd_first_occurrence-131052-both_sexes--
K76 Other diseases of liver	131670	icd_first_occurrence		Health-related outcomes > First occurrences > Digestive system disorders		4949	276636	0.734033718430886	0.0078296826758216			icd_first_occurrence-131670-both_sexes--
L40 Psoriasis	131742	icd_first_occurrence		Health-related outcomes > First occurrences > Skin and subcutaneous tissue disorders		8105	273480	0.734278440264373	0.0143601599600259			icd_first_occurrence-131742-both_sexes--
Mean L1 in anterior limb of internal capsule on FA skeleton (right)	25216	continuous		UK Biobank Assessment Centre > Imaging > Brain MRI > Diffusion brain MRI > dMRI skeleton		14492		0.734467694652926	-0.00650162049327648			continuous-25216-both_sexes--irnt
Mean OD in fornix cres+stria terminalis on FA skeleton (left)	25431	continuous		UK Biobank Assessment Centre > Imaging > Brain MRI > Diffusion brain MRI > dMRI skeleton		14490		0.734527404312123	0.00940403264573686			continuous-25431-both_sexes--irnt
Q55.3 Papanicolau smear NEC	41210	categorical		Health-related outcomes > Hospital inpatient > Summary Operations		1096	152252	0.734997145789837	-0.0403706543369911			categorical-41210-both_sexes-Q553-
Heart attack/myocardial infarction	20002	categorical		UK Biobank Assessment Centre > Verbal interview > Medical conditions		5696	275847	0.735080802405205	-0.0188226649140303			categorical-20002-both_sexes-1075-
Mean ICVF in anterior corona radiata on FA skeleton (left)	25367	continuous		UK Biobank Assessment Centre > Imaging > Brain MRI > Diffusion brain MRI > dMRI skeleton		14490		0.735580723414029	-0.00360993074822548			continuous-25367-both_sexes--irnt
Weighted-mean FA in tract forceps minor	25499	continuous		UK Biobank Assessment Centre > Imaging > Brain MRI > Diffusion brain MRI > dMRI weighted means		14490		0.735612492477371	-0.00129505353644918			continuous-25499-both_sexes--irnt
Mean OD in superior longitudinal fasciculus on FA skeleton (right)	25432	continuous		UK Biobank Assessment Centre > Imaging > Brain MRI > Diffusion brain MRI > dMRI skeleton		14490		0.735633924015399	0.00992145058137765			continuous-25432-both_sexes--irnt
Volume of grey matter in Intracalcarine Cortex (left)	25828	continuous		UK Biobank Assessment Centre > Imaging > Brain MRI > T1 structural brain MRI > Regional grey matter volumes (FAST)		16047		0.736631326297903	-0.00687302833711605			continuous-25828-both_sexes--irnt
Bunion/hallus valgus surgery	20004	categorical		UK Biobank Assessment Centre > Verbal interview > Operations		3517	149811	0.736666194107947	-0.00766823196306932			categorical-20004-both_sexes-1503-
Vitamin C	100015	continuous		Online follow-up > Diet by 24-hour recall > Estimated nutrients yesterday		43938		0.737000656135376	0.00631220999666075			continuous-100015-both_sexes--irnt
Y84.8 Other specified other anaesthetic	41210	categorical		Health-related outcomes > Hospital inpatient > Summary Operations		1217	280369	0.737434396658278	-0.0402750587432181			categorical-41210-both_sexes-Y848-
Mean ICVF in superior longitudinal fasciculus on FA skeleton (left)	25385	continuous		UK Biobank Assessment Centre > Imaging > Brain MRI > Diffusion brain MRI > dMRI skeleton		14490		0.737970463052157	0.00953340505801066			continuous-25385-both_sexes--irnt
L98 Other disorders of skin and subcutaneous tissue, not elsewhere classified	131836	icd_first_occurrence		Health-related outcomes > First occurrences > Skin and subcutaneous tissue disorders		26561	255024	0.738041118883557	0.00858114313175022			icd_first_occurrence-131836-both_sexes--
Vascular/heart problems diagnosed by doctor	6150	categorical		UK Biobank Assessment Centre > Touchscreen > Health and medical history > Medical conditions		8690	272234	0.738962745269413	-0.014772920831245			categorical-6150-both_sexes-2-
Volume of grey matter in Temporal Fusiform Cortex, posterior division (left)	25856	continuous		UK Biobank Assessment Centre > Imaging > Brain MRI > T1 structural brain MRI > Regional grey matter volumes (FAST)		16047		0.73902605497586	0.00102410974404146			continuous-25856-both_sexes--irnt
Frequency of drinking alcohol	20414	continuous		Online follow-up > Mental health > Alcohol use		93228		0.740708205792051	-0.000154742656134492			continuous-20414-both_sexes--
Doxazosin	20003	categorical		UK Biobank Assessment Centre > Verbal interview > Medications		3105	278438	0.741082465916698	-0.00256984235647762			categorical-20003-both_sexes-1140879778-
Weighted-mean L2 in tract uncinate fasciculus (right)	25622	continuous		UK Biobank Assessment Centre > Imaging > Brain MRI > Diffusion brain MRI > dMRI weighted means		14490		0.742326607544336	-0.0093102727373343			continuous-25622-both_sexes--irnt
Mean MO in fornix cres+stria terminalis on FA skeleton (right)	25190	continuous		UK Biobank Assessment Centre > Imaging > Brain MRI > Diffusion brain MRI > dMRI skeleton		14492		0.742781151260231	-0.00759368700308365			continuous-25190-both_sexes--irnt
Rectal or colon polypectomy	20004	categorical		UK Biobank Assessment Centre > Verbal interview > Operations		1180	280363	0.744369064400218	-0.0402444063721403			categorical-20004-both_sexes-1463-
M16 Coxarthrosis [arthrosis of hip]	131870	icd_first_occurrence		Health-related outcomes > First occurrences > Musculoskeletal system and connective tissue disorders		11064	270521	0.745009158260825	0.000526532662026943			icd_first_occurrence-131870-both_sexes--
Weighted-mean L1 in tract corticospinal tract (left)	25577	continuous		UK Biobank Assessment Centre > Imaging > Brain MRI > Diffusion brain MRI > dMRI weighted means		14490		0.74633856525668	0.00950189183301198			continuous-25577-both_sexes--irnt
I86 Varicose veins of other sites	131408	icd_first_occurrence		Health-related outcomes > First occurrences > Circulatory system disorders		1136	280449	0.746449842105064	-0.0403019207478487			icd_first_occurrence-131408-both_sexes--
B35 Dermatophytosis	130226	icd_first_occurrence		Health-related outcomes > First occurrences > Certain infectious and parasitic diseases		18717	262868	0.746862799008358	0.0100206509450032			icd_first_occurrence-130226-both_sexes--
Median z-statistic (in group-defined mask) for faces-shapes contrast	25050	continuous		UK Biobank Assessment Centre > Imaging > Brain MRI > Task functional brain MRI		14069		0.746886131050037	0.00951732199591805			continuous-25050-both_sexes--irnt
Y53.1 Approach to organ under radiological control	41210	categorical		Health-related outcomes > Hospital inpatient > Summary Operations		5064	276522	0.747248836903607	-0.0183511410143627			categorical-41210-both_sexes-Y531-
K86 Other diseases of pancreas	131684	icd_first_occurrence		Health-related outcomes > First occurrences > Digestive system disorders		1103	280482	0.747251705582931	-0.0402120331905853			icd_first_occurrence-131684-both_sexes--
K75 Other inflammatory liver diseases	131668	icd_first_occurrence		Health-related outcomes > First occurrences > Digestive system disorders		1118	280467	0.748019464166656	-0.0402089771999404			icd_first_occurrence-131668-both_sexes--
Joint pain	20002	categorical		UK Biobank Assessment Centre > Verbal interview > Medical conditions		1043	280500	0.748441231508318	-0.0402079569440485			categorical-20002-both_sexes-1537-
B28.2 Partial excision of breast NEC	41200	categorical		Health-related outcomes > Hospital inpatient > Summary Operations		2857	150491	0.748919161557321	-0.000450470661373378			categorical-41200-both_sexes-B282-
Weighted-mean L3 in tract uncinate fasciculus (left)	25648	continuous		UK Biobank Assessment Centre > Imaging > Brain MRI > Diffusion brain MRI > dMRI weighted means		14490		0.748993551228679	-0.00917617071586522			continuous-25648-both_sexes--irnt
K13 Other diseases of lip and oral mucosa	131578	icd_first_occurrence		Health-related outcomes > First occurrences > Digestive system disorders		3799	277786	0.749226021241241	-0.00923369409522278			icd_first_occurrence-131578-both_sexes--
Frequency of consuming six or more units of alcohol	20416	continuous		Online follow-up > Mental health > Alcohol use		85780		0.750137030186296	0.00130909034628294			continuous-20416-both_sexes--
Angina	20002	categorical		UK Biobank Assessment Centre > Verbal interview > Medical conditions		8633	272910	0.750303524006809	-0.0144231704978718			categorical-20002-both_sexes-1074-
L70 Acne	131790	icd_first_occurrence		Health-related outcomes > First occurrences > Skin and subcutaneous tissue disorders		3273	278312	0.751502767689193	-0.00610374855911049			icd_first_occurrence-131790-both_sexes--
Systolic blood pressure, automated reading	4080	continuous		UK Biobank Assessment Centre > Physical measures > Blood pressure		266294		0.75220400044045	0.00229104034119221			continuous-4080-both_sexes--irnt
N23 Unspecified renal colic	132042	icd_first_occurrence		Health-related outcomes > First occurrences > Genitourinary system disorders		3153	278432	0.752358453983017	-0.00286069591908305			icd_first_occurrence-132042-both_sexes--
LDL direct	30780	continuous		Biological samples > Assay results > Blood assays > Blood biochemistry		268074		0.753329931729259	-0.000485668888870545			continuous-30780-both_sexes--irnt
Red blood cell (erythrocyte) distribution width	30070	continuous		Biological samples > Assay results > Blood assays > Blood count		273540		0.753580492442182	0.00237042994136749			continuous-30070-both_sexes--irnt
A09 Diarrhoea and gastro-enteritis of presumed infectious origin	130018	icd_first_occurrence		Health-related outcomes > First occurrences > Certain infectious and parasitic diseases		8486	273099	0.753717328162978	-0.0140822538987015			icd_first_occurrence-130018-both_sexes--
Mean OD in superior corona radiata on FA skeleton (left)	25417	continuous		UK Biobank Assessment Centre > Imaging > Brain MRI > Diffusion brain MRI > dMRI skeleton		14490		0.754884155946669	0.00698971752732987			continuous-25417-both_sexes--irnt
Volume of brain, grey+white matter (normalised for head size)	25009	continuous		UK Biobank Assessment Centre > Imaging > Brain MRI > T1 structural brain MRI		16052		0.755878114455477	0.00740118907105345			continuous-25009-both_sexes--irnt
F43 Reaction to severe stress, and adjustment disorders	130910	icd_first_occurrence		Health-related outcomes > First occurrences > Mental and behavioural disorders		8334	273251	0.756629034711521	-0.0138438679967222			icd_first_occurrence-130910-both_sexes--
B37 Candidiasis	130230	icd_first_occurrence		Health-related outcomes > First occurrences > Certain infectious and parasitic diseases		5314	276271	0.756697077096602	-0.0181135926988917			icd_first_occurrence-130230-both_sexes--
Volume of grey matter in IX Cerebellum (vermis)	25916	continuous		UK Biobank Assessment Centre > Imaging > Brain MRI > T1 structural brain MRI > Regional grey matter volumes (FAST)		16047		0.757162684208855	-0.000811375775561271			continuous-25916-both_sexes--irnt
Mean MO in superior corona radiata on FA skeleton (left)	25177	continuous		UK Biobank Assessment Centre > Imaging > Brain MRI > Diffusion brain MRI > dMRI skeleton		14492		0.757684814976663	0.00619236802566192			continuous-25177-both_sexes--irnt
K62 Other diseases of anus and rectum	131646	icd_first_occurrence		Health-related outcomes > First occurrences > Digestive system disorders		22314	259271	0.758016826708595	-0.00903879802722004			icd_first_occurrence-131646-both_sexes--
Alendronate sodium	20003	categorical		UK Biobank Assessment Centre > Verbal interview > Medications		3301	278242	0.758269793687247	-0.00279178682566709			categorical-20003-both_sexes-1140922174-
Weighted-mean L1 in tract superior longitudinal fasciculus (left)	25590	continuous		UK Biobank Assessment Centre > Imaging > Brain MRI > Diffusion brain MRI > dMRI weighted means		14490		0.759363399176337	-0.00674386196339458			continuous-25590-both_sexes--irnt
Mean L1 in posterior corona radiata on FA skeleton (left)	25227	continuous		UK Biobank Assessment Centre > Imaging > Brain MRI > Diffusion brain MRI > dMRI skeleton		14492		0.759627061751844	-0.00867110283609325			continuous-25227-both_sexes--irnt
Mean MO in posterior limb of internal capsule on FA skeleton (left)	25171	continuous		UK Biobank Assessment Centre > Imaging > Brain MRI > Diffusion brain MRI > dMRI skeleton		14492		0.760315297935064	-0.00886163864048004			continuous-25171-both_sexes--irnt
N90 Other noninflammatory disorders of vulva and perineum	132142	icd_first_occurrence		Health-related outcomes > First occurrences > Genitourinary system disorders		3579	149768	0.760382563443573	-0.00795546113805176			icd_first_occurrence-132142-both_sexes--
Weighted-mean MO in tract corticospinal tract (left)	25550	continuous		UK Biobank Assessment Centre > Imaging > Brain MRI > Diffusion brain MRI > dMRI weighted means		14490		0.760927433536445	0.00477026107458605			continuous-25550-both_sexes--irnt
Mean FA in anterior limb of internal capsule on FA skeleton (right)	25072	continuous		UK Biobank Assessment Centre > Imaging > Brain MRI > Diffusion brain MRI > dMRI skeleton		14492		0.761660830358891	0.00696960538630948			continuous-25072-both_sexes--irnt
Q18.1 Diagnostic endoscopic examination of uterus and biopsy of lesion of uterus	41200	categorical		Health-related outcomes > Hospital inpatient > Summary Operations		4052	149296	0.763528180897626	0.0179808842085938			categorical-41200-both_sexes-Q181-
Cataract extraction/lens implant	20004	categorical		UK Biobank Assessment Centre > Verbal interview > Operations		3071	278472	0.76375147719612	-0.00281237267595246			categorical-20004-both_sexes-1435-
Volume of grey matter in Heschl's Gyrus (includes H1 and H2) (right)	25871	continuous		UK Biobank Assessment Centre > Imaging > Brain MRI > T1 structural brain MRI > Regional grey matter volumes (FAST)		16047		0.764021122602364	0.00529998692283886			continuous-25871-both_sexes--irnt
Cholesterol	30690	continuous		Biological samples > Assay results > Blood assays > Blood biochemistry		268558		0.764134385095667	-0.000289965023929411			continuous-30690-both_sexes--irnt
Mean L1 in superior longitudinal fasciculus on FA skeleton (left)	25241	continuous		UK Biobank Assessment Centre > Imaging > Brain MRI > Diffusion brain MRI > dMRI skeleton		14492		0.7649429475187	-0.00317247437520047			continuous-25241-both_sexes--irnt
90th percentile of BOLD effect (in group-defined mask) for faces-shapes contrast	25765	continuous		UK Biobank Assessment Centre > Imaging > Brain MRI > Task functional brain MRI		14069		0.76596569838035	0.00911473181322662			continuous-25765-both_sexes--irnt
Weighted-mean ICVF in tract forceps minor	25661	continuous		UK Biobank Assessment Centre > Imaging > Brain MRI > Diffusion brain MRI > dMRI weighted means		14489		0.766788337852259	-0.00660148723057478			continuous-25661-both_sexes--irnt
Arm predicted mass (right)	23122	continuous		UK Biobank Assessment Centre > Physical measures > Anthropometry > Impedance measures		276628		0.767263040975231	-0.000611032863061433			continuous-23122-both_sexes--irnt
Mean OD in superior longitudinal fasciculus on FA skeleton (left)	25433	continuous		UK Biobank Assessment Centre > Imaging > Brain MRI > Diffusion brain MRI > dMRI skeleton		14490		0.768252851923683	-0.00187800036102765			continuous-25433-both_sexes--irnt
Mean OD in genu of corpus callosum on FA skeleton	25394	continuous		UK Biobank Assessment Centre > Imaging > Brain MRI > Diffusion brain MRI > dMRI skeleton		14490		0.768917646577209	-0.00900011086148948			continuous-25394-both_sexes--irnt
Volume of grey matter in Superior Frontal Gyrus (left)	25786	continuous		UK Biobank Assessment Centre > Imaging > Brain MRI > T1 structural brain MRI > Regional grey matter volumes (FAST)		16047		0.769578275268457	0.00800221302400297			continuous-25786-both_sexes--irnt
Volume of grey matter in Inferior Frontal Gyrus, pars triangularis (right)	25791	continuous		UK Biobank Assessment Centre > Imaging > Brain MRI > T1 structural brain MRI > Regional grey matter volumes (FAST)		16047		0.769812199539736	-0.00360922038961007			continuous-25791-both_sexes--irnt
O70 Perineal laceration during delivery	132264	icd_first_occurrence		Health-related outcomes > First occurrences > Pregnancy, childbirth and the puerperium		3938	149409	0.770101454298036	-0.0186377597283329			icd_first_occurrence-132264-both_sexes--
M51 Other intervertebral disk disorders	131924	icd_first_occurrence		Health-related outcomes > First occurrences > Musculoskeletal system and connective tissue disorders		13083	268502	0.771551676913835	0.00283530812497919			icd_first_occurrence-131924-both_sexes--
Mean OD in anterior limb of internal capsule on FA skeleton (right)	25408	continuous		UK Biobank Assessment Centre > Imaging > Brain MRI > Diffusion brain MRI > dMRI skeleton		14490		0.771559273050376	-0.00105698914426218			continuous-25408-both_sexes--irnt
Weighted-mean ICVF in tract superior longitudinal fasciculus (left)	25671	continuous		UK Biobank Assessment Centre > Imaging > Brain MRI > Diffusion brain MRI > dMRI weighted means		14489		0.771626791400803	0.00603741039105001			continuous-25671-both_sexes--irnt
Weighted-mean L1 in tract superior thalamic radiation (left)	25592	continuous		UK Biobank Assessment Centre > Imaging > Brain MRI > Diffusion brain MRI > dMRI weighted means		14490		0.771873183493002	-0.00360274668673285			continuous-25592-both_sexes--irnt
Weighted-mean OD in tract uncinate fasciculus (right)	25703	continuous		UK Biobank Assessment Centre > Imaging > Brain MRI > Diffusion brain MRI > dMRI weighted means		14489		0.772268842240768	-0.00892658077691992			continuous-25703-both_sexes--irnt
Pulmonary embolism +/- dvt	20002	categorical		UK Biobank Assessment Centre > Verbal interview > Medical conditions		2304	279239	0.77244687205856	0.00812998032268675			categorical-20002-both_sexes-1093-
Mean ISOVF in anterior corona radiata on FA skeleton (left)	25463	continuous		UK Biobank Assessment Centre > Imaging > Brain MRI > Diffusion brain MRI > dMRI skeleton		14490		0.772548454761194	0.00450567389568686			continuous-25463-both_sexes--irnt
M10 Gout	131858	icd_first_occurrence		Health-related outcomes > First occurrences > Musculoskeletal system and connective tissue disorders		9725	271860	0.772625382040875	0.0103229003104083			icd_first_occurrence-131858-both_sexes--
Weighted-mean MD in tract posterior thalamic radiation (right)	25535	continuous		UK Biobank Assessment Centre > Imaging > Brain MRI > Diffusion brain MRI > dMRI weighted means		14490		0.773671535090648	-0.00740714441408985			continuous-25535-both_sexes--irnt
Volume of grey matter in Amygdala (right)	25889	continuous		UK Biobank Assessment Centre > Imaging > Brain MRI > T1 structural brain MRI > Regional grey matter volumes (FAST)		16047		0.774368526004363	-0.00760152956117777			continuous-25889-both_sexes--irnt
Volume of grey matter in Planum Polare (left)	25868	continuous		UK Biobank Assessment Centre > Imaging > Brain MRI > T1 structural brain MRI > Regional grey matter volumes (FAST)		16047		0.774376824108345	-0.0015618315496221			continuous-25868-both_sexes--irnt
Heel bone mineral density (BMD) T-score, automated (left)	4106	continuous		UK Biobank Assessment Centre > Physical measures > Bone-densitometry of heel		97889		0.774814227211454	0.00361069407018554			continuous-4106-both_sexes--irnt
Mean ISOVF in retrolenticular part of internal capsule on FA skeleton (left)	25461	continuous		UK Biobank Assessment Centre > Imaging > Brain MRI > Diffusion brain MRI > dMRI skeleton		14490		0.776810545503358	0.00878579980792227			continuous-25461-both_sexes--irnt
R15.1 Medical induction of labour	41210	categorical		Health-related outcomes > Hospital inpatient > Summary Operations		1827	151521	0.777598548869355	0.0109294036012987			categorical-41210-both_sexes-R151-
Food weight	100001	continuous		Online follow-up > Diet by 24-hour recall > Estimated nutrients yesterday		43938		0.777725379026881	-0.00537549202948842			continuous-100001-both_sexes--irnt
Maximum heart rate during fitness test	6033	continuous		UK Biobank Assessment Centre > Physical measures > ECG during exercise		53327		0.778583917007084	0.000250096732473427			continuous-6033-both_sexes--irnt
Blood clot, DVT, bronchitis, emphysema, asthma, rhinitis, eczema, allergy diagnosed by doctor	6152	categorical		UK Biobank Assessment Centre > Touchscreen > Health and medical history > Medical conditions		2317	278682	0.779928034073138	0.00769187412412806			categorical-6152-both_sexes-7-
Mean OD in cerebral peduncle on FA skeleton (right)	25406	continuous		UK Biobank Assessment Centre > Imaging > Brain MRI > Diffusion brain MRI > dMRI skeleton		14490		0.780259998583819	-0.00862319987668749			continuous-25406-both_sexes--irnt
Mean L2 in retrolenticular part of internal capsule on FA skeleton (left)	25269	continuous		UK Biobank Assessment Centre > Imaging > Brain MRI > Diffusion brain MRI > dMRI skeleton		14492		0.780264430083221	0.00873324465894545			continuous-25269-both_sexes--irnt
Z84.3 Hip joint	41210	categorical		Health-related outcomes > Hospital inpatient > Summary Operations		2592	278994	0.781091970735168	0.00186296646226182			categorical-41210-both_sexes-Z843-
Mean L3 in retrolenticular part of internal capsule on FA skeleton (left)	25317	continuous		UK Biobank Assessment Centre > Imaging > Brain MRI > Diffusion brain MRI > dMRI skeleton		14492		0.781464872960519	0.00446530135092841			continuous-25317-both_sexes--irnt
M43 Other deforming dorsopathies	131910	icd_first_occurrence		Health-related outcomes > First occurrences > Musculoskeletal system and connective tissue disorders		2859	278726	0.781523432008388	-0.0017473423454084			icd_first_occurrence-131910-both_sexes--
Volume of grey matter in Supracalcarine Cortex (right)	25875	continuous		UK Biobank Assessment Centre > Imaging > Brain MRI > T1 structural brain MRI > Regional grey matter volumes (FAST)		16047		0.783119146275898	-0.00787563649253542			continuous-25875-both_sexes--irnt
Volume of grey matter in X Cerebellum (right)	25920	continuous		UK Biobank Assessment Centre > Imaging > Brain MRI > T1 structural brain MRI > Regional grey matter volumes (FAST)		16047		0.783182379616705	0.00767713336071451			continuous-25920-both_sexes--irnt
Weighted-mean ISOVF in tract anterior thalamic radiation (right)	25707	continuous		UK Biobank Assessment Centre > Imaging > Brain MRI > Diffusion brain MRI > dMRI weighted means		14489		0.784261132432542	-0.00468461904818892			continuous-25707-both_sexes--irnt
Mean L2 in superior corona radiata on FA skeleton (left)	25273	continuous		UK Biobank Assessment Centre > Imaging > Brain MRI > Diffusion brain MRI > dMRI skeleton		14492		0.784380801617424	0.002115949905749			continuous-25273-both_sexes--irnt
Median T2star in amygdala (left)	25036	continuous		UK Biobank Assessment Centre > Imaging > Brain MRI > Susceptibility weighted brain MRI		14767		0.785839834919929	-0.00116871990380735			continuous-25036-both_sexes--irnt
Mean ICVF in anterior limb of internal capsule on FA skeleton (right)	25360	continuous		UK Biobank Assessment Centre > Imaging > Brain MRI > Diffusion brain MRI > dMRI skeleton		14490		0.785984755595968	0.00818540160773014			continuous-25360-both_sexes--irnt
R32.3 Repair of obstetric laceration of vagina and floor of pelvis	41210	categorical		Health-related outcomes > Hospital inpatient > Summary Operations		1850	151498	0.786228136725263	0.00984753083968647			categorical-41210-both_sexes-R323-
Mean MO in genu of corpus callosum on FA skeleton	25154	continuous		UK Biobank Assessment Centre > Imaging > Brain MRI > Diffusion brain MRI > dMRI skeleton		14492		0.786969774250276	-0.00852314692453318			continuous-25154-both_sexes--irnt
Mean FA in inferior cerebellar peduncle on FA skeleton (right)	25066	continuous		UK Biobank Assessment Centre > Imaging > Brain MRI > Diffusion brain MRI > dMRI skeleton		14492		0.787967856696742	-0.00563496007617076			continuous-25066-both_sexes--irnt
E03 Other hypothyroidism	130696	icd_first_occurrence		Health-related outcomes > First occurrences > Endocrine, nutritional and metabolic diseases		19152	262433	0.788409666953554	0.00297212184345718			icd_first_occurrence-130696-both_sexes--
Heel bone mineral density (BMD) (left)	4105	continuous		UK Biobank Assessment Centre > Physical measures > Bone-densitometry of heel		97832		0.789158460598725	0.00346301733273369			continuous-4105-both_sexes--irnt
I26 Pulmonary embolism	131308	icd_first_occurrence		Health-related outcomes > First occurrences > Circulatory system disorders		4756	276829	0.790067872388419	-0.0168461922090309			icd_first_occurrence-131308-both_sexes--
M20 Acquired deformities of fingers and toes	131878	icd_first_occurrence		Health-related outcomes > First occurrences > Musculoskeletal system and connective tissue disorders		11724	269861	0.791625244313951	-0.0110216886862124			icd_first_occurrence-131878-both_sexes--
Heel bone mineral density (BMD) T-score, automated	78	continuous		UK Biobank Assessment Centre > Physical measures > Bone-densitometry of heel		153237		0.79301912192249	0.00272177452238387			continuous-78-both_sexes--irnt
B07 Viral warts	130188	icd_first_occurrence		Health-related outcomes > First occurrences > Certain infectious and parasitic diseases		10170	271415	0.793245206092897	-0.00679931049890109			icd_first_occurrence-130188-both_sexes--
Mean L1 in posterior limb of internal capsule on FA skeleton (right)	25218	continuous		UK Biobank Assessment Centre > Imaging > Brain MRI > Diffusion brain MRI > dMRI skeleton		14492		0.794514398610066	-0.00827316083464095			continuous-25218-both_sexes--irnt
Volume of grey matter in V Cerebellum (left)	25895	continuous		UK Biobank Assessment Centre > Imaging > Brain MRI > T1 structural brain MRI > Regional grey matter volumes (FAST)		16047		0.794515630227801	-0.00751260601236556			continuous-25895-both_sexes--irnt
H35 Other retinal disorders	131182	icd_first_occurrence		Health-related outcomes > First occurrences > Eye and adnexa disorders		6389	275196	0.79510998937956	0.0146644509039136			icd_first_occurrence-131182-both_sexes--
Contemplated self-harm in past year	20486	categorical		Online follow-up > Mental health > Self-harm behaviours		2720	10917	0.795496562814608	-0.0122252242036668			categorical-20486-both_sexes--
Diverticular disease/diverticulitis	20002	categorical		UK Biobank Assessment Centre > Verbal interview > Medical conditions		3112	278431	0.795937997022157	-0.00206859789649442			categorical-20002-both_sexes-1458-
Lisinopril	20003	categorical		UK Biobank Assessment Centre > Verbal interview > Medications		7658	273885	0.797704492861864	-0.00784876176793679			categorical-20003-both_sexes-1140860696-
Weighted-mean ISOVF in tract forceps major	25714	continuous		UK Biobank Assessment Centre > Imaging > Brain MRI > Diffusion brain MRI > dMRI weighted means		14489		0.798812971190901	-0.0014933988717458			continuous-25714-both_sexes--irnt
K29 Gastritis and duodenitis	131598	icd_first_occurrence		Health-related outcomes > First occurrences > Digestive system disorders		26950	254635	0.799025518443766	-0.000177634752917206			icd_first_occurrence-131598-both_sexes--
90th percentile of BOLD effect (in group-defined mask) for faces activation	25763	continuous		UK Biobank Assessment Centre > Imaging > Brain MRI > Task functional brain MRI		14069		0.799108537884604	-0.00106770998854497			continuous-25763-both_sexes--irnt
Cancer diagnosed by doctor	2453	categorical		UK Biobank Assessment Centre > Touchscreen > Health and medical history > Medical conditions		21927	258643	0.799765195331286	0.00806709665685525			categorical-2453-both_sexes--
Mean L2 in superior fronto-occipital fasciculus on FA skeleton (left)	25291	continuous		UK Biobank Assessment Centre > Imaging > Brain MRI > Diffusion brain MRI > dMRI skeleton		14492		0.800325903078655	0.00555171487905183			continuous-25291-both_sexes--irnt
Heel bone mineral density (BMD) T-score, automated (right)	4125	continuous		UK Biobank Assessment Centre > Physical measures > Bone-densitometry of heel		97895		0.803105859290371	0.00329817064922515			continuous-4125-both_sexes--irnt
J18.3 Total cholecystectomy NEC	41200	categorical		Health-related outcomes > Hospital inpatient > Summary Operations		8222	273364	0.803280682790176	-0.0124703225060955			categorical-41200-both_sexes-J183-
Volume of grey matter in Insular Cortex (right)	25785	continuous		UK Biobank Assessment Centre > Imaging > Brain MRI > T1 structural brain MRI > Regional grey matter volumes (FAST)		16047		0.803782703080865	0.0069164229226249			continuous-25785-both_sexes--irnt
Haemorroidectomy / piles surgery/ banding of piles	20004	categorical		UK Biobank Assessment Centre > Verbal interview > Operations		4982	276561	0.804011938875763	-0.016390869248471			categorical-20004-both_sexes-1483-
Migraine	20002	categorical		UK Biobank Assessment Centre > Verbal interview > Medical conditions		8216	273327	0.805097918216889	0.0000342257478342996			categorical-20002-both_sexes-1265-
Z28.3 Ascending colon	41210	categorical		Health-related outcomes > Hospital inpatient > Summary Operations		4902	276684	0.805256346598054	-0.0162831476171892			categorical-41210-both_sexes-Z283-
Omeprazole	20003	categorical		UK Biobank Assessment Centre > Verbal interview > Medications		16600	264943	0.807730048336589	-0.00407440595910081			categorical-20003-both_sexes-1140865634-
Volume of grey matter in Heschl's Gyrus (includes H1 and H2) (left)	25870	continuous		UK Biobank Assessment Centre > Imaging > Brain MRI > T1 structural brain MRI > Regional grey matter volumes (FAST)		16047		0.807985415853801	-0.00693803043266289			continuous-25870-both_sexes--irnt
Mean L2 in fornix cres+stria terminalis on FA skeleton (left)	25287	continuous		UK Biobank Assessment Centre > Imaging > Brain MRI > Diffusion brain MRI > dMRI skeleton		14492		0.808449580600277	-0.00129275324658928			continuous-25287-both_sexes--irnt
N80 Endometriosis	132122	icd_first_occurrence		Health-related outcomes > First occurrences > Genitourinary system disorders		5548	147799	0.808522575402623	-0.00117532287781423			icd_first_occurrence-132122-both_sexes--
Heel bone mineral density (BMD) (right)	4124	continuous		UK Biobank Assessment Centre > Physical measures > Bone-densitometry of heel		97843		0.808606248886035	0.00324011123965807			continuous-4124-both_sexes--irnt
Weighted-mean MD in tract inferior fronto-occipital fasciculus (left)	25527	continuous		UK Biobank Assessment Centre > Imaging > Brain MRI > Diffusion brain MRI > dMRI weighted means		14490		0.808649853214378	-0.0076295396077307			continuous-25527-both_sexes--irnt
Mean FA in anterior limb of internal capsule on FA skeleton (left)	25073	continuous		UK Biobank Assessment Centre > Imaging > Brain MRI > Diffusion brain MRI > dMRI skeleton		14492		0.809153465729936	0.00207180991550962			continuous-25073-both_sexes--irnt
Mean L1 in superior corona radiata on FA skeleton (left)	25225	continuous		UK Biobank Assessment Centre > Imaging > Brain MRI > Diffusion brain MRI > dMRI skeleton		14492		0.809535407805321	-0.000416321018400548			continuous-25225-both_sexes--irnt
Mean ISOVF in superior corona radiata on FA skeleton (left)	25465	continuous		UK Biobank Assessment Centre > Imaging > Brain MRI > Diffusion brain MRI > dMRI skeleton		14490		0.81002558794629	-0.00422612074553257			continuous-25465-both_sexes--irnt
Anxiety/panic attacks	20002	categorical		UK Biobank Assessment Centre > Verbal interview > Medical conditions		3902	277641	0.811190374155642	0.0173862891423072			categorical-20002-both_sexes-1287-
Mean MO in posterior limb of internal capsule on FA skeleton (right)	25170	continuous		UK Biobank Assessment Centre > Imaging > Brain MRI > Diffusion brain MRI > dMRI skeleton		14492		0.812058706192256	0.00322410420271245			continuous-25170-both_sexes--irnt
Median T2star in hippocampus (left)	25034	continuous		UK Biobank Assessment Centre > Imaging > Brain MRI > Susceptibility weighted brain MRI		14767		0.812801573141482	0.00793673652938991			continuous-25034-both_sexes--irnt
Weighted-mean MD in tract uncinate fasciculus (right)	25541	continuous		UK Biobank Assessment Centre > Imaging > Brain MRI > Diffusion brain MRI > dMRI weighted means		14490		0.813547896201434	-0.00755485285564859			continuous-25541-both_sexes--irnt
Volume of grey matter in Middle Temporal Gyrus, anterior division (right)	25803	continuous		UK Biobank Assessment Centre > Imaging > Brain MRI > T1 structural brain MRI > Regional grey matter volumes (FAST)		16047		0.814842786448372	-0.00583284441885505			continuous-25803-both_sexes--irnt
Mean L3 in posterior limb of internal capsule on FA skeleton (left)	25315	continuous		UK Biobank Assessment Centre > Imaging > Brain MRI > Diffusion brain MRI > dMRI skeleton		14492		0.81582826504457	0.00769453322580041			continuous-25315-both_sexes--irnt
Volume of grey matter in Inferior Temporal Gyrus, temporooccipital part (right)	25813	continuous		UK Biobank Assessment Centre > Imaging > Brain MRI > T1 structural brain MRI > Regional grey matter volumes (FAST)		16047		0.816518131042335	-0.00657790376545679			continuous-25813-both_sexes--irnt
Mean L3 in sagittal stratum on FA skeleton (left)	25327	continuous		UK Biobank Assessment Centre > Imaging > Brain MRI > Diffusion brain MRI > dMRI skeleton		14492		0.817703361780798	-0.00338104571421665			continuous-25327-both_sexes--irnt
H40 Glaucoma	131186	icd_first_occurrence		Health-related outcomes > First occurrences > Eye and adnexa disorders		8243	273342	0.818837800791972	0.00211264776532899			icd_first_occurrence-131186-both_sexes--
K37 Unspecified appendicitis	131608	icd_first_occurrence		Health-related outcomes > First occurrences > Digestive system disorders		3808	277777	0.81911346054009	-0.01049635456863			icd_first_occurrence-131608-both_sexes--
Median BOLD effect (in group-defined mask) for faces activation	25044	continuous		UK Biobank Assessment Centre > Imaging > Brain MRI > Task functional brain MRI		14069		0.819386001566325	-0.00248318445024206			continuous-25044-both_sexes--irnt
K75.1 Percutaneous transluminal balloon angioplasty and insertion of 1-2 drug-eluting stents into coronary artery	41200	categorical		Health-related outcomes > Hospital inpatient > Summary Operations		2770	278816	0.819895146003355	0.00428769454472701			categorical-41200-both_sexes-K751-
Mean OD in posterior limb of internal capsule on FA skeleton (right)	25410	continuous		UK Biobank Assessment Centre > Imaging > Brain MRI > Diffusion brain MRI > dMRI skeleton		14490		0.819964606317998	0.00768670506914962			continuous-25410-both_sexes--irnt
Weighted-mean ICVF in tract medial lemniscus (right)	25668	continuous		UK Biobank Assessment Centre > Imaging > Brain MRI > Diffusion brain MRI > dMRI weighted means		14489		0.820307361867215	0.00236884514736127			continuous-25668-both_sexes--irnt
Mean L2 in cingulum hippocampus on FA skeleton (right)	25284	continuous		UK Biobank Assessment Centre > Imaging > Brain MRI > Diffusion brain MRI > dMRI skeleton		14492		0.820780966065675	-0.00504676891155495			continuous-25284-both_sexes--irnt
Mean MD in retrolenticular part of internal capsule on FA skeleton (left)	25125	continuous		UK Biobank Assessment Centre > Imaging > Brain MRI > Diffusion brain MRI > dMRI skeleton		14492		0.821416870806124	-0.000256468121984545			continuous-25125-both_sexes--irnt
Psoriasis	20002	categorical		UK Biobank Assessment Centre > Verbal interview > Medical conditions		3135	278408	0.821533478263804	-0.00482706871231338			categorical-20002-both_sexes-1453-
Pulse wave reflection index	4195	continuous		UK Biobank Assessment Centre > Physical measures > Arterial stiffness		101696		0.821601862765983	0.00309001656745089			continuous-4195-both_sexes--irnt
Basal cell carcinoma	20001	categorical		UK Biobank Assessment Centre > Verbal interview > Medical conditions		2607	278936	0.821710144123906	0.00607078406589396			categorical-20001-both_sexes-1061-
End systolic pressure during PWA	12683	continuous		UK Biobank Assessment Centre > Imaging > Heart MRI > Pulse wave analysis		17134		0.822929751431194	-0.00485597581325163			continuous-12683-both_sexes--irnt
V54.4 Injection around spinal facet of spine	41200	categorical		Health-related outcomes > Hospital inpatient > Summary Operations		3078	278508	0.82311080944493	-0.00417261626820832			categorical-41200-both_sexes-V544-
Mean OD in fornix cres+stria terminalis on FA skeleton (right)	25430	continuous		UK Biobank Assessment Centre > Imaging > Brain MRI > Diffusion brain MRI > dMRI skeleton		14490		0.82326002287984	0.00731534858323001			continuous-25430-both_sexes--irnt
Spine arthritis/spondylitis	20002	categorical		UK Biobank Assessment Centre > Verbal interview > Medical conditions		2439	279104	0.824439038982937	0.00554258627051187			categorical-20002-both_sexes-1311-
Depression	20002	categorical		UK Biobank Assessment Centre > Verbal interview > Medical conditions		16242	265301	0.825049862504248	0.00209204278961273			categorical-20002-both_sexes-1286-
Alcohol	100022	continuous		Online follow-up > Diet by 24-hour recall > Estimated nutrients yesterday		43938		0.825689769930393	-0.00402580401424797			continuous-100022-both_sexes--
Volume of white matter (normalised for head size)	25007	continuous		UK Biobank Assessment Centre > Imaging > Brain MRI > T1 structural brain MRI		16052		0.825922686370824	0.00686984726404823			continuous-25007-both_sexes--irnt
L71 Rosacea	131792	icd_first_occurrence		Health-related outcomes > First occurrences > Skin and subcutaneous tissue disorders		3334	278251	0.825993038852991	-0.00254066343071127			icd_first_occurrence-131792-both_sexes--
Mean L2 in external capsule on FA skeleton (left)	25281	continuous		UK Biobank Assessment Centre > Imaging > Brain MRI > Diffusion brain MRI > dMRI skeleton		14492		0.827092655452123	0.00703034502536156			continuous-25281-both_sexes--irnt
Mean L2 in cerebral peduncle on FA skeleton (right)	25262	continuous		UK Biobank Assessment Centre > Imaging > Brain MRI > Diffusion brain MRI > dMRI skeleton		14492		0.827562944635522	0.00742215813057205			continuous-25262-both_sexes--irnt
Weighted-mean MO in tract superior thalamic radiation (right)	25566	continuous		UK Biobank Assessment Centre > Imaging > Brain MRI > Diffusion brain MRI > dMRI weighted means		14490		0.828103056951524	-0.00375556077243424			continuous-25566-both_sexes--irnt
Mean L1 in posterior limb of internal capsule on FA skeleton (left)	25219	continuous		UK Biobank Assessment Centre > Imaging > Brain MRI > Diffusion brain MRI > dMRI skeleton		14492		0.828191478455619	-0.00745223061374108			continuous-25219-both_sexes--irnt
Y50.8 Other specified approach through abdominal cavity	41210	categorical		Health-related outcomes > Hospital inpatient > Summary Operations		4558	277028	0.828339053047196	-0.0135533346315605			categorical-41210-both_sexes-Y508-
Volume of grey matter in Hippocampus (left)	25886	continuous		UK Biobank Assessment Centre > Imaging > Brain MRI > T1 structural brain MRI > Regional grey matter volumes (FAST)		16047		0.82881393432526	0.00644192863259878			continuous-25886-both_sexes--irnt
Weighted-mean ISOVF in tract posterior thalamic radiation (right)	25724	continuous		UK Biobank Assessment Centre > Imaging > Brain MRI > Diffusion brain MRI > dMRI weighted means		14489		0.829574258951125	-0.00713922930531824			continuous-25724-both_sexes--irnt
Weighted-mean FA in tract inferior fronto-occipital fasciculus (left)	25500	continuous		UK Biobank Assessment Centre > Imaging > Brain MRI > Diffusion brain MRI > dMRI weighted means		14490		0.829643287703881	-0.00734151992539312			continuous-25500-both_sexes--irnt
D70 Agranulocytosis	130660	icd_first_occurrence		Health-related outcomes > First occurrences > Blood, blood-forming organs and certain immune disorders		2902	278683	0.830553336284804	0.000291925320708438			icd_first_occurrence-130660-both_sexes--
H66 Suppurative and unspecified otitis media	131230	icd_first_occurrence		Health-related outcomes > First occurrences > Ear and mastoid process disorders		5895	275690	0.831796055160073	-0.00136595400929844			icd_first_occurrence-131230-both_sexes--
Weighted-mean OD in tract medial lemniscus (right)	25695	continuous		UK Biobank Assessment Centre > Imaging > Brain MRI > Diffusion brain MRI > dMRI weighted means		14489		0.832264728462495	-0.00276972098794444			continuous-25695-both_sexes--irnt
B95 Streptococcus and staphylococcus as the cause of diseases classified to other chapters	130336	icd_first_occurrence		Health-related outcomes > First occurrences > Certain infectious and parasitic diseases		3299	278286	0.832449795365326	-0.00479327252536018			icd_first_occurrence-130336-both_sexes--
Volume of grey matter in Temporal Fusiform Cortex, anterior division (right)	25855	continuous		UK Biobank Assessment Centre > Imaging > Brain MRI > T1 structural brain MRI > Regional grey matter volumes (FAST)		16047		0.832532362300641	0.00642363313337129			continuous-25855-both_sexes--irnt
U21.2 Computed tomography NEC	41210	categorical		Health-related outcomes > Hospital inpatient > Summary Operations		4346	277240	0.833054632427658	-0.0131133243869187			categorical-41210-both_sexes-U212-
Weighted-mean L3 in tract forceps minor	25634	continuous		UK Biobank Assessment Centre > Imaging > Brain MRI > Diffusion brain MRI > dMRI weighted means		14490		0.834134423660769	0.00479650343306778			continuous-25634-both_sexes--irnt
Wheeze or whistling in the chest in last year	2316	categorical		UK Biobank Assessment Centre > Touchscreen > Health and medical history > Breathing		57451	218677	0.834134640728615	-0.000464895076025452			categorical-2316-both_sexes--
Eczema/dermatitis	20002	categorical		UK Biobank Assessment Centre > Verbal interview > Medical conditions		7148	274395	0.834287942194191	-0.00950199346472804			categorical-20002-both_sexes-1452-
Weighted-mean FA in tract anterior thalamic radiation (left)	25490	continuous		UK Biobank Assessment Centre > Imaging > Brain MRI > Diffusion brain MRI > dMRI weighted means		14490		0.834628461676136	0.00712383406165004			continuous-25490-both_sexes--irnt
D64 Other anaemias	130648	icd_first_occurrence		Health-related outcomes > First occurrences > Blood, blood-forming organs and certain immune disorders		11948	269637	0.834784290174746	-0.00227332006205284			icd_first_occurrence-130648-both_sexes--
Weighted-mean OD in tract posterior thalamic radiation (right)	25697	continuous		UK Biobank Assessment Centre > Imaging > Brain MRI > Diffusion brain MRI > dMRI weighted means		14489		0.83593363272335	0.00704675821026989			continuous-25697-both_sexes--irnt
[truncated: 235 more rows]
