# Supplementary material for: Proteome-wide systems genetics identifies UFMylation as a regulator of skeletal muscle function
Source: eLife. 2022 Dec 6;11:e82951. doi: 10.7554/eLife.82951 (PMC9833826; doi:10.7554/eLife.82951)
Supplement: Source data 1. [file elife-82951-data1.zip › genebass/gene-phewas-exomes_ENSG00000248485_PCP4L1_2021_08_25_11_57_25.csv]

Description	Phenotype	Trait type	Sex	Category	Info	N cases	N controls	P-Value (SKAT-O)	Beta	Select		analysis_id
Frequency of inability to cease drinking in last year	20413	continuous		Online follow-up > Mental health > Alcohol use		51410		0.0000210377305671638	0.0427907225752799			continuous-20413-both_sexes--
K25 Gastric ulcer	131590	icd_first_occurrence		Health-related outcomes > First occurrences > Digestive system disorders		5726	275859	0.00120098330047913	0.125031185678663			icd_first_occurrence-131590-both_sexes--
X72.4 Delivery of subsequent element of cycle of chemotherapy for neoplasm	41200	categorical		Health-related outcomes > Hospital inpatient > Summary Operations		1841	279745	0.00600914209593295	0.177128917094603			categorical-41200-both_sexes-X724-
X70.2 Procurement of drugs for chemotherapy for neoplasm for regimens in Band 2	41200	categorical		Health-related outcomes > Hospital inpatient > Summary Operations		1827	279759	0.00679776178721547	0.178396412424676			categorical-41200-both_sexes-X702-
Mean reticulocyte volume	30260	continuous		Biological samples > Assay results > Blood assays > Blood count		268453		0.00770695159482504	-0.025621294511861			continuous-30260-both_sexes--irnt
Leg fat-free mass (right)	23113	continuous		UK Biobank Assessment Centre > Physical measures > Anthropometry > Impedance measures		276681		0.00936825327851687	0.0139274115198481			continuous-23113-both_sexes--irnt
L72 Follicular cysts of skin and subcutaneous tissue	131794	icd_first_occurrence		Health-related outcomes > First occurrences > Skin and subcutaneous tissue disorders		8322	273263	0.00991727833388001	0.0884411538894146			icd_first_occurrence-131794-both_sexes--
Leg predicted mass (right)	23114	continuous		UK Biobank Assessment Centre > Physical measures > Anthropometry > Impedance measures		276681		0.0109047311069131	0.0136074868801983			continuous-23114-both_sexes--irnt
X72.1 Delivery of complex chemotherapy for neoplasm including prolonged infusional treatment at first attendance	41210	categorical		Health-related outcomes > Hospital inpatient > Summary Operations		2360	279226	0.0117040187472977	0.156340136337084			categorical-41210-both_sexes-X721-
Age started smoking in current smokers	3436	continuous		UK Biobank Assessment Centre > Touchscreen > Lifestyle and environment > Smoking		20655		0.012592602053126	0.0303738867163307			continuous-3436-both_sexes--irnt
X72.3 Delivery of simple parenteral chemotherapy for neoplasm at first attendance	41210	categorical		Health-related outcomes > Hospital inpatient > Summary Operations		2386	279200	0.0127892686525213	0.155623501332289			categorical-41210-both_sexes-X723-
B28.2 Partial excision of breast NEC	41200	categorical		Health-related outcomes > Hospital inpatient > Summary Operations		2857	150491	0.0131710866471801	0.159415357139528			categorical-41200-both_sexes-B282-
Wisdom teeth surgery	20004	categorical		UK Biobank Assessment Centre > Verbal interview > Operations		11050	270493	0.0132945916334485	0.0763801066242303			categorical-20004-both_sexes-1480-
K81 Cholecystitis	131676	icd_first_occurrence		Health-related outcomes > First occurrences > Digestive system disorders		2896	278689	0.0160220015706675	0.14739454352026			icd_first_occurrence-131676-both_sexes--
Whole body fat-free mass	23101	continuous		UK Biobank Assessment Centre > Physical measures > Anthropometry > Impedance measures		276694		0.016552725198563	0.0125719788821136			continuous-23101-both_sexes--irnt
M35 Other systemic involvement of connective tissue	131900	icd_first_occurrence		Health-related outcomes > First occurrences > Musculoskeletal system and connective tissue disorders		2688	278897	0.0166915176160821	0.148885025286037			icd_first_occurrence-131900-both_sexes--
SHBG	30830	continuous		Biological samples > Assay results > Blood assays > Blood biochemistry		243925		0.0169467060561685	-0.00773626385089291			continuous-30830-both_sexes--irnt
Whole body water mass	23102	continuous		UK Biobank Assessment Centre > Physical measures > Anthropometry > Impedance measures		276713		0.0192554312677277	0.012269601320201			continuous-23102-both_sexes--irnt
Maxillo-facial surgery	20004	categorical		UK Biobank Assessment Centre > Verbal interview > Operations		2021	279522	0.0211059907259097	0.120408224730657			categorical-20004-both_sexes-1481-
E53 Deficiency of other b group vitamins	130770	icd_first_occurrence		Health-related outcomes > First occurrences > Endocrine, nutritional and metabolic diseases		1307	280278	0.0216074023720939	0.157488394910705			icd_first_occurrence-130770-both_sexes--
Body mass index (BMI)	23104	continuous		UK Biobank Assessment Centre > Physical measures > Anthropometry > Impedance measures		276710		0.0221790032181685	0.0148578272440656			continuous-23104-both_sexes--irnt
Body mass index (BMI)	21001	continuous		UK Biobank Assessment Centre > Physical measures > Anthropometry > Body size measures		280645		0.0231015205541557	0.014767398997265			continuous-21001-both_sexes--irnt
S06.5 Excision of lesion of skin of head or neck NEC	41200	categorical		Health-related outcomes > Hospital inpatient > Summary Operations		8309	273277	0.0234358444784549	0.106237678782999			categorical-41200-both_sexes-S065-
Lumpectomy	20004	categorical		UK Biobank Assessment Centre > Verbal interview > Operations		9204	144124	0.0235189818165339	0.103920130928583			categorical-20004-both_sexes-1369-
M86 Osteomyelitis	131974	icd_first_occurrence		Health-related outcomes > First occurrences > Musculoskeletal system and connective tissue disorders		1231	280354	0.0247683161402846	0.158287883331393			icd_first_occurrence-131974-both_sexes--
Basal metabolic rate	23105	continuous		UK Biobank Assessment Centre > Physical measures > Anthropometry > Impedance measures		276703		0.0257587291718793	0.0125694015821036			continuous-23105-both_sexes--irnt
J34 Other disorders of nose and nasal sinuses	131472	icd_first_occurrence		Health-related outcomes > First occurrences > Respiratory system disorders		9791	271794	0.026856108694676	0.0512027502295211			icd_first_occurrence-131472-both_sexes--
Z66.3 Cervical vertebra	41210	categorical		Health-related outcomes > Hospital inpatient > Summary Operations		1233	280353	0.0270713612496899	0.158238987862861			categorical-41210-both_sexes-Z663-
Y02.2 Insertion of prosthesis into organ NOC	41210	categorical		Health-related outcomes > Hospital inpatient > Summary Operations		1688	279898	0.0286465400557647	0.125702754356102			categorical-41210-both_sexes-Y022-
Z47.2 Skin of temple	41210	categorical		Health-related outcomes > Hospital inpatient > Summary Operations		1362	280224	0.0292002221763772	0.146717493621524			categorical-41210-both_sexes-Z472-
Ever contemplated self-harm	20485	continuous		Online follow-up > Mental health > Self-harm behaviours		92964		0.0303293445770181	0.0140616880965179			continuous-20485-both_sexes--
Triglycerides	30870	continuous		Biological samples > Assay results > Blood assays > Blood biochemistry		268345		0.0321500384561972	0.018807364085445			continuous-30870-both_sexes--irnt
Upper limb surgery	20004	categorical		UK Biobank Assessment Centre > Verbal interview > Operations		1448	280095	0.0333643804710207	0.14516200472754			categorical-20004-both_sexes-1498-
Valsartan	20003	categorical		UK Biobank Assessment Centre > Verbal interview > Medications		1302	280241	0.0335607981970683	0.144492243956501			categorical-20003-both_sexes-1141145660-
Leg fat-free mass (left)	23117	continuous		UK Biobank Assessment Centre > Physical measures > Anthropometry > Impedance measures		276664		0.0338043954197089	0.0120759145702899			continuous-23117-both_sexes--irnt
Atorvastatin	20003	categorical		UK Biobank Assessment Centre > Verbal interview > Medications		8252	273291	0.0338583612260952	0.0547173581504676			categorical-20003-both_sexes-1141146234-
B86 Scabies	130320	icd_first_occurrence		Health-related outcomes > First occurrences > Certain infectious and parasitic diseases		1361	280224	0.0345351321508425	0.157737673521045			icd_first_occurrence-130320-both_sexes--
Trunk predicted mass	23130	continuous		UK Biobank Assessment Centre > Physical measures > Anthropometry > Impedance measures		276472		0.0364319932231932	0.0114055669700909			continuous-23130-both_sexes--irnt
Leg predicted mass (left)	23118	continuous		UK Biobank Assessment Centre > Physical measures > Anthropometry > Impedance measures		276662		0.0383561458090258	0.0117534453212949			continuous-23118-both_sexes--irnt
Arm predicted mass (left)	23126	continuous		UK Biobank Assessment Centre > Physical measures > Anthropometry > Impedance measures		276573		0.0386175460985437	0.0113014032536427			continuous-23126-both_sexes--irnt
X72.2 Delivery of complex parenteral chemotherapy for neoplasm at first attendance	41210	categorical		Health-related outcomes > Hospital inpatient > Summary Operations		1453	280133	0.0390028643806981	0.134566146989486			categorical-41210-both_sexes-X722-
Trunk fat-free mass	23129	continuous		UK Biobank Assessment Centre > Physical measures > Anthropometry > Impedance measures		276500		0.0396206401292327	0.0113121955112358			continuous-23129-both_sexes--irnt
K61 Abscess of anal and rectal regions	131644	icd_first_occurrence		Health-related outcomes > First occurrences > Digestive system disorders		1642	279943	0.0407967421427597	0.13617355374071			icd_first_occurrence-131644-both_sexes--
Other bowel surgery	20004	categorical		UK Biobank Assessment Centre > Verbal interview > Operations		1694	279849	0.0408578626181075	0.129089100215703			categorical-20004-both_sexes-1466-
Adenoid surgery / adenoidectomy	20004	categorical		UK Biobank Assessment Centre > Verbal interview > Operations		1667	279876	0.0419397155130363	0.127297066149789			categorical-20004-both_sexes-1562-
Ever had period of mania / excitability	20501	categorical		Online follow-up > Mental health > Mania		3911	87299	0.0422991197355208	0.102748332748056			categorical-20501-both_sexes--
E16 Other disorders of pancreatic internal secretion	130718	icd_first_occurrence		Health-related outcomes > First occurrences > Endocrine, nutritional and metabolic diseases		1602	279983	0.0438342647743936	0.129497508387295			icd_first_occurrence-130718-both_sexes--
Arm fat-free mass (left)	23125	continuous		UK Biobank Assessment Centre > Physical measures > Anthropometry > Impedance measures		276584		0.0471778594435456	0.0110714250926852			continuous-23125-both_sexes--irnt
P23.3 Posterior colporrhaphy NEC	41200	categorical		Health-related outcomes > Hospital inpatient > Summary Operations		1423	151925	0.0482648341129828	0.146776473367507			categorical-41200-both_sexes-P233-
Z28.7 Colon NEC	41210	categorical		Health-related outcomes > Hospital inpatient > Summary Operations		5111	276475	0.0486347766397689	0.108284648335861			categorical-41210-both_sexes-Z287-
M22 Disorders of patella	131882	icd_first_occurrence		Health-related outcomes > First occurrences > Musculoskeletal system and connective tissue disorders		1825	279760	0.0486708214430848	0.13851831685485			icd_first_occurrence-131882-both_sexes--
K11 Diseases of salivary glands	131574	icd_first_occurrence		Health-related outcomes > First occurrences > Digestive system disorders		1856	279729	0.0503965851627847	0.127795676330963			icd_first_occurrence-131574-both_sexes--
Z66.5 Lumbar vertebra	41210	categorical		Health-related outcomes > Hospital inpatient > Summary Operations		1796	279790	0.050397338411999	0.123005620424069			categorical-41210-both_sexes-Z665-
M25 Other joint disorders, not elsewhere classified	131888	icd_first_occurrence		Health-related outcomes > First occurrences > Musculoskeletal system and connective tissue disorders		48780	232805	0.0514831743760423	-0.0490024384703463			icd_first_occurrence-131888-both_sexes--
Immature reticulocyte fraction	30280	continuous		Biological samples > Assay results > Blood assays > Blood count		268453		0.0517918814547377	-0.0167626556360864			continuous-30280-both_sexes--irnt
H20.6 Fibreoptic endoscopic resection of lesion of colon NEC	41200	categorical		Health-related outcomes > Hospital inpatient > Summary Operations		2653	278933	0.0526796820282529	0.0905530947200197			categorical-41200-both_sexes-H206-
Arm fat-free mass (right)	23121	continuous		UK Biobank Assessment Centre > Physical measures > Anthropometry > Impedance measures		276631		0.0540942044222421	0.0100556150955779			continuous-23121-both_sexes--irnt
T86.2 Sampling of axillary lymph nodes	41210	categorical		Health-related outcomes > Hospital inpatient > Summary Operations		1664	151684	0.0544576081145651	0.13079951586033			categorical-41210-both_sexes-T862-
K14 Diseases of tongue	131580	icd_first_occurrence		Health-related outcomes > First occurrences > Digestive system disorders		1933	279652	0.0548816347376794	0.121767044174326			icd_first_occurrence-131580-both_sexes--
Furosemide	20003	categorical		UK Biobank Assessment Centre > Verbal interview > Medications		2010	279533	0.0555670411217785	0.106368305515357			categorical-20003-both_sexes-1140909708-
E03.6 Septoplasty of nose NEC	41200	categorical		Health-related outcomes > Hospital inpatient > Summary Operations		2303	279283	0.0567041958630526	0.113955447635726			categorical-41200-both_sexes-E036-
Testosterone	30850	continuous		Biological samples > Assay results > Blood assays > Blood biochemistry		243015		0.0584842618105644	-0.00273179943793412			continuous-30850-both_sexes--irnt
Z89.6 Finger NEC	41210	categorical		Health-related outcomes > Hospital inpatient > Summary Operations		2019	279567	0.0586218622433822	0.11007880284719			categorical-41210-both_sexes-Z896-
Ever thought that life not worth living	20479	continuous		Online follow-up > Mental health > Self-harm behaviours		92725		0.0607602344409433	0.0213040750081206			continuous-20479-both_sexes--
L25 Unspecified contact dermatitis	131730	icd_first_occurrence		Health-related outcomes > First occurrences > Skin and subcutaneous tissue disorders		1820	279765	0.0616053176310003	0.126038073506543			icd_first_occurrence-131730-both_sexes--
B27.4 Total mastectomy NEC	41200	categorical		Health-related outcomes > Hospital inpatient > Summary Operations		1766	151582	0.0619032448366673	0.133847409403046			categorical-41200-both_sexes-B274-
Arm predicted mass (right)	23122	continuous		UK Biobank Assessment Centre > Physical measures > Anthropometry > Impedance measures		276628		0.0629982615361996	0.010095934891645			continuous-23122-both_sexes--irnt
Bipolar and major depression status	20126	categorical		UK Biobank Assessment Centre > Touchscreen > Psychosocial factors > Mental health		53407	20735	0.0685024205361203	-0.0409245970012785			categorical-20126-both_sexes-0-
Z48.2 Skin of neck	41210	categorical		Health-related outcomes > Hospital inpatient > Summary Operations		2767	278819	0.0687471866694247	0.0912414531284881			categorical-41210-both_sexes-Z482-
Recent feelings of tiredness or low energy	20519	continuous		Online follow-up > Mental health > Depression		93164		0.0715809862776782	0.0218683331315092			continuous-20519-both_sexes--
Spinal laminectomy	20004	categorical		UK Biobank Assessment Centre > Verbal interview > Operations		2359	279184	0.0734606426992277	0.096956680955363			categorical-20004-both_sexes-1492-
Skin operation or plastic surgery	20004	categorical		UK Biobank Assessment Centre > Verbal interview > Operations		2311	279232	0.0748305286300732	0.109326027000394			categorical-20004-both_sexes-1474-
N23 Unspecified renal colic	132042	icd_first_occurrence		Health-related outcomes > First occurrences > Genitourinary system disorders		3153	278432	0.0750519931939628	0.0801080530252133			icd_first_occurrence-132042-both_sexes--
Allergy or anaphylactic reaction to drug	20002	categorical		UK Biobank Assessment Centre > Verbal interview > Medical conditions		2442	279101	0.0773673783551557	0.109372314817311			categorical-20002-both_sexes-1386-
T85.2 Block dissection of axillary lymph nodes	41210	categorical		Health-related outcomes > Hospital inpatient > Summary Operations		2240	151108	0.0788565266699782	0.1207234372065			categorical-41210-both_sexes-T852-
Carbohydrate	100005	continuous		Online follow-up > Diet by 24-hour recall > Estimated nutrients yesterday		43938		0.0804734230587676	-0.0281158024033667			continuous-100005-both_sexes--irnt
Umbilical hernia repair	20004	categorical		UK Biobank Assessment Centre > Verbal interview > Operations		2474	279069	0.081866118297253	0.0964244319485615			categorical-20004-both_sexes-1404-
Age when periods started (menarche)	2714	continuous		UK Biobank Assessment Centre > Touchscreen > Sex-specific factors > Female-specific factors		149031		0.0829323459232734	-0.0168885321197366			continuous-2714-both_sexes--
Seretide 50 evohaler	20003	categorical		UK Biobank Assessment Centre > Verbal interview > Medications		3369	278174	0.0833577043695324	0.075560213811682			categorical-20003-both_sexes-1141176832-
J47 Bronchiectasis	131498	icd_first_occurrence		Health-related outcomes > First occurrences > Respiratory system disorders		2311	279274	0.0836974025079475	0.0993547293017263			icd_first_occurrence-131498-both_sexes--
Gliclazide	20003	categorical		UK Biobank Assessment Centre > Verbal interview > Medications		2298	279245	0.0843655437123386	0.0982519573368957			categorical-20003-both_sexes-1140874744-
Z49.3 Skin of anterior trunk	41210	categorical		Health-related outcomes > Hospital inpatient > Summary Operations		3080	278506	0.0868204710427302	0.0855292052170817			categorical-41210-both_sexes-Z493-
Substances taken for depression	20546	categorical		Online follow-up > Mental health > Depression		6781	86351	0.0897304672233645	0.0788273137305479			categorical-20546-both_sexes-4-
Recent feelings of foreboding	20512	continuous		Online follow-up > Mental health > Anxiety		92903		0.0945874148800138	0.0135873379465363			continuous-20512-both_sexes--
L29 Pruritus	131738	icd_first_occurrence		Health-related outcomes > First occurrences > Skin and subcutaneous tissue disorders		6908	274677	0.0955239111614019	0.0863937615438117			icd_first_occurrence-131738-both_sexes--
M72 Fibroblastic disorders	131950	icd_first_occurrence		Health-related outcomes > First occurrences > Musculoskeletal system and connective tissue disorders		13771	267814	0.0970115773528962	0.0269308367234392			icd_first_occurrence-131950-both_sexes--
Weight	23098	continuous		UK Biobank Assessment Centre > Physical measures > Anthropometry > Impedance measures		276717		0.0986834641942248	0.0134670439045764			continuous-23098-both_sexes--irnt
J18.3 Total cholecystectomy NEC	41200	categorical		Health-related outcomes > Hospital inpatient > Summary Operations		8222	273364	0.0994218228020998	0.095491945551013			categorical-41200-both_sexes-J183-
Ever had known person concerned about, or recommend reduction of, alcohol consumption	20405	continuous		Online follow-up > Mental health > Alcohol use		93216		0.0994826396123459	0.00890299855349406			continuous-20405-both_sexes--
Weight	21002	continuous		UK Biobank Assessment Centre > Physical measures > Anthropometry > Body size measures		280748		0.099682110991599	0.0134483738410587			continuous-21002-both_sexes--irnt
Fluoxetine	20003	categorical		UK Biobank Assessment Centre > Verbal interview > Medications		3282	278261	0.100967998785986	0.0968875301486453			categorical-20003-both_sexes-1140879540-
Microalbumin in urine	30500	continuous		Biological samples > Assay results > Urine assays		85030		0.101667656757739	0.0181591641410542			continuous-30500-both_sexes--irnt
Z47.3 Skin of cheek	41210	categorical		Health-related outcomes > Hospital inpatient > Summary Operations		2946	278640	0.10178564660676	0.0805379584245868			categorical-41210-both_sexes-Z473-
D70 Agranulocytosis	130660	icd_first_occurrence		Health-related outcomes > First occurrences > Blood, blood-forming organs and certain immune disorders		2902	278683	0.101851085432735	0.0851370390365426			icd_first_occurrence-130660-both_sexes--
Arthritis (nos)	20002	categorical		UK Biobank Assessment Centre > Verbal interview > Medical conditions		2481	279062	0.10239213574538	0.0965962813914334			categorical-20002-both_sexes-1538-
Arm fat percentage (left)	23123	continuous		UK Biobank Assessment Centre > Physical measures > Anthropometry > Impedance measures		276611		0.102413871507531	0.00488708109259394			continuous-23123-both_sexes--irnt
Arm fat percentage (right)	23119	continuous		UK Biobank Assessment Centre > Physical measures > Anthropometry > Impedance measures		276655		0.111919094402011	0.00512991642000296			continuous-23119-both_sexes--irnt
Arm fat mass (right)	23120	continuous		UK Biobank Assessment Centre > Physical measures > Anthropometry > Impedance measures		276634		0.112162956933259	0.00940076689828049			continuous-23120-both_sexes--irnt
N41 Inflammatory diseases of prostate	132074	icd_first_occurrence		Health-related outcomes > First occurrences > Genitourinary system disorders		2391	125847	0.112267047359753	0.099985568789518			icd_first_occurrence-132074-both_sexes--
M43 Other deforming dorsopathies	131910	icd_first_occurrence		Health-related outcomes > First occurrences > Musculoskeletal system and connective tissue disorders		2859	278726	0.114889242700951	0.085336535029978			icd_first_occurrence-131910-both_sexes--
Y84.2 Sedation NEC	41210	categorical		Health-related outcomes > Hospital inpatient > Summary Operations		2406	279180	0.116857764317586	0.0908343858024634			categorical-41210-both_sexes-Y842-
Forced vital capacity (FVC), Best measure	20151	continuous		UK Biobank Assessment Centre > Physical measures > Spirometry		208760		0.118023045324766	-0.0135128525649834			continuous-20151-both_sexes--irnt
Touchscreen duration	630	continuous		UK Biobank Assessment Centre > Procedural metrics > Process durations		281430		0.120428472868854	0.0112369488849141			continuous-630-both_sexes--irnt
Basophill count	30160	continuous		Biological samples > Assay results > Blood assays > Blood count		273110		0.121042998281183	-0.0100490811921008			continuous-30160-both_sexes--
Doxazosin	20003	categorical		UK Biobank Assessment Centre > Verbal interview > Medications		3105	278438	0.121048056168458	0.0725687940329527			categorical-20003-both_sexes-1140879778-
Anterior/posterior repair bladder/uterus	20004	categorical		UK Biobank Assessment Centre > Verbal interview > Operations		2553	150775	0.121425388265767	0.0996395711801806			categorical-20004-both_sexes-1488-
L90 Atrophic disorders of skin	131822	icd_first_occurrence		Health-related outcomes > First occurrences > Skin and subcutaneous tissue disorders		3062	278523	0.123415284661202	0.0860305317262127			icd_first_occurrence-131822-both_sexes--
Removal of mole/skin lesion	20004	categorical		UK Biobank Assessment Centre > Verbal interview > Operations		3843	277700	0.123623568756151	0.0644164425657228			categorical-20004-both_sexes-1504-
Blood clot, DVT, bronchitis, emphysema, asthma, rhinitis, eczema, allergy diagnosed by doctor	6152	categorical		UK Biobank Assessment Centre > Touchscreen > Health and medical history > Medical conditions		190735	90264	0.126902710959866	-0.014635921739579			categorical-6152-both_sexes-100-
Weight change during worst episode of depression	20536	categorical		Online follow-up > Mental health > Depression		16167	28751	0.128151568808307	-0.0621037605873297			categorical-20536-both_sexes-2-
B95 Streptococcus and staphylococcus as the cause of diseases classified to other chapters	130336	icd_first_occurrence		Health-related outcomes > First occurrences > Certain infectious and parasitic diseases		3299	278286	0.129675718010595	0.0758351440851742			icd_first_occurrence-130336-both_sexes--
Trouble falling or staying asleep, or sleeping too much	20517	continuous		Online follow-up > Mental health > Depression		93151		0.131188924531863	0.0210980849093574			continuous-20517-both_sexes--
Doctor diagnosed hayfever or allergic rhinitis	22126	categorical		Online follow-up > Work environment > Medical information		16495	55692	0.132678675117387	0.0430404717101089			categorical-22126-both_sexes--
Tonsillectomy / tonsil surgery	20004	categorical		UK Biobank Assessment Centre > Verbal interview > Operations		13914	267629	0.133861335238136	0.024010959575884			categorical-20004-both_sexes-1561-
Arm fat mass (left)	23124	continuous		UK Biobank Assessment Centre > Physical measures > Anthropometry > Impedance measures		276590		0.134142770200209	0.0109642695283685			continuous-23124-both_sexes--irnt
Q18.9 Unspecified diagnostic endoscopic examination of uterus	41210	categorical		Health-related outcomes > Hospital inpatient > Summary Operations		3741	149607	0.136425188483662	0.0877192936718662			categorical-41210-both_sexes-Q189-
ECG, phase time	5986	continuous		UK Biobank Assessment Centre > Physical measures > ECG during exercise		53340		0.137286889622539	0.0264544224127281			continuous-5986-both_sexes--irnt
Recent trouble concentrating on things	20508	continuous		Online follow-up > Mental health > Depression		93221		0.138790843038819	0.0129892806944326			continuous-20508-both_sexes--
Psoriasis	20002	categorical		UK Biobank Assessment Centre > Verbal interview > Medical conditions		3135	278408	0.140616069081338	0.081889745061603			categorical-20002-both_sexes-1453-
Hand grip strength (right)	47	continuous		UK Biobank Assessment Centre > Physical measures > Hand grip strength		280393		0.141431290490967	-0.000937072539829219			continuous-47-both_sexes--irnt
Z94.2 Right sided operation	41210	categorical		Health-related outcomes > Hospital inpatient > Summary Operations		80087	201499	0.144481493942095	-0.0322844518286068			categorical-41210-both_sexes-Z942-
Mean time to correctly identify matches	20023	continuous		UK Biobank Assessment Centre > Cognitive function > Reaction time		279555		0.154088410662534	0.00980810343266521			continuous-20023-both_sexes--irnt
Starch	100023	continuous		Online follow-up > Diet by 24-hour recall > Estimated nutrients yesterday		43938		0.154234356309401	-0.0247053727308054			continuous-100023-both_sexes--irnt
Polyunsaturated fat	100007	continuous		Online follow-up > Diet by 24-hour recall > Estimated nutrients yesterday		43938		0.154962538806281	-0.0257837195945298			continuous-100007-both_sexes--irnt
Z49.4 Skin of back	41210	categorical		Health-related outcomes > Hospital inpatient > Summary Operations		4158	277428	0.159799175959851	0.0602254735553689			categorical-41210-both_sexes-Z494-
High light scatter reticulocyte percentage	30290	continuous		Biological samples > Assay results > Blood assays > Blood count		268454		0.16218189793741	-0.00580422671706214			continuous-30290-both_sexes--irnt
Chondroitin product	20003	categorical		UK Biobank Assessment Centre > Verbal interview > Medications		3581	277962	0.162356685751889	0.06977650539949			categorical-20003-both_sexes-1187-
Shortness of breath walking on level ground	4717	categorical		UK Biobank Assessment Centre > Touchscreen > Health and medical history > Breathing		10591	90266	0.163291683753256	0.0460658203515248			categorical-4717-both_sexes--
Standing height	50	continuous		UK Biobank Assessment Centre > Physical measures > Anthropometry > Body size measures		280946		0.163898396816205	0.00151219454451001			continuous-50-both_sexes--irnt
High light scatter reticulocyte count	30300	continuous		Biological samples > Assay results > Blood assays > Blood count		268453		0.164266776762468	-0.00411845350214771			continuous-30300-both_sexes--irnt
Emphysema/chronic bronchitis	20002	categorical		UK Biobank Assessment Centre > Verbal interview > Medical conditions		3840	277703	0.16463180229963	0.0607747730719762			categorical-20002-both_sexes-1113-
Frequency of feeling guilt or remorse after drinking alcohol in last year	20409	continuous		Online follow-up > Mental health > Alcohol use		51440		0.165904777806164	0.0106545798164422			continuous-20409-both_sexes--
Nasal/sinus/nose surgery	20004	categorical		UK Biobank Assessment Centre > Verbal interview > Operations		9577	271966	0.166659205761385	0.0577390401271673			categorical-20004-both_sexes-1128-
Eosinophill percentage	30210	continuous		Biological samples > Assay results > Blood assays > Blood count		273112		0.167124574849124	0.0128359796317081			continuous-30210-both_sexes--irnt
Comparative height size at age 10	1697	continuous		UK Biobank Assessment Centre > Touchscreen > Early life factors		276881		0.168566858523122	0.00352236013880186			continuous-1697-both_sexes--
Eosinophill count	30150	continuous		Biological samples > Assay results > Blood assays > Blood count		273110		0.171460075676945	0.0125234532302661			continuous-30150-both_sexes--irnt
Body fat percentage	23099	continuous		UK Biobank Assessment Centre > Physical measures > Anthropometry > Impedance measures		276563		0.173919401622149	0.00245866061830434			continuous-23099-both_sexes--irnt
Forced expiratory volume in 1-second (FEV1), Best measure	20150	continuous		UK Biobank Assessment Centre > Physical measures > Spirometry		208760		0.177040754537001	-0.0124452230482737			continuous-20150-both_sexes--irnt
Perindopril	20003	categorical		UK Biobank Assessment Centre > Verbal interview > Medications		3860	277683	0.177867397551632	0.0623925829382524			categorical-20003-both_sexes-1140888560-
L98 Other disorders of skin and subcutaneous tissue, not elsewhere classified	131836	icd_first_occurrence		Health-related outcomes > First occurrences > Skin and subcutaneous tissue disorders		26561	255024	0.179447214748501	-0.045117360240334			icd_first_occurrence-131836-both_sexes--
ECG, heart rate	5983	continuous		UK Biobank Assessment Centre > Physical measures > ECG during exercise		53138		0.183507473709254	0.0268327154764995			continuous-5983-both_sexes--irnt
E05 Thyrotoxicosis [hyperthyroidism]	130700	icd_first_occurrence		Health-related outcomes > First occurrences > Endocrine, nutritional and metabolic diseases		3979	277606	0.1903367949169	0.068947304880714			icd_first_occurrence-130700-both_sexes--
Z27.2 Stomach	41210	categorical		Health-related outcomes > Hospital inpatient > Summary Operations		20131	261455	0.191419424765368	0.0356748330217365			categorical-41210-both_sexes-Z272-
Heel bone mineral density (BMD) (left)	4105	continuous		UK Biobank Assessment Centre > Physical measures > Bone-densitometry of heel		97832		0.191610744824868	0.00751980027354991			continuous-4105-both_sexes--irnt
Whole body fat mass	23100	continuous		UK Biobank Assessment Centre > Physical measures > Anthropometry > Impedance measures		276275		0.19352869350124	0.00687086495753607			continuous-23100-both_sexes--irnt
Heel bone mineral density (BMD) T-score, automated (left)	4106	continuous		UK Biobank Assessment Centre > Physical measures > Bone-densitometry of heel		97889		0.194843674731572	0.00776294123286227			continuous-4106-both_sexes--irnt
Trunk fat mass	23128	continuous		UK Biobank Assessment Centre > Physical measures > Anthropometry > Impedance measures		276541		0.196345364906214	0.00533277353875487			continuous-23128-both_sexes--irnt
Alanine aminotransferase	30620	continuous		Biological samples > Assay results > Blood assays > Blood biochemistry		268464		0.197621598914567	0.0119923857589603			continuous-30620-both_sexes--irnt
Vitamin D	30890	continuous		Biological samples > Assay results > Blood assays > Blood biochemistry		256790		0.197988145246543	-0.0129681131386492			continuous-30890-both_sexes--irnt
Comparative body size at age 10	1687	continuous		UK Biobank Assessment Centre > Touchscreen > Early life factors		276654		0.198768929768544	0.00880213636646698			continuous-1687-both_sexes--
Medication for cholesterol, blood pressure or diabetes	6177	categorical		UK Biobank Assessment Centre > Touchscreen > Health and medical history > Medication		29093	97942	0.201070128409475	0.0418721004675726			categorical-6177-both_sexes-1-
Y50.8 Other specified approach through abdominal cavity	41210	categorical		Health-related outcomes > Hospital inpatient > Summary Operations		4558	277028	0.201818421503164	0.0598730876483938			categorical-41210-both_sexes-Y508-
Weight change during worst episode of depression	20536	categorical		Online follow-up > Mental health > Depression		2829	42089	0.203071015493887	0.0478998942916894			categorical-20536-both_sexes-3-
K63.6 Coronary arteriography NEC	41200	categorical		Health-related outcomes > Hospital inpatient > Summary Operations		4010	277576	0.203900950678089	0.0542356650220372			categorical-41200-both_sexes-K636-
Ibuprofen	20003	categorical		UK Biobank Assessment Centre > Verbal interview > Medications		35252	246291	0.207292797981218	0.0393483446359892			categorical-20003-both_sexes-1140871310-
Trunk fat percentage	23127	continuous		UK Biobank Assessment Centre > Physical measures > Anthropometry > Impedance measures		276550		0.21383711579556	0.0017822182685954			continuous-23127-both_sexes--irnt
Mental health problems ever diagnosed by a professional	20544	categorical		Online follow-up > Mental health > Mental distress		19943	73183	0.217969810475119	0.0345127451152695			categorical-20544-both_sexes-11-
Z94.1 Bilateral operation	41210	categorical		Health-related outcomes > Hospital inpatient > Summary Operations		16541	265045	0.225378124409228	0.051748763665972			categorical-41210-both_sexes-Z941-
Urate	30880	continuous		Biological samples > Assay results > Blood assays > Blood biochemistry		268235		0.229313499640583	0.0100537864603698			continuous-30880-both_sexes--irnt
J90 Pleural effusion, not elsewhere classified	131534	icd_first_occurrence		Health-related outcomes > First occurrences > Respiratory system disorders		4781	276804	0.229753298388455	0.0425565299550122			icd_first_occurrence-131534-both_sexes--
Haemoglobin concentration	30020	continuous		Biological samples > Assay results > Blood assays > Blood count		273542		0.23170132081711	0.00951834958563448			continuous-30020-both_sexes--irnt
Osteoarthritis	20002	categorical		UK Biobank Assessment Centre > Verbal interview > Medical conditions		23012	258531	0.233052434482253	-0.0450111028273145			categorical-20002-both_sexes-1465-
Blood clot, DVT, bronchitis, emphysema, asthma, rhinitis, eczema, allergy diagnosed by doctor	6152	categorical		UK Biobank Assessment Centre > Touchscreen > Health and medical history > Medical conditions		4693	276306	0.233202309536505	0.0490381682492622			categorical-6152-both_sexes-6-
Alcohol drinker status	20117	categorical		UK Biobank Assessment Centre > Touchscreen > Lifestyle and environment > Alcohol		9646	271512	0.23696870817977	0.0616621878408576			categorical-20117-both_sexes-1-
Heel bone mineral density (BMD) (right)	4124	continuous		UK Biobank Assessment Centre > Physical measures > Bone-densitometry of heel		97843		0.242640030786593	0.00755983788440774			continuous-4124-both_sexes--irnt
I51 Complications and ill-defined descriptions of heart disease	131356	icd_first_occurrence		Health-related outcomes > First occurrences > Circulatory system disorders		4910	276675	0.246427215361339	0.0441197158621903			icd_first_occurrence-131356-both_sexes--
H22.9 Unspecified diagnostic endoscopic examination of colon	41200	categorical		Health-related outcomes > Hospital inpatient > Summary Operations		21348	260238	0.248083665415211	0.0310619185982462			categorical-41200-both_sexes-H229-
Heel bone mineral density (BMD) T-score, automated (right)	4125	continuous		UK Biobank Assessment Centre > Physical measures > Bone-densitometry of heel		97895		0.248289343847311	0.00731938516492453			continuous-4125-both_sexes--irnt
N95 Menopausal and other perimenopausal disorders	132152	icd_first_occurrence		Health-related outcomes > First occurrences > Genitourinary system disorders		21154	132193	0.249047235713647	-0.047205352461208			icd_first_occurrence-132152-both_sexes--
Bisoprolol	20003	categorical		UK Biobank Assessment Centre > Verbal interview > Medications		4032	277511	0.249767812169879	0.0564283976075789			categorical-20003-both_sexes-1140879760-
Sitting height	20015	continuous		UK Biobank Assessment Centre > Physical measures > Anthropometry > Body size measures		280890		0.251189128267071	-0.00484052380255557			continuous-20015-both_sexes--irnt
G47 Sleep disorders	131060	icd_first_occurrence		Health-related outcomes > First occurrences > Nervous system disorders		9445	272140	0.251289743717379	0.0588275773822796			icd_first_occurrence-131060-both_sexes--
Z28.2 Caecum	41210	categorical		Health-related outcomes > Hospital inpatient > Summary Operations		16548	265038	0.251608028747834	0.0484062982021675			categorical-41210-both_sexes-Z282-
Seated height	51	continuous		UK Biobank Assessment Centre > Physical measures > Anthropometry > Body size measures		280890		0.252960677918053	-0.00259383652313813			continuous-51-both_sexes--irnt
IGF-1	30770	continuous		Biological samples > Assay results > Blood assays > Blood biochemistry		267102		0.254729131806452	-0.0111772641064973			continuous-30770-both_sexes--irnt
Q22.1 Bilateral salpingoophorectomy	41210	categorical		Health-related outcomes > Hospital inpatient > Summary Operations		5443	147905	0.255216591651452	0.0585705729191339			categorical-41210-both_sexes-Q221-
Q07.4 Total abdominal hysterectomy NEC	41200	categorical		Health-related outcomes > Hospital inpatient > Summary Operations		6122	147226	0.259773328969352	0.0544078951562198			categorical-41200-both_sexes-Q074-
Y82.3 Application of local anaesthetic NEC	41210	categorical		Health-related outcomes > Hospital inpatient > Summary Operations		3831	277755	0.260191772108318	0.0588356813331865			categorical-41210-both_sexes-Y823-
N89 Other noninflammatory disorders of vagina	132140	icd_first_occurrence		Health-related outcomes > First occurrences > Genitourinary system disorders		7168	146179	0.262228904629152	0.0524473031562006			icd_first_occurrence-132140-both_sexes--
Mean corpuscular haemoglobin concentration	30060	continuous		Biological samples > Assay results > Blood assays > Blood count		273537		0.265966545207972	0.011587358043149			continuous-30060-both_sexes--irnt
Smoking compared to 10 years previous	3506	continuous		UK Biobank Assessment Centre > Touchscreen > Lifestyle and environment > Smoking		20857		0.266619454949113	-0.000514992138749817			continuous-3506-both_sexes--
Haemorroidectomy / piles surgery/ banding of piles	20004	categorical		UK Biobank Assessment Centre > Verbal interview > Operations		4982	276561	0.267885086133197	0.0446116219678707			categorical-20004-both_sexes-1483-
C-reactive protein	30710	continuous		Biological samples > Assay results > Blood assays > Blood biochemistry		267974		0.267885817032457	-0.000659086147190126			continuous-30710-both_sexes--irnt
Maximum heart rate during fitness test	6033	continuous		UK Biobank Assessment Centre > Physical measures > ECG during exercise		53327		0.270304265440285	0.022793335061742			continuous-6033-both_sexes--irnt
J40 Bronchitis, not specified as acute or chronic	131484	icd_first_occurrence		Health-related outcomes > First occurrences > Respiratory system disorders		5418	276167	0.273814747527569	0.0416450053610139			icd_first_occurrence-131484-both_sexes--
Leg fat percentage (left)	23115	continuous		UK Biobank Assessment Centre > Physical measures > Anthropometry > Impedance measures		276677		0.276415807082553	0.00323965397634538			continuous-23115-both_sexes--irnt
Calcium	30680	continuous		Biological samples > Assay results > Blood assays > Blood biochemistry		246181		0.278519364586724	0.00898792514691346			continuous-30680-both_sexes--irnt
Tonsillectomy +/- adenoids	20004	categorical		UK Biobank Assessment Centre > Verbal interview > Operations		41947	239596	0.284417739961413	-0.0326063440632352			categorical-20004-both_sexes-1478-
Colonoscopy/sigmoidoscopy	20004	categorical		UK Biobank Assessment Centre > Verbal interview > Operations		5489	276054	0.29229296504294	0.0462480090382597			categorical-20004-both_sexes-1519-
G45.9 Unspecified diagnostic fibreoptic endoscopic examination of upper gastrointestinal tract	41200	categorical		Health-related outcomes > Hospital inpatient > Summary Operations		19994	261592	0.294255174438596	-0.0434924232533221			categorical-41200-both_sexes-G459-
LDL direct	30780	continuous		Biological samples > Assay results > Blood assays > Blood biochemistry		268074		0.297646227867899	0.00213761320373643			continuous-30780-both_sexes--irnt
Energy	100002	continuous		Online follow-up > Diet by 24-hour recall > Estimated nutrients yesterday		43938		0.306196367369983	-0.0189427184589811			continuous-100002-both_sexes--irnt
Ever addicted to any substance or behaviour	20401	categorical		Online follow-up > Mental health > Addictions		5500	86796	0.307421615211774	0.0408120039419791			categorical-20401-both_sexes--
Mental health problems ever diagnosed by a professional	20544	categorical		Online follow-up > Mental health > Mental distress		5201	87879	0.309349525076789	0.0441404203458902			categorical-20544-both_sexes-6-
Deep venous thrombosis (dvt)	20002	categorical		UK Biobank Assessment Centre > Verbal interview > Medical conditions		5615	275928	0.309982043076375	0.0348614091191419			categorical-20002-both_sexes-1094-
Diastolic blood pressure, automated reading	4079	continuous		UK Biobank Assessment Centre > Physical measures > Blood pressure		266297		0.310011355994704	-0.00317534811056405			continuous-4079-both_sexes--irnt
Mother's age	1845	continuous		UK Biobank Assessment Centre > Touchscreen > Family history		110093		0.310321856076973	-0.00866506728633687			continuous-1845-both_sexes--irnt
K64 Haemorrhoids and perianal venous thrombosis	131650	icd_first_occurrence		Health-related outcomes > First occurrences > Digestive system disorders		19426	262159	0.311548414556262	-0.0432105014177959			icd_first_occurrence-131650-both_sexes--
Neutrophill percentage	30200	continuous		Biological samples > Assay results > Blood assays > Blood count		273112		0.312476822045637	-0.0108112841205126			continuous-30200-both_sexes--irnt
Apolipoprotein B	30640	continuous		Biological samples > Assay results > Blood assays > Blood biochemistry		267235		0.313302833052314	0.000675921621068582			continuous-30640-both_sexes--irnt
HDL cholesterol	30760	continuous		Biological samples > Assay results > Blood assays > Blood biochemistry		246179		0.317984545502188	-0.00992162754425346			continuous-30760-both_sexes--irnt
Caesarean section / caesarian section	20004	categorical		UK Biobank Assessment Centre > Verbal interview > Operations		14489	138839	0.318956060705977	0.0545796924165038			categorical-20004-both_sexes-1477-
I50 Heart failure	131354	icd_first_occurrence		Health-related outcomes > First occurrences > Circulatory system disorders		5395	276190	0.319739557226043	0.0336726621074703			icd_first_occurrence-131354-both_sexes--
Birth weight	20022	continuous		UK Biobank Assessment Centre > Verbal interview > Early life factors		160344		0.321810337543674	0.01362428921372			continuous-20022-both_sexes--irnt
Blood clot, DVT, bronchitis, emphysema, asthma, rhinitis, eczema, allergy diagnosed by doctor	6152	categorical		UK Biobank Assessment Centre > Touchscreen > Health and medical history > Medical conditions		5730	275269	0.322607742681634	0.0335164896047787			categorical-6152-both_sexes-5-
M06 Other rheumatoid arthritis	131850	icd_first_occurrence		Health-related outcomes > First occurrences > Musculoskeletal system and connective tissue disorders		5540	276045	0.322961334731382	0.0436340531324566			icd_first_occurrence-131850-both_sexes--
N64 Other disorders of breast	132104	icd_first_occurrence		Health-related outcomes > First occurrences > Genitourinary system disorders		7493	145854	0.323274776833414	0.0444953760813274			icd_first_occurrence-132104-both_sexes--
Forced vital capacity (FVC)	3062	continuous		UK Biobank Assessment Centre > Physical measures > Spirometry		255820		0.326267782872846	-0.00483017163399912			continuous-3062-both_sexes--irnt
Weight change during worst episode of depression	20536	categorical		Online follow-up > Mental health > Depression		18123	26795	0.327276538308676	0.0423030027432567			categorical-20536-both_sexes-0-
Varicose vein surgery	20004	categorical		UK Biobank Assessment Centre > Verbal interview > Operations		11457	270086	0.329625590800312	0.0435310581478031			categorical-20004-both_sexes-1479-
M77 Other enthesopathies	131958	icd_first_occurrence		Health-related outcomes > First occurrences > Musculoskeletal system and connective tissue disorders		18811	262774	0.331006576884572	-0.0430043168853553			icd_first_occurrence-131958-both_sexes--
H61 Other disorders of external ear	131224	icd_first_occurrence		Health-related outcomes > First occurrences > Ear and mastoid process disorders		17767	263818	0.332043905888748	-0.043287078562597			icd_first_occurrence-131224-both_sexes--
I84 Haemorrhoids	131404	icd_first_occurrence		Health-related outcomes > First occurrences > Circulatory system disorders		17624	263961	0.340266317306263	-0.0429178015982763			icd_first_occurrence-131404-both_sexes--
K40 Inguinal hernia	131612	icd_first_occurrence		Health-related outcomes > First occurrences > Digestive system disorders		14272	113966	0.340340794746801	-0.0465988559590869			icd_first_occurrence-131612-both_sexes--
I73 Other peripheral vascular diseases	131386	icd_first_occurrence		Health-related outcomes > First occurrences > Circulatory system disorders		5763	275822	0.346550240606108	0.0384853723365357			icd_first_occurrence-131386-both_sexes--
L03 Cellulitis	131702	icd_first_occurrence		Health-related outcomes > First occurrences > Skin and subcutaneous tissue disorders		16258	265327	0.347854209917975	-0.0428987532959065			icd_first_occurrence-131702-both_sexes--
Z84.6 Knee joint	41210	categorical		Health-related outcomes > Hospital inpatient > Summary Operations		6047	275539	0.347918821449457	0.0408886883544087			categorical-41210-both_sexes-Z846-
Leg fat mass (left)	23116	continuous		UK Biobank Assessment Centre > Physical measures > Anthropometry > Impedance measures		276675		0.350058780161098	0.00733113195060075			continuous-23116-both_sexes--irnt
Tinnitus	4803	continuous		UK Biobank Assessment Centre > Touchscreen > Health and medical history > Hearing		100775		0.35023855156549	-0.0178210064070713			continuous-4803-both_sexes--
L02 Cutaneous abscess, furuncle and carbuncle	131700	icd_first_occurrence		Health-related outcomes > First occurrences > Skin and subcutaneous tissue disorders		6478	275107	0.351213752982114	0.0322029277904284			icd_first_occurrence-131700-both_sexes--
Age when last took cannabis	20455	continuous		Online follow-up > Mental health > Cannabis use		20643		0.351383006305176	-0.00282608717116238			continuous-20455-both_sexes--irnt
Recent easy annoyance or irritability	20505	continuous		Online follow-up > Mental health > Anxiety		92891		0.351749202505736	0.00907728434065787			continuous-20505-both_sexes--
Age at death	40007	continuous		Health-related outcomes > Death register		7730		0.354822189366227				continuous-40007-both_sexes--irnt
Total sugars	100008	continuous		Online follow-up > Diet by 24-hour recall > Estimated nutrients yesterday		43938		0.354902723204923	-0.0169121560487127			continuous-100008-both_sexes--irnt
Frequency of difficulty controlling worry during worst period of anxiety	20537	continuous		Online follow-up > Mental health > Anxiety		28762		0.355437484269516	0.0167414240292426			continuous-20537-both_sexes--
M47 Spondylosis	131916	icd_first_occurrence		Health-related outcomes > First occurrences > Musculoskeletal system and connective tissue disorders		16228	265357	0.355839820571417	-0.043189379311491			icd_first_occurrence-131916-both_sexes--
Eye problems/disorders	6148	categorical		UK Biobank Assessment Centre > Touchscreen > Health and medical history > Eyesight		8936	91559	0.363015854830933	0.0105535764266344			categorical-6148-both_sexes-4-
Bipolar and major depression status	20126	categorical		UK Biobank Assessment Centre > Touchscreen > Psychosocial factors > Mental health		5020	69122	0.367679690863561	0.0549490878365327			categorical-20126-both_sexes-5-
Medication for pain relief, constipation, heartburn	6154	categorical		UK Biobank Assessment Centre > Touchscreen > Health and medical history > Medication		41667	236844	0.367749692736714	0.0289215834023895			categorical-6154-both_sexes-2-
Cod liver oil capsule	20003	categorical		UK Biobank Assessment Centre > Verbal interview > Medications		16099	265444	0.369660267498025	-0.0428464267482672			categorical-20003-both_sexes-1140909674-
I48 Atrial fibrillation and flutter	131350	icd_first_occurrence		Health-related outcomes > First occurrences > Circulatory system disorders		14045	267540	0.370401288787843	-0.0440043521647752			icd_first_occurrence-131350-both_sexes--
J22 Unspecified acute lower respiratory infection	131462	icd_first_occurrence		Health-related outcomes > First occurrences > Respiratory system disorders		33733	247852	0.381110246080228	-0.0298024605851727			icd_first_occurrence-131462-both_sexes--
N63 Unspecified lump in breast	132102	icd_first_occurrence		Health-related outcomes > First occurrences > Genitourinary system disorders		8999	144348	0.382675971087732	0.0358979617406215			icd_first_occurrence-132102-both_sexes--
Waking too early	20535	categorical		Online follow-up > Mental health > Depression		27483	8725	0.384704794727096	0.0527407782212554			categorical-20535-both_sexes--
L60 Nail disorders	131774	icd_first_occurrence		Health-related outcomes > First occurrences > Skin and subcutaneous tissue disorders		6468	275117	0.385298257173213	0.0308680497256159			icd_first_occurrence-131774-both_sexes--
Y53.4 Approach to organ under fluoroscopic control	41210	categorical		Health-related outcomes > Hospital inpatient > Summary Operations		13808	267778	0.387088780119362	-0.0431287211438381			categorical-41210-both_sexes-Y534-
Maximum workload during fitness test	6032	continuous		UK Biobank Assessment Centre > Physical measures > ECG during exercise		53339		0.388988662482065	0.0151896472937368			continuous-6032-both_sexes--irnt
Alcohol drinker status	20117	categorical		UK Biobank Assessment Centre > Touchscreen > Lifestyle and environment > Alcohol		262484	18674	0.390859335893766	-0.036893663134481			categorical-20117-both_sexes-2-
Hiatus hernia	20002	categorical		UK Biobank Assessment Centre > Verbal interview > Medical conditions		6508	275035	0.391409848517186	0.0346113372432003			categorical-20002-both_sexes-1474-
Lymphocyte percentage	30180	continuous		Biological samples > Assay results > Blood assays > Blood count		273112		0.395285686018179	0.009382423917724			continuous-30180-both_sexes--irnt
Mean sphered cell volume	30270	continuous		Biological samples > Assay results > Blood assays > Blood count		268454		0.397829474367798	-0.0101843131936175			continuous-30270-both_sexes--irnt
Bipolar and major depression status	20126	categorical		UK Biobank Assessment Centre > Touchscreen > Psychosocial factors > Mental health		5418	68724	0.398596419354778	0.049103654861145			categorical-20126-both_sexes-3-
F41 Other anxiety disorders	130906	icd_first_occurrence		Health-related outcomes > First occurrences > Mental and behavioural disorders		13152	268433	0.400058292324949	0.0471781962260649			icd_first_occurrence-130906-both_sexes--
Contemplated self-harm in past year	20486	categorical		Online follow-up > Mental health > Self-harm behaviours		2720	10917	0.401626810813399	-0.0562308282037543			categorical-20486-both_sexes--
Lipoprotein A	30790	continuous		Biological samples > Assay results > Blood assays > Blood biochemistry		213892		0.402897036322738	-0.0109489252268177			continuous-30790-both_sexes--irnt
Z28.5 Descending colon	41210	categorical		Health-related outcomes > Hospital inpatient > Summary Operations		6798	274788	0.405276790709487	0.0336689255607639			categorical-41210-both_sexes-Z285-
Migraine	20002	categorical		UK Biobank Assessment Centre > Verbal interview > Medical conditions		8216	273327	0.406154263425348	0.0283600477105042			categorical-20002-both_sexes-1265-
Appendicectomy	20004	categorical		UK Biobank Assessment Centre > Verbal interview > Operations		33508	248035	0.406475178834884	-0.0280962142261408			categorical-20004-both_sexes-1458-
Substances taken for depression	20546	categorical		Online follow-up > Mental health > Depression		22401	70731	0.406829514338591	0.0251313461776639			categorical-20546-both_sexes-3-
Metformin	20003	categorical		UK Biobank Assessment Centre > Verbal interview > Medications		6943	274600	0.409685056142717	0.0301318451644582			categorical-20003-both_sexes-1140884600-
Recent inability to stop or control worrying	20509	continuous		Online follow-up > Mental health > Anxiety		92989		0.411819314697787	0.00938947665502242			continuous-20509-both_sexes--
Blood clot, DVT, bronchitis, emphysema, asthma, rhinitis, eczema, allergy diagnosed by doctor	6152	categorical		UK Biobank Assessment Centre > Touchscreen > Health and medical history > Medical conditions		32405	248594	0.411880328493628	-0.02876141267345			categorical-6152-both_sexes-8-
Asthma	20002	categorical		UK Biobank Assessment Centre > Verbal interview > Medical conditions		32610	248933	0.412829424114495	-0.0287406176221421			categorical-20002-both_sexes-1111-
Ventolin 100micrograms inhaler	20003	categorical		UK Biobank Assessment Centre > Verbal interview > Medications		8046	273497	0.414917422942587	0.0183308208489033			categorical-20003-both_sexes-1140861998-
H10 Conjunctivitis	131142	icd_first_occurrence		Health-related outcomes > First occurrences > Eye and adnexa disorders		13336	268249	0.425635221617344	-0.0423238792200646			icd_first_occurrence-131142-both_sexes--
K29 Gastritis and duodenitis	131598	icd_first_occurrence		Health-related outcomes > First occurrences > Digestive system disorders		26950	254635	0.427626936812986	0.0188340452027904			icd_first_occurrence-131598-both_sexes--
Sterilisation	20004	categorical		UK Biobank Assessment Centre > Verbal interview > Operations		11936	141392	0.427724427529052	-0.043920147809834			categorical-20004-both_sexes-1362-
U05.1 Computed tomography of head	41200	categorical		Health-related outcomes > Hospital inpatient > Summary Operations		6663	274923	0.431715117845712	0.0287863667155448			categorical-41200-both_sexes-U051-
Reduction or fixation of bone fracture	20004	categorical		UK Biobank Assessment Centre > Verbal interview > Operations		12757	268786	0.43249350990856	-0.0422610325916046			categorical-20004-both_sexes-1439-
L57 Skin changes due to chronic exposure to nonionising radiation	131768	icd_first_occurrence		Health-related outcomes > First occurrences > Skin and subcutaneous tissue disorders		11049	270536	0.433711095208921	-0.0427624943319802			icd_first_occurrence-131768-both_sexes--
Recent poor appetite or overeating	20511	continuous		Online follow-up > Mental health > Depression		93231		0.435131046102858	0.00339939693259024			continuous-20511-both_sexes--
Reticulocyte count	30250	continuous		Biological samples > Assay results > Blood assays > Blood count		268453		0.43635342922226	0.00455579115478778			continuous-30250-both_sexes--irnt
Paracetamol	20003	categorical		UK Biobank Assessment Centre > Verbal interview > Medications		52127	229416	0.437749654915999	-0.0237441416552162			categorical-20003-both_sexes-2038460150-
Portion size	100010	continuous		Online follow-up > Diet by 24-hour recall > Typical diet yesterday		43917		0.439244211457334	0.00694027629940052			continuous-100010-both_sexes--
Peak expiratory flow (PEF)	3064	continuous		UK Biobank Assessment Centre > Physical measures > Spirometry		255820		0.440036741573229	-0.00778487195855716			continuous-3064-both_sexes--irnt
B96 Other bacterial agents as the cause of diseases classified to other chapters	130338	icd_first_occurrence		Health-related outcomes > First occurrences > Certain infectious and parasitic diseases		7068	274517	0.445658531523491	0.0258700713378369			icd_first_occurrence-130338-both_sexes--
Forced expiratory volume in 1-second (FEV1)	3063	continuous		UK Biobank Assessment Centre > Physical measures > Spirometry		255820		0.445906233217087	-0.00464732104305906			continuous-3063-both_sexes--irnt
Leg fat mass (right)	23112	continuous		UK Biobank Assessment Centre > Physical measures > Anthropometry > Impedance measures		276689		0.446121371876233	0.00676924401803532			continuous-23112-both_sexes--irnt
H60 Otitis externa	131222	icd_first_occurrence		Health-related outcomes > First occurrences > Ear and mastoid process disorders		12540	269045	0.447931605574081	-0.0421914863402408			icd_first_occurrence-131222-both_sexes--
Fat	100004	continuous		Online follow-up > Diet by 24-hour recall > Estimated nutrients yesterday		43938		0.448639513395464	-0.0152660691506144			continuous-100004-both_sexes--irnt
Wheeze or whistling in the chest in last year	2316	categorical		UK Biobank Assessment Centre > Touchscreen > Health and medical history > Breathing		57451	218677	0.449808491615589	0.0141635615826526			categorical-2316-both_sexes--
Tense, sore, or aching muscles during worst period of anxiety	20417	categorical		Online follow-up > Mental health > Anxiety		10407	16091	0.45021803450357	0.0463371835733641			categorical-20417-both_sexes--
M51 Other intervertebral disk disorders	131924	icd_first_occurrence		Health-related outcomes > First occurrences > Musculoskeletal system and connective tissue disorders		13083	268502	0.450967858643349	-0.0420032375662651			icd_first_occurrence-131924-both_sexes--
Potassium in urine	30520	continuous		Biological samples > Assay results > Urine assays		273001		0.452325563276789	-0.00412484414180989			continuous-30520-both_sexes--irnt
G56 Mononeuropathies of upper limb	131074	icd_first_occurrence		Health-related outcomes > First occurrences > Nervous system disorders		13023	268562	0.453371068964623	-0.0421604338772199			icd_first_occurrence-131074-both_sexes--
Amlodipine	20003	categorical		UK Biobank Assessment Centre > Verbal interview > Medications		11405	270138	0.453851738657702	-0.0427820728594674			categorical-20003-both_sexes-1140879802-
N92 Excessive, frequent and irregular menstruation	132146	icd_first_occurrence		Health-related outcomes > First occurrences > Genitourinary system disorders		16751	136596	0.456444375968626	-0.0446520303504509			icd_first_occurrence-132146-both_sexes--
Atenolol	20003	categorical		UK Biobank Assessment Centre > Verbal interview > Medications		10578	270965	0.45780375015242	-0.0428551575153622			categorical-20003-both_sexes-1140866738-
M20 Acquired deformities of fingers and toes	131878	icd_first_occurrence		Health-related outcomes > First occurrences > Musculoskeletal system and connective tissue disorders		11724	269861	0.459802057954542	-0.0426031782378754			icd_first_occurrence-131878-both_sexes--
Mean corpuscular volume	30040	continuous		Biological samples > Assay results > Blood assays > Blood count		273540		0.462774194716437	0.00039598127138369			continuous-30040-both_sexes--irnt
Hand grip strength (left)	46	continuous		UK Biobank Assessment Centre > Physical measures > Hand grip strength		280359		0.463352512540358	0.00147808541777453			continuous-46-both_sexes--irnt
Alcohol drinker status	20117	categorical		UK Biobank Assessment Centre > Touchscreen > Lifestyle and environment > Alcohol		9028	272130	0.464050715147537	0.00857362459534627			categorical-20117-both_sexes-0-
ECG, load	5984	continuous		UK Biobank Assessment Centre > Physical measures > ECG during exercise		53191		0.467882900376692	0.0131309821562649			continuous-5984-both_sexes--irnt
Platelet distribution width	30110	continuous		Biological samples > Assay results > Blood assays > Blood count		273539		0.470068244005396	0.00843513918156486			continuous-30110-both_sexes--irnt
Sleeping too much	20534	categorical		Online follow-up > Mental health > Depression		7490	28718	0.470301586237425	-0.0499374615524199			categorical-20534-both_sexes--
Simvastatin	20003	categorical		UK Biobank Assessment Centre > Verbal interview > Medications		31621	249922	0.471552993337901	0.00202728435848052			categorical-20003-both_sexes-1140861958-
M81 Osteoporosis without pathological fracture	131964	icd_first_occurrence		Health-related outcomes > First occurrences > Musculoskeletal system and connective tissue disorders		9967	271618	0.471584898558123	-0.0431374378672426			icd_first_occurrence-131964-both_sexes--
Mental health problems ever diagnosed by a professional	20544	categorical		Online follow-up > Mental health > Mental distress		13211	79887	0.471977442029265	0.0331867621971736			categorical-20544-both_sexes-15-
M16 Coxarthrosis [arthrosis of hip]	131870	icd_first_occurrence		Health-related outcomes > First occurrences > Musculoskeletal system and connective tissue disorders		11064	270521	0.472501653954426	-0.0423901759991461			icd_first_occurrence-131870-both_sexes--
Forced expiratory volume in 1-second (FEV1), predicted percentage	20154	continuous		UK Biobank Assessment Centre > Physical measures > Spirometry		84144		0.475273432006613	-0.00362751842594904			continuous-20154-both_sexes--irnt
D64 Other anaemias	130648	icd_first_occurrence		Health-related outcomes > First occurrences > Blood, blood-forming organs and certain immune disorders		11948	269637	0.476697306907824	-0.0420812606869406			icd_first_occurrence-130648-both_sexes--
Aspirin	20003	categorical		UK Biobank Assessment Centre > Verbal interview > Medications		36597	244946	0.477425434124084	0.0103954294705885			categorical-20003-both_sexes-1140868226-
Doctor diagnosed asthma	22127	categorical		Online follow-up > Work environment > Medical information		9174	63013	0.478395388656661	-0.0458872299359528			categorical-22127-both_sexes--
Mean corpuscular haemoglobin	30050	continuous		Biological samples > Assay results > Blood assays > Blood count		273541		0.480727086040433	0.00754504010169954			continuous-30050-both_sexes--irnt
Seen doctor (GP) for nerves, anxiety, tension or depression	2090	categorical		UK Biobank Assessment Centre > Touchscreen > Psychosocial factors > Mental health		96431	183144	0.48233183135534	0.00694962218324912			categorical-2090-both_sexes--
Gastro-oesophageal reflux (gord) / gastric reflux	20002	categorical		UK Biobank Assessment Centre > Verbal interview > Medical conditions		12062	269481	0.482385315079501	-0.0419042624796814			categorical-20002-both_sexes-1138-
Medication for cholesterol, blood pressure, diabetes, or take exogenous hormones	6153	categorical		UK Biobank Assessment Centre > Touchscreen > Health and medical history > Medication		11352	141259	0.485575888574646	-0.0433625930884114			categorical-6153-both_sexes-4-
Y53.2 Approach to organ under ultrasonic control	41210	categorical		Health-related outcomes > Hospital inpatient > Summary Operations		10533	271053	0.486775080616194	-0.0423781991929103			categorical-41210-both_sexes-Y532-
Reticulocyte percentage	30240	continuous		Biological samples > Assay results > Blood assays > Blood count		268454		0.487376203796826	0.00249170137034557			continuous-30240-both_sexes--irnt
N18 Chronic renal failure	132032	icd_first_occurrence		Health-related outcomes > First occurrences > Genitourinary system disorders		9856	271729	0.489187612082992	-0.0426923067943754			icd_first_occurrence-132032-both_sexes--
Systolic blood pressure, automated reading	4080	continuous		UK Biobank Assessment Centre > Physical measures > Blood pressure		266294		0.499001582162578	-0.00446260768079982			continuous-4080-both_sexes--irnt
N30 Cystitis	132054	icd_first_occurrence		Health-related outcomes > First occurrences > Genitourinary system disorders		10129	271456	0.499446770508904	-0.042386823568751			icd_first_occurrence-132054-both_sexes--
Basophill percentage	30220	continuous		Biological samples > Assay results > Blood assays > Blood count		273112		0.501387927973325	-0.0077513386073039			continuous-30220-both_sexes--irnt
Pulse wave reflection index	4195	continuous		UK Biobank Assessment Centre > Physical measures > Arterial stiffness		101696		0.501618499295196	-0.000842309781039095			continuous-4195-both_sexes--irnt
Glycated haemoglobin (HbA1c)	30750	continuous		Biological samples > Assay results > Blood assays > Blood biochemistry		268753		0.503165765417285	-0.00361754070997984			continuous-30750-both_sexes--irnt
N84 Polyp of female genital tract	132130	icd_first_occurrence		Health-related outcomes > First occurrences > Genitourinary system disorders		9832	143515	0.503761918214117	-0.0429230870362061			icd_first_occurrence-132130-both_sexes--
Haematocrit percentage	30030	continuous		Biological samples > Assay results > Blood assays > Blood count		273542		0.504640135678521	0.00653878106028971			continuous-30030-both_sexes--irnt
Leg fat percentage (right)	23111	continuous		UK Biobank Assessment Centre > Physical measures > Anthropometry > Impedance measures		276690		0.504784188700258	0.00197636763470642			continuous-23111-both_sexes--irnt
Mean platelet (thrombocyte) volume	30100	continuous		Biological samples > Assay results > Blood assays > Blood count		273539		0.508232581842057	0.00795292499137475			continuous-30100-both_sexes--irnt
Ever suffered mental distress preventing usual activities	20500	categorical		Online follow-up > Mental health > Mental distress		30718	61360	0.50856447003695	0.0279210941567791			categorical-20500-both_sexes--
Omega-3/fish oil supplement	20003	categorical		UK Biobank Assessment Centre > Verbal interview > Medications		10509	271034	0.509368508267668	-0.0418511067414985			categorical-20003-both_sexes-1193-
M65 Synovitis and tenosynovitis	131938	icd_first_occurrence		Health-related outcomes > First occurrences > Musculoskeletal system and connective tissue disorders		10183	271402	0.51032886418501	-0.041751946268033			icd_first_occurrence-131938-both_sexes--
Angina	20002	categorical		UK Biobank Assessment Centre > Verbal interview > Medical conditions		8633	272910	0.51371714998936	0.00652221531766682			categorical-20002-both_sexes-1074-
Vascular/heart problems diagnosed by doctor	6150	categorical		UK Biobank Assessment Centre > Touchscreen > Health and medical history > Medical conditions		8690	272234	0.515371477860824	0.00634742891415637			categorical-6150-both_sexes-2-
K30 Dyspepsia	131600	icd_first_occurrence		Health-related outcomes > First occurrences > Digestive system disorders		10360	271225	0.516580586087878	-0.0417469634095563			icd_first_occurrence-131600-both_sexes--
Alcohol	100022	continuous		Online follow-up > Diet by 24-hour recall > Estimated nutrients yesterday		43938		0.517982222167994	0.0114823432752446			continuous-100022-both_sexes--
Recent feelings or nervousness or anxiety	20506	continuous		Online follow-up > Mental health > Anxiety		92999		0.52176771581857	0.0078885691907388			continuous-20506-both_sexes--
M10 Gout	131858	icd_first_occurrence		Health-related outcomes > First occurrences > Musculoskeletal system and connective tissue disorders		9725	271860	0.521784355960362	-0.0425545955603088			icd_first_occurrence-131858-both_sexes--
Leg pain on walking	4728	categorical		UK Biobank Assessment Centre > Touchscreen > Health and medical history > Claudication and peripheral artery disease		22326	79304	0.522190112861828	-0.0276277879774338			categorical-4728-both_sexes--
J44 Other chronic obstructive pulmonary disease	131492	icd_first_occurrence		Health-related outcomes > First occurrences > Respiratory system disorders		8847	272738	0.525080362563391	0.0102235749557937			icd_first_occurrence-131492-both_sexes--
N32 Other disorders of bladder	132058	icd_first_occurrence		Health-related outcomes > First occurrences > Genitourinary system disorders		9364	272221	0.525458885398445	-0.0420319158654862			icd_first_occurrence-132058-both_sexes--
T20.2 Primary repair of inguinal hernia using insert of prosthetic material	41200	categorical		Health-related outcomes > Hospital inpatient > Summary Operations		8312	119926	0.525835833417189	-0.0437338322247341			categorical-41200-both_sexes-T202-
Inguinal/femoral hernia repair	20004	categorical		UK Biobank Assessment Centre > Verbal interview > Operations		8953	272590	0.526075996187925	-0.0429948784515043			categorical-20004-both_sexes-1403-
Medication for pain relief, constipation, heartburn	6154	categorical		UK Biobank Assessment Centre > Touchscreen > Health and medical history > Medication		38329	240182	0.526950681018046	0.00749559232931571			categorical-6154-both_sexes-1-
J06 Acute upper respiratory infections of multiple and unspecified sites	131436	icd_first_occurrence		Health-related outcomes > First occurrences > Respiratory system disorders		29418	252167	0.527497476241855	-0.0255037121775977			icd_first_occurrence-131436-both_sexes--
K22 Other diseases of oesophagus	131586	icd_first_occurrence		Health-related outcomes > First occurrences > Digestive system disorders		9717	271868	0.531685407289978	-0.0417979443384392			icd_first_occurrence-131586-both_sexes--
M70 Soft tissue disorders related to use, overuse and pressure	131946	icd_first_occurrence		Health-related outcomes > First occurrences > Musculoskeletal system and connective tissue disorders		9518	272067	0.532456211125343	-0.0416219724946667			icd_first_occurrence-131946-both_sexes--
B07 Viral warts	130188	icd_first_occurrence		Health-related outcomes > First occurrences > Certain infectious and parasitic diseases		10170	271415	0.534035644615319	-0.0415839603631302			icd_first_occurrence-130188-both_sexes--
J01 Acute sinusitis	131426	icd_first_occurrence		Health-related outcomes > First occurrences > Respiratory system disorders		14267	267318	0.534279929830959	0.0328917846311667			icd_first_occurrence-131426-both_sexes--
B02 Zoster [herpes zoster]	130178	icd_first_occurrence		Health-related outcomes > First occurrences > Certain infectious and parasitic diseases		9178	272407	0.535250278798918	-0.0417003409124374			icd_first_occurrence-130178-both_sexes--
Age at menopause (last menstrual period)	3581	continuous		UK Biobank Assessment Centre > Touchscreen > Sex-specific factors > Female-specific factors		87324		0.535542384067549	0.00974071895471115			continuous-3581-both_sexes--irnt
Position of pulse wave notch	4199	continuous		UK Biobank Assessment Centre > Physical measures > Arterial stiffness		101696		0.535967183663469	-0.0110798185387294			continuous-4199-both_sexes--irnt
Fractured/broken bones in last 5 years	2463	categorical		UK Biobank Assessment Centre > Touchscreen > Health and medical history > Medical conditions		26985	253043	0.537082017741429	-0.0228491024226556			categorical-2463-both_sexes--
W82.2 Endoscopic resection of semilunar cartilage NEC	41200	categorical		Health-related outcomes > Hospital inpatient > Summary Operations		8322	273264	0.539520902674124	0.0234899715977534			categorical-41200-both_sexes-W822-
H25 Senile cataract	131164	icd_first_occurrence		Health-related outcomes > First occurrences > Eye and adnexa disorders		8040	273545	0.53979814573112	-0.0423047823300268			icd_first_occurrence-131164-both_sexes--
Current tobacco smoking	1239	continuous		UK Biobank Assessment Centre > Touchscreen > Lifestyle and environment > Smoking		281266		0.540959004575285	0.00408405914948685			continuous-1239-both_sexes--
Red blood cell (erythrocyte) distribution width	30070	continuous		Biological samples > Assay results > Blood assays > Blood count		273540		0.541039297924911	0.00713141324412686			continuous-30070-both_sexes--irnt
Pack years of smoking	20161	continuous		UK Biobank Assessment Centre > Touchscreen > Lifestyle and environment > Smoking		85404		0.5416399869605	-0.0111856290645102			continuous-20161-both_sexes--irnt
Z28.6 Sigmoid colon	41210	categorical		Health-related outcomes > Hospital inpatient > Summary Operations		11236	270350	0.5429401126501	0.00304786608867087			categorical-41210-both_sexes-Z286-
Lymphocyte count	30120	continuous		Biological samples > Assay results > Blood assays > Blood count		273110		0.543433407370486	0.0074898948705516			continuous-30120-both_sexes--irnt
Ever addicted to alcohol	20406	categorical		Online follow-up > Mental health > Addictions		2133	2961	0.545684904506328				categorical-20406-both_sexes--
H40 Glaucoma	131186	icd_first_occurrence		Health-related outcomes > First occurrences > Eye and adnexa disorders		8243	273342	0.548172742065532	-0.0418360669342349			icd_first_occurrence-131186-both_sexes--
M19 Other arthrosis	131876	icd_first_occurrence		Health-related outcomes > First occurrences > Musculoskeletal system and connective tissue disorders		41993	239592	0.549208179997244	-0.0209082474903402			icd_first_occurrence-131876-both_sexes--
Cholesterol	30690	continuous		Biological samples > Assay results > Blood assays > Blood biochemistry		268558		0.550167633106224	0.00226553026310112			continuous-30690-both_sexes--irnt
Knee surgery (not replacement)	20004	categorical		UK Biobank Assessment Centre > Verbal interview > Operations		9379	272164	0.551331029067766	-0.0416955075366347			categorical-20004-both_sexes-1496-
Longest period of mania or irritability	20492	continuous		Online follow-up > Mental health > Mania		22219		0.552150127971322	-0.0172469627409259			continuous-20492-both_sexes--
I80 Phlebitis and thrombophlebitis	131396	icd_first_occurrence		Health-related outcomes > First occurrences > Circulatory system disorders		9555	272030	0.555341223035099	0.00935682085338885			icd_first_occurrence-131396-both_sexes--
Y97.3 Radiology with post contrast	41210	categorical		Health-related outcomes > Hospital inpatient > Summary Operations		8243	273343	0.555403092092871	-0.0416025899223924			categorical-41210-both_sexes-Y973-
Recent feelings of depression	20510	continuous		Online follow-up > Mental health > Depression		93049		0.557659648419353	0.00653886428634794			continuous-20510-both_sexes--
Frequency of drinking alcohol	20414	continuous		Online follow-up > Mental health > Alcohol use		93228		0.558059417462522	0.0142661411357458			continuous-20414-both_sexes--
D50 Iron deficiency anaemia	130622	icd_first_occurrence		Health-related outcomes > First occurrences > Blood, blood-forming organs and certain immune disorders		11753	269832	0.55836767469888	0.00723274768224189			icd_first_occurrence-130622-both_sexes--
Total bilirubin	30840	continuous		Biological samples > Assay results > Blood assays > Blood biochemistry		267473		0.563401522340164	0.0065980897848456			continuous-30840-both_sexes--irnt
L08 Other local infections of skin and subcutaneous tissue	131708	icd_first_occurrence		Health-related outcomes > First occurrences > Skin and subcutaneous tissue disorders		8230	273355	0.565931391104892	-0.0414723321136713			icd_first_occurrence-131708-both_sexes--
Pack years adult smoking as proportion of life span exposed to smoking	20162	continuous		UK Biobank Assessment Centre > Touchscreen > Lifestyle and environment > Smoking		85404		0.566664257307151	-0.0108683086563738			continuous-20162-both_sexes--irnt
A09 Diarrhoea and gastro-enteritis of presumed infectious origin	130018	icd_first_occurrence		Health-related outcomes > First occurrences > Certain infectious and parasitic diseases		8486	273099	0.569087194109258	-0.0413774850098188			icd_first_occurrence-130018-both_sexes--
J03 Acute tonsillitis	131430	icd_first_occurrence		Health-related outcomes > First occurrences > Respiratory system disorders		9809	271776	0.569119783036346	-0.0415340797550264			icd_first_occurrence-131430-both_sexes--
H91 Other hearing loss	131260	icd_first_occurrence		Health-related outcomes > First occurrences > Ear and mastoid process disorders		7392	274193	0.575317973248857	-0.0416297373442484			icd_first_occurrence-131260-both_sexes--
F32 Depressive episode	130894	icd_first_occurrence		Health-related outcomes > First occurrences > Mental and behavioural disorders		30034	251551	0.575853622605188	-0.00244180432449241			icd_first_occurrence-130894-both_sexes--
K20 Oesophagitis	131582	icd_first_occurrence		Health-related outcomes > First occurrences > Digestive system disorders		8310	273275	0.576429921673952	-0.0414783841104055			icd_first_occurrence-131582-both_sexes--
J98 Other respiratory disorders	131548	icd_first_occurrence		Health-related outcomes > First occurrences > Respiratory system disorders		8549	273036	0.578682639926174	-0.0415638109925195			icd_first_occurrence-131548-both_sexes--
Z29.1 Rectum	41210	categorical		Health-related outcomes > Hospital inpatient > Summary Operations		8132	273454	0.579399305015121	-0.0414529704742296			categorical-41210-both_sexes-Z291-
Cystatin C	30720	continuous		Biological samples > Assay results > Blood assays > Blood biochemistry		268538		0.580043270488625	0.00620723566755831			continuous-30720-both_sexes--irnt
L40 Psoriasis	131742	icd_first_occurrence		Health-related outcomes > First occurrences > Skin and subcutaneous tissue disorders		8105	273480	0.581796064905123	0.0231799784518318			icd_first_occurrence-131742-both_sexes--
H93 Other disorders of ear, not elsewhere classified	131264	icd_first_occurrence		Health-related outcomes > First occurrences > Ear and mastoid process disorders		8240	273345	0.582047841613364	-0.0414308179588025			icd_first_occurrence-131264-both_sexes--
Y82.9 Unspecified local anaesthetic	41210	categorical		Health-related outcomes > Hospital inpatient > Summary Operations		7654	273932	0.584959187700234	-0.0414669791083269			categorical-41210-both_sexes-Y829-
L20 Atopic dermatitis	131720	icd_first_occurrence		Health-related outcomes > First occurrences > Skin and subcutaneous tissue disorders		7801	273784	0.58560038684023	0.0234082262365016			icd_first_occurrence-131720-both_sexes--
H04 Disorders of lachrymal system	131136	icd_first_occurrence		Health-related outcomes > First occurrences > Eye and adnexa disorders		7969	273616	0.585699997648705	-0.0417193680887179			icd_first_occurrence-131136-both_sexes--
Vitamin C	100015	continuous		Online follow-up > Diet by 24-hour recall > Estimated nutrients yesterday		43938		0.58578571606166	0.000721406645359672			continuous-100015-both_sexes--irnt
Multivitamins	20003	categorical		UK Biobank Assessment Centre > Verbal interview > Medications		8655	272888	0.591017153053468	-0.0412557379343318			categorical-20003-both_sexes-1140852976-
Creatinine (enzymatic) in urine	30510	continuous		Biological samples > Assay results > Urine assays		273582		0.591923830918255	0.00463197588487948			continuous-30510-both_sexes--irnt
M85 Other disorders of bone density and structure	131972	icd_first_occurrence		Health-related outcomes > First occurrences > Musculoskeletal system and connective tissue disorders		7159	274426	0.592265830240233	-0.0418936780883825			icd_first_occurrence-131972-both_sexes--
Ever sought or received professional help for mental distress	20499	categorical		Online follow-up > Mental health > Mental distress		36506	56539	0.592375850253445	0.0125158711593047			categorical-20499-both_sexes--
Carotene	100019	continuous		Online follow-up > Diet by 24-hour recall > Estimated nutrients yesterday		43938		0.594042303617962	0.00147360312030959			continuous-100019-both_sexes--irnt
Muscle/soft tissue surgery	20004	categorical		UK Biobank Assessment Centre > Verbal interview > Operations		7973	273570	0.594362663069032	-0.0412862935293901			categorical-20004-both_sexes-1297-
Lisinopril	20003	categorical		UK Biobank Assessment Centre > Verbal interview > Medications		7658	273885	0.594807237106491	-0.0415880539351099			categorical-20003-both_sexes-1140860696-
Waist circumference	48	continuous		UK Biobank Assessment Centre > Physical measures > Anthropometry > Body size measures		281077		0.599061112099206	0.00283479866330438			continuous-48-both_sexes--irnt
Medication for pain relief, constipation, heartburn	6154	categorical		UK Biobank Assessment Centre > Touchscreen > Health and medical history > Medication		8133	270378	0.600557823290658	-0.0414652308750057			categorical-6154-both_sexes-6-
K44 Diaphragmatic hernia	131620	icd_first_occurrence		Health-related outcomes > First occurrences > Digestive system disorders		25535	256050	0.602499064397113	-0.0233253016637444			icd_first_occurrence-131620-both_sexes--
J30 Vasomotor and allergic rhinitis	131464	icd_first_occurrence		Health-related outcomes > First occurrences > Respiratory system disorders		27383	254202	0.602764000711725	-0.000372573708326164			icd_first_occurrence-131464-both_sexes--
N50 Other disorders of male genital organs	132092	icd_first_occurrence		Health-related outcomes > First occurrences > Genitourinary system disorders		6426	121812	0.603117117875828	-0.0423207578075363			icd_first_occurrence-132092-both_sexes--
H22.1 Diagnostic fibreoptic endoscopic examination of colon and biopsy of lesion of colon	41200	categorical		Health-related outcomes > Hospital inpatient > Summary Operations		16027	265559	0.605131195356609	0.0231081106547195			categorical-41200-both_sexes-H221-
Z92.6 Abdomen NEC	41210	categorical		Health-related outcomes > Hospital inpatient > Summary Operations		6913	274673	0.605185625477803	-0.0413391064791916			categorical-41210-both_sexes-Z926-
H26 Other cataract	131166	icd_first_occurrence		Health-related outcomes > First occurrences > Eye and adnexa disorders		17311	264274	0.605243330594578	-0.0167972729204796			icd_first_occurrence-131166-both_sexes--
L30 Other dermatitis	131740	icd_first_occurrence		Health-related outcomes > First occurrences > Skin and subcutaneous tissue disorders		27241	254344	0.60816013408992	-0.0230755344654242			icd_first_occurrence-131740-both_sexes--
I83 Varicose veins of lower extremities	131402	icd_first_occurrence		Health-related outcomes > First occurrences > Circulatory system disorders		12830	268755	0.608402097772379	-0.00099212301285916			icd_first_occurrence-131402-both_sexes--
Aspartate aminotransferase	30650	continuous		Biological samples > Assay results > Blood assays > Blood biochemistry		267606		0.608855296050937	0.00623469001678109			continuous-30650-both_sexes--irnt
K63 Other diseases of intestine	131648	icd_first_occurrence		Health-related outcomes > First occurrences > Digestive system disorders		13903	267682	0.609104016635506	-0.00423078002818042			icd_first_occurrence-131648-both_sexes--
U21.2 Computed tomography NEC	41200	categorical		Health-related outcomes > Hospital inpatient > Summary Operations		6784	274802	0.609854308820403	-0.0412940871275731			categorical-41200-both_sexes-U212-
H35 Other retinal disorders	131182	icd_first_occurrence		Health-related outcomes > First occurrences > Eye and adnexa disorders		6389	275196	0.610638972442528	-0.0414660738092882			icd_first_occurrence-131182-both_sexes--
C75.1 Insertion of prosthetic replacement for lens NEC	41200	categorical		Health-related outcomes > Hospital inpatient > Summary Operations		12702	268884	0.612369845617609	-0.00792304826582982			categorical-41200-both_sexes-C751-
K31 Other diseases of stomach and duodenum	131602	icd_first_occurrence		Health-related outcomes > First occurrences > Digestive system disorders		7353	274232	0.61437843053432	-0.0412663205118729			icd_first_occurrence-131602-both_sexes--
Omeprazole	20003	categorical		UK Biobank Assessment Centre > Verbal interview > Medications		16600	264943	0.614425195939699	-0.0104571166438537			categorical-20003-both_sexes-1140865634-
Medication for pain relief, constipation, heartburn	6154	categorical		UK Biobank Assessment Centre > Touchscreen > Health and medical history > Medication		16898	261613	0.61461347197623	-0.0113726960000895			categorical-6154-both_sexes-5-
C71.2 Phacoemulsification of lens	41210	categorical		Health-related outcomes > Hospital inpatient > Summary Operations		12807	268779	0.615812280445514	-0.00838719830563767			categorical-41210-both_sexes-C712-
N60 Benign mammary dysplasia	132096	icd_first_occurrence		Health-related outcomes > First occurrences > Genitourinary system disorders		7142	146205	0.617247858905273	-0.0419698562704118			icd_first_occurrence-132096-both_sexes--
Y82.2 Injection of local anaesthetic NEC	41210	categorical		Health-related outcomes > Hospital inpatient > Summary Operations		5806	275780	0.618015305198417	-0.0414794592537447			categorical-41210-both_sexes-Y822-
Vasectomy	20004	categorical		UK Biobank Assessment Centre > Verbal interview > Operations		6847	121368	0.619195181781134	-0.0421887608696157			categorical-20004-both_sexes-1218-
H81 Disorders of vestibular function	131252	icd_first_occurrence		Health-related outcomes > First occurrences > Ear and mastoid process disorders		6782	274803	0.619891495190665	-0.0412776546800527			icd_first_occurrence-131252-both_sexes--
M48 Other spondylopathies	131918	icd_first_occurrence		Health-related outcomes > First occurrences > Musculoskeletal system and connective tissue disorders		6798	274787	0.622012459446404	-0.0412961711475153			icd_first_occurrence-131918-both_sexes--
I25 Chronic ischaemic heart disease	131306	icd_first_occurrence		Health-related outcomes > First occurrences > Circulatory system disorders		20464	261121	0.622648101955468	0.0239922037289912			icd_first_occurrence-131306-both_sexes--
Lansoprazole	20003	categorical		UK Biobank Assessment Centre > Verbal interview > Medications		9998	271545	0.624580021937894	0.00812619137844688			categorical-20003-both_sexes-1140864752-
N39 Other disorders of urinary system	132070	icd_first_occurrence		Health-related outcomes > First occurrences > Genitourinary system disorders		25277	256308	0.624594098118692	0.0227009240919834			icd_first_occurrence-132070-both_sexes--
N83 Noninflammatory disorders of ovary, fallopian tube and broad ligament	132128	icd_first_occurrence		Health-related outcomes > First occurrences > Genitourinary system disorders		7031	146316	0.625268021919787	-0.0418996591168107			icd_first_occurrence-132128-both_sexes--
Gamma glutamyltransferase	30730	continuous		Biological samples > Assay results > Blood assays > Blood biochemistry		268411		0.627240378363118	0.00580318137420253			continuous-30730-both_sexes--irnt
E87 Other disorders of fluid, electrolyte and acid-base balance	130828	icd_first_occurrence		Health-related outcomes > First occurrences > Endocrine, nutritional and metabolic diseases		6364	275221	0.627993265170264	-0.0414067395348595			icd_first_occurrence-130828-both_sexes--
H00 Hordeolum and chalazion	131128	icd_first_occurrence		Health-related outcomes > First occurrences > Eye and adnexa disorders		7083	274502	0.628624697834634	-0.0411288217532958			icd_first_occurrence-131128-both_sexes--
Phosphate	30810	continuous		Biological samples > Assay results > Blood assays > Blood biochemistry		245839		0.628847613775828	0.006271743089928			continuous-30810-both_sexes--irnt
Longest period of unenthusiasm / disinterest	5375	continuous		UK Biobank Assessment Centre > Touchscreen > Psychosocial factors > Mental health		27772		0.628867725718825	-0.013385984687838			continuous-5375-both_sexes--irnt
H92 Otalgia and effusion of ear	131262	icd_first_occurrence		Health-related outcomes > First occurrences > Ear and mastoid process disorders		9442	272143	0.629261547206103	0.0185871422985334			icd_first_occurrence-131262-both_sexes--
Pulse rate	4194	continuous		UK Biobank Assessment Centre > Physical measures > Arterial stiffness		101696		0.632763052899706	-0.00929318974864903			continuous-4194-both_sexes--irnt
Y98.2 Radiology of two body areas	41210	categorical		Health-related outcomes > Hospital inpatient > Summary Operations		6348	275238	0.633470715474135	-0.0411681558470571			categorical-41210-both_sexes-Y982-
J32 Chronic sinusitis	131468	icd_first_occurrence		Health-related outcomes > First occurrences > Respiratory system disorders		7362	274223	0.633814483886228	-0.0410908789410112			icd_first_occurrence-131468-both_sexes--
Vitamin E	100025	continuous		Online follow-up > Diet by 24-hour recall > Estimated nutrients yesterday		43938		0.634633658481421	-0.00537447089588919			continuous-100025-both_sexes--irnt
Eczema/dermatitis	20002	categorical		UK Biobank Assessment Centre > Verbal interview > Medical conditions		7148	274395	0.637917169966414	-0.041065930704396			categorical-20002-both_sexes-1452-
K92 Other diseases of digestive system	131692	icd_first_occurrence		Health-related outcomes > First occurrences > Digestive system disorders		9256	272329	0.638367359600435	0.0136051930969583			icd_first_occurrence-131692-both_sexes--
Food weight	100001	continuous		Online follow-up > Diet by 24-hour recall > Estimated nutrients yesterday		43938		0.638506176747214	-0.0106130201330439			continuous-100001-both_sexes--irnt
H02 Other disorders of eyelid	131132	icd_first_occurrence		Health-related outcomes > First occurrences > Eye and adnexa disorders		6422	275163	0.638630342882853	-0.0411813007250267			icd_first_occurrence-131132-both_sexes--
Chest pain or discomfort	2335	categorical		UK Biobank Assessment Centre > Touchscreen > Health and medical history > Chest pain		44062	234558	0.640158863073473	-0.017961895813262			categorical-2335-both_sexes--
Neutrophill count	30140	continuous		Biological samples > Assay results > Blood assays > Blood count		273110		0.640813120813928	-0.00627158394283806			continuous-30140-both_sexes--irnt
H83 Other diseases of inner ear	131256	icd_first_occurrence		Health-related outcomes > First occurrences > Ear and mastoid process disorders		6755	274830	0.644018979852478	-0.0411084085368904			icd_first_occurrence-131256-both_sexes--
M54 Dorsalgia	131928	icd_first_occurrence		Health-related outcomes > First occurrences > Musculoskeletal system and connective tissue disorders		39838	241747	0.645379238060491	-0.0178271573707994			icd_first_occurrence-131928-both_sexes--
Co-codamol	20003	categorical		UK Biobank Assessment Centre > Verbal interview > Medications		6582	274961	0.646149612213848	-0.0411696230224559			categorical-20003-both_sexes-1140923346-
Monocyte percentage	30190	continuous		Biological samples > Assay results > Blood assays > Blood count		273112		0.646336291354061	0.00602567332733807			continuous-30190-both_sexes--irnt
I95 Hypotension	131416	icd_first_occurrence		Health-related outcomes > First occurrences > Circulatory system disorders		5818	275767	0.646415603907722	-0.0413182253701158			icd_first_occurrence-131416-both_sexes--
Frequency of memory loss due to drinking alcohol in last year	20408	continuous		Online follow-up > Mental health > Alcohol use		51455		0.64835426333643	0.00240727382471826			continuous-20408-both_sexes--
H43 Disorders of vitreous body	131190	icd_first_occurrence		Health-related outcomes > First occurrences > Eye and adnexa disorders		5758	275827	0.648648393782354	-0.0412329761118872			icd_first_occurrence-131190-both_sexes--
F43 Reaction to severe stress, and adjustment disorders	130910	icd_first_occurrence		Health-related outcomes > First occurrences > Mental and behavioural disorders		8334	273251	0.649179206785385	-0.0411431268992144			icd_first_occurrence-130910-both_sexes--
A65.1 Carpal tunnel release	41200	categorical		Health-related outcomes > Hospital inpatient > Summary Operations		6304	275282	0.650130089072598	-0.0411317387848427			categorical-41200-both_sexes-A651-
Z27.6 Ileum	41210	categorical		Health-related outcomes > Hospital inpatient > Summary Operations		6375	275211	0.65038689228307	-0.0410219256669148			categorical-41210-both_sexes-Z276-
H25.1 Diagnostic endoscopic examination of lower bowel and biopsy of lesion of lower bowel using fibreoptic sigmoidoscope	41200	categorical		Health-related outcomes > Hospital inpatient > Summary Operations		6366	275220	0.651363601410546	-0.0409997422627038			categorical-41200-both_sexes-H251-
Age hayfever or allergic rhinitis diagnosed by doctor	22146	continuous		Online follow-up > Work environment > Medical information		16495		0.651519955827387	0.0144390238656211			continuous-22146-both_sexes--irnt
K62 Other diseases of anus and rectum	131646	icd_first_occurrence		Health-related outcomes > First occurrences > Digestive system disorders		22314	259271	0.651894910418324	-0.0186102154418064			icd_first_occurrence-131646-both_sexes--
K21 Gastro-oesophageal reflux disease	131584	icd_first_occurrence		Health-related outcomes > First occurrences > Digestive system disorders		34603	246982	0.652278815429851	-0.0127926511327524			icd_first_occurrence-131584-both_sexes--
O80 Single spontaneous delivery	132276	icd_first_occurrence		Health-related outcomes > First occurrences > Pregnancy, childbirth and the puerperium		8622	144725	0.652397246771273	-0.042171042588468			icd_first_occurrence-132276-both_sexes--
K63.3 Angiocardiography of left side of heart NEC	41200	categorical		Health-related outcomes > Hospital inpatient > Summary Operations		5383	276203	0.655730896219015	-0.0416654942950783			categorical-41200-both_sexes-K633-
M15 Polyarthrosis	131868	icd_first_occurrence		Health-related outcomes > First occurrences > Musculoskeletal system and connective tissue disorders		5968	275617	0.658186086860886	-0.0412384275069731			icd_first_occurrence-131868-both_sexes--
M67 Other disorders of synovium and tendon	131942	icd_first_occurrence		Health-related outcomes > First occurrences > Musculoskeletal system and connective tissue disorders		6536	275049	0.659252594773583	-0.0409882541989301			icd_first_occurrence-131942-both_sexes--
Arthroscopy nos	20004	categorical		UK Biobank Assessment Centre > Verbal interview > Operations		6225	275318	0.659788027476803	-0.0410304013907047			categorical-20004-both_sexes-1493-
Irritable bowel syndrome	20002	categorical		UK Biobank Assessment Centre > Verbal interview > Medical conditions		6678	274865	0.660267340482942	-0.041079487228709			categorical-20002-both_sexes-1154-
Heart attack/myocardial infarction	20002	categorical		UK Biobank Assessment Centre > Verbal interview > Medical conditions		5696	275847	0.660273407347901	0.02159028834988			categorical-20002-both_sexes-1075-
H20.1 Fibreoptic endoscopic snare resection of lesion of colon	41200	categorical		Health-related outcomes > Hospital inpatient > Summary Operations		5941	275645	0.660591275871639	-0.0412785877343581			categorical-41200-both_sexes-H201-
H53 Visual disturbances	131210	icd_first_occurrence		Health-related outcomes > First occurrences > Eye and adnexa disorders		5860	275725	0.661837523256693	-0.0410402881723025			icd_first_occurrence-131210-both_sexes--
W40.1 Primary total prosthetic replacement of knee joint using cement	41200	categorical		Health-related outcomes > Hospital inpatient > Summary Operations		5587	275999	0.662250945406047	-0.0414063861629819			categorical-41200-both_sexes-W401-
J11 Influenza, virus not identified	131442	icd_first_occurrence		Health-related outcomes > First occurrences > Respiratory system disorders		6143	275442	0.663932807367637	-0.040993557321527			icd_first_occurrence-131442-both_sexes--
Vascular/heart problems diagnosed by doctor	6150	categorical		UK Biobank Assessment Centre > Touchscreen > Health and medical history > Medical conditions		5753	275171	0.666038438682258	0.021014061788956			categorical-6150-both_sexes-1-
Cancer diagnosed by doctor	2453	categorical		UK Biobank Assessment Centre > Touchscreen > Health and medical history > Medical conditions		21927	258643	0.666319660555229	-0.0212314012928276			categorical-2453-both_sexes--
Part of a multiple birth	1777	categorical		UK Biobank Assessment Centre > Touchscreen > Early life factors		6252	270894	0.668937876871846	-0.0409160301471773			categorical-1777-both_sexes--
L50 Urticaria	131754	icd_first_occurrence		Health-related outcomes > First occurrences > Skin and subcutaneous tissue disorders		6252	275333	0.669274484109283	-0.0409899357420837			icd_first_occurrence-131754-both_sexes--
Osteoporosis	20002	categorical		UK Biobank Assessment Centre > Verbal interview > Medical conditions		4556	276987	0.669601506829003	-0.0415970739422668			categorical-20002-both_sexes-1309-
Retinol	100018	continuous		Online follow-up > Diet by 24-hour recall > Estimated nutrients yesterday		42615		0.670055712734605	-0.00611381853285566			continuous-100018-both_sexes--irnt
Red blood cell (erythrocyte) count	30010	continuous		Biological samples > Assay results > Blood assays > Blood count		273542		0.670743072080798	0.00497637120753493			continuous-30010-both_sexes--irnt
B37 Candidiasis	130230	icd_first_occurrence		Health-related outcomes > First occurrences > Certain infectious and parasitic diseases		5314	276271	0.671507367858318	-0.0410889807799898			icd_first_occurrence-130230-both_sexes--
B34 Viral infection of unspecified site	130224	icd_first_occurrence		Health-related outcomes > First occurrences > Certain infectious and parasitic diseases		6347	275238	0.672959206032383	-0.040927619732509			icd_first_occurrence-130224-both_sexes--
Diclofenac	20003	categorical		UK Biobank Assessment Centre > Verbal interview > Medications		5795	275748	0.674245107700563	-0.0409590934461877			categorical-20003-both_sexes-1140884488-
S06.9 Unspecified other excision of lesion of skin	41200	categorical		Health-related outcomes > Hospital inpatient > Summary Operations		11861	269725	0.674559742088678	0.00363109009057207			categorical-41200-both_sexes-S069-
Medication for cholesterol, blood pressure or diabetes	6177	categorical		UK Biobank Assessment Centre > Touchscreen > Health and medical history > Medication		31371	95664	0.675634175133518	0.0215408297733174			categorical-6177-both_sexes-2-
Recent changes in speed/amount of moving or speaking	20518	continuous		Online follow-up > Mental health > Depression		93185		0.675987796191707	-0.00324805280699147			continuous-20518-both_sexes--
Y80.9 Unspecified general anaesthetic	41210	categorical		Health-related outcomes > Hospital inpatient > Summary Operations		4803	276783	0.676641043154734	-0.0411422559835518			categorical-41210-both_sexes-Y809-
N17 Acute renal failure	132030	icd_first_occurrence		Health-related outcomes > First occurrences > Genitourinary system disorders		5015	276570	0.677416147163644	-0.0414267258941379			icd_first_occurrence-132030-both_sexes--
Smoking status	20116	categorical		UK Biobank Assessment Centre > Touchscreen > Lifestyle and environment > Smoking		28570	251824	0.67988852180744	0.0202215217756722			categorical-20116-both_sexes-2-
Z28.4 Transverse colon	41210	categorical		Health-related outcomes > Hospital inpatient > Summary Operations		5559	276027	0.681603799096716	-0.0409773674221809			categorical-41210-both_sexes-Z284-
L21 Seborrhoeic dermatitis	131722	icd_first_occurrence		Health-related outcomes > First occurrences > Skin and subcutaneous tissue disorders		5792	275793	0.681909629030648	-0.040927179345762			icd_first_occurrence-131722-both_sexes--
Hysterectomy	20004	categorical		UK Biobank Assessment Centre > Verbal interview > Operations		28487	124841	0.682767805844065	0.0150653125010282			categorical-20004-both_sexes-1357-
Endoscopy / gastroscopy	20004	categorical		UK Biobank Assessment Centre > Verbal interview > Operations		5625	275918	0.682922231074642	-0.0409230102422635			categorical-20004-both_sexes-1517-
Seating box height	3077	continuous		UK Biobank Assessment Centre > Physical measures > Anthropometry > Body size measures		280890		0.682990874586169	-0.00443604571245804			continuous-3077-both_sexes--
Foot surgery	20004	categorical		UK Biobank Assessment Centre > Verbal interview > Operations		5519	276024	0.683027149190859	-0.0408930251328217			categorical-20004-both_sexes-1494-
Cataract	20002	categorical		UK Biobank Assessment Centre > Verbal interview > Medical conditions		4117	277426	0.683259560653271	-0.0417218802349141			categorical-20002-both_sexes-1278-
H66 Suppurative and unspecified otitis media	131230	icd_first_occurrence		Health-related outcomes > First occurrences > Ear and mastoid process disorders		5895	275690	0.687053788538005	-0.0408723273973273			icd_first_occurrence-131230-both_sexes--
Townsend deprivation index at recruitment	189	continuous		Population characteristics > Baseline characteristics		281251		0.688017594482438	-0.00554951079778698			continuous-189-both_sexes--irnt
Englyst dietary fibre	100009	continuous		Online follow-up > Diet by 24-hour recall > Estimated nutrients yesterday		43938		0.688327866918386	-0.0095157834498116			continuous-100009-both_sexes--irnt
Pulse rate (during blood-pressure measurement)	95	continuous		UK Biobank Assessment Centre > Physical measures > Blood pressure		22896		0.689433174214283	0.00430276981119996			continuous-95-both_sexes--irnt
J45 Asthma	131494	icd_first_occurrence		Health-related outcomes > First occurrences > Respiratory system disorders		37874	243711	0.689654265213082	-0.016406016160423			icd_first_occurrence-131494-both_sexes--
Inguinal hernia repair	20004	categorical		UK Biobank Assessment Centre > Verbal interview > Operations		4433	277110	0.6896884966507	-0.0421188599808394			categorical-20004-both_sexes-1563-
N94 Pain and other conditions associated with female genital organs and menstrual cycle	132150	icd_first_occurrence		Health-related outcomes > First occurrences > Genitourinary system disorders		6944	146403	0.689795034463768	-0.0416285699241074			icd_first_occurrence-132150-both_sexes--
I49 Other cardiac arrhythmias	131352	icd_first_occurrence		Health-related outcomes > First occurrences > Circulatory system disorders		5189	276396	0.690098305702832	-0.0409822403510463			icd_first_occurrence-131352-both_sexes--
K63.4 Coronary arteriography using two catheters	41200	categorical		Health-related outcomes > Hospital inpatient > Summary Operations		4843	276743	0.69160801901273	-0.0412507228214465			categorical-41200-both_sexes-K634-
Hayfever/allergic rhinitis	20002	categorical		UK Biobank Assessment Centre > Verbal interview > Medical conditions		15953	265590	0.691744700978937	-0.00743961402426358			categorical-20002-both_sexes-1387-
G45 Transient cerebral ischaemic attacks and related syndromes	131056	icd_first_occurrence		Health-related outcomes > First occurrences > Nervous system disorders		4669	276916	0.692587431473289	-0.0411951743200788			icd_first_occurrence-131056-both_sexes--
Amitriptyline	20003	categorical		UK Biobank Assessment Centre > Verbal interview > Medications		5245	276298	0.695445382724144	-0.0409311347489547			categorical-20003-both_sexes-1140879616-
B01 Varicella [chickenpox]	130176	icd_first_occurrence		Health-related outcomes > First occurrences > Certain infectious and parasitic diseases		6917	274668	0.696105732014751	-0.0409405485719067			icd_first_occurrence-130176-both_sexes--
O16.1 Pelvis NEC	41210	categorical		Health-related outcomes > Hospital inpatient > Summary Operations		4694	276892	0.697530044271488	-0.040913643621954			categorical-41210-both_sexes-O161-
I64 Stroke, not specified as haemorrhage or infarction	131368	icd_first_occurrence		Health-related outcomes > First occurrences > Circulatory system disorders		4836	276749	0.698362808058875	-0.0411335078700655			icd_first_occurrence-131368-both_sexes--
Z27.1 Oesophagus	41210	categorical		Health-related outcomes > Hospital inpatient > Summary Operations		5058	276528	0.698400283205658	-0.0409832328502679			categorical-41210-both_sexes-Z271-
I26 Pulmonary embolism	131308	icd_first_occurrence		Health-related outcomes > First occurrences > Circulatory system disorders		4756	276829	0.700820424513198	-0.0408921641995932			icd_first_occurrence-131308-both_sexes--
Cholelithiasis/gall stones	20002	categorical		UK Biobank Assessment Centre > Verbal interview > Medical conditions		4682	276861	0.701129148447844	-0.0410890024941952			categorical-20002-both_sexes-1162-
Y75.2 Laparoscopic approach to abdominal cavity NEC	41210	categorical		Health-related outcomes > Hospital inpatient > Summary Operations		10319	271267	0.701298162235029	0.00986158220439422			categorical-41210-both_sexes-Y752-
Z28.3 Ascending colon	41210	categorical		Health-related outcomes > Hospital inpatient > Summary Operations		4902	276684	0.702282267668257	-0.0409134313258849			categorical-41210-both_sexes-Z283-
N93 Other abnormal uterine and vaginal bleeding	132148	icd_first_occurrence		Health-related outcomes > First occurrences > Genitourinary system disorders		6287	147060	0.703868475746048	-0.0415500907101709			icd_first_occurrence-132148-both_sexes--
Glucosamine product	20003	categorical		UK Biobank Assessment Centre > Verbal interview > Medications		18617	262926	0.704141443378023	0.0137814290415455			categorical-20003-both_sexes-1141188442-
Y53.5 Approach to organ under image intensifier	41210	categorical		Health-related outcomes > Hospital inpatient > Summary Operations		4906	276680	0.704321689328663	-0.0408347639088685			categorical-41210-both_sexes-Y535-
E78 Disorders of lipoprotein metabolism and other lipidaemias	130814	icd_first_occurrence		Health-related outcomes > First occurrences > Endocrine, nutritional and metabolic diseases		57849	223736	0.704878391239961	-0.0134518397478733			icd_first_occurrence-130814-both_sexes--
Hip replacement/revision	20004	categorical		UK Biobank Assessment Centre > Verbal interview > Operations		4321	277222	0.706023531658911	-0.0411325072077914			categorical-20004-both_sexes-1318-
Y53.1 Approach to organ under radiological control	41210	categorical		Health-related outcomes > Hospital inpatient > Summary Operations		5064	276522	0.706171333463204	-0.0408669507449448			categorical-41210-both_sexes-Y531-
Platelet count	30080	continuous		Biological samples > Assay results > Blood assays > Blood count		273542		0.706532155749594	-0.00527742111582929			continuous-30080-both_sexes--irnt
F10 Mental and behavioural disorders due to use of alcohol	130854	icd_first_occurrence		Health-related outcomes > First occurrences > Mental and behavioural disorders		5462	276123	0.706921990883695	-0.0410634174546299			icd_first_occurrence-130854-both_sexes--
K26 Duodenal ulcer	131592	icd_first_occurrence		Health-related outcomes > First occurrences > Digestive system disorders		4880	276705	0.708991934668459	-0.0411943197133475			icd_first_occurrence-131592-both_sexes--
H11 Other disorders of conjunctiva	131144	icd_first_occurrence		Health-related outcomes > First occurrences > Eye and adnexa disorders		4611	276974	0.709385820371907	-0.0409001779504758			icd_first_occurrence-131144-both_sexes--
Medication for pain relief, constipation, heartburn	6154	categorical		UK Biobank Assessment Centre > Touchscreen > Health and medical history > Medication		5298	273213	0.709498328918371	-0.0408028484946501			categorical-6154-both_sexes-4-
Vitamin D	100021	continuous		Online follow-up > Diet by 24-hour recall > Estimated nutrients yesterday		43938		0.710285450938357	0.00639502244149143			continuous-100021-both_sexes--irnt
Ever had period extreme irritability	20502	categorical		Online follow-up > Mental health > Mania		23782	66732	0.710676128539072	0.0175385821467335			categorical-20502-both_sexes--
Age at first episode of depression	20433	continuous		Online follow-up > Mental health > Depression		48418		0.71118094227758	0.000712682367526575			continuous-20433-both_sexes--irnt
N81 Female genital prolapse	132124	icd_first_occurrence		Health-related outcomes > First occurrences > Genitourinary system disorders		10307	143040	0.71218179506094	0.00833062234090394			icd_first_occurrence-132124-both_sexes--
W90.3 Injection of therapeutic substance into joint	41200	categorical		Health-related outcomes > Hospital inpatient > Summary Operations		5080	276506	0.712514113827592	-0.0409103942226868			categorical-41200-both_sexes-W903-
M70.3 Rectal needle biopsy of prostate	41200	categorical		Health-related outcomes > Hospital inpatient > Summary Operations		3939	124299	0.715138316128442	-0.0420358918667181			categorical-41200-both_sexes-M703-
N85 Other noninflammatory disorders of uterus, except cervix	132132	icd_first_occurrence		Health-related outcomes > First occurrences > Genitourinary system disorders		4260	149087	0.715491030664143	-0.041196773497943			icd_first_occurrence-132132-both_sexes--
N80 Endometriosis	132122	icd_first_occurrence		Health-related outcomes > First occurrences > Genitourinary system disorders		5548	147799	0.715670384789383	-0.041425758142191			icd_first_occurrence-132122-both_sexes--
K57 Diverticular disease of intestine	131636	icd_first_occurrence		Health-related outcomes > First occurrences > Digestive system disorders		26827	254758	0.716344836452509	-0.00628271086279395			icd_first_occurrence-131636-both_sexes--
Ever self-harmed	20480	categorical		Online follow-up > Mental health > Self-harm behaviours		4030	89036	0.717998471142026	-0.0423981749878372			categorical-20480-both_sexes--
U21.2 Computed tomography NEC	41210	categorical		Health-related outcomes > Hospital inpatient > Summary Operations		4346	277240	0.718146920843685	-0.0408555493423727			categorical-41210-both_sexes-U212-
Neuroticism score	20127	continuous		UK Biobank Assessment Centre > Touchscreen > Psychosocial factors > Mental health		228038		0.718450407889645	-0.00610005515937066			continuous-20127-both_sexes--irnt
Y76.7 Arthroscopic approach to joint	41210	categorical		Health-related outcomes > Hospital inpatient > Summary Operations		4890	276696	0.719481706876919	-0.040730033969216			categorical-41210-both_sexes-Y767-
K76 Other diseases of liver	131670	icd_first_occurrence		Health-related outcomes > First occurrences > Digestive system disorders		4949	276636	0.720548841486418	-0.0407564412539329			icd_first_occurrence-131670-both_sexes--
Z94.3 Left sided operation	41210	categorical		Health-related outcomes > Hospital inpatient > Summary Operations		76252	205334	0.724033841881861	-0.0117446488562886			categorical-41210-both_sexes-Z943-
Bunion/hallus valgus surgery	20004	categorical		UK Biobank Assessment Centre > Verbal interview > Operations		3517	149811	0.724435284341082	-0.0411992268673623			categorical-20004-both_sexes-1503-
G43 Migraine	131052	icd_first_occurrence		Health-related outcomes > First occurrences > Nervous system disorders		13949	267636	0.726038327916427	-0.00127846056945444			icd_first_occurrence-131052-both_sexes--
Vascular/heart problems diagnosed by doctor	6150	categorical		UK Biobank Assessment Centre > Touchscreen > Health and medical history > Medical conditions		4212	276712	0.727267886001707	-0.0409879875275967			categorical-6150-both_sexes-3-
Q18.9 Unspecified diagnostic endoscopic examination of uterus	41200	categorical		Health-related outcomes > Hospital inpatient > Summary Operations		4206	149142	0.727396514981774	-0.0411344587755265			categorical-41200-both_sexes-Q189-
Back problem	20002	categorical		UK Biobank Assessment Centre > Verbal interview > Medical conditions		4847	276696	0.727769635064365	-0.0407465511713738			categorical-20002-both_sexes-1294-
Prolapsed disc/slipped disc	20002	categorical		UK Biobank Assessment Centre > Verbal interview > Medical conditions		4698	276845	0.729254011134232	-0.0407152723325284			categorical-20002-both_sexes-1312-
Z27.4 Duodenum	41210	categorical		Health-related outcomes > Hospital inpatient > Summary Operations		21575	260011	0.73360249994542	-0.0188464148576026			categorical-41210-both_sexes-Z274-
Eye problems/disorders	6148	categorical		UK Biobank Assessment Centre > Touchscreen > Health and medical history > Eyesight		5117	95378	0.733931947607334	-0.0429150234230687			categorical-6148-both_sexes-6-
H90 Conductive and sensorineural hearing loss	131258	icd_first_occurrence		Health-related outcomes > First occurrences > Ear and mastoid process disorders		4147	277438	0.734167907662725	-0.0408016354009959			icd_first_occurrence-131258-both_sexes--
A41 Other septicaemia	130070	icd_first_occurrence		Health-related outcomes > First occurrences > Certain infectious and parasitic diseases		4071	277514	0.734646223798194	-0.0408240208965393			icd_first_occurrence-130070-both_sexes--
Shoulder surgery	20004	categorical		UK Biobank Assessment Centre > Verbal interview > Operations		4232	277311	0.735403021566148	-0.0406908842588021			categorical-20004-both_sexes-1499-
Ear surgery	20004	categorical		UK Biobank Assessment Centre > Verbal interview > Operations		4376	277167	0.735672062983227	-0.0407028731536215			categorical-20004-both_sexes-1127-
Heel bone mineral density (BMD) T-score, automated	78	continuous		UK Biobank Assessment Centre > Physical measures > Bone-densitometry of heel		153237		0.736091846904941	0.00447995963011752			continuous-78-both_sexes--irnt
Z50.4 Skin of leg NEC	41210	categorical		Health-related outcomes > Hospital inpatient > Summary Operations		4519	277067	0.737450281473537	-0.0407150562724971			categorical-41210-both_sexes-Z504-
Ranitidine	20003	categorical		UK Biobank Assessment Centre > Verbal interview > Medications		4554	276989	0.73765216859332	-0.0407105026059336			categorical-20003-both_sexes-1140879406-
Apolipoprotein A	30630	continuous		Biological samples > Assay results > Blood assays > Blood biochemistry		244741		0.737917249918071	-0.00471446481321165			continuous-30630-both_sexes--irnt
Eye problems/disorders	6148	categorical		UK Biobank Assessment Centre > Touchscreen > Health and medical history > Eyesight		3881	96614	0.738459587248926	-0.0428911295646938			categorical-6148-both_sexes-2-
N48 Other disorders of penis	132088	icd_first_occurrence		Health-related outcomes > First occurrences > Genitourinary system disorders		3732	124506	0.738662743423366	-0.0413064257902615			icd_first_occurrence-132088-both_sexes--
Citalopram	20003	categorical		UK Biobank Assessment Centre > Verbal interview > Medications		4805	276738	0.739600926853928	-0.0407091794774231			categorical-20003-both_sexes-1140921600-
Pneumonia	20002	categorical		UK Biobank Assessment Centre > Verbal interview > Medical conditions		3987	277556	0.74080994035915	-0.0406778301085531			categorical-20002-both_sexes-1398-
K42 Umbilical hernia	131616	icd_first_occurrence		Health-related outcomes > First occurrences > Digestive system disorders		4051	277534	0.741016654105998	-0.0408536867996603			icd_first_occurrence-131616-both_sexes--
M76 Enthesopathies of lower limb, excluding foot	131956	icd_first_occurrence		Health-related outcomes > First occurrences > Musculoskeletal system and connective tissue disorders		4588	276997	0.741207111123172	-0.0406968634182556			icd_first_occurrence-131956-both_sexes--
Frequency of consuming six or more units of alcohol	20416	continuous		Online follow-up > Mental health > Alcohol use		85780		0.741415076884762	0.00887364334530118			continuous-20416-both_sexes--
Substances taken for depression	20546	categorical		Online follow-up > Mental health > Depression		3282	89850	0.741584770228542	-0.0420518322122623			categorical-20546-both_sexes-1-
Ever used hormone-replacement therapy (HRT)	2814	categorical		UK Biobank Assessment Centre > Touchscreen > Sex-specific factors > Female-specific factors		59542	93303	0.741766664794141	-0.00230331967386771			categorical-2814-both_sexes--
R24.9 All normal delivery	41200	categorical		Health-related outcomes > Hospital inpatient > Summary Operations		5023	148325	0.742762108108304	-0.0470318705958625			categorical-41200-both_sexes-R249-
Alendronate sodium	20003	categorical		UK Biobank Assessment Centre > Verbal interview > Medications		3301	278242	0.743038475004245	-0.0410629710748699			categorical-20003-both_sexes-1140922174-
Age when last used oral contraceptive pill	2804	continuous		UK Biobank Assessment Centre > Touchscreen > Sex-specific factors > Female-specific factors		110192		0.743040728581181	-0.0013456889426986			continuous-2804-both_sexes--irnt
N20 Calculus of kidney and ureter	132036	icd_first_occurrence		Health-related outcomes > First occurrences > Genitourinary system disorders		4243	277342	0.743709486705879	-0.0408076259767558			icd_first_occurrence-132036-both_sexes--
Laparoscopy	20004	categorical		UK Biobank Assessment Centre > Verbal interview > Operations		4963	148365	0.743753655694405	-0.0413524573980906			categorical-20004-both_sexes-1520-
Evening primrose oil	20003	categorical		UK Biobank Assessment Centre > Verbal interview > Medications		4228	149100	0.744797396439719	-0.0410593881283896			categorical-20003-both_sexes-1140916682-
J33 Nasal polyp	131470	icd_first_occurrence		Health-related outcomes > First occurrences > Respiratory system disorders		4300	277285	0.745008502531866	-0.0407717415377865			icd_first_occurrence-131470-both_sexes--
A04 Other bacterial intestinal infections	130008	icd_first_occurrence		Health-related outcomes > First occurrences > Certain infectious and parasitic diseases		4072	277513	0.745697613741782	-0.0407265830283683			icd_first_occurrence-130008-both_sexes--
Q17.1 Endoscopic resection of lesion of uterus	41200	categorical		Health-related outcomes > Hospital inpatient > Summary Operations		3752	149596	0.747115910036869	-0.0410337047860647			categorical-41200-both_sexes-Q171-
I44 Atrioventricular and left bundle-branch block	131342	icd_first_occurrence		Health-related outcomes > First occurrences > Circulatory system disorders		3571	278014	0.747583934215283	-0.0410073668026097			icd_first_occurrence-131342-both_sexes--
Frequency of failure to fulfil normal expectations due to drinking alcohol in last year	20407	continuous		Online follow-up > Mental health > Alcohol use		51479		0.747750106195176	-0.00402587163255428			continuous-20407-both_sexes--
H57 Other disorders of eye and adnexa	131216	icd_first_occurrence		Health-related outcomes > First occurrences > Eye and adnexa disorders		4305	277280	0.748797419656717	-0.0406843722237709			icd_first_occurrence-131216-both_sexes--
Q18.1 Diagnostic endoscopic examination of uterus and biopsy of lesion of uterus	41200	categorical		Health-related outcomes > Hospital inpatient > Summary Operations		4052	149296	0.749395648327162	-0.041043256300422			categorical-41200-both_sexes-Q181-
Knee replacement/revision	20004	categorical		UK Biobank Assessment Centre > Verbal interview > Operations		3454	278089	0.749990320238825	-0.0409018301559079			categorical-20004-both_sexes-1319-
Ever addicted to prescription or over-the-counter medication	20503	categorical		Online follow-up > Mental health > Addictions		755	4675	0.750648403675764				categorical-20503-both_sexes--
M45.9 Unspecified diagnostic endoscopic examination of bladder	41200	categorical		Health-related outcomes > Hospital inpatient > Summary Operations		18397	263189	0.750710414241495	0.0124521420283441			categorical-41200-both_sexes-M459-
Recent lack of interest or pleasure in doing things	20514	continuous		Online follow-up > Mental health > Depression		93113		0.750740961448494	0.00347691906490934			continuous-20514-both_sexes--
Gout	20002	categorical		UK Biobank Assessment Centre > Verbal interview > Medical conditions		3709	124506	0.750838956515796	-0.0412998583586275			categorical-20002-both_sexes-1466-
K04 Diseases of pulp and periapical tissues	131560	icd_first_occurrence		Health-related outcomes > First occurrences > Digestive system disorders		4291	277294	0.750840920444919	-0.0406531240708898			icd_first_occurrence-131560-both_sexes--
Cholecystectomy/gall bladder removal	20004	categorical		UK Biobank Assessment Centre > Verbal interview > Operations		11057	270486	0.751766850520433	0.00458528718895841			categorical-20004-both_sexes-1455-
Calcichew d3 tablet	20003	categorical		UK Biobank Assessment Centre > Verbal interview > Medications		2711	278832	0.753437773592847	-0.0410655556021145			categorical-20003-both_sexes-1140871050-
Stroke	20002	categorical		UK Biobank Assessment Centre > Verbal interview > Medical conditions		3651	277892	0.753952536679438	-0.0408689707289112			categorical-20002-both_sexes-1081-
N28 Other disorders of kidney and ureter, not elsewhere classified	132050	icd_first_occurrence		Health-related outcomes > First occurrences > Genitourinary system disorders		3749	277836	0.754086560832992	-0.0407240286954316			icd_first_occurrence-132050-both_sexes--
Ever seen an un-real vision	20471	categorical		Online follow-up > Mental health > Unusual and psychotic experiences		2970	89415	0.754155360518766	-0.0415799798503698			categorical-20471-both_sexes--
J18 Pneumonia, organism unspecified	131456	icd_first_occurrence		Health-related outcomes > First occurrences > Respiratory system disorders		13428	268157	0.755537347287217	-0.00519507792820526			icd_first_occurrence-131456-both_sexes--
K56 Paralytic ileus and intestinal obstruction without hernia	131634	icd_first_occurrence		Health-related outcomes > First occurrences > Digestive system disorders		3715	277870	0.755593276999	-0.0406779409550077			icd_first_occurrence-131634-both_sexes--
H33 Retinal detachments and breaks	131178	icd_first_occurrence		Health-related outcomes > First occurrences > Eye and adnexa disorders		3578	278007	0.758109443122427	-0.040666753362783			icd_first_occurrence-131178-both_sexes--
Ovarian cyst removal/surgery	20004	categorical		UK Biobank Assessment Centre > Verbal interview > Operations		3309	150019	0.758545879985263	-0.0409495052292699			categorical-20004-both_sexes-1506-
J31 Chronic rhinitis, nasopharyngitis and pharyngitis	131466	icd_first_occurrence		Health-related outcomes > First occurrences > Respiratory system disorders		3710	277875	0.759119326952552	-0.0406537405929787			icd_first_occurrence-131466-both_sexes--
G40 Epilepsy	131048	icd_first_occurrence		Health-related outcomes > First occurrences > Nervous system disorders		3999	277586	0.759948094376342	-0.0406000807183172			icd_first_occurrence-131048-both_sexes--
N90 Other noninflammatory disorders of vulva and perineum	132142	icd_first_occurrence		Health-related outcomes > First occurrences > Genitourinary system disorders		3579	149768	0.76025683401048	-0.0409782406318407			icd_first_occurrence-132142-both_sexes--
Garlic product	20003	categorical		UK Biobank Assessment Centre > Verbal interview > Medications		3663	277880	0.761467465533982	-0.0406940943785587			categorical-20003-both_sexes-1140911732-
Weight change during worst episode of depression	20536	categorical		Online follow-up > Mental health > Depression		7799	37119	0.762471973049033	-0.00200307631408818			categorical-20536-both_sexes-1-
Bilateral oophorectomy	20004	categorical		UK Biobank Assessment Centre > Verbal interview > Operations		12030	141298	0.763806091315437	0.000994758363820735			categorical-20004-both_sexes-1355-
Vascular/heart problems diagnosed by doctor	6150	categorical		UK Biobank Assessment Centre > Touchscreen > Health and medical history > Medical conditions		75412	205512	0.764461517586514	-0.0104999599780464			categorical-6150-both_sexes-4-
K43 Ventral hernia	131618	icd_first_occurrence		Health-related outcomes > First occurrences > Digestive system disorders		3467	278118	0.764709144658995	-0.0406364562089358			icd_first_occurrence-131618-both_sexes--
L87.4 Avulsion of varicose vein of leg	41210	categorical		Health-related outcomes > Hospital inpatient > Summary Operations		4031	277555	0.764774143485617	-0.0406393288872768			categorical-41210-both_sexes-L874-
B05 Measles	130184	icd_first_occurrence		Health-related outcomes > First occurrences > Certain infectious and parasitic diseases		5044	276541	0.765227615602461	-0.0406518334228165			icd_first_occurrence-130184-both_sexes--
Age at hysterectomy	2824	continuous		UK Biobank Assessment Centre > Touchscreen > Sex-specific factors > Female-specific factors		28384		0.765926993684222	-0.00420058022540014			continuous-2824-both_sexes--irnt
Mastectomy	20004	categorical		UK Biobank Assessment Centre > Verbal interview > Operations		2800	150528	0.766002645825408	-0.0409556965323825			categorical-20004-both_sexes-1368-
K37 Unspecified appendicitis	131608	icd_first_occurrence		Health-related outcomes > First occurrences > Digestive system disorders		3808	277777	0.766074882893506	-0.0407981318694604			icd_first_occurrence-131608-both_sexes--
E03 Other hypothyroidism	130696	icd_first_occurrence		Health-related outcomes > First occurrences > Endocrine, nutritional and metabolic diseases		19152	262433	0.767175154964067	-0.0174613277023664			icd_first_occurrence-130696-both_sexes--
Age last used hormone-replacement therapy (HRT)	3546	continuous		UK Biobank Assessment Centre > Touchscreen > Sex-specific factors > Female-specific factors		44368		0.767898735590766	0.00897401615592081			continuous-3546-both_sexes--irnt
J20 Acute bronchitis	131458	icd_first_occurrence		Health-related outcomes > First occurrences > Respiratory system disorders		3007	278578	0.768008311127196	-0.0408028392679065			icd_first_occurrence-131458-both_sexes--
Thyroxine product	20003	categorical		UK Biobank Assessment Centre > Verbal interview > Medications		3290	278253	0.768221858996178	-0.0407962603682486			categorical-20003-both_sexes-1140884516-
I47 Paroxysmal tachycardia	131348	icd_first_occurrence		Health-related outcomes > First occurrences > Circulatory system disorders		3399	278186	0.769193970730977	-0.040652869496515			icd_first_occurrence-131348-both_sexes--
Cataract extraction/lens implant	20004	categorical		UK Biobank Assessment Centre > Verbal interview > Operations		3071	278472	0.769364469203057	-0.0407582065412162			categorical-20004-both_sexes-1435-
Q18.8 Other specified diagnostic endoscopic examination of uterus	41200	categorical		Health-related outcomes > Hospital inpatient > Summary Operations		2918	150430	0.769750017178364	-0.0409008009327286			categorical-41200-both_sexes-Q188-
Wants to stop smoking	3496	continuous		UK Biobank Assessment Centre > Touchscreen > Lifestyle and environment > Smoking		20577		0.77106434921954	-0.00548435932344672			continuous-3496-both_sexes--
W37.1 Primary total prosthetic replacement of hip joint using cement	41200	categorical		Health-related outcomes > Hospital inpatient > Summary Operations		3288	278298	0.772299735322902	-0.0409140139781392			categorical-41200-both_sexes-W371-
Vaginal prolapse/colposuspension	20004	categorical		UK Biobank Assessment Centre > Verbal interview > Operations		2670	150658	0.773258851691816	-0.0409803675603335			categorical-20004-both_sexes-1361-
Diverticular disease/diverticulitis	20002	categorical		UK Biobank Assessment Centre > Verbal interview > Medical conditions		3112	278431	0.774469590461185	-0.0407369799825869			categorical-20002-both_sexes-1458-
N17.1 Bilateral vasectomy	41200	categorical		Health-related outcomes > Hospital inpatient > Summary Operations		3030	125208	0.774615475992295	-0.0419878247352384			categorical-41200-both_sexes-N171-
I63 Cerebral infarction	131366	icd_first_occurrence		Health-related outcomes > First occurrences > Circulatory system disorders		3189	278396	0.775045531341863	-0.0408555097350773			icd_first_occurrence-131366-both_sexes--
K13 Other diseases of lip and oral mucosa	131578	icd_first_occurrence		Health-related outcomes > First occurrences > Digestive system disorders		3799	277786	0.77530514283423	-0.0405727796299266			icd_first_occurrence-131578-both_sexes--
U20.1 Transthoracic echocardiography	41210	categorical		Health-related outcomes > Hospital inpatient > Summary Operations		3148	278438	0.775955432902202	-0.0407663526954042			categorical-41210-both_sexes-U201-
Y53.9 Unspecified approach to organ under image control	41210	categorical		Health-related outcomes > Hospital inpatient > Summary Operations		3463	278123	0.776218992698297	-0.0406313878491847			categorical-41210-both_sexes-Y539-
M17 Gonarthrosis [arthrosis of knee]	131872	icd_first_occurrence		Health-related outcomes > First occurrences > Musculoskeletal system and connective tissue disorders		19933	261652	0.776444942758468	-0.0172947080337618			icd_first_occurrence-131872-both_sexes--
Anxiety/panic attacks	20002	categorical		UK Biobank Assessment Centre > Verbal interview > Medical conditions		3902	277641	0.776485306203238	-0.0405641890618124			categorical-20002-both_sexes-1287-
Medication for cholesterol, blood pressure, diabetes, or take exogenous hormones	6153	categorical		UK Biobank Assessment Centre > Touchscreen > Health and medical history > Medication		4029	148582	0.776693604426632	-0.0437866968667375			categorical-6153-both_sexes-5-
O70 Perineal laceration during delivery	132264	icd_first_occurrence		Health-related outcomes > First occurrences > Pregnancy, childbirth and the puerperium		3938	149409	0.776976386764013	-0.0454323910944631			icd_first_occurrence-132264-both_sexes--
Bilateral oophorectomy (both ovaries removed)	2834	categorical		UK Biobank Assessment Centre > Touchscreen > Sex-specific factors > Female-specific factors		12390	138785	0.777503949805318	-0.000847112082399462			categorical-2834-both_sexes--
Glaucoma	20002	categorical		UK Biobank Assessment Centre > Verbal interview > Medical conditions		2899	278644	0.778410694829056	-0.0407648377713785			categorical-20002-both_sexes-1277-
Z50.1 Skin of arm	41210	categorical		Health-related outcomes > Hospital inpatient > Summary Operations		3297	278289	0.77919149644906	-0.0405453065847886			categorical-41210-both_sexes-Z501-
M53 Other dorsopathies, not elsewhere classified	131926	icd_first_occurrence		Health-related outcomes > First occurrences > Musculoskeletal system and connective tissue disorders		3562	278023	0.779649970065503	-0.0405695357936195			icd_first_occurrence-131926-both_sexes--
Bipolar and major depression status	20126	categorical		UK Biobank Assessment Centre > Touchscreen > Psychosocial factors > Mental health		9369	64773	0.77973260436408	0.0177570178275467			categorical-20126-both_sexes-4-
Spine or back surgery	20004	categorical		UK Biobank Assessment Centre > Verbal interview > Operations		3291	278252	0.780126286350709	-0.0405477110824196			categorical-20004-both_sexes-1320-
Squint correction	20004	categorical		UK Biobank Assessment Centre > Verbal interview > Operations		3731	277812	0.780586691336993	-0.0405378783488469			categorical-20004-both_sexes-1491-
G55 Nerve root and plexus compressions in diseases classified elsewhere	131072	icd_first_occurrence		Health-related outcomes > First occurrences > Nervous system disorders		3398	278187	0.781961497132738	-0.0405247207817523			icd_first_occurrence-131072-both_sexes--
M45.9 Unspecified diagnostic endoscopic examination of bladder	41210	categorical		Health-related outcomes > Hospital inpatient > Summary Operations		3506	278080	0.78254208223374	-0.0405615178519934			categorical-41210-both_sexes-M459-
K51 Ulcerative colitis	131628	icd_first_occurrence		Health-related outcomes > First occurrences > Digestive system disorders		3184	278401	0.782549110240397	-0.0405359287912539			icd_first_occurrence-131628-both_sexes--
K60 Fissure and fistula of anal and rectal regions	131642	icd_first_occurrence		Health-related outcomes > First occurrences > Digestive system disorders		3473	278112	0.782763474549427	-0.0405870487447583			icd_first_occurrence-131642-both_sexes--
Vitamin c product	20003	categorical		UK Biobank Assessment Centre > Verbal interview > Medications		3518	278025	0.782770481989893	-0.040536258361375			categorical-20003-both_sexes-1140909726-
W38.1 Primary total prosthetic replacement of hip joint not using cement	41200	categorical		Health-related outcomes > Hospital inpatient > Summary Operations		2756	278830	0.78315134187561	-0.040644050330561			categorical-41200-both_sexes-W381-
Candesartan cilexetil	20003	categorical		UK Biobank Assessment Centre > Verbal interview > Medications		3099	278444	0.783211233884063	-0.0406529188051043			categorical-20003-both_sexes-1141156836-
Carpal tunnel surgery	20004	categorical		UK Biobank Assessment Centre > Verbal interview > Operations		2940	278603	0.784697727697936	-0.0406102121403014			categorical-20004-both_sexes-1501-
Coronary angioplasty (ptca) +/- stent	20004	categorical		UK Biobank Assessment Centre > Verbal interview > Operations		2829	278714	0.785213023609975	-0.0411191655959847			categorical-20004-both_sexes-1070-
Multivitamin+mineral preparations	20003	categorical		UK Biobank Assessment Centre > Verbal interview > Medications		3778	277765	0.786380259165976	-0.0405524108576845			categorical-20003-both_sexes-1140876592-
Z70.5 Lower end of radius NEC	41210	categorical		Health-related outcomes > Hospital inpatient > Summary Operations		2969	278617	0.787173456509267	-0.040652780150406			categorical-41210-both_sexes-Z705-
Breast cyst/abscess removal	20004	categorical		UK Biobank Assessment Centre > Verbal interview > Operations		2601	150727	0.787897070761999	-0.0408249711364191			categorical-20004-both_sexes-1513-
Saturated fat	100006	continuous		Online follow-up > Diet by 24-hour recall > Estimated nutrients yesterday		43938		0.787991311770152	-0.00690926548351072			continuous-100006-both_sexes--irnt
Salbutamol	20003	categorical		UK Biobank Assessment Centre > Verbal interview > Medications		3329	278214	0.788028442064608	-0.0405418277202867			categorical-20003-both_sexes-1140881856-
Allopurinol	20003	categorical		UK Biobank Assessment Centre > Verbal interview > Medications		2924	125291	0.788338465657024	-0.0411434453221453			categorical-20003-both_sexes-1140875408-
Fluid intelligence score	20191	continuous		Online follow-up > Cognitive function online > Fluid intelligence / reasoning		73386		0.788382734713942	-0.0061034272771115			continuous-20191-both_sexes--irnt
Z92.4 Chest NEC	41210	categorical		Health-related outcomes > Hospital inpatient > Summary Operations		2962	278624	0.788958011246739	-0.040629632120237			categorical-41210-both_sexes-Z924-
Potassium	100016	continuous		Online follow-up > Diet by 24-hour recall > Estimated nutrients yesterday		43938		0.789018575742255	-0.00142095774119003			continuous-100016-both_sexes--irnt
X29.2 Continuous intravenous infusion of therapeutic substance NEC	41200	categorical		Health-related outcomes > Hospital inpatient > Summary Operations		3111	278475	0.789193771563132	-0.0405370285661599			categorical-41200-both_sexes-X292-
J00 Acute nasopharyngitis [common cold]	131424	icd_first_occurrence		Health-related outcomes > First occurrences > Respiratory system disorders		3093	278492	0.789344041345962	-0.0405476460504599			icd_first_occurrence-131424-both_sexes--
Rheumatoid arthritis	20002	categorical		UK Biobank Assessment Centre > Verbal interview > Medical conditions		3146	278397	0.789655324778975	-0.0405834728856687			categorical-20002-both_sexes-1464-
H01 Other inflammation of eyelid	131130	icd_first_occurrence		Health-related outcomes > First occurrences > Eye and adnexa disorders		2805	278780	0.789667808093511	-0.0406244454258813			icd_first_occurrence-131130-both_sexes--
N87 Dysplasia of cervix uteri	132136	icd_first_occurrence		Health-related outcomes > First occurrences > Genitourinary system disorders		4385	148962	0.789756835912772	-0.0410472323979091			icd_first_occurrence-132136-both_sexes--
H65 Nonsuppurative otitis media	131228	icd_first_occurrence		Health-related outcomes > First occurrences > Ear and mastoid process disorders		3377	278208	0.791504895084529	-0.0405081939413992			icd_first_occurrence-131228-both_sexes--
Warfarin	20003	categorical		UK Biobank Assessment Centre > Verbal interview > Medications		2703	278840	0.791684598835987	-0.0408831191499541			categorical-20003-both_sexes-1140888266-
Thyroidectomy/partial thyroidectomy	20004	categorical		UK Biobank Assessment Centre > Verbal interview > Operations		2681	278862	0.792512749644104	-0.0406757160836693			categorical-20004-both_sexes-1432-
P23.2 Anterior colporrhaphy NEC	41200	categorical		Health-related outcomes > Hospital inpatient > Summary Operations		2368	150980	0.792640664768843	-0.0408810603044639			categorical-41200-both_sexes-P232-
I67 Other cerebrovascular diseases	131374	icd_first_occurrence		Health-related outcomes > First occurrences > Circulatory system disorders		2745	278840	0.79355247001364	-0.0406708192679817			icd_first_occurrence-131374-both_sexes--
K75.1 Percutaneous transluminal balloon angioplasty and insertion of 1-2 drug-eluting stents into coronary artery	41200	categorical		Health-related outcomes > Hospital inpatient > Summary Operations		2770	278816	0.794339870865285	-0.0408473819785671			categorical-41200-both_sexes-K751-
H52 Disorders of refraction and accommodation	131208	icd_first_occurrence		Health-related outcomes > First occurrences > Eye and adnexa disorders		2944	278641	0.794770113953881	-0.0405115392995891			icd_first_occurrence-131208-both_sexes--
L71 Rosacea	131792	icd_first_occurrence		Health-related outcomes > First occurrences > Skin and subcutaneous tissue disorders		3334	278251	0.794864940425383	-0.0405773038525154			icd_first_occurrence-131792-both_sexes--
J04 Acute laryngitis and tracheitis	131432	icd_first_occurrence		Health-related outcomes > First occurrences > Respiratory system disorders		2582	279003	0.795350028638336	-0.0406843187491827			icd_first_occurrence-131432-both_sexes--
Ramipril	20003	categorical		UK Biobank Assessment Centre > Verbal interview > Medications		13057	268486	0.795424192182536	-0.00509324964990357			categorical-20003-both_sexes-1140860806-
Cetirizine	20003	categorical		UK Biobank Assessment Centre > Verbal interview > Medications		3189	278354	0.795665444933979	-0.0404978766619645			categorical-20003-both_sexes-1140883504-
V54.4 Injection around spinal facet of spine	41200	categorical		Health-related outcomes > Hospital inpatient > Summary Operations		3078	278508	0.795816345447053	-0.040531037788259			categorical-41200-both_sexes-V544-
Eye problems/disorders	6148	categorical		UK Biobank Assessment Centre > Touchscreen > Health and medical history > Eyesight		2217	98278	0.797817035254235	-0.0417170099925119			categorical-6148-both_sexes-5-
L91 Hypertrophic disorders of skin	131824	icd_first_occurrence		Health-related outcomes > First occurrences > Skin and subcutaneous tissue disorders		2770	278815	0.797956794555719	-0.0405691552781253			icd_first_occurrence-131824-both_sexes--
E86 Volume depletion	130826	icd_first_occurrence		Health-related outcomes > First occurrences > Endocrine, nutritional and metabolic diseases		2734	278851	0.798801395542238	-0.0406159938878375			icd_first_occurrence-130826-both_sexes--
Forced expiratory volume in 1-second (FEV1), predicted	20153	continuous		UK Biobank Assessment Centre > Physical measures > Spirometry		84144		0.798976079971185	0.00168409597659621			continuous-20153-both_sexes--irnt
V55.1 One level of spine	41210	categorical		Health-related outcomes > Hospital inpatient > Summary Operations		2971	278615	0.799236816403502	-0.0404827486648988			categorical-41210-both_sexes-V551-
Dilatation and curettage/d+c	20004	categorical		UK Biobank Assessment Centre > Verbal interview > Operations		15951	137377	0.799660422863834	-0.00969199950976701			categorical-20004-both_sexes-1510-
M89 Other disorders of bone	131980	icd_first_occurrence		Health-related outcomes > First occurrences > Musculoskeletal system and connective tissue disorders		2914	278671	0.80057263770325	-0.0405797958309582			icd_first_occurrence-131980-both_sexes--
Y80.2 Inhalation anaesthetic using endotracheal intubation NEC	41210	categorical		Health-related outcomes > Hospital inpatient > Summary Operations		2235	279351	0.80140626709279	-0.0405677123662371			categorical-41210-both_sexes-Y802-
Coronary artery bypass grafts (cabg)	20004	categorical		UK Biobank Assessment Centre > Verbal interview > Operations		1930	279613	0.801561937597891	-0.0414430506239675			categorical-20004-both_sexes-1095-
Z81.4 Shoulder joint	41210	categorical		Health-related outcomes > Hospital inpatient > Summary Operations		3053	278533	0.801665711920815	-0.0404842197306114			categorical-41210-both_sexes-Z814-
Sodium in urine	30530	continuous		Biological samples > Assay results > Urine assays		273010		0.801836368033752	-0.00217099724357099			continuous-30530-both_sexes--irnt
W28.3 Removal of internal fixation from bone NEC	41200	categorical		Health-related outcomes > Hospital inpatient > Summary Operations		2826	278760	0.801972766290661	-0.0404773687742204			categorical-41200-both_sexes-W283-
L85.1 Ligation of long saphenous vein	41200	categorical		Health-related outcomes > Hospital inpatient > Summary Operations		3158	278428	0.802624387660659	-0.0405086201362522			categorical-41200-both_sexes-L851-
Tramadol	20003	categorical		UK Biobank Assessment Centre > Verbal interview > Medications		3080	278463	0.802907914880174	-0.0405165842395361			categorical-20003-both_sexes-1140864992-
Urea	30670	continuous		Biological samples > Assay results > Blood assays > Blood biochemistry		268366		0.803090302409988	-0.00389616278612195			continuous-30670-both_sexes--irnt
B36 Other superficial mycoses	130228	icd_first_occurrence		Health-related outcomes > First occurrences > Certain infectious and parasitic diseases		3270	278315	0.803464196688311	-0.0405218756298739			icd_first_occurrence-130228-both_sexes--
Q10.3 Dilation of cervix uteri and curettage of uterus NEC	41200	categorical		Health-related outcomes > Hospital inpatient > Summary Operations		2708	150640	0.803536597605029	-0.0409620144029993			categorical-41200-both_sexes-Q103-
I35 Nonrheumatic aortic valve disorders	131324	icd_first_occurrence		Health-related outcomes > First occurrences > Circulatory system disorders		2598	278987	0.804741407491471	-0.0406869406275735			icd_first_occurrence-131324-both_sexes--
Felodipine	20003	categorical		UK Biobank Assessment Centre > Verbal interview > Medications		2416	279127	0.805660021050644	-0.040609641565093			categorical-20003-both_sexes-1140888646-
Basal cell carcinoma	20001	categorical		UK Biobank Assessment Centre > Verbal interview > Medical conditions		2607	278936	0.805905125158157	-0.0405264305073985			categorical-20001-both_sexes-1061-
E04 Other non-toxic goitre	130698	icd_first_occurrence		Health-related outcomes > First occurrences > Endocrine, nutritional and metabolic diseases		2623	278962	0.806118045840934	-0.0406090977335457			icd_first_occurrence-130698-both_sexes--
Appendicitis	20002	categorical		UK Biobank Assessment Centre > Verbal interview > Medical conditions		2745	278798	0.806755939941554	-0.0407798080716324			categorical-20002-both_sexes-1502-
Insulin product	20003	categorical		UK Biobank Assessment Centre > Verbal interview > Medications		2690	278853	0.806907258438898	-0.0405555545557556			categorical-20003-both_sexes-1140883066-
N76 Other inflammation of vagina and vulva	132118	icd_first_occurrence		Health-related outcomes > First occurrences > Genitourinary system disorders		2784	150563	0.808035943406592	-0.0407307611662138			icd_first_occurrence-132118-both_sexes--
X99.8 No procedure performed	41200	categorical		Health-related outcomes > Hospital inpatient > Summary Operations		91870	189716	0.808274428376427	-0.00899345790293818			categorical-41200-both_sexes-X998-
Z50.3 Skin of finger	41210	categorical		Health-related outcomes > Hospital inpatient > Summary Operations		2801	278785	0.809019622778126	-0.0404734524938357			categorical-41210-both_sexes-Z503-
Y98.3 Radiology of three body areas (or 20-40 minutes)	41210	categorical		Health-related outcomes > Hospital inpatient > Summary Operations		2596	278990	0.810818748164819	-0.0405365932874627			categorical-41210-both_sexes-Y983-
Monocyte count	30130	continuous		Biological samples > Assay results > Blood assays > Blood count		273110		0.811099688179691	0.0039239539285676			continuous-30130-both_sexes--irnt
G57 Mononeuropathies of lower limb	131076	icd_first_occurrence		Health-related outcomes > First occurrences > Nervous system disorders		2828	278757	0.811276211148594	-0.0404780923886926			icd_first_occurrence-131076-both_sexes--
G25 Other extrapyramidal and movement disorders	131032	icd_first_occurrence		Health-related outcomes > First occurrences > Nervous system disorders		2602	278983	0.811303203503426	-0.0405054276080392			icd_first_occurrence-131032-both_sexes--
K66 Other disorders of peritoneum	131654	icd_first_occurrence		Health-related outcomes > First occurrences > Digestive system disorders		2906	278679	0.811700641921401	-0.0404617842391322			icd_first_occurrence-131654-both_sexes--
Magnesium	100017	continuous		Online follow-up > Diet by 24-hour recall > Estimated nutrients yesterday		43938		0.812414747854305	-0.00282613131750883			continuous-100017-both_sexes--irnt
Y20.3 Biopsy of lesion of organ NOC	41210	categorical		Health-related outcomes > Hospital inpatient > Summary Operations		2526	279060	0.812521233083071	-0.0405875150116027			categorical-41210-both_sexes-Y203-
K59 Other functional intestinal disorders	131640	icd_first_occurrence		Health-related outcomes > First occurrences > Digestive system disorders		12717	268868	0.812976336973597	-0.00148580241318618			icd_first_occurrence-131640-both_sexes--
A08 Viral and other specified intestinal infections	130016	icd_first_occurrence		Health-related outcomes > First occurrences > Certain infectious and parasitic diseases		2723	278862	0.81419061996578	-0.0404404843341083			icd_first_occurrence-130016-both_sexes--
C12.1 Excision of lesion of eyelid NEC	41200	categorical		Health-related outcomes > Hospital inpatient > Summary Operations		2759	278827	0.814312021230013	-0.040476131758818			categorical-41200-both_sexes-C121-
O14.2 Sentinel lymph node	41210	categorical		Health-related outcomes > Hospital inpatient > Summary Operations		2064	151284	0.814986955670626	-0.0406525100141682			categorical-41210-both_sexes-O142-
U20.1 Transthoracic echocardiography	41200	categorical		Health-related outcomes > Hospital inpatient > Summary Operations		2448	279138	0.815134205693892	-0.0405968067603115			categorical-41200-both_sexes-U201-
Q08.9 Unspecified vaginal excision of uterus	41210	categorical		Health-related outcomes > Hospital inpatient > Summary Operations		1993	151355	0.815634958206657	-0.0407150402565365			categorical-41210-both_sexes-Q089-
E66 Obesity	130792	icd_first_occurrence		Health-related outcomes > First occurrences > Endocrine, nutritional and metabolic diseases		18928	262657	0.816139772902936	-0.0124754236858641			icd_first_occurrence-130792-both_sexes--
K63.4 Coronary arteriography using two catheters	41210	categorical		Health-related outcomes > Hospital inpatient > Summary Operations		2471	279115	0.816408393891354	-0.0408208593627178			categorical-41210-both_sexes-K634-
M65.3 Endoscopic resection of prostate NEC	41200	categorical		Health-related outcomes > Hospital inpatient > Summary Operations		1654	126584	0.816581220160862	-0.0411950827835913			categorical-41200-both_sexes-M653-
N35 Urethral stricture	132064	icd_first_occurrence		Health-related outcomes > First occurrences > Genitourinary system disorders		2591	278994	0.816854160856231	-0.0405154317772226			icd_first_occurrence-132064-both_sexes--
Cone biopsy	20004	categorical		UK Biobank Assessment Centre > Verbal interview > Operations		2394	150934	0.81739445842557	-0.0406416987763054			categorical-20004-both_sexes-1512-
Eye surgery	20004	categorical		UK Biobank Assessment Centre > Verbal interview > Operations		2575	278968	0.817513834503972	-0.0404329204333394			categorical-20004-both_sexes-1434-
U05.1 Computed tomography of head	41210	categorical		Health-related outcomes > Hospital inpatient > Summary Operations		2532	279054	0.817794248268771	-0.0404729566957922			categorical-41210-both_sexes-U051-
G44 Other headache syndromes	131054	icd_first_occurrence		Health-related outcomes > First occurrences > Nervous system disorders		3167	278418	0.818018247416556	-0.0404434935036239			icd_first_occurrence-131054-both_sexes--
I34 Nonrheumatic mitral valve disorders	131322	icd_first_occurrence		Health-related outcomes > First occurrences > Circulatory system disorders		2445	279140	0.81883208825283	-0.0405354989818295			icd_first_occurrence-131322-both_sexes--
T87.3 Excision or biopsy of axillary lymph node	41210	categorical		Health-related outcomes > Hospital inpatient > Summary Operations		2041	151307	0.81922844314585	-0.0406297413520699			categorical-41210-both_sexes-T873-
Losartan	20003	categorical		UK Biobank Assessment Centre > Verbal interview > Medications		2444	279099	0.81947616286608	-0.0405394940568168			categorical-20003-both_sexes-1140916356-
Beclometasone	20003	categorical		UK Biobank Assessment Centre > Verbal interview > Medications		2536	279007	0.819963015319559	-0.040434159793022			categorical-20003-both_sexes-1140909786-
E83 Disorders of mineral metabolism	130820	icd_first_occurrence		Health-related outcomes > First occurrences > Endocrine, nutritional and metabolic diseases		2524	279061	0.820626423668156	-0.0404737925593798			icd_first_occurrence-130820-both_sexes--
I45 Other conduction disorders	131344	icd_first_occurrence		Health-related outcomes > First occurrences > Circulatory system disorders		2305	279280	0.821375899164407	-0.0406229566710073			icd_first_occurrence-131344-both_sexes--
N13 Obstructive and reflux uropathy	132022	icd_first_occurrence		Health-related outcomes > First occurrences > Genitourinary system disorders		2431	279154	0.822024617431186	-0.0404709322802049			icd_first_occurrence-132022-both_sexes--
L81 Other disorders of pigmentation	131804	icd_first_occurrence		Health-related outcomes > First occurrences > Skin and subcutaneous tissue disorders		2462	279123	0.822216440457076	-0.0404418857461024			icd_first_occurrence-131804-both_sexes--
B26 Mumps	130216	icd_first_occurrence		Health-related outcomes > First occurrences > Certain infectious and parasitic diseases		3217	278368	0.8223872612318	-0.0404431491270744			icd_first_occurrence-130216-both_sexes--
Z84.3 Hip joint	41210	categorical		Health-related outcomes > Hospital inpatient > Summary Operations		2592	278994	0.822421260286292	-0.0404641704313965			categorical-41210-both_sexes-Z843-
Levothyroxine sodium	20003	categorical		UK Biobank Assessment Centre > Verbal interview > Medications		11475	270068	0.822650862924497	0.00162953837740432			categorical-20003-both_sexes-1141191044-
B28.3 Excision of lesion of breast NEC	41200	categorical		Health-related outcomes > Hospital inpatient > Summary Operations		2375	150973	0.823307749299714	-0.040612532430119			categorical-41200-both_sexes-B283-
B00 Herpesviral [herpes simplex] infections	130174	icd_first_occurrence		Health-related outcomes > First occurrences > Certain infectious and parasitic diseases		2702	278883	0.823371909324786	-0.0404323018218505			icd_first_occurrence-130174-both_sexes--
B35 Dermatophytosis	130226	icd_first_occurrence		Health-related outcomes > First occurrences > Certain infectious and parasitic diseases		18717	262868	0.823683245392155	-0.015248483151329			icd_first_occurrence-130226-both_sexes--
E11 Non-insulin-dependent diabetes mellitus	130708	icd_first_occurrence		Health-related outcomes > First occurrences > Endocrine, nutritional and metabolic diseases		17079	264506	0.824413729047222	0.0158131002474274			icd_first_occurrence-130708-both_sexes--
N31 Neuromuscular dysfunction of bladder, not elsewhere classified	132056	icd_first_occurrence		Health-related outcomes > First occurrences > Genitourinary system disorders		2761	278824	0.826090614614963	-0.0404390311178982			icd_first_occurrence-132056-both_sexes--
S06.8 Other specified other excision of lesion of skin	41200	categorical		Health-related outcomes > Hospital inpatient > Summary Operations		2265	279321	0.826717497840715	-0.0404024732878183			categorical-41200-both_sexes-S068-
W20.1 Primary open reduction of fracture of long bone and extramedullary fixation using plate NEC	41200	categorical		Health-related outcomes > Hospital inpatient > Summary Operations		2350	279236	0.826894878555262	-0.0404211503906028			categorical-41200-both_sexes-W201-
O68 Labour and delivery complicated by foetal stress [distress]	132260	icd_first_occurrence		Health-related outcomes > First occurrences > Pregnancy, childbirth and the puerperium		2351	150996	0.827022467244982	-0.0435465314332914			icd_first_occurrence-132260-both_sexes--
Blood clot, DVT, bronchitis, emphysema, asthma, rhinitis, eczema, allergy diagnosed by doctor	6152	categorical		UK Biobank Assessment Centre > Touchscreen > Health and medical history > Medical conditions		2317	278682	0.827366445388285	-0.0404254549188878			categorical-6152-both_sexes-7-
Adcal-d3 1.5g/10micrograms chewable tablet	20003	categorical		UK Biobank Assessment Centre > Verbal interview > Medications		1957	279586	0.827746511194774	-0.040671757753101			categorical-20003-both_sexes-1141164828-
Pulmonary embolism +/- dvt	20002	categorical		UK Biobank Assessment Centre > Verbal interview > Medical conditions		2304	279239	0.828147128485005	-0.0404245379584769			categorical-20002-both_sexes-1093-
Sciatica	20002	categorical		UK Biobank Assessment Centre > Verbal interview > Medical conditions		2619	278924	0.828265847288684	-0.0403908678946688			categorical-20002-both_sexes-1476-
K02 Dental caries	131556	icd_first_occurrence		Health-related outcomes > First occurrences > Digestive system disorders		2546	279039	0.828594339512537	-0.0404222188453756			icd_first_occurrence-131556-both_sexes--
L70 Acne	131790	icd_first_occurrence		Health-related outcomes > First occurrences > Skin and subcutaneous tissue disorders		3273	278312	0.828665140291194	-0.0405264040122782			icd_first_occurrence-131790-both_sexes--
Y80.1 Inhalation anaesthetic using muscle relaxant	41210	categorical		Health-related outcomes > Hospital inpatient > Summary Operations		1788	279798	0.829109298327873	-0.0407309865611295			categorical-41210-both_sexes-Y801-
M62 Other disorders of muscle	131934	icd_first_occurrence		Health-related outcomes > First occurrences > Musculoskeletal system and connective tissue disorders		2407	279178	0.829306885809115	-0.0404246451672177			icd_first_occurrence-131934-both_sexes--
M21 Other acquired deformities of limbs	131880	icd_first_occurrence		Health-related outcomes > First occurrences > Musculoskeletal system and connective tissue disorders		2306	279279	0.829679756817433	-0.0404055964212977			icd_first_occurrence-131880-both_sexes--
Atrial fibrillation	20002	categorical		UK Biobank Assessment Centre > Verbal interview > Medical conditions		2133	279410	0.830308340880707	-0.0406088105584092			categorical-20002-both_sexes-1471-
K35 Acute appendicitis	131604	icd_first_occurrence		Health-related outcomes > First occurrences > Digestive system disorders		2494	279091	0.831003965475736	-0.0403892210218956			icd_first_occurrence-131604-both_sexes--
X35.2 Intravenous chemotherapy	41200	categorical		Health-related outcomes > Hospital inpatient > Summary Operations		2402	279184	0.831027238447702	-0.0404289858175646			categorical-41200-both_sexes-X352-
M47.3 Removal of urethral catheter from bladder	41200	categorical		Health-related outcomes > Hospital inpatient > Summary Operations		2083	279503	0.831076136917229	-0.0408814287865478			categorical-41200-both_sexes-M473-
N42 Other disorders of prostate	132076	icd_first_occurrence		Health-related outcomes > First occurrences > Genitourinary system disorders		1663	126575	0.831483757048024	-0.0408813954504064			icd_first_occurrence-132076-both_sexes--
Z48.1 Skin of scalp	41210	categorical		Health-related outcomes > Hospital inpatient > Summary Operations		2159	279427	0.83157735830436	-0.0404496686627419			categorical-41210-both_sexes-Z481-
Malignant melanoma	20001	categorical		UK Biobank Assessment Centre > Verbal interview > Medical conditions		2129	279414	0.832052428523608	-0.0404320242835798			categorical-20001-both_sexes-1059-
Seen a psychiatrist for nerves, anxiety, tension or depression	2100	categorical		UK Biobank Assessment Centre > Touchscreen > Psychosocial factors > Mental health		32325	247924	0.832259554461479	0.0121482513949792			categorical-2100-both_sexes--
O03 Spontaneous abortion	132168	icd_first_occurrence		Health-related outcomes > First occurrences > Pregnancy, childbirth and the puerperium		3174	150173	0.832319929380727	-0.0408843181965943			icd_first_occurrence-132168-both_sexes--
K63.6 Coronary arteriography NEC	41210	categorical		Health-related outcomes > Hospital inpatient > Summary Operations		1891	279695	0.832338801880591	-0.0406205308828269			categorical-41210-both_sexes-K636-
H22.9 Unspecified diagnostic endoscopic examination of colon	41210	categorical		Health-related outcomes > Hospital inpatient > Summary Operations		2641	278945	0.832735239227257	-0.040412468921925			categorical-41210-both_sexes-H229-
W36.5 Diagnostic extraction of bone marrow NEC	41200	categorical		Health-related outcomes > Hospital inpatient > Summary Operations		2220	279366	0.833198184110271	-0.0404424757399345			categorical-41200-both_sexes-W365-
L82 Seborrhoeic keratosis	131806	icd_first_occurrence		Health-related outcomes > First occurrences > Skin and subcutaneous tissue disorders		17746	263839	0.833318813010462	-0.0147418588828896			icd_first_occurrence-131806-both_sexes--
H52.4 Rubber band ligation of haemorrhoid	41200	categorical		Health-related outcomes > Hospital inpatient > Summary Operations		2705	278881	0.834968134007698	-0.0404055125957652			categorical-41200-both_sexes-H524-
Bone surgery/joint surgery	20004	categorical		UK Biobank Assessment Centre > Verbal interview > Operations		2254	279289	0.835048710889402	-0.0403819493440019			categorical-20004-both_sexes-1296-
Enalapril	20003	categorical		UK Biobank Assessment Centre > Verbal interview > Medications		2128	279415	0.835924992099436	-0.0405057993620274			categorical-20003-both_sexes-1140888552-
A55.9 Unspecified diagnostic spinal puncture	41200	categorical		Health-related outcomes > Hospital inpatient > Summary Operations		2550	279036	0.836070885607962	-0.0403781188806009			categorical-41200-both_sexes-A559-
M79 Other soft tissue disorders, not elsewhere classified	131960	icd_first_occurrence		Health-related outcomes > First occurrences > Musculoskeletal system and connective tissue disorders		46413	235172	0.836121728527352	0.00246615278681512			icd_first_occurrence-131960-both_sexes--
Hyperthyroidism/thyrotoxicosis	20002	categorical		UK Biobank Assessment Centre > Verbal interview > Medical conditions		2140	279403	0.836326072219332	-0.040495314014119			categorical-20002-both_sexes-1225-
Tonsiltis	20002	categorical		UK Biobank Assessment Centre > Verbal interview > Medical conditions		2262	279281	0.836607025975094	-0.0405899513628512			categorical-20002-both_sexes-1598-
Kidney stone/ureter stone/bladder stone	20002	categorical		UK Biobank Assessment Centre > Verbal interview > Medical conditions		2231	279312	0.83678599405631	-0.0404453161821095			categorical-20002-both_sexes-1197-
Ear/vestibular disorder	20002	categorical		UK Biobank Assessment Centre > Verbal interview > Medical conditions		2401	279142	0.836908508918206	-0.0403848730167342			categorical-20002-both_sexes-1415-
E10 Insulin-dependent diabetes mellitus	130706	icd_first_occurrence		Health-related outcomes > First occurrences > Endocrine, nutritional and metabolic diseases		2271	279314	0.837266338148511	-0.0404377824047576			icd_first_occurrence-130706-both_sexes--
M24 Other specific joint derangements	131886	icd_first_occurrence		Health-related outcomes > First occurrences > Musculoskeletal system and connective tissue disorders		2450	279135	0.837293577003202	-0.0403676901275782			icd_first_occurrence-131886-both_sexes--
Spine arthritis/spondylitis	20002	categorical		UK Biobank Assessment Centre > Verbal interview > Medical conditions		2439	279104	0.837491945346214	-0.0404249482353726			categorical-20002-both_sexes-1311-
I20 Angina pectoris	131296	icd_first_occurrence		Health-related outcomes > First occurrences > Circulatory system disorders		16742	264843	0.837586437425955	0.0132735959753576			icd_first_occurrence-131296-both_sexes--
N73 Other female pelvic inflammatory diseases	132112	icd_first_occurrence		Health-related outcomes > First occurrences > Genitourinary system disorders		2589	150758	0.837833310072861	-0.0407542510200902			icd_first_occurrence-132112-both_sexes--
N47 Redundant prepuce, phimosis and paraphimosis	132086	icd_first_occurrence		Health-related outcomes > First occurrences > Genitourinary system disorders		1887	126351	0.839056642728188	-0.0406470785500449			icd_first_occurrence-132086-both_sexes--
Diabetes	20002	categorical		UK Biobank Assessment Centre > Verbal interview > Medical conditions		11011	270532	0.840176264700797	0.00200609498713244			categorical-20002-both_sexes-1220-
Eye/eyelid problem	20002	categorical		UK Biobank Assessment Centre > Verbal interview > Medical conditions		2187	279356	0.841027196209094	-0.0403668307699385			categorical-20002-both_sexes-1242-
K45.3 Anastomosis of mammary artery to left anterior descending coronary artery	41200	categorical		Health-related outcomes > Hospital inpatient > Summary Operations		1912	279674	0.84107993107909	-0.0408808171665658			categorical-41200-both_sexes-K453-
X29.8 Other specified continuous Infusion of therapeutic substance	41200	categorical		Health-related outcomes > Hospital inpatient > Summary Operations		2330	279256	0.841364593580355	-0.0403750012736013			categorical-41200-both_sexes-X298-
O29.1 Subacromial decompression	41200	categorical		Health-related outcomes > Hospital inpatient > Summary Operations		2357	279229	0.841963033626905	-0.0403565352792385			categorical-41200-both_sexes-O291-
Calcium	100024	continuous		Online follow-up > Diet by 24-hour recall > Estimated nutrients yesterday		43938		0.842433662347257	-0.00547450085757755			continuous-100024-both_sexes--irnt
J96 Respiratory failure, not elsewhere classified	131546	icd_first_occurrence		Health-related outcomes > First occurrences > Respiratory system disorders		2064	279521	0.842980391264853	-0.0405064519865701			icd_first_occurrence-131546-both_sexes--
Headaches (not migraine)	20002	categorical		UK Biobank Assessment Centre > Verbal interview > Medical conditions		2348	279195	0.843129833320639	-0.0404064870585448			categorical-20002-both_sexes-1436-
X50.1 Direct current cardioversion	41200	categorical		Health-related outcomes > Hospital inpatient > Summary Operations		1992	279594	0.843274761072375	-0.0405540279290316			categorical-41200-both_sexes-X501-
Folic acid product	20003	categorical		UK Biobank Assessment Centre > Verbal interview > Medications		2364	279179	0.843308223386245	-0.0403920493717653			categorical-20003-both_sexes-1140870422-
Y81.9 Unspecified spinal anaesthetic	41210	categorical		Health-related outcomes > Hospital inpatient > Summary Operations		2375	279211	0.84435880894558	-0.040470934300212			categorical-41210-both_sexes-Y819-
L85 Other epidermal thickening	131812	icd_first_occurrence		Health-related outcomes > First occurrences > Skin and subcutaneous tissue disorders		1942	279643	0.844515074183622	-0.0404096899322836			icd_first_occurrence-131812-both_sexes--
M75 Shoulder lesions	131954	icd_first_occurrence		Health-related outcomes > First occurrences > Musculoskeletal system and connective tissue disorders		18392	263193	0.844652660791234	-0.0142864348061479			icd_first_occurrence-131954-both_sexes--
L84 Corns and callosities	131810	icd_first_occurrence		Health-related outcomes > First occurrences > Skin and subcutaneous tissue disorders		2059	279526	0.844863619740145	-0.0403744446633501			icd_first_occurrence-131810-both_sexes--
Muscle/soft tissue problem	20002	categorical		UK Biobank Assessment Centre > Verbal interview > Medical conditions		2157	279386	0.845135864635816	-0.0403482899999643			categorical-20002-both_sexes-1297-
Hernia surgery	20004	categorical		UK Biobank Assessment Centre > Verbal interview > Operations		1899	279644	0.84515027585671	-0.0405064526270635			categorical-20004-both_sexes-1402-
Epilepsy	20002	categorical		UK Biobank Assessment Centre > Verbal interview > Medical conditions		2263	279280	0.845325767378344	-0.0403435787762763			categorical-20002-both_sexes-1264-
Bronchitis	20002	categorical		UK Biobank Assessment Centre > Verbal interview > Medical conditions		2061	279482	0.845484003172303	-0.0403437789652407			categorical-20002-both_sexes-1412-
M47.9 Unspecified urethral catheterisation of bladder	41210	categorical		Health-related outcomes > Hospital inpatient > Summary Operations		1901	279685	0.846602731429689	-0.0406093785198053			categorical-41210-both_sexes-M479-
Q10.3 Dilation of cervix uteri and curettage of uterus NEC	41210	categorical		Health-related outcomes > Hospital inpatient > Summary Operations		1763	151585	0.846740055321711	-0.0405098798001427			categorical-41210-both_sexes-Q103-
O30.2 Splenic flexure	41210	categorical		Health-related outcomes > Hospital inpatient > Summary Operations		2094	279492	0.847065313789703	-0.0403411246013172			categorical-41210-both_sexes-O302-
Testicular/scrotal operation	20004	categorical		UK Biobank Assessment Centre > Verbal interview > Operations		1755	126460	0.847435421288168	-0.0406389389603576			categorical-20004-both_sexes-1216-
L73 Other follicular disorders	131796	icd_first_occurrence		Health-related outcomes > First occurrences > Skin and subcutaneous tissue disorders		2031	279554	0.847614618150295	-0.0403789994649794			icd_first_occurrence-131796-both_sexes--
Smoking status	20116	categorical		UK Biobank Assessment Centre > Touchscreen > Lifestyle and environment > Smoking		100268	180126	0.848277592517058	-0.00758872858057613			categorical-20116-both_sexes-1-
M23 Internal derangement of knee	131884	icd_first_occurrence		Health-related outcomes > First occurrences > Musculoskeletal system and connective tissue disorders		12389	269196	0.848470428396011	0.00124597156923147			icd_first_occurrence-131884-both_sexes--
H25.9 Unspecified diagnostic endoscopic examination of lower bowel using fibreoptic sigmoidoscope	41210	categorical		Health-related outcomes > Hospital inpatient > Summary Operations		2353	279233	0.848813273058006	-0.0403525959754928			categorical-41210-both_sexes-H259-
K08 Other disorders of teeth and supporting structures	131568	icd_first_occurrence		Health-related outcomes > First occurrences > Digestive system disorders		2262	279323	0.848839105438304	-0.0403597182889622			icd_first_occurrence-131568-both_sexes--
Myomectomy/fibroids removed	20004	categorical		UK Biobank Assessment Centre > Verbal interview > Operations		1594	151734	0.849077755794546	-0.0405084566517099			categorical-20004-both_sexes-1509-
C79.2 Vitrectomy using pars plana approach	41200	categorical		Health-related outcomes > Hospital inpatient > Summary Operations		1880	279706	0.849142701606844	-0.040380080650532			categorical-41200-both_sexes-C792-
Y73.1 Cardiopulmonary bypass	41210	categorical		Health-related outcomes > Hospital inpatient > Summary Operations		1724	279862	0.849227763406589	-0.0406042607271388			categorical-41210-both_sexes-Y731-
K90 Intestinal malabsorption	131688	icd_first_occurrence		Health-related outcomes > First occurrences > Digestive system disorders		2378	279207	0.849369477551889	-0.040426098493152			icd_first_occurrence-131688-both_sexes--
C90.3 Subtenons anaesthetic	41210	categorical		Health-related outcomes > Hospital inpatient > Summary Operations		1512	280074	0.84965626990655	-0.0404765904270071			categorical-41210-both_sexes-C903-
K12 Stomatitis and related lesions	131576	icd_first_occurrence		Health-related outcomes > First occurrences > Digestive system disorders		1978	279607	0.849700009654662	-0.0403490813500652			icd_first_occurrence-131576-both_sexes--
Lipitor 10mg tablet	20003	categorical		UK Biobank Assessment Centre > Verbal interview > Medications		1953	279590	0.849742037962551	-0.0404294406554977			categorical-20003-both_sexes-1141146138-
D69 Purpura and other haemorrhagic conditions	130658	icd_first_occurrence		Health-related outcomes > First occurrences > Blood, blood-forming organs and certain immune disorders		2012	279573	0.849866742942913	-0.0403614736816048			icd_first_occurrence-130658-both_sexes--
L87.1 Stripping of long saphenous vein	41210	categorical		Health-related outcomes > Hospital inpatient > Summary Operations		2181	279405	0.849905753360906	-0.0403573204001186			categorical-41210-both_sexes-L871-
Inguinal hernia	20002	categorical		UK Biobank Assessment Centre > Verbal interview > Medical conditions		1191	127024	0.850242451166846	-0.0410240140653287			categorical-20002-both_sexes-1513-
I10 Essential (primary) hypertension	131286	icd_first_occurrence		Health-related outcomes > First occurrences > Circulatory system disorders		69256	212329	0.850699075721797	0.00190515841965798			icd_first_occurrence-131286-both_sexes--
M46 Other inflammatory spondylopathies	131914	icd_first_occurrence		Health-related outcomes > First occurrences > Musculoskeletal system and connective tissue disorders		1948	279637	0.851023711370904	-0.0403635124566467			icd_first_occurrence-131914-both_sexes--
G93 Other disorders of brain	131114	icd_first_occurrence		Health-related outcomes > First occurrences > Nervous system disorders		2209	279376	0.851039731799663	-0.0403248172525725			icd_first_occurrence-131114-both_sexes--
Loratadine	20003	categorical		UK Biobank Assessment Centre > Verbal interview > Medications		2044	279499	0.851666119736808	-0.0403236343988613			categorical-20003-both_sexes-1140862772-
Vitamin B12	100013	continuous		Online follow-up > Diet by 24-hour recall > Estimated nutrients yesterday		43938		0.852163592905303	-0.0042776937821208			continuous-100013-both_sexes--irnt
Ever heard an un-real voice	20463	categorical		Online follow-up > Mental health > Unusual and psychotic experiences		1627	91296	0.85225628935309	-0.0409889467361803			categorical-20463-both_sexes--
I71 Aortic aneurysm and dissection	131382	icd_first_occurrence		Health-related outcomes > First occurrences > Circulatory system disorders		1566	280019	0.853059654399961	-0.0407073501148956			icd_first_occurrence-131382-both_sexes--
Rosuvastatin	20003	categorical		UK Biobank Assessment Centre > Verbal interview > Medications		1695	279848	0.853087405030495	-0.0404116404500166			categorical-20003-both_sexes-1141192410-
Y80.3 Inhalation anaesthetic NEC	41210	categorical		Health-related outcomes > Hospital inpatient > Summary Operations		1477	280109	0.85331953472543	-0.0404885044591103			categorical-41210-both_sexes-Y803-
Quinine	20003	categorical		UK Biobank Assessment Centre > Verbal interview > Medications		1816	279727	0.853663913759731	-0.0404589524673485			categorical-20003-both_sexes-1140874420-
Irbesartan	20003	categorical		UK Biobank Assessment Centre > Verbal interview > Medications		1991	279552	0.85379050525115	-0.0404493123620339			categorical-20003-both_sexes-1141152998-
N45 Orchitis and epididymitis	132082	icd_first_occurrence		Health-related outcomes > First occurrences > Genitourinary system disorders		1528	126710	0.853929318882087	-0.0406175082192694			icd_first_occurrence-132082-both_sexes--
Unilateral oophorectomy	20004	categorical		UK Biobank Assessment Centre > Verbal interview > Operations		1692	151636	0.854087632127225	-0.0404688551445222			categorical-20004-both_sexes-1356-
E09.1 Excision of lesion of external nose	41200	categorical		Health-related outcomes > Hospital inpatient > Summary Operations		1781	279805	0.854133363323297	-0.0403955266231448			categorical-41200-both_sexes-E091-
Mammoplasty/cosmetic operation on breast	20004	categorical		UK Biobank Assessment Centre > Verbal interview > Operations		2063	151265	0.854404549346656	-0.0405213234619887			categorical-20004-both_sexes-1370-
Coronary angiogram	20004	categorical		UK Biobank Assessment Centre > Verbal interview > Operations		1817	279726	0.854522170249835	-0.0405234380065265			categorical-20004-both_sexes-1514-
Clopidogrel	20003	categorical		UK Biobank Assessment Centre > Verbal interview > Medications		1726	279817	0.85477136151649	-0.040590179684286			categorical-20003-both_sexes-1141168318-
Bladder surgery	20004	categorical		UK Biobank Assessment Centre > Verbal interview > Operations		1816	279727	0.854858478335185	-0.0403596410853541			categorical-20004-both_sexes-1427-
M50 Cervical disk disorders	131922	icd_first_occurrence		Health-related outcomes > First occurrences > Musculoskeletal system and connective tissue disorders		2147	279438	0.855064694882142	-0.0403386994011078			icd_first_occurrence-131922-both_sexes--
Z92.7 Trunk NEC	41210	categorical		Health-related outcomes > Hospital inpatient > Summary Operations		1842	279744	0.855545600235383	-0.0403547939426496			categorical-41210-both_sexes-Z927-
Calcium salts	20003	categorical		UK Biobank Assessment Centre > Verbal interview > Medications		1730	279813	0.855632974461224	-0.0404231408596607			categorical-20003-both_sexes-1140870788-
K85 Acute pancreatitis	131682	icd_first_occurrence		Health-related outcomes > First occurrences > Digestive system disorders		2002	279583	0.856224419284866	-0.0403428275301089			icd_first_occurrence-131682-both_sexes--
K83 Other diseases of biliary tract	131680	icd_first_occurrence		Health-related outcomes > First occurrences > Digestive system disorders		1875	279710	0.856396550296777	-0.0403554053004269			icd_first_occurrence-131680-both_sexes--
M41 Scoliosis	131906	icd_first_occurrence		Health-related outcomes > First occurrences > Musculoskeletal system and connective tissue disorders		1675	279910	0.856402166282242	-0.0403997263235131			icd_first_occurrence-131906-both_sexes--
Z81.2 Acromioclavicular joint	41210	categorical		Health-related outcomes > Hospital inpatient > Summary Operations		1921	279665	0.856727077404135	-0.0403108099383733			categorical-41210-both_sexes-Z812-
Hypothyroidism/myxoedema	20002	categorical		UK Biobank Assessment Centre > Verbal interview > Medical conditions		13734	267809	0.856756098202112	-0.00588255876494724			categorical-20002-both_sexes-1226-
Recent feelings of inadequacy	20507	continuous		Online follow-up > Mental health > Depression		92923		0.857229476350834	0.00320761251689472			continuous-20507-both_sexes--
Y98.1 Radiology of one body area (or < 20 minutes)	41210	categorical		Health-related outcomes > Hospital inpatient > Summary Operations		17051	264535	0.857299445577107	-0.0137145728799177			categorical-41210-both_sexes-Y981-
M47.9 Unspecified urethral catheterisation of bladder	41200	categorical		Health-related outcomes > Hospital inpatient > Summary Operations		1574	280012	0.857448878726137	-0.0406675800740178			categorical-41200-both_sexes-M479-
Z67.5 Lumbar intervertebral joint	41210	categorical		Health-related outcomes > Hospital inpatient > Summary Operations		1888	279698	0.857928994634062	-0.040329746276975			categorical-41210-both_sexes-Z675-
Y20.9 Unspecified biopsy of organ NOC	41210	categorical		Health-related outcomes > Hospital inpatient > Summary Operations		1950	279636	0.858042124472517	-0.0403388213325484			categorical-41210-both_sexes-Y209-
M84 Disorders of continuity of bone	131970	icd_first_occurrence		Health-related outcomes > First occurrences > Musculoskeletal system and connective tissue disorders		1971	279614	0.858190285599116	-0.0403776044101992			icd_first_occurrence-131970-both_sexes--
Co-dydramol	20003	categorical		UK Biobank Assessment Centre > Verbal interview > Medications		1763	279780	0.858420170514085	-0.0403680381155032			categorical-20003-both_sexes-1140923350-
M71 Other bursopathies	131948	icd_first_occurrence		Health-related outcomes > First occurrences > Musculoskeletal system and connective tissue disorders		1811	279774	0.8586057368682	-0.04031613529993			icd_first_occurrence-131948-both_sexes--
J43 Emphysema	131490	icd_first_occurrence		Health-related outcomes > First occurrences > Respiratory system disorders		1709	279876	0.858765400392414	-0.0404716555957911			icd_first_occurrence-131490-both_sexes--
Gastric/stomach ulcers	20002	categorical		UK Biobank Assessment Centre > Verbal interview > Medical conditions		1986	279557	0.859300780873547	-0.0403890424373742			categorical-20002-both_sexes-1142-
B28.5 Wire guided partial excision of breast	41200	categorical		Health-related outcomes > Hospital inpatient > Summary Operations		1412	151936	0.859578643403838	-0.0404591460666964			categorical-41200-both_sexes-B285-
Symbicort 100/6 turbohaler	20003	categorical		UK Biobank Assessment Centre > Verbal interview > Medications		1763	279780	0.859813917742405	-0.0403382116928038			categorical-20003-both_sexes-1141174520-
V55.2 Two levels of spine	41210	categorical		Health-related outcomes > Hospital inpatient > Summary Operations		1863	279723	0.860032906982035	-0.0403330037414872			categorical-41210-both_sexes-V552-
K49.1 Percutaneous transluminal balloon angioplasty of one coronary artery	41200	categorical		Health-related outcomes > Hospital inpatient > Summary Operations		1436	280150	0.860176670859483	-0.0406901901654649			categorical-41200-both_sexes-K491-
Beconase 50micrograms nasal spray	20003	categorical		UK Biobank Assessment Centre > Verbal interview > Medications		1862	279681	0.860214821677087	-0.0403053001568178			categorical-20003-both_sexes-1140876136-
G45.1 Fibreoptic endoscopic examination of upper gastrointestinal tract and biopsy of lesion of upper gastrointestinal tract	41210	categorical		Health-related outcomes > Hospital inpatient > Summary Operations		1983	279603	0.860891079368656	-0.0403382403219587			categorical-41210-both_sexes-G451-
W90.3 Injection of therapeutic substance into joint	41210	categorical		Health-related outcomes > Hospital inpatient > Summary Operations		1925	279661	0.861007728418987	-0.0403516437291043			categorical-41210-both_sexes-W903-
I08 Multiple valve diseases	131282	icd_first_occurrence		Health-related outcomes > First occurrences > Circulatory system disorders		1732	279853	0.861048605102116	-0.0404416371619286			icd_first_occurrence-131282-both_sexes--
G62 Other polyneuropathies	131086	icd_first_occurrence		Health-related outcomes > First occurrences > Nervous system disorders		1891	279694	0.861133343120107	-0.0403559323311917			icd_first_occurrence-131086-both_sexes--
Q01.3 Excision of lesion of cervix uteri	41200	categorical		Health-related outcomes > Hospital inpatient > Summary Operations		1667	151681	0.861262320860939	-0.0404514157281423			categorical-41200-both_sexes-Q013-
Heart valve problem/heart murmur	20002	categorical		UK Biobank Assessment Centre > Verbal interview > Medical conditions		1856	279687	0.861322138480191	-0.0403119810268195			categorical-20002-both_sexes-1078-
U35.4 Computed tomography of pulmonary arteries	41200	categorical		Health-related outcomes > Hospital inpatient > Summary Operations		1711	279875	0.861658976569781	-0.0403396234658126			categorical-41200-both_sexes-U354-
I24 Other acute ischaemic heart diseases	131304	icd_first_occurrence		Health-related outcomes > First occurrences > Circulatory system disorders		1650	279935	0.862155763184599	-0.0405356904018646			icd_first_occurrence-131304-both_sexes--
Z28.8 Specified large intestine NEC	41210	categorical		Health-related outcomes > Hospital inpatient > Summary Operations		1980	279606	0.862180518701991	-0.0403584070651026			categorical-41210-both_sexes-Z288-
Z47.1 Skin of forehead	41210	categorical		Health-related outcomes > Hospital inpatient > Summary Operations		1844	279742	0.86312267541958	-0.0403571358268316			categorical-41210-both_sexes-Z471-
Vitamin b compound tablet	20003	categorical		UK Biobank Assessment Centre > Verbal interview > Medications		1988	279555	0.863286512727528	-0.040312778418036			categorical-20003-both_sexes-1140871024-
Rhinoplasty / nose surgery	20004	categorical		UK Biobank Assessment Centre > Verbal interview > Operations		1810	279733	0.863426329120788	-0.0404300046445549			categorical-20004-both_sexes-1557-
T72.3 Release of constriction of sheath of tendon	41200	categorical		Health-related outcomes > Hospital inpatient > Summary Operations		1713	279873	0.863443547278542	-0.0403243179036765			categorical-41200-both_sexes-T723-
F33 Recurrent depressive disorder	130896	icd_first_occurrence		Health-related outcomes > First occurrences > Mental and behavioural disorders		2096	279489	0.863749884423001	-0.0403014753671699			icd_first_occurrence-130896-both_sexes--
Z85.6 Ankle joint	41210	categorical		Health-related outcomes > Hospital inpatient > Summary Operations		1871	279715	0.863879815894241	-0.0402928806772046			categorical-41210-both_sexes-Z856-
Diabetes diagnosed by doctor	2443	categorical		UK Biobank Assessment Centre > Touchscreen > Health and medical history > Medical conditions		13426	267293	0.864113190546558	-0.00404221577137694			categorical-2443-both_sexes--
Y80.4 Intravenous anaesthetic NEC	41210	categorical		Health-related outcomes > Hospital inpatient > Summary Operations		1359	280227	0.864170997062151	-0.0403522384593325			categorical-41210-both_sexes-Y804-
Ezetimibe	20003	categorical		UK Biobank Assessment Centre > Verbal interview > Medications		1617	279926	0.864195257868633	-0.0404242164313187			categorical-20003-both_sexes-1141192736-
Chronic sinusitis	20002	categorical		UK Biobank Assessment Centre > Verbal interview > Medical conditions		1787	279756	0.864652717597839	-0.0402932408475794			categorical-20002-both_sexes-1416-
Salbutamol 100micrograms spacehaler	20003	categorical		UK Biobank Assessment Centre > Verbal interview > Medications		1795	279748	0.864926467290818	-0.0403326571526962			categorical-20003-both_sexes-1140926606-
Y90.3 Scanning NEC	41210	categorical		Health-related outcomes > Hospital inpatient > Summary Operations		1952	279634	0.865410772891556	-0.040796374653166			categorical-41210-both_sexes-Y903-
Cervical spondylosis	20002	categorical		UK Biobank Assessment Centre > Verbal interview > Medical conditions		1997	279546	0.865774397912045	-0.0403423108771736			categorical-20002-both_sexes-1478-
W87.9 Unspecified diagnostic endoscopic examination of knee joint	41200	categorical		Health-related outcomes > Hospital inpatient > Summary Operations		1879	279707	0.865838672585287	-0.0403000100854268			categorical-41200-both_sexes-W879-
N30.3 Circumcision	41200	categorical		Health-related outcomes > Hospital inpatient > Summary Operations		1542	126696	0.866232175115907	-0.0405180543873838			categorical-41200-both_sexes-N303-
K82 Other diseases of gallbladder	131678	icd_first_occurrence		Health-related outcomes > First occurrences > Digestive system disorders		1821	279764	0.866311252113161	-0.0403061630778707			icd_first_occurrence-131678-both_sexes--
A52.1 Therapeutic lumbar epidural injection	41200	categorical		Health-related outcomes > Hospital inpatient > Summary Operations		1716	279870	0.866433499552081	-0.0403337208138713			categorical-41200-both_sexes-A521-
Zinc product	20003	categorical		UK Biobank Assessment Centre > Verbal interview > Medications		1898	279645	0.866526785611769	-0.0402928691632074			categorical-20003-both_sexes-1140888538-
M42.1 Endoscopic resection of lesion of bladder	41200	categorical		Health-related outcomes > Hospital inpatient > Summary Operations		1312	280274	0.866572982239445	-0.0406234796899129			categorical-41200-both_sexes-M421-
T52.1 Palmar fasciectomy	41200	categorical		Health-related outcomes > Hospital inpatient > Summary Operations		1667	279919	0.86704106650717	-0.0405077771824084			categorical-41200-both_sexes-T521-
Becotide 50 inhaler	20003	categorical		UK Biobank Assessment Centre > Verbal interview > Medications		1688	279855	0.867819935453144	-0.0403048592762008			categorical-20003-both_sexes-1140862382-
G50 Disorders of trigeminal nerve	131062	icd_first_occurrence		Health-related outcomes > First occurrences > Nervous system disorders		1736	279849	0.867879189938888	-0.0403132311133207			icd_first_occurrence-131062-both_sexes--
N40 Hyperplasia of prostate	132072	icd_first_occurrence		Health-related outcomes > First occurrences > Genitourinary system disorders		14657	113581	0.867946417419335	-0.0130232793386104			icd_first_occurrence-132072-both_sexes--
Eye problems/disorders	6148	categorical		UK Biobank Assessment Centre > Touchscreen > Health and medical history > Eyesight		1747	98748	0.867974857061865	-0.041257727480537			categorical-6148-both_sexes-1-
Naproxen	20003	categorical		UK Biobank Assessment Centre > Verbal interview > Medications		1830	279713	0.868251972428575	-0.0402970614478641			categorical-20003-both_sexes-1140871462-
Gaviscon liquid	20003	categorical		UK Biobank Assessment Centre > Verbal interview > Medications		1507	280036	0.868304163501478	-0.0403805787067074			categorical-20003-both_sexes-1140865354-
K65 Peritonitis	131652	icd_first_occurrence		Health-related outcomes > First occurrences > Digestive system disorders		1696	279889	0.868662694787077	-0.0402950732488959			icd_first_occurrence-131652-both_sexes--
Ginkgo forte tablet	20003	categorical		UK Biobank Assessment Centre > Verbal interview > Medications		1617	279926	0.868842761256382	-0.0403389470229077			categorical-20003-both_sexes-1140911734-
Bladder problem (not cancer)	20002	categorical		UK Biobank Assessment Centre > Verbal interview > Medical conditions		1669	279874	0.868958963158716	-0.0403335715633925			categorical-20002-both_sexes-1201-
Allergy/hypersensitivity/anaphylaxis	20002	categorical		UK Biobank Assessment Centre > Verbal interview > Medical conditions		1996	279547	0.869188392875122	-0.0402796488538038			categorical-20002-both_sexes-1374-
Muscle or soft tissue injuries	20002	categorical		UK Biobank Assessment Centre > Verbal interview > Medical conditions		2013	279530	0.869299288923451	-0.0403082584863811			categorical-20002-both_sexes-1406-
Prednisolone	20003	categorical		UK Biobank Assessment Centre > Verbal interview > Medications		1642	279901	0.869309811217346	-0.0403165956177494			categorical-20003-both_sexes-1140874930-
Retinal operation/vitrectomy	20004	categorical		UK Biobank Assessment Centre > Verbal interview > Operations		1697	279846	0.869751061538194	-0.0403421892554304			categorical-20004-both_sexes-1437-
Propranolol	20003	categorical		UK Biobank Assessment Centre > Verbal interview > Medications		1824	279719	0.870099350435036	-0.0402895438979121			categorical-20003-both_sexes-1140879842-
D51 Vitamin b12 deficiency anaemia	130624	icd_first_occurrence		Health-related outcomes > First occurrences > Blood, blood-forming organs and certain immune disorders		1806	279779	0.870167064365859	-0.0403235245343194			icd_first_occurrence-130624-both_sexes--
N97 Female infertility	132156	icd_first_occurrence		Health-related outcomes > First occurrences > Genitourinary system disorders		2236	151111	0.870662549644592	-0.0408031027037978			icd_first_occurrence-132156-both_sexes--
L65 Other nonscarring hair loss	131782	icd_first_occurrence		Health-related outcomes > First occurrences > Skin and subcutaneous tissue disorders		1765	279820	0.870749486596896	-0.0403787930175116			icd_first_occurrence-131782-both_sexes--
M13 Other arthritis	131864	icd_first_occurrence		Health-related outcomes > First occurrences > Musculoskeletal system and connective tissue disorders		17687	263898	0.870760295668606	-0.0128984281546458			icd_first_occurrence-131864-both_sexes--
N19 Unspecified renal failure	132034	icd_first_occurrence		Health-related outcomes > First occurrences > Genitourinary system disorders		1633	279952	0.870776816249345	-0.0403611264784181			icd_first_occurrence-132034-both_sexes--
S47.2 Drainage of lesion of skin NEC	41200	categorical		Health-related outcomes > Hospital inpatient > Summary Operations		1779	279807	0.871131463784149	-0.0402812673198848			categorical-41200-both_sexes-S472-
Type 2 diabetes	20002	categorical		UK Biobank Assessment Centre > Verbal interview > Medical conditions		1752	279791	0.871394389038588	-0.0403870738586826			categorical-20002-both_sexes-1223-
Anal surgery	20004	categorical		UK Biobank Assessment Centre > Verbal interview > Operations		1679	279864	0.871449793128001	-0.040298621816852			categorical-20004-both_sexes-1460-
F40 Phobic anxiety disorders	130904	icd_first_occurrence		Health-related outcomes > First occurrences > Mental and behavioural disorders		1753	279832	0.871596978436805	-0.0403102759529491			icd_first_occurrence-130904-both_sexes--
A52.2 Therapeutic sacral epidural injection	41200	categorical		Health-related outcomes > Hospital inpatient > Summary Operations		1544	280042	0.872149522320224	-0.0402916925469544			categorical-41200-both_sexes-A522-
Pilonidal sinus surgery (anal)	20004	categorical		UK Biobank Assessment Centre > Verbal interview > Operations		1578	279965	0.872177144103844	-0.040344221444995			categorical-20004-both_sexes-1484-
M45.1 Diagnostic endoscopic examination of bladder and biopsy of lesion of bladder NEC	41200	categorical		Health-related outcomes > Hospital inpatient > Summary Operations		1475	280111	0.872239606775	-0.0403768473671456			categorical-41200-both_sexes-M451-
H20.2 Fibreoptic endoscopic cauterisation of lesion of colon	41200	categorical		Health-related outcomes > Hospital inpatient > Summary Operations		1730	279856	0.87230777970591	-0.0403823677651648			categorical-41200-both_sexes-H202-
Q08.9 Unspecified vaginal excision of uterus	41200	categorical		Health-related outcomes > Hospital inpatient > Summary Operations		1437	151911	0.872427192011812	-0.0404319956481582			categorical-41200-both_sexes-Q089-
Elbow surgery	20004	categorical		UK Biobank Assessment Centre > Verbal interview > Operations		1724	279819	0.872656328921706	-0.0402787207208876			categorical-20004-both_sexes-1500-
B27 Infectious mononucleosis	130218	icd_first_occurrence		Health-related outcomes > First occurrences > Certain infectious and parasitic diseases		1990	279595	0.872780933057782	-0.0403022644297694			icd_first_occurrence-130218-both_sexes--
Total protein	30860	continuous		Biological samples > Assay results > Blood assays > Blood biochemistry		245982		0.872808949579764	-0.00318564997250394			continuous-30860-both_sexes--irnt
Percutaneous/open kidney stone surgery/lithotripsy	20004	categorical		UK Biobank Assessment Centre > Verbal interview > Operations		1600	279943	0.873812258823695	-0.0403496707701486			categorical-20004-both_sexes-1197-
Throat/larynx surgery (incl tracheostomy)	20004	categorical		UK Biobank Assessment Centre > Verbal interview > Operations		1681	279862	0.873876819380083	-0.0402970353828214			categorical-20004-both_sexes-1129-
Back pain	20002	categorical		UK Biobank Assessment Centre > Verbal interview > Medical conditions		1613	279930	0.874123094368067	-0.0403205324842597			categorical-20002-both_sexes-1534-
K07 Dentofacial anomalies [including malocclusion]	131566	icd_first_occurrence		Health-related outcomes > First occurrences > Digestive system disorders		1473	280112	0.874227233497137	-0.0403090449936625			icd_first_occurrence-131566-both_sexes--
N43 Hydrocele and spermatocele	132078	icd_first_occurrence		Health-related outcomes > First occurrences > Genitourinary system disorders		1267	126971	0.874996378410851	-0.0404911724390094			icd_first_occurrence-132078-both_sexes--
Y82.1 Local anaesthetic nerve block	41210	categorical		Health-related outcomes > Hospital inpatient > Summary Operations		1387	280199	0.876201057814337	-0.0402761142187172			categorical-41210-both_sexes-Y821-
Bendrofluazide	20003	categorical		UK Biobank Assessment Centre > Verbal interview > Medications		1459	280084	0.876293653387469	-0.040359434895751			categorical-20003-both_sexes-1140866122-
H36 Retinal disorders in diseases classified elsewhere	131184	icd_first_occurrence		Health-related outcomes > First occurrences > Eye and adnexa disorders		1547	280038	0.876656925235512	-0.0403699001059986			icd_first_occurrence-131184-both_sexes--
Mouth/salivary gland surgery	20004	categorical		UK Biobank Assessment Centre > Verbal interview > Operations		1668	279875	0.876913761836235	-0.0402670830557251			categorical-20004-both_sexes-1130-
Laparotomy nos	20004	categorical		UK Biobank Assessment Centre > Verbal interview > Operations		1565	279978	0.877359388910136	-0.0402777498319991			categorical-20004-both_sexes-1486-
Y84.8 Other specified other anaesthetic	41210	categorical		Health-related outcomes > Hospital inpatient > Summary Operations		1217	280369	0.877424918654957	-0.0403507090467439			categorical-41210-both_sexes-Y848-
J38 Diseases of vocal cords and larynx, not elsewhere classified	131480	icd_first_occurrence		Health-related outcomes > First occurrences > Respiratory system disorders		1726	279859	0.877876980427322	-0.0402835370937911			icd_first_occurrence-131480-both_sexes--
H20 Iridocyclitis	131158	icd_first_occurrence		Health-related outcomes > First occurrences > Eye and adnexa disorders		1493	280092	0.87798464760473	-0.0402657899588144			icd_first_occurrence-131158-both_sexes--
Y71.3 Revisional operations NOC	41210	categorical		Health-related outcomes > Hospital inpatient > Summary Operations		1601	279985	0.878410468338926	-0.0402567501058303			categorical-41210-both_sexes-Y713-
S06.9 Unspecified other excision of lesion of skin	41210	categorical		Health-related outcomes > Hospital inpatient > Summary Operations		1633	279953	0.878470812641443	-0.0402737173825618			categorical-41210-both_sexes-S069-
Y53.3 Approach to organ under computed tomography scan control	41210	categorical		Health-related outcomes > Hospital inpatient > Summary Operations		1554	280032	0.87851422383341	-0.0403094539105426			categorical-41210-both_sexes-Y533-
Other joint disorder	20002	categorical		UK Biobank Assessment Centre > Verbal interview > Medical conditions		1746	279797	0.87858556388493	-0.0402572246762111			categorical-20002-both_sexes-1467-
Eye problems/disorders	6148	categorical		UK Biobank Assessment Centre > Touchscreen > Health and medical history > Eyesight		1677	98818	0.878870688668322	-0.0412375471937511			categorical-6148-both_sexes-3-
H51.1 Haemorrhoidectomy	41200	categorical		Health-related outcomes > Hospital inpatient > Summary Operations		1593	279993	0.879305902081044	-0.0402602256861355			categorical-41200-both_sexes-H511-
I78 Diseases of capillaries	131392	icd_first_occurrence		Health-related outcomes > First occurrences > Circulatory system disorders		1551	280034	0.879637930970502	-0.040267048532969			icd_first_occurrence-131392-both_sexes--
A15 Respiratory tuberculosis, bacteriologically and histologically confirmed	130020	icd_first_occurrence		Health-related outcomes > First occurrences > Certain infectious and parasitic diseases		1417	280168	0.879646104114426	-0.0403263329392563			icd_first_occurrence-130020-both_sexes--
J93 Pneumothorax	131540	icd_first_occurrence		Health-related outcomes > First occurrences > Respiratory system disorders		1556	280029	0.879739094109907	-0.0403108073613888			icd_first_occurrence-131540-both_sexes--
C90.1 Topical anaesthetic	41210	categorical		Health-related outcomes > Hospital inpatient > Summary Operations		1470	280116	0.879819719138415	-0.0403549421784298			categorical-41210-both_sexes-C901-
F45 Somatoform disorders	130914	icd_first_occurrence		Health-related outcomes > First occurrences > Mental and behavioural disorders		1750	279835	0.880475929125713	-0.0402831401857132			icd_first_occurrence-130914-both_sexes--
Z86.4 Metatarsophalangeal joint of great toe	41210	categorical		Health-related outcomes > Hospital inpatient > Summary Operations		1434	280152	0.880908659305984	-0.0403061896422983			categorical-41210-both_sexes-Z864-
K50 Crohn's disease [regional enteritis]	131626	icd_first_occurrence		Health-related outcomes > First occurrences > Digestive system disorders		1594	279991	0.881382411870559	-0.0402448032620677			icd_first_occurrence-131626-both_sexes--
E89 Postprocedural endocrine and metabolic disorders, not elsewhere classified	130832	icd_first_occurrence		Health-related outcomes > First occurrences > Endocrine, nutritional and metabolic diseases		1260	280325	0.881532705275715	-0.0403028844402133			icd_first_occurrence-130832-both_sexes--
B98 Other specified infectious agents as the cause of diseases classified to other chapters	130342	icd_first_occurrence		Health-related outcomes > First occurrences > Certain infectious and parasitic diseases		1895	279690	0.881543998062484	-0.0402976130428072			icd_first_occurrence-130342-both_sexes--
M47.8 Other specified urethral catheterisation of bladder	41200	categorical		Health-related outcomes > Hospital inpatient > Summary Operations		1460	280126	0.881963696329414	-0.040303516154896			categorical-41200-both_sexes-M478-
Mental health problems ever diagnosed by a professional	20544	categorical		Online follow-up > Mental health > Mental distress		1136	91938	0.881985935729292	-0.0407158797155967			categorical-20544-both_sexes-1-
Endometrial ablation	20004	categorical		UK Biobank Assessment Centre > Verbal interview > Operations		1424	151904	0.88205322540066	-0.0404233077269794			categorical-20004-both_sexes-1360-
Cruciate ligament surgery	20004	categorical		UK Biobank Assessment Centre > Verbal interview > Operations		1450	280093	0.882269349978764	-0.0403726253914414			categorical-20004-both_sexes-1502-
Methotrexate	20003	categorical		UK Biobank Assessment Centre > Verbal interview > Medications		1520	280023	0.883045821271477	-0.0402737476869246			categorical-20003-both_sexes-1140869848-
J02 Acute pharyngitis	131428	icd_first_occurrence		Health-related outcomes > First occurrences > Respiratory system disorders		13771	267814	0.883332610734886	-0.00109386757853716			icd_first_occurrence-131428-both_sexes--
Stomach surgery	20004	categorical		UK Biobank Assessment Centre > Verbal interview > Operations		1613	279930	0.883532721963298	-0.0403310726907322			categorical-20004-both_sexes-1448-
Tuberculosis (tb)	20002	categorical		UK Biobank Assessment Centre > Verbal interview > Medical conditions		1356	280187	0.883726885607177	-0.0403175797149599			categorical-20002-both_sexes-1440-
Ulcerative colitis	20002	categorical		UK Biobank Assessment Centre > Verbal interview > Medical conditions		1486	280057	0.883819359544544	-0.0402408149394716			categorical-20002-both_sexes-1463-
U05.2 Magnetic resonance imaging of head	41210	categorical		Health-related outcomes > Hospital inpatient > Summary Operations		1453	280133	0.883834726300357	-0.0402696410147482			categorical-41210-both_sexes-U052-
B06 Rubella [german measles]	130186	icd_first_occurrence		Health-related outcomes > First occurrences > Certain infectious and parasitic diseases		1963	279622	0.884129836343881	-0.040254958829075			icd_first_occurrence-130186-both_sexes--
M18 Arthrosis of first carpometacarpal joint	131874	icd_first_occurrence		Health-related outcomes > First occurrences > Musculoskeletal system and connective tissue disorders		1204	280381	0.884430123500546	-0.0403185291466965			icd_first_occurrence-131874-both_sexes--
Pravastatin	20003	categorical		UK Biobank Assessment Centre > Verbal interview > Medications		1330	280213	0.884478588494947	-0.040364037787631			categorical-20003-both_sexes-1140888648-
C79.5 Internal tamponade of retina using gas	41210	categorical		Health-related outcomes > Hospital inpatient > Summary Operations		1314	280272	0.884981630180357	-0.0402758404901045			categorical-41210-both_sexes-C795-
O04 Medical abortion	132170	icd_first_occurrence		Health-related outcomes > First occurrences > Pregnancy, childbirth and the puerperium		2311	151036	0.88577922949287	-0.040486208279557			icd_first_occurrence-132170-both_sexes--
H54 Blindness and low vision	131212	icd_first_occurrence		Health-related outcomes > First occurrences > Eye and adnexa disorders		1412	280173	0.885849583330347	-0.0402875843474692			icd_first_occurrence-131212-both_sexes--
Mebeverine	20003	categorical		UK Biobank Assessment Centre > Verbal interview > Medications		1427	280116	0.886810163122311	-0.0402682068799359			categorical-20003-both_sexes-1140879428-
V55.3 Greater than two levels of spine	41210	categorical		Health-related outcomes > Hospital inpatient > Summary Operations		1338	280248	0.887054760057681	-0.0402618565454035			categorical-41210-both_sexes-V553-
Y81.1 Epidural anaesthetic using lumbar approach	41210	categorical		Health-related outcomes > Hospital inpatient > Summary Operations		2254	279332	0.887742981506972	-0.0408379853685143			categorical-41210-both_sexes-Y811-
Fracture lower leg / ankle	20002	categorical		UK Biobank Assessment Centre > Verbal interview > Medical conditions		1283	280260	0.887785978575475	-0.0404181551702491			categorical-20002-both_sexes-1651-
E14 Unspecified diabetes mellitus	130714	icd_first_occurrence		Health-related outcomes > First occurrences > Endocrine, nutritional and metabolic diseases		12379	269206	0.888038556079127	-0.00255907191842981			icd_first_occurrence-130714-both_sexes--
Heart arrhythmia	20002	categorical		UK Biobank Assessment Centre > Verbal interview > Medical conditions		1492	280051	0.88808960737926	-0.0402593654412098			categorical-20002-both_sexes-1077-
G81 Hemiplegia	131102	icd_first_occurrence		Health-related outcomes > First occurrences > Nervous system disorders		1403	280182	0.888114440564771	-0.0402849174676623			icd_first_occurrence-131102-both_sexes--
H18 Other disorders of cornea	131154	icd_first_occurrence		Health-related outcomes > First occurrences > Eye and adnexa disorders		1331	280254	0.888604150986351	-0.0402515838362458			icd_first_occurrence-131154-both_sexes--
T43.9 Unspecified diagnostic endoscopic examination of peritoneum	41200	categorical		Health-related outcomes > Hospital inpatient > Summary Operations		1952	151396	0.888783092629512	-0.0406587728390983			categorical-41200-both_sexes-T439-
H68 Eustachian salpingitis and obstruction	131234	icd_first_occurrence		Health-related outcomes > First occurrences > Ear and mastoid process disorders		1481	280104	0.888896646591087	-0.0402408015958459			icd_first_occurrence-131234-both_sexes--
M94 Other disorders of cartilage	131990	icd_first_occurrence		Health-related outcomes > First occurrences > Musculoskeletal system and connective tissue disorders		1372	280213	0.889135396467636	-0.0402300457808866			icd_first_occurrence-131990-both_sexes--
Y58.8 Other specified harvest of skin for graft	41210	categorical		Health-related outcomes > Hospital inpatient > Summary Operations		1236	280350	0.889606229526432	-0.0402879304398014			categorical-41210-both_sexes-Y588-
Nasonex 0.05% aqueous nasal spray	20003	categorical		UK Biobank Assessment Centre > Verbal interview > Medications		1437	280106	0.889639070805983	-0.0402269105130946			categorical-20003-both_sexes-1141150944-
E08.1 Polypectomy of internal nose	41200	categorical		Health-related outcomes > Hospital inpatient > Summary Operations		1450	280136	0.889907472082406	-0.0402914815917754			categorical-41200-both_sexes-E081-
H01.2 Emergency excision of abnormal appendix NEC	41200	categorical		Health-related outcomes > Hospital inpatient > Summary Operations		1413	280173	0.890658785985474	-0.0402411239755651			categorical-41200-both_sexes-H012-
M47.3 Removal of urethral catheter from bladder	41210	categorical		Health-related outcomes > Hospital inpatient > Summary Operations		1162	280424	0.890943559849562	-0.0403806611980615			categorical-41210-both_sexes-M473-
Z27.3 Pylorus	41210	categorical		Health-related outcomes > Hospital inpatient > Summary Operations		1422	280164	0.891154187077776	-0.0402442737606683			categorical-41210-both_sexes-Z273-
I42 Cardiomyopathy	131338	icd_first_occurrence		Health-related outcomes > First occurrences > Circulatory system disorders		1273	280312	0.892032192634275	-0.0402701007181261			icd_first_occurrence-131338-both_sexes--
Z50.2 Skin of hand	41210	categorical		Health-related outcomes > Hospital inpatient > Summary Operations		1343	280243	0.892232101927036	-0.0402557088964133			categorical-41210-both_sexes-Z502-
I77 Other disorders of arteries and arterioles	131390	icd_first_occurrence		Health-related outcomes > First occurrences > Circulatory system disorders		1325	280260	0.892307988132741	-0.0403177782748952			icd_first_occurrence-131390-both_sexes--
X33.9 Unspecified other blood transfusion	41200	categorical		Health-related outcomes > Hospital inpatient > Summary Operations		1333	280253	0.893076413871497	-0.0402679346725323			categorical-41200-both_sexes-X339-
G35 Multiple sclerosis	131042	icd_first_occurrence		Health-related outcomes > First occurrences > Nervous system disorders		1343	280242	0.893811425201611	-0.0402425700636913			icd_first_occurrence-131042-both_sexes--
Z67.6 Lumbosacral joint	41210	categorical		Health-related outcomes > Hospital inpatient > Summary Operations		1269	280317	0.894435504879257	-0.0402321399333904			categorical-41210-both_sexes-Z676-
K80 Cholelithiasis	131674	icd_first_occurrence		Health-related outcomes > First occurrences > Digestive system disorders		15687	265898	0.895036487519754	-0.007575588642938			icd_first_occurrence-131674-both_sexes--
K52 Other non-infective gastro-enteritis and colitis	131630	icd_first_occurrence		Health-related outcomes > First occurrences > Digestive system disorders		13939	267646	0.895151296443044	-0.00481973468246155			icd_first_occurrence-131630-both_sexes--
Z42.1 Bladder NEC	41210	categorical		Health-related outcomes > Hospital inpatient > Summary Operations		1199	280387	0.895912850810389	-0.0402742568503964			categorical-41210-both_sexes-Z421-
H25.9 Unspecified diagnostic endoscopic examination of lower bowel using fibreoptic sigmoidoscope	41200	categorical		Health-related outcomes > Hospital inpatient > Summary Operations		14364	267222	0.896581753912905	-0.00518196100322524			categorical-41200-both_sexes-H259-
U05.2 Magnetic resonance imaging of head	41200	categorical		Health-related outcomes > Hospital inpatient > Summary Operations		1304	280282	0.896594924981107	-0.0402214443360522			categorical-41200-both_sexes-U052-
L43 Lichen planus	131748	icd_first_occurrence		Health-related outcomes > First occurrences > Skin and subcutaneous tissue disorders		1297	280288	0.896758833885363	-0.0402447201267975			icd_first_occurrence-131748-both_sexes--
Fluticasone	20003	categorical		UK Biobank Assessment Centre > Verbal interview > Medications		1247	280296	0.897174684220963	-0.040240620036434			categorical-20003-both_sexes-1140888098-
Bendroflumethiazide	20003	categorical		UK Biobank Assessment Centre > Verbal interview > Medications		15702	265841	0.897587924887151	-0.0114263119456455			categorical-20003-both_sexes-1141194794-
I21 Acute myocardial infarction	131298	icd_first_occurrence		Health-related outcomes > First occurrences > Circulatory system disorders		9593	271992	0.897876308662409	0.000156565307347929			icd_first_occurrence-131298-both_sexes--
S57.1 Debridement of skin NEC	41210	categorical		Health-related outcomes > Hospital inpatient > Summary Operations		1283	280303	0.898139250332118	-0.0402410611879975			categorical-41210-both_sexes-S571-
F17 Mental and behavioural disorders due to use of tobacco	130868	icd_first_occurrence		Health-related outcomes > First occurrences > Mental and behavioural disorders		21955	259630	0.898179817987519	0.0106667303771337			icd_first_occurrence-130868-both_sexes--
Allergy or anaphylactic reaction to food	20002	categorical		UK Biobank Assessment Centre > Verbal interview > Medical conditions		1259	280284	0.89900799906861	-0.0402150816456955			categorical-20002-both_sexes-1385-
K01 Embedded and impacted teeth	131554	icd_first_occurrence		Health-related outcomes > First occurrences > Digestive system disorders		1405	280180	0.899080268758198	-0.040265541860831			icd_first_occurrence-131554-both_sexes--
Z07.3 Spinal nerve root of lumbar spine	41210	categorical		Health-related outcomes > Hospital inpatient > Summary Operations		1264	280322	0.899849537035733	-0.0402326550223876			categorical-41210-both_sexes-Z073-
Rectal or colon polypectomy	20004	categorical		UK Biobank Assessment Centre > Verbal interview > Operations		1180	280363	0.899935846406251	-0.0402520498623757			categorical-20004-both_sexes-1463-
Essential hypertension	20002	categorical		UK Biobank Assessment Centre > Verbal interview > Medical conditions		1224	280319	0.899993464371362	-0.0403177667010772			categorical-20002-both_sexes-1072-
Lower limb surgery	20004	categorical		UK Biobank Assessment Centre > Verbal interview > Operations		1282	280261	0.900215182904888	-0.0402310857908162			categorical-20004-both_sexes-1495-
Iron deficiency anaemia	20002	categorical		UK Biobank Assessment Centre > Verbal interview > Medical conditions		1521	280022	0.900853993938924	-0.0402738452315474			categorical-20002-both_sexes-1330-
H22.1 Diagnostic fibreoptic endoscopic examination of colon and biopsy of lesion of colon	41210	categorical		Health-related outcomes > Hospital inpatient > Summary Operations		1314	280272	0.900939544477302	-0.0402246494497605			categorical-41210-both_sexes-H221-
Gabapentin	20003	categorical		UK Biobank Assessment Centre > Verbal interview > Medications		1301	280242	0.901755271279165	-0.0402067535647884			categorical-20003-both_sexes-1140872228-
H50 Other strabismus	131204	icd_first_occurrence		Health-related outcomes > First occurrences > Eye and adnexa disorders		1350	280235	0.901776384408127	-0.0401994497990856			icd_first_occurrence-131204-both_sexes--
I86 Varicose veins of other sites	131408	icd_first_occurrence		Health-related outcomes > First occurrences > Circulatory system disorders		1136	280449	0.902791824742922	-0.0402888189783151			icd_first_occurrence-131408-both_sexes--
Joint pain	20002	categorical		UK Biobank Assessment Centre > Verbal interview > Medical conditions		1043	280500	0.902813117153263	-0.0402526785203638			categorical-20002-both_sexes-1537-
D75 Other diseases of blood and blood-forming organs	130670	icd_first_occurrence		Health-related outcomes > First occurrences > Blood, blood-forming organs and certain immune disorders		1106	280479	0.902910772517351	-0.0402203849600784			icd_first_occurrence-130670-both_sexes--
Joint disorder	20002	categorical		UK Biobank Assessment Centre > Verbal interview > Medical conditions		1301	280242	0.904062931100344	-0.0402020623030513			categorical-20002-both_sexes-1295-
Codeine	20003	categorical		UK Biobank Assessment Centre > Verbal interview > Medications		1427	280116	0.904458776140866	-0.0402258566753239			categorical-20003-both_sexes-1140884444-
K75 Other inflammatory liver diseases	131668	icd_first_occurrence		Health-related outcomes > First occurrences > Digestive system disorders		1118	280467	0.904564416416381	-0.0402007140287316			icd_first_occurrence-131668-both_sexes--
G98 Other disorders of nervous system, not elsewhere classified	131124	icd_first_occurrence		Health-related outcomes > First occurrences > Nervous system disorders		1171	280414	0.905508715059048	-0.0402040433045354			icd_first_occurrence-131124-both_sexes--
K86 Other diseases of pancreas	131684	icd_first_occurrence		Health-related outcomes > First occurrences > Digestive system disorders		1103	280482	0.907126947099675	-0.04020429691782			icd_first_occurrence-131684-both_sexes--
Other neurological problem	20002	categorical		UK Biobank Assessment Centre > Verbal interview > Medical conditions		1129	280414	0.908493846738934	-0.0402029697788847			categorical-20002-both_sexes-1434-
Beclomethasone	20003	categorical		UK Biobank Assessment Centre > Verbal interview > Medications		1137	280406	0.909382810877269	-0.040182362558159			categorical-20003-both_sexes-1140884654-
A37 Whooping cough	130062	icd_first_occurrence		Health-related outcomes > First occurrences > Certain infectious and parasitic diseases		1294	280291	0.90962732643539	-0.0401883327268254			icd_first_occurrence-130062-both_sexes--
Ferrous sulphate	20003	categorical		UK Biobank Assessment Centre > Verbal interview > Medications		1341	280202	0.910124295111726	-0.0402194235282532			categorical-20003-both_sexes-1140870390-
Birth weight known	120	categorical		UK Biobank Assessment Centre > Verbal interview > Early life factors		158307	123236	1	0.00281771501482571			categorical-120-both_sexes-1-
Hypertension	20002	categorical		UK Biobank Assessment Centre > Verbal interview > Medical conditions		72697	208846	1	0.00182199971959637			categorical-20002-both_sexes-1065-
Depression	20002	categorical		UK Biobank Assessment Centre > Verbal interview > Medical conditions		16242	265301	1	-0.00456571566582			categorical-20002-both_sexes-1286-
High cholesterol	20002	categorical		UK Biobank Assessment Centre > Verbal interview > Medical conditions		34270	247273	1	-0.000974306056086662			categorical-20002-both_sexes-1473-
Chronic fatigue syndrome	20002	categorical		UK Biobank Assessment Centre > Verbal interview > Medical conditions		1253	280290	1	-0.0402073755320565			categorical-20002-both_sexes-1482-
Sertraline	20003	categorical		UK Biobank Assessment Centre > Verbal interview > Medications		1209	280334	1	-0.0401765339858231			categorical-20003-both_sexes-1140867878-
Colposcopy +/- biopsy	20004	categorical		UK Biobank Assessment Centre > Verbal interview > Operations		1147	152181	1	-0.0403307884293488			categorical-20004-both_sexes-1522-
Smoking status	20116	categorical		UK Biobank Assessment Centre > Touchscreen > Lifestyle and environment > Smoking		151556	128838	1	0.000687294621129644			categorical-20116-both_sexes-0-
F09.1 Surgical removal of impacted wisdom tooth	41200	categorical		Health-related outcomes > Hospital inpatient > Summary Operations		1174	280412	1	-0.0402531599093572			categorical-41200-both_sexes-F091-
G45.1 Fibreoptic endoscopic examination of upper gastrointestinal tract and biopsy of lesion of upper gastrointestinal tract	41200	categorical		Health-related outcomes > Hospital inpatient > Summary Operations		33796	247790	1	0.00588465782241907			categorical-41200-both_sexes-G451-
Q35.2 Endoscopic bilateral clipping of fallopian tubes	41200	categorical		Health-related outcomes > Hospital inpatient > Summary Operations		1452	151896	1	-0.0407317280332576			categorical-41200-both_sexes-Q352-
R17.2 Elective lower uterine segment caesarean delivery	41200	categorical		Health-related outcomes > Hospital inpatient > Summary Operations		1304	152044	1	-0.041240685963496			categorical-41200-both_sexes-R172-
Q12.1 Introduction of intrauterine contraceptive device	41210	categorical		Health-related outcomes > Hospital inpatient > Summary Operations		1601	151747	1	-0.0406781781930723			categorical-41210-both_sexes-Q121-
Q55.3 Papanicolau smear NEC	41210	categorical		Health-related outcomes > Hospital inpatient > Summary Operations		1096	152252	1	-0.0402877365571959			categorical-41210-both_sexes-Q553-
R15.1 Medical induction of labour	41210	categorical		Health-related outcomes > Hospital inpatient > Summary Operations		1827	151521	1	-0.0416661677843032			categorical-41210-both_sexes-R151-
R27.1 Episiotomy to facilitate delivery	41210	categorical		Health-related outcomes > Hospital inpatient > Summary Operations		1597	151751	1	-0.0419070493231542			categorical-41210-both_sexes-R271-
R32.3 Repair of obstetric laceration of vagina and floor of pelvis	41210	categorical		Health-related outcomes > Hospital inpatient > Summary Operations		1850	151498	1	-0.0425541029678623			categorical-41210-both_sexes-R323-
Medication for cholesterol, blood pressure, diabetes, or take exogenous hormones	6153	categorical		UK Biobank Assessment Centre > Touchscreen > Health and medical history > Medication		26233	126378	1	-0.0057329824724373			categorical-6153-both_sexes-2-
Protein	100003	continuous		Online follow-up > Diet by 24-hour recall > Estimated nutrients yesterday		43938		1	-0.00460109961713074			continuous-100003-both_sexes--irnt
Iron	100011	continuous		Online follow-up > Diet by 24-hour recall > Estimated nutrients yesterday		43938		1	-0.00131491925722214			continuous-100011-both_sexes--irnt
Vitamin B6	100012	continuous		Online follow-up > Diet by 24-hour recall > Estimated nutrients yesterday		43938		1	-0.00361861973146274			continuous-100012-both_sexes--irnt
Folate	100014	continuous		Online follow-up > Diet by 24-hour recall > Estimated nutrients yesterday		43938		1	0.00408378985393445			continuous-100014-both_sexes--irnt
Past tobacco smoking	1249	continuous		UK Biobank Assessment Centre > Touchscreen > Lifestyle and environment > Smoking		259498		1	0.00316577953308681			continuous-1249-both_sexes--
Father's age at death	1807	continuous		UK Biobank Assessment Centre > Touchscreen > Family history		207146		1	-0.00214052911919553			continuous-1807-both_sexes--irnt
Fluid intelligence score	20016	continuous		UK Biobank Assessment Centre > Cognitive function > Fluid intelligence / reasoning		100350		1	0.000355393158930111			continuous-20016-both_sexes--irnt
Pulse wave Arterial Stiffness index	21021	continuous		UK Biobank Assessment Centre > Physical measures > Arterial stiffness		101388		1	0.00128950562161847			continuous-21021-both_sexes--irnt
Age stopped smoking	2897	continuous		UK Biobank Assessment Centre > Touchscreen > Lifestyle and environment > Smoking		69003		1	0.00438214801463498			continuous-2897-both_sexes--irnt
White blood cell (leukocyte) count	30000	continuous		Biological samples > Assay results > Blood assays > Blood count		273541		1	-0.00186316704053932			continuous-30000-both_sexes--irnt
Platelet crit	30090	continuous		Biological samples > Assay results > Blood assays > Blood count		273539		1	-0.00191922390928534			continuous-30090-both_sexes--irnt
Albumin	30600	continuous		Biological samples > Assay results > Blood assays > Blood biochemistry		246304		1	0.00177531045212602			continuous-30600-both_sexes--irnt
Alkaline phosphatase	30610	continuous		Biological samples > Assay results > Blood assays > Blood biochemistry		268561		1	-0.00084540296115352			continuous-30610-both_sexes--irnt
Direct bilirubin	30660	continuous		Biological samples > Assay results > Blood assays > Blood biochemistry		228253		1	-0.000356665687974446			continuous-30660-both_sexes--irnt
Creatinine	30700	continuous		Biological samples > Assay results > Blood assays > Blood biochemistry		268410		1	0.000965038764811562			continuous-30700-both_sexes--irnt
Glucose	30740	continuous		Biological samples > Assay results > Blood assays > Blood biochemistry		245993		1	0.000823698744692803			continuous-30740-both_sexes--irnt
Oestradiol	30800	continuous		Biological samples > Assay results > Blood assays > Blood biochemistry		43259		1	-0.00315373094785997			continuous-30800-both_sexes--irnt
Age started hormone-replacement therapy (HRT)	3536	continuous		UK Biobank Assessment Centre > Touchscreen > Sex-specific factors > Female-specific factors		53460		1	-0.00099286878712272			continuous-3536-both_sexes--irnt
Pulse wave peak to peak time	4196	continuous		UK Biobank Assessment Centre > Physical measures > Arterial stiffness		101642		1	-0.000383950869026839			continuous-4196-both_sexes--irnt
Position of the shoulder on the pulse waveform	4200	continuous		UK Biobank Assessment Centre > Physical measures > Arterial stiffness		101696		1	-0.00144004672517287			continuous-4200-both_sexes--irnt
K58 Irritable bowel syndrome	131638	icd_first_occurrence		Health-related outcomes > First occurrences > Digestive system disorders		18586	262999	1	-0.0104228867866201			icd_first_occurrence-131638-both_sexes--
O02 Other abnormal products of conception	132166	icd_first_occurrence		Health-related outcomes > First occurrences > Pregnancy, childbirth and the puerperium		1216	152131	1	-0.0405684345473997			icd_first_occurrence-132166-both_sexes--
O26 Maternal care for other conditions predominantly related to pregnancy	132206	icd_first_occurrence		Health-related outcomes > First occurrences > Pregnancy, childbirth and the puerperium		1375	151972	1	-0.0412743131282819			icd_first_occurrence-132206-both_sexes--
O63 Long labour	132250	icd_first_occurrence		Health-related outcomes > First occurrences > Pregnancy, childbirth and the puerperium		1373	151974	1	-0.0420511080388765			icd_first_occurrence-132250-both_sexes--
O82 Single delivery by caesarean section	132280	icd_first_occurrence		Health-related outcomes > First occurrences > Pregnancy, childbirth and the puerperium		1544	151803	1	-0.0404464167120263			icd_first_occurrence-132280-both_sexes--
O99 Other maternal diseases classifiable elsewhere but complicating pregnancy, childbirth and the puerperium	132312	icd_first_occurrence		Health-related outcomes > First occurrences > Pregnancy, childbirth and the puerperium		1388	151959	1	-0.0409048720331417			icd_first_occurrence-132312-both_sexes--
